# Supplementary material for: Interplay of two transcription factors for recruitment of the chromatin remodeling complex modulates fungal nitrosative stress response
Source: Nat Commun. 2021 May 6;12:2576. doi: 10.1038/s41467-021-22831-8 (PMC8102577; doi:10.1038/s41467-021-22831-8)
Supplement: Supplementary file 4 — Supplementary Data 1 [file 41467_2021_22831_MOESM4_ESM.xlsx]

## Sheet: ABC transporter
Supplementary Data 1. The gene IDs of partial Fg mutant library.
ABC transporter
FGSG_08373	FGSG_00541	FGSG_02786	FGSG_03323	FGSG_04336	FGSG_06771	FGSG_06881	FGSG_07516	FGSG_08823	FGSG_11988
FGSG_12704	FGSG_01885	FGSG_02749	FGSG_03032	FGSG_03805	FGSG_05527	FGSG_10911	FGSG_00046	FGSG_00669	FGSG_02139
FGSG_02316	FGSG_04440	FGSG_05571	FGSG_06141	FGSG_06565	FGSG_07325	FGSG_08308	FGSG_09017	FGSG_09611	FGSG_09707
FGSG_10547	FGSG_10995	FGSG_11028	FGSG_01526	FGSG_06012	FGSG_02025	FGSG_08532	FGSG_09528	FGSG_09706	FGSG_01388
FGSG_02847	FGSG_02870	FGSG_03735	FGSG_03882	FGSG_04580	FGSG_05076	FGSG_05589	FGSG_07383	FGSG_08027	FGSG_08309
FGSG_08312	FGSG_08830	FGSG_09329	FGSG_10577	FGSG_10706	FGSG_10935	FGSG_11240	FGSG_11272	FGSG_07165	FGSG_09732

## Sheet: The major facilitor superfamily
Supplementary Data 1. The gene IDs of partial Fg mutant library.
The major facilitor superfamily
FGSG_00334	FGSG_05096	FGSG_05848	FGSG_09701	FGSG_11275	FGSG_11029	FGSG_08810	FGSG_05119	FGSG_00739	FGSG_03692
FGSG_04780	FGSG_06060	FGSG_06563	FGSG_08121	FGSG_10027	FGSG_10655	FGSG_10807	FGSG_11030	FGSG_11119	FGSG_11195
FGSG_12485	FGSG_08749	FGSG_09697	FGSG_11815	FGSG_00226	FGSG_03330	FGSG_03772	FGSG_10120	FGSG_12141	FGSG_02675
FGSG_02865	FGSG_08575	FGSG_00593	FGSG_01584	FGSG_01997	FGSG_02322	FGSG_02869	FGSG_03541	FGSG_03725	FGSG_04188
FGSG_04317	FGSG_04370	FGSG_05748	FGSG_06142	FGSG_06569	FGSG_08672	FGSG_09335	FGSG_12768	FGSG_13650	FGSG_09737
FGSG_04799	FGSG_00183	FGSG_09595	FGSG_05801	FGSG_07881	FGSG_02922	FGSG_08805	FGSG_10283	FGSG_11412	FGSG_13660
FGSG_04297	FGSG_00382	FGSG_05127

## Sheet: Kinase
Supplementary Data 1. The gene IDs of partial Fg mutant library.
Kinase
FGSG_00472	FGSG_02399	FGSG_01312	FGSG_01188	FGSG_08635	FGSG_08729	FGSG_07251	FGSG_04382	FGSG_00469	FGSG_08631
FGSG_01058	FGSG_06878	FGSG_00337	FGSG_07520	FGSG_09513	FGSG_10196	FGSG_06832	FGSG_00786	FGSG_06940	FGSG_01641
FGSG_01506	FGSG_09274	FGSG_11812	FGSG_05764	FGSG_06970	FGSG_09897	FGSG_08701	FGSG_01842	FGSG_06939	FGSG_06206
FGSG_08906	FGSG_00433	FGSG_07121	FGSG_12149	FGSG_05586	FGSG_07816	FGSG_02838	FGSG_06420	FGSG_00792	FGSG_01559
FGSG_05549	FGSG_10066	FGSG_10228	FGSG_06793	FGSG_08468	FGSG_03132	FGSG_04947	FGSG_04484	FGSG_03284	FGSG_05418
FGSG_07329	FGSG_06385	FGSG_09612	FGSG_10313	FGSG_04418	FGSG_02795	FGSG_05406	FGSG_10095	FGSG_04053	FGSG_02488
FGSG_03146	FGSG_00132	FGSG_08691	FGSG_07295	FGSG_09903	FGSG_09492	FGSG_06957	FGSG_07344	FGSG_05734	FGSG_10381
FGSG_00408	FGSG_05484	FGSG_06326	FGSG_00362	FGSG_10037	FGSG_01347	FGSG_05135	FGSG_12887	FGSG_09150	FGSG_12132
FGSG_04770	FGSG_11614	FGSG_07742	FGSG_07745	FGSG_02153	FGSG_13509	FGSG_10591	FGSG_03499	FGSG_13944	FGSG_07812
FGSG_07381	FGSG_01963	FGSG_04416	FGSG_13318

## Sheet: Phosphatase
Supplementary Data 1. The gene IDs of partial Fg mutant library.
Phosphatase
FGSG_00852	FGSG_07395	FGSG_09619	FGSG_01464	FGSG_05281	FGSG_05894	FGSG_11641	FGSG_06493	FGSG_10239	FGSG_04111
FGSG_05162	FGSG_05205	FGSG_04026	FGSG_05611	FGSG_00435	FGSG_06297	FGSG_11979	FGSG_00543	FGSG_04296	FGSG_04982
FGSG_06977	FGSG_10516	FGSG_01671	FGSG_05432	FGSG_10312	FGSG_00930	FGSG_12648	FGSG_03333	FGSG_04986	FGSG_07678
FGSG_12867	FGSG_13619	FGSG_01527	FGSG_10302	FGSG_07096	FGSG_10011	FGSG_06718	FGSG_02491	FGSG_03826	FGSG_10482
FGSG_05697	FGSG_07926	FGSG_09532	FGSG_07932	FGSG_09475	FGSG_03986	FGSG_01057	FGSG_01918	FGSG_03365	FGSG_08889
FGSG_14001	FGSG_08730	FGSG_02090	FGSG_01243	FGSG_05891	FGSG_04280	FGSG_06028	FGSG_03120	FGSG_07462	FGSG_02883
FGSG_00530	FGSG_05443	FGSG_07783	FGSG_12042	FGSG_03402	FGSG_03366	FGSG_05079	FGSG_06114	FGSG_06610	FGSG_04152
FGSG_07375

## Sheet: Other enzyme
Supplementary Data 1. The gene IDs of partial Fg mutant library.
Other enzyme
FGSG_03803	FGSG_02522	FGSG_02974	FGSG_12369	FGSG_07536	FGSG_02881	FGSG_06554	FGSG_06733	FGSG_06375	FGSG_10740
FGSG_09402	FGSG_10007	FGSG_08706	FGSG_05066	FGSG_04571	FGSG_17231	FGSG_00902	FGSG_08613	FGSG_06098	FGSG_00278
FGSG_06900	FGSG_01947	FGSG_08402	FGSG_05651	FGSG_02884	FGSG_03026	FGSG_02880	FGSG_07500	FGSG_01561	FGSG_08721
FGSG_00576	FGSG_04454	FGSG_02051	FGSG_06150	FGSG_00871	FGSG_03180	FGSG_13616	FGSG_09991	FGSG_07268	FGSG_02097
FGSG_04124	FGSG_06596	FGSG_10296	FGSG_03549	FGSG_12370	FGSG_16526	FGSG_08677	FGSG_08911	FGSG_10606	FGSG_01245
FGSG_00032	FGSG_02341	FGSG_03436	FGSG_04434	FGSG_07069	FGSG_09589	FGSG_02398	FGSG_12056	FGSG_00296	FGSG_01086
FGSG_02056	FGSG_02717	FGSG_06517	FGSG_10118	FGSG_06282	FGSG_06675	FGSG_10671	FGSG_12952	FGSG_02657	FGSG_04828
FGSG_09040	FGSG_09855	FGSG_00186	FGSG_01932	FGSG_00454	FGSG_01417	FGSG_09284	FGSG_09041	FGSG_02465	FGSG_00815
FGSG_09500	FGSG_10062	FGSG_06359	FGSG_01059	FGSG_01408	FGSG_09690	FGSG_09863	FGSG_02016	FGSG_06688	FGSG_02395
FGSG_00866	FGSG_01349	FGSG_00666	FGSG_09263	FGSG_04329	FGSG_02287	FGSG_09643	FGSG_09503	FGSG_00076	FGSG_00077
FGSG_00078	FGSG_00079	FGSG_00080	FGSG_00081	FGSG_13783	FGSG_13878	FGSG_00765	FGSG_04458	FGSG_10200	FGSG_11585
FGSG_06084	FGSG_10320	FGSG_04546	FGSG_10609	FGSG_03565	FGSG_03799	FGSG_07197	FGSG_00416	FGSG_02767	FGSG_09893
FGSG_02893	FGSG_13004	FGSG_03761	FGSG_13826	FGSG_01974	FGSG_08102	FGSG_12224	FGSG_09246	FGSG_13790	FGSG_00121
FGSG_13519	FGSG_12545	FGSG_13789	FGSG_10432	FGSG_00806	FGSG_03331	FGSG_04375	FGSG_12242	FGSG_06332	FGSG_08012
FGSG_08464	FGSG_09115	FGSG_09382	FGSG_10525	FGSG_10595	FGSG_10712	FGSG_11405	FGSG_02976	FGSG_03315	FGSG_12225
FGSG_06572	FGSG_11472	FGSG_03072	FGSG_10343	FGSG_12142	FGSG_00192	FGSG_06268	FGSG_05090	FGSG_00587	FGSG_01000
FGSG_04092	FGSG_11024	FGSG_06606	FGSG_02346	FGSG_02783	FGSG_05740	FGSG_07315	FGSG_02502	FGSG_04994	FGSG_01959
FGSG_10003	FGSG_09786	FGSG_10327	FGSG_02483	FGSG_03418	FGSG_01272	FGSG_12039	FGSG_01964	FGSG_01949	FGSG_05398
FGSG_10889	FGSG_10904	FGSG_11797	FGSG_02325	FGSG_02326	FGSG_06693	FGSG_03933	FGSG_01433	FGSG_04117	FGSG_07842
FGSG_07174	FGSG_01972	FGSG_01698	FGSG_06051	FGSG_00028	FGRAMPH1_01G03301	FGRAMPH1_01G11297	FGRAMPH1_01G04741	FGRAMPH1_01G04739	FGRAMPH1_01G05957

## Sheet: Transcription factor
Supplementary Data 1. The gene IDs of partial Fg mutant library.
Transcription factor
FGSG 10129	FGSG_16251	FGSG_09339	FGSG_10868	FGSG_02743	FGSG_06324	FGSG_07928	FGSG_06871	FGSG_10142	FGSG_04288
FGSG_05120	FGSG_00967	FGSG_07310	FGSG_17664	FGSG_05388	FGSG_06944	FGSG_00729	FGSG_07116	FGSG_00385	FGSG_11799
FGSG_07941	FGSG_09565	FGSG_05930	FGSG_01341	FGSG_08634	FGSG_12164	FGSG_11561	FGSG_01853	FGSG_00313	FGSG_09464
FGSG_02814	FGSG_09308	FGSG_08403	FGSG_11685	FGSG_07450	FGSG_00590	FGSG_05584	FGSG_06805	FGSG_01976	FGSG_07157
FGSG_08397	FGSG_09709	FGRAMPH1_01T06073	FGRAMPH1_01G15487	FGRAMPH1_01G26003	FGSG_02083	FGSG_08617	FGSG_10517	FGSG_13711	FGSG_06228
FGSG_00750	FGSG_01307	FGSG_06291	FGSG_01555	FGSG_05171	FGSG_08481	FGSG_01176	FGSG_00574	FGSG_01106	FGSG_09368
FGSG_15767	FGSG_01182	FGSG_05304	FGSG_01488	FGSG_06948	FGSG_05520	FGSG_07420	FGSG_16982	FGSG_00404	FGSG_13120
FGSG_06311	FGSG_01173	FGSG_06651	FGSG_03536	FGSG_02527	FGSG_09868	FGSG_02718	FGSG_09992	FGSG_09654	FGSG_00307
FGSG_10384	FGSG_08719	FGSG_10716	FGSG_08769	FGSG_00584	FGSG_01022	FGSG_01350	FGSG_04134	FGSG_01327	FGSG_05475
FGSG_09019	FGSG_00324	FGSG_07546	FGSG_09524	FGSG_09349	FGSG_07133	FGSG_02068	FGSG_06071	FGSG_00515	FGSG_09832
FGSG_00477	FGSG_04083	FGSG_06427	FGSG_07052	FGSG_11416	FGSG_10179	FGSG_10069	FGSG_08182	FGSG_08028	FGSG_07067
FGSG_01293	FGSG_00719	FGSG_00147	FGSG_10429	FGSG_07265	FGSG_08696	FGSG_07177	FGSG_06542	FGSG_02719	FGSG_00568
FGSG_01877	FGSG_09904	FGSG_07433	FGSG_02803	FGSG_04084	FGSG_08924	FGSG_02320	FGSG_02531	FGSG_05399	FGSG_05857
FGSG_08737	FGSG_05364	FGSG_04873	FGSG_09014	FGSG_07075	FGSG_16452	FGSG_02877	FGSG_10035	FGSG_12970	FGSG_04293
FGSG_03874	FGSG_07368	FGSG_06436	FGSG_11355	FGSG_09892	FGSG_11696	FGSG_06951	FGSG_01920	FGSG_04626	FGSG_08800
FGSG_00069	FGSG_00217	FGSG_04747	FGSG_00764	FGSG_01201	FGSG_01298	FGSG_02646	FGSG_05498	FGSG_12345	FGSG_09715
FGSG_10660	FGSG_13172	FGSG_13314	FGSG_06421	FGSG_00671	FGSG_10440	FGSG_02750	FGSG_07751	FGSG_08246	FGSG_08582
FGSG_05381	FGSG_02635	FGSG_06262	FGSG_03234	FGSG_06701	FGSG_10006	FGSG_13123	FGSG_05373	FGSG_06664	FGSG_09407

## Sheet: RNA Binding protein
Supplementary Data 1. The gene IDs of partial Fg mutant library.
RNA Binding protein
FGSG_11902	FGSG_00536	FGSG_01904	FGSG_04286	FGSG_05488	FGSG_05737	FGSG_06266	FGSG_08536	FGSG_09419	FGSG_09556
FGSG_09864	FGSG_11878	FGSG_13658	FGSG_13276	FGSG_00442	FGSG_05417	FGSG_05444	FGSG_09785	FGSG_09876	FGSG_10271
FGSG_11064	FGSG_11852	FGSG_00335	FGSG_12376	FGSG_13028	FGSG_13728

## Sheet: Secreted Protein
Supplementary Data 1. The gene IDs of partial Fg mutant library.
Secreted Protein
FGRAMPH1_01G11901	FGRAMPH1_01G25713	FGRAMPH1_01G21435	FGRAMPH1_01G01453	FGRAMPH1_01G04967	FGRAMPH1_01G11823	FGRAMPH1_01G13187	FGRAMPH1_01G13287	FGRAMPH1_01G13483	FGRAMPH1_01G22335
FGRAMPH1_01G25271	FGRAMPH1_01G08857

## Sheet: NLR
Supplementary Data 1. The gene IDs of partial Fg mutant library.
NLR (Nucleotide-binding domain and Leucine-rich Repeat)
FGSG_15700	FGSG_17548	FGSG_00205	FGSG_15713	FGSG_01589	FGSG_02035	FGSG_15936	FGSG_15945	FGSG_02318	FGSG_17551
FGSG_02409	FGSG_02411	FGSG_11410	FGSG_12516	FGSG_03153	FGSG_03407	FGSG_03677	FGSG_17560	FGSG_17447	FGSG_16170
FGSG_04381	FGSG_11211	FGSG_11185	FGSG_16103	FGSG_11067	FGSG_04545	FGSG_04587	FGSG_11019	FGSG_16082	FGSG_16078
FGSG_16410	FGSG_16417	FGSG_12624	FGSG_16426	FGSG_16435	FGSG_04894	FGSG_16854	FGSG_16887	FGSG_07748	FGSG_07877
FGSG_17485	FGSG_17134	FGSG_08144	FGSG_08147	FGSG_17092	FGSG_17083	FGSG_08224	FGSG_08248	FGSG_17133	FGSG_10783
FGSG_10616	FGSG_13480	FGSG_10632	FGSG_08960	FGSG_17437	FGSG_09146	FGSG_17167	FGSG_17216	FGSG_17248	FGSG_10428
FGSG_10470	FGSG_17375	FGSG_10569	FGSG_10601	FGRAMPH1_01G06133	FGRAMPH1_01G28275	FGRAMPH1_01G13759	FGRAMPH1_01G14173	FGRAMPH1_01G28023	FGRAMPH1_01G28267
FGRAMPH1_01G09133	FGRAMPH1_01G28279	FGRAMPH1_01G21447	FGRAMPH1_01G15731	FGRAMPH1_01G15465	FGRAMPH1_01G21559	FGRAMPH1_01G21641	FGRAMPH1_01G21899	FGRAMPH1_01G21905	FGRAMPH1_01G15515
FGRAMPH1_01G15427	FGRAMPH1_01G00551	FGRAMPH1_01G05681	FGRAMPH1_01G22063	FGRAMPH1_01G15941

## Sheet: Ubiquitin-Related
Supplementary Data 1. The gene IDs of partial Fg mutant library.
Ubiquitin-Related
FGSG_06107	FGSG_08448	FGSG_16934	FGSG_08920	FGSG_10110	FGSG_01231	FGSG_06912	FGSG_02640	FGSG_16824	FGSG_00380
FGRAMPH1_01G28093	FGRAMPH1_01T19447	FGRAMPH1_01G07749	FGSG_08544	FGSG_00364	FGSG_04268	FGSG_04258	FGSG_10085	FGSG_05977	FGSG_08572
FGRAMPH1_01G26077

[truncated: 4 more sheets: Secondary metabolite, Epigenetic-Related, SUMO-Related, Others]
