# Supplementary material for: Interplay of two transcription factors for recruitment of the chromatin remodeling complex modulates fungal nitrosative stress response
Source: Nat Commun. 2021 May 6;12:2576. doi: 10.1038/s41467-021-22831-8 (PMC8102577; doi:10.1038/s41467-021-22831-8)
Supplement: Supplementary file 5 — Supplementary Data 2 [file 41467_2021_22831_MOESM5_ESM.xlsx]

## Sheet: Supplementary Data 2 Y2H
Supplementary Data 2. A list of putative FgAreB-interacting proteins identified by yeast two hybrid screens.
FGSG	homologs in S. cerevisiae	Putative functions
FGSG_11054	LYS21	Homocitrate synthase isozyme; catalyzes the condensation of acetyl-CoA and alpha-ketoglutarate to form homocitrate, which is the first step in the lysine biosynthesis pathway
FGSG_06257	TDH3 YGR192C	Glyceraldehyde-3-phosphate dehydrogenase (GAPDH), isozyme 3; involved in glycolysis and gluconeogenesis; tetramer that catalyzes the reaction of glyceraldehyde-3-phosphate to 1,3 bis-phosphoglycerate; detected in the cytoplasm and cell wall; GAPDH-derived antimicrobial peptides secreted by S. cerevisiae are active against a wide variety of wine-related yeasts and bateria; binds AU-rich RNA; TDH3 …
FGSG_06084	EHD3	3-hydroxyisobutyryl-CoA hydrolase; member of a family of enoyl-CoA hydratase/isomerases; non-tagged protein is detected in highly purified mitochondria in high-throughput studies; phosphorylated; mutation affects fluid-phase endocytosis
FGSG_04176	without homolog (WH)
FGSG_10320	MAP2	Methionine aminopeptidase; catalyzes the cotranslational removal of N-terminal methionine from nascent polypeptides; function is partially redundant with that of Map1p
FGSG_01422	CIT2	Citrate synthase; catalyzes the condensation of acetyl coenzyme A and oxaloacetate to form citrate, peroxisomal isozyme involved in glyoxylate cycle; expression is controlled by Rtg1p and Rtg2p transcription factors
FGSG_02974	CCP1	Mitochondrial cytochrome-c peroxidase; degrades reactive oxygen species in mitochondria, involved in the response to oxidative stress
FGSG_08315	WH
FGSG_09456	Pfk2p	6-phosphofructokinase subunit beta，Beta subunit of heterooctameric phosphofructokinase; involved in glycolysis; indispensable for anaerobic growth; activated by fructose-2,6-bisphosphate and AMP; mutation inhibits glucose induction of cell cycle-related genes
FGSG_08733	IXR1	Transcriptional repressor that regulates hypoxic genes during normoxia; involved in the aerobic repression of genes such as COX5b, TIR1, and HEM13; binds DNA intrastrand cross-links formed by cisplatin; HMG (high mobility group box) domain containing protein which binds and bends cisplatin-modified DNA, blocking excision repair; IXR1 has a paralog, ABF2, that arose from the whole genome duplicati…
FGSG_07130	WH
FGSG_11472	Prb1	Vacuolar proteinase B (yscB) with H3 N-terminal endopeptidase activity; serine protease of the subtilisin family; involved in protein degradation in the vacuole and required for full protein degradation during sporulation; activity inhibited by Pbi2p; protein abundance increases in response to DNA replication stress
FGSG_07387	WH	P:regulation of transcription from RNA polymerase II promoter; F:RNA polymerase II transcription cofactor activity; C:mediator complex
FGSG_04546	Prc1p	Vacuolar carboxypeptidase Y (proteinase C, CPY); broad-specificity C-terminal exopeptidase involved in non-specific protein degradation in the vacuole; member of the serine carboxypeptidase family
FGSG_10235	WH	rasp f 7 allergen
FGSG_10264	GLN1	Glutamine synthetase (GS); synthesizes glutamine from glutamate and ammonia; with Glt1p, forms the secondary pathway for glutamate biosynthesis from ammonia; expression regulated by nitrogen source and by amino acid limitation; forms filaments of back-to-back stacks of cylindrical homo-decamers at low pH, leading to enzymatic inactivation and storage during states of advanced cellular starvation;…
FGSG_10609	WH	F:UDP-N-acetylmuramate dehydrogenase activity; F:flavin adenine dinucleotide binding; P:oxidation-reduction process; P:amino sugar metabolic process
FGSG_06852	WH	F:phosphogluconate dehydrogenase (decarboxylating) activity; P:pentose-phosphate shunt; P:D-gluconate metabolic process
FGSG_04298	PPM2	AdoMet-dependent tRNA methyltransferase; also involved in methoxycarbonylation; required for the synthesis of wybutosine (yW), a modified guanosine found at the 3'-position adjacent to the anticodon of phe-tRNA; similarity to Ppm1p
FGSG_06864	MIC26	Component of the MICOS complex; MICOS (formerly MINOS or MitOS) is a mitochondrial inner membrane complex that extends into the intermembrane space and has a role in the maintenance of crista junctions, inner membrane architecture, and formation of contact sites to the outer membrane; Mic26p is a non-essential component of the complex
FGSG_01974	WH	F:glycolipid transporter activity; C:cytoplasm; F:glycolipid binding; P:glycolipid transport
FGSG_07012	WH	C:nucleus; C:cytosol; F:oxidoreductase activity, acting on paired donors, with incorporation or reduction of molecular oxygen, 2-oxoglutarate as one donor, and incorporation of one atom each of oxygen into both donors; F:metal ion binding; P:oxidation-reduction process
FGSG_09825	WH
FGSG_02801	Spt8p	Subunit of the SAGA transcriptional regulatory complex; not present in SAGA-like complex SLIK/SALSA; required for SAGA-mediated inhibition at some promoters
FGSG_02244	Dug2	Component of glutamine amidotransferase (GATase II); forms a complex with Dug3p to degrade glutathione (GSH) and other peptides containing a gamma-glu-X bond in an alternative pathway to GSH degradation by gamma-glutamyl transpeptidase
FGSG_08491	TIR3 YIL011W	Cell wall mannoprotein; member of Srp1p/Tip1p family of serine-alanine-rich proteins; expressed under anaerobic conditions and required for anaerobic growth; TIR3 has a paralog, TIR2, that arose from the whole genome duplication
FGSG_16665	ROT2 YBR229C	Glucosidase II catalytic subunit; required for normal cell wall synthesis; mutations in rot2 suppress tor2 mutations, and are synthetically lethal with rot1 mutations
FGSG_01279	ZWF1 YNL241C	Glucose-6-phosphate dehydrogenase (G6PD); catalyzes the first step of the pentose phosphate pathway; involved in adapting to oxidative stress; homolog of the human G6PD which is deficient in patients with hemolytic anemia; protein abundance increases in response to DNA replication stress
FGSG_09162	ADK2 YER170W	Mitochondrial adenylate kinase; catalyzes the reversible synthesis of GTP and AMP from GDP and ADP; may serve as a back-up for synthesizing GTP or ADP depending on metabolic conditions; 3' sequence of ADK2 varies with strain background
FGSG_07297	WH
FGSG_09552	WH
FGSG_10855	ADH3 YMR083W
FGSG_10905	RPS0A YGR214W	Mitochondrial alcohol dehydrogenase isozyme III; involved in the shuttling of mitochondrial NADH to the cytosol under anaerobic conditions and ethanol production
FGSG_04201	WH	Ribosomal 40S subunit protein S0A; required for maturation of 18S rRNA along with Rps0Bp; deletion of either RPS0 gene reduces growth rate, deletion of both genes is lethal; homologous to human ribosomal protein SA and bacterial S2; RPS0A has a paralog, RPS0B, that arose from the whole genome duplication
FGSG_09594	TOG1 YER184C	Transcriptional activator of oleate genes; regulates genes involved in fatty acid utilization; zinc cluster protein; deletion confers sensitivity to Calcufluor white, and prevents growth on glycerol or lactate as sole carbon source
FGSG_05446	CAR1 YPL111W	Arginase, catabolizes arginine to ornithine and urea; expression responds to both induction by arginine and nitrogen catabolite repression; disruption decreases production of carcinogen ethyl carbamate during wine fermentation and also enhances freeze tolerance
FGSG_08266	ACH1 YBL015W	Protein with CoA transferase activity; particularly for CoASH transfer from succinyl-CoA to acetate; has minor acetyl-CoA-hydrolase activity; phosphorylated; required for acetate utilization and for diploid pseudohyphal growth
FGSG_03466	AAD4 YDL243C	Putative aryl-alcohol dehydrogenase; involved in oxidative stress response; similar to P. chrysosporium aryl-alcohol dehydrogenase; expression induced in cells treated with the mycotoxin patulin; members of the AAD gene family comprise three pairs (AAD3 + AAD15, AAD6/AAD16 + AAD4, AAD10 + AAD14) whose two genes are more related to one another than to other members of the family
FGSG_03993	LYS20 YDL182W	Homocitrate synthase isozyme; catalyzes the condensation of acetyl-CoA and alpha-ketoglutarate to form homocitrate, which is the first step in the lysine biosynthesis pathway; LYS20 has a paralog, LYS21, that arose from the whole genome duplication
FGSG_06261	WH
FGSG_06503	CAT8 YMR280C	Zinc cluster transcriptional activator; necessary for derepression of a variety of genes under non-fermentative growth conditions, active after diauxic shift, binds carbon source responsive elements; relative distribution to the nucleus increases upon DNA replication stress、
FGSG_00967	GSM1 YJL103C	Putative zinc cluster protein of unknown function; proposed to be involved in the regulation of energy metabolism, based on patterns of expression and sequence analysis
FGSG_09266	ERG13 YML126C	3-hydroxy-3-methylglutaryl-CoA (HMG-CoA) synthase; catalyzes the formation of HMG-CoA from acetyl-CoA and acetoacetyl-CoA; involved in the second step in mevalonate biosynthesis
FGSG_10259	WH
FGSG_00227	YPR196W	Putative maltose-responsive transcription factor
FGSG_01168	WH
FGSG_06093	WH
FGSG_06613	WH
FGSG_08638	RGD1 YBR260C	GTPase-activating protein (RhoGAP) for Rho3p and Rho4p; possibly involved in control of actin cytoskeleton organization
FGSG_09893	DUG1 YFR044C	Cys-Gly metallo-di-peptidase; forms a complex with Dug2p and Dug3p to degrade glutathione (GSH) and other peptides containing a gamma-glu-X bond in an alternative pathway to GSH degradation by gamma-glutamyl transpeptidase (Ecm38p)
FGSG_10724	SWP73 YNR023W	73 kDa subunit of the SWI/SNF chromatin remodeling complex; involved in transcriptional regulation; relocates to the cytosol under hypoxic conditions; deletion mutants are temperature-sensitive
