# Supplementary material for: Interplay of two transcription factors for recruitment of the chromatin remodeling complex modulates fungal nitrosative stress response
Source: Nat Commun. 2021 May 6;12:2576. doi: 10.1038/s41467-021-22831-8 (PMC8102577; doi:10.1038/s41467-021-22831-8)
Supplement: Supplementary file 6 — Supplementary Data 3 [file 41467_2021_22831_MOESM6_ESM.xlsx]

## Sheet: Supplementary Data 3 AreB down
Supplementary Data 3. The down-regulated genes in FgAreB mutant
gene id	gene name	description	GO_id	GO_term	KO_ID	KO_Description	kegg_id	kegg_term	locus	AreB_count	PH-1_count	AreB_FPKM	PH-1_FPKM	AreB	PH-1	log2FC	Pvalue	Qvalue	updown
23561055	FGSG_20628	tRNA	-	-	-	-	-	-	chr3:268256-268329	1	8	0.890458	8.45559	0.890458	8.45559	-3.24729	0.00242129	0.00521111	DOWN
23560861	FGSG_20022	5S ribosomal RNA	-	-	-	-	fgr03010|fgr03008	Ribosome - Fusarium graminearum|Ribosome biogenesis in eukaryotes - Fusarium graminearum	chr2:6513175-6513290	1	22	0.568051	14.8335	0.568051	14.8335	-4.70669	7.04324e-08	2.73083e-07	DOWN
23560773	FGSG_13970	hypothetical protein	-	-	-	-	-	-	chr3:7260367-7261068	18	63	2.12487	8.83051	2.12487	8.83051	-2.05512	1.60824e-10	7.89011e-10	DOWN
23560767	FGSG_13964	hypothetical protein	GO:0003676	nucleic acid binding	-	-	-	-	chr3:7236881-7237558	145	555	18.021	81.9021	18.021	81.9021	-2.18422	4.87598e-29	6.5234e-28	DOWN
23560764	FGSG_13961	hypothetical protein	-	-	-	-	-	-	chr3:7212762-7213403	24	232	2.46247	28.2638	2.46247	28.2638	-3.52078	2.72632e-35	4.67757e-34	DOWN
23560722	FGSG_13919	hypothetical protein	-	-	-	-	-	-	chr3:6682197-6683081	4	15	0.348554	1.55185	0.348554	1.55185	-2.15454	0.00041343	0.00101437	DOWN
23560691	FGSG_13888	hypothetical protein	GO:0003824|GO:0016020|GO:0008152|GO:0016853|GO:0006629|GO:0016021|GO:0016125|GO:0008202|GO:0047750	catalytic activity|membrane|metabolic process|isomerase activity|lipid metabolic process|integral component of membrane|sterol metabolic process|steroid metabolic process|cholestenol delta-isomerase activity	K01824	cholestenol Delta-isomerase[5.3.3.5]	fgr01100|fgr01110|fgr00100	Metabolic pathways - Fusarium graminearum|Biosynthesis of secondary metabolites - Fusarium graminearum|Steroid biosynthesis - Fusarium graminearum	chr3:6224592-6225357	21	175	1.92928	19.0896	1.92928	19.0896	-3.30666	2.74701e-29	3.70846e-28	DOWN
23560681	FGSG_13878	hypothetical protein	GO:0003824|GO:0008152|GO:0031177	catalytic activity|metabolic process|phosphopantetheine binding	-	-	-	-	chr3:6044155-6078232	21	74	0.0411767	0.172286	0.0411767	0.172286	-2.0649	1.20784e-11	6.51347e-11	DOWN
23560674	FGSG_13871	hypothetical protein	-	-	K01426	amidase[3.5.1.4]	fgr00330|fgr00380|fgr00360	Arginine and proline metabolism - Fusarium graminearum|Tryptophan metabolism - Fusarium graminearum|Phenylalanine metabolism - Fusarium graminearum	chr3:5953638-5956069	2555	14442	90.6775	608.593	90.6775	608.593	-2.74666	1.82292e-50	5.33305e-49	DOWN
23560673	FGSG_13870	hypothetical protein	-	-	-	-	-	-	chr3:5951978-5953464	445	1688	23.4872	105.788	23.4872	105.788	-2.17122	8.66636e-34	1.40395e-32	DOWN
23560671	FGSG_13868	hypothetical protein	GO:0016020|GO:0016021	membrane|integral component of membrane	-	-	-	-	chr3:5942052-5943269	159	1384	8.59875	88.8723	8.59875	88.8723	-3.36953	1.85208e-56	6.80639e-55	DOWN
23560659	FGSG_13856	hypothetical protein	-	-	-	-	-	-	chr3:5714141-5714796	8	18	1.58242	4.22771	1.58242	4.22771	-1.41775	0.00182283	0.00402232	DOWN
23560650	FGSG_13847	hypothetical protein	-	-	-	-	-	-	chr3:5625199-5626120	3	10	0.269595	1.067	0.269595	1.067	-1.9847	0.0160841	0.0297889	DOWN
23560639	FGSG_13836	hypothetical protein	-	-	-	-	-	-	chr3:5478444-5478776	5	18	0.988985	4.22771	0.988985	4.22771	-2.09586	0.000339552	0.000846534	DOWN
23560630	FGSG_13827	hypothetical protein	-	-	-	-	-	-	chr3:5403237-5404378	5	51	0.303252	3.67298	0.303252	3.67298	-3.59836	8.00461e-14	5.03491e-13	DOWN
23560547	FGSG_13741	hypothetical protein	-	-	-	-	-	-	chr1:10505231-10505700	43	118	6.0264	19.6363	6.0264	19.6363	-1.70416	6.96475e-13	4.13406e-12	DOWN
23560515	FGSG_13709	hypothetical protein	-	-	-	-	-	-	chr1:9961231-9962847	61	153	2.4849	7.40047	2.4849	7.40047	-1.57443	1.76356e-13	1.08465e-12	DOWN
23560509	FGSG_13703	hypothetical protein	GO:0016020|GO:0016021	membrane|integral component of membrane	-	-	-	-	chr1:9777448-9777783	56	131	10.9782	30.4937	10.9782	30.4937	-1.47387	1.11177e-11	6.0254e-11	DOWN
23560491	FGSG_13685	hypothetical protein	-	-	-	-	-	-	chr1:9413326-9413574	11	346	2.90987	108.681	2.90987	108.681	-5.22301	6.76538e-57	2.51736e-55	DOWN
23560447	FGSG_13641	hypothetical protein	GO:0016020|GO:0016021|GO:0055085	membrane|integral component of membrane|transmembrane transport	-	-	-	-	chr4:5335314-5337623	908	2199	28.672	82.4496	28.672	82.4496	-1.52387	2.71287e-22	2.71447e-21	DOWN
23560421	FGSG_13615	hypothetical protein	-	-	-	-	-	-	chr4:5762772-5763266	866	1560	115.239	246.489	115.239	246.489	-1.09689	5.39152e-15	3.66301e-14	DOWN
23560410	FGSG_13604	copper amine oxidase 1	-	-	K00276	primary-amine oxidase[1.4.3.21]	fgr01100|fgr01110|fgr00350|fgr00260|fgr00360|fgr00410	Metabolic pathways - Fusarium graminearum|Biosynthesis of secondary metabolites - Fusarium graminearum|Tyrosine metabolism - Fusarium graminearum|Glycine, serine and threonine metabolism - Fusarium graminearum|Phenylalanine metabolism - Fusarium graminearum|beta-Alanine metabolism - Fusarium graminearum	chr4:6093933-6095899	0	16	0	0.711847	0	0.711847	#NAME?	8.35118e-06	2.60785e-05	DOWN
23560404	FGSG_13598	hypothetical protein	-	-	-	-	-	-	chr4:6268749-6269294	2	9	0.422176	2.25622	0.422176	2.25622	-2.41799	0.00788025	0.0154835	DOWN
23560277	FGSG_13470	hypothetical protein	-	-	-	-	-	-	chr2:3254791-3256659	0	9	0	0.413112	0	0.413112	#NAME?	0.00126829	0.00286666	DOWN
23560257	FGSG_13450	hypothetical protein	GO:0003824|GO:0016491|GO:0048037|GO:0016614|GO:0050662|GO:0000166|GO:0050660	catalytic activity|oxidoreductase activity|cofactor binding|oxidoreductase activity, acting on CH-OH group of donors|coenzyme binding|nucleotide binding|flavin adenine dinucleotide binding	-	-	-	-	chr2:3069897-3071716	4	45	0.148622	1.98511	0.148622	1.98511	-3.7395	2.7628e-13	1.68183e-12	DOWN
23560249	FGSG_13442	hypothetical protein	-	-	-	-	-	-	chr2:2935820-2936383	13	38	1.51822	5.2697	1.51822	5.2697	-1.79534	1.04e-06	3.59352e-06	DOWN
23560228	FGSG_13421	hypothetical protein	-	-	-	-	-	-	chr2:2575166-2575405	2	10	0.548829	3.25881	0.548829	3.25881	-2.56992	0.00444385	0.00917671	DOWN
23560211	FGSG_13404	hypothetical protein	GO:0003824|GO:0016491	catalytic activity|oxidoreductase activity	-	-	-	-	chr2:2415348-2417259	1060	5599	37.9674	238.126	37.9674	238.126	-2.64889	1.00559e-46	2.56394e-45	DOWN
23560185	FGSG_13378	hypothetical protein	-	-	-	-	-	-	chr2:2142741-2143262	50	231	9.63019	52.8279	9.63019	52.8279	-2.45566	3.85888e-25	4.38014e-24	DOWN
23560157	FGSG_13350	hypothetical protein	-	-	-	-	-	-	chr2:1574179-1575066	66	965	5.26959	91.4853	5.26959	91.4853	-4.11778	1.15724e-65	5.71752e-64	DOWN
23560150	FGSG_13343	glycerol kinase	-	-	K00864	glycerol kinase[2.7.1.30]	fgr01100|fgr00561	Metabolic pathways - Fusarium graminearum|Glycerolipid metabolism - Fusarium graminearum	chr2:1476920-1478703	414	1738	16.959	84.5359	16.959	84.5359	-2.31751	7.78382e-37	1.42369e-35	DOWN
23560106	FGSG_13299	hypothetical protein	GO:0003824|GO:0016020|GO:0008152|GO:0016740|GO:0016021|GO:0016746	catalytic activity|membrane|metabolic process|transferase activity|integral component of membrane|transferase activity, transferring acyl groups	K13507	glycerol-3-phosphate O-acyltransferase / dihydroxyacetone phosphate acyltransferase[2.3.1.42]	fgr01100|fgr01110|fgr00564|fgr00561	Metabolic pathways - Fusarium graminearum|Biosynthesis of secondary metabolites - Fusarium graminearum|Glycerophospholipid metabolism - Fusarium graminearum|Glycerolipid metabolism - Fusarium graminearum	chr2:714597-717009	1728	4197	49.274	142.103	49.274	142.103	-1.52804	3.68359e-23	3.84067e-22	DOWN
23560103	FGSG_13296	hypothetical protein	-	-	-	-	-	-	chr2:624187-624835	52	329	6.46273	48.5509	6.46273	48.5509	-2.90928	4.25088e-34	7.00073e-33	DOWN
23560085	FGSG_13278	hypothetical protein	-	-	-	-	-	-	chr2:339243-339677	1	8	0.15148	1.43842	0.15148	1.43842	-3.24729	0.00242129	0.00521111	DOWN
23560084	FGSG_13277	hypothetical protein	GO:0003676	nucleic acid binding	-	-	-	-	chr2:338259-338687	0	9	0	1.87718	0	1.87718	#NAME?	0.00126829	0.00286666	DOWN
23560046	FGSG_13239	hypothetical protein	-	-	-	-	-	-	chr4:4758096-4759369	3	188	0.222537	16.5586	0.222537	16.5586	-6.21739	1.28311e-42	2.8345e-41	DOWN
23560039	FGSG_13232	hypothetical protein	-	-	-	-	-	-	chr4:4684790-4686603	0	24	0	1.27174	0	1.27174	#NAME?	3.94049e-08	1.56659e-07	DOWN
23560030	FGSG_13223	hypothetical protein	-	-	-	-	-	-	chr4:4531918-4532639	73	407	7.25259	48.013	7.25259	48.013	-2.72686	2.91928e-34	4.83448e-33	DOWN
23560006	FGSG_13199	hypothetical protein	-	-	-	-	-	-	chr4:4277061-4277563	7	185	0.966708	30.3341	0.966708	30.3341	-4.97172	9.20117e-41	1.92208e-39	DOWN
23559997	FGSG_13190	hypothetical protein	-	-	-	-	-	-	chr4:4221162-4222624	23	1428	1.63431	120.483	1.63431	120.483	-6.204	7.32589e-101	1.19492e-98	DOWN
23559992	FGSG_13185	hypothetical protein	GO:0003824|GO:0016020|GO:0016491|GO:0043169|GO:0016021|GO:0046872|GO:0005507	catalytic activity|membrane|oxidoreductase activity|cation binding|integral component of membrane|metal ion binding|copper ion binding	-	-	-	-	chr4:4171875-4173908	26	212	0.841997	8.15196	0.841997	8.15196	-3.27526	4.06054e-32	6.13564e-31	DOWN
23559988	FGSG_13181	hypothetical protein	-	-	-	-	-	-	chr4:4166078-4166722	2	33	0.267722	5.24599	0.267722	5.24599	-4.29241	2.79657e-11	1.46755e-10	DOWN
23559987	FGSG_13180	hypothetical protein	-	-	-	-	-	-	chr4:4143328-4143630	0	6	0	1.5487	0	1.5487	#NAME?	0.0172979	0.0315705	DOWN
23559916	FGSG_13109	hypothetical protein	-	-	-	-	-	-	chr4:3009417-3011824	14	26	0.517492	1.14116	0.517492	1.14116	-1.14089	0.000883481	0.00204901	DOWN
23559891	FGSG_13084	hypothetical protein	GO:0003824|GO:0016020|GO:0016787|GO:0008233|GO:0016021|GO:0008236|GO:0004252	catalytic activity|membrane|hydrolase activity|peptidase activity|integral component of membrane|serine-type peptidase activity|serine-type endopeptidase activity	-	-	-	-	chr4:2628220-2630184	1879	4538	66.5427	190.822	66.5427	190.822	-1.51988	4.76091e-23	4.93369e-22	DOWN
23559882	FGSG_13074	hypothetical protein	-	-	-	-	-	-	chr4:2521428-2522213	109	341	14.5047	53.8799	14.5047	53.8799	-1.89323	1.21592e-21	1.17707e-20	DOWN
23559842	FGSG_13032	hypothetical protein	-	-	-	-	-	-	chr4:1857666-1859349	1205	8738	51.1754	440.634	51.1754	440.634	-3.10606	2.44354e-58	9.65966e-57	DOWN
23559809	FGSG_12999	hypothetical protein	-	-	-	-	-	-	chr4:1449968-1450733	6	111	0.551221	12.1082	0.551221	12.1082	-4.45721	2.85399e-28	3.71393e-27	DOWN
23559787	FGSG_12977	hypothetical protein	GO:0043169|GO:0003676|GO:0046872|GO:0008270	cation binding|nucleic acid binding|metal ion binding|zinc ion binding	-	-	-	-	chr4:1000216-1001166	22	89	1.52378	7.31957	1.52378	7.31957	-2.2641	2.46725e-14	1.61061e-13	DOWN
23559786	FGSG_12976	hypothetical protein	-	-	-	-	-	-	chr4:998738-999181	9	32	1.33522	5.63693	1.33522	5.63693	-2.07783	9.25093e-07	3.21327e-06	DOWN
23559766	FGSG_12956	hypothetical protein	-	-	-	-	-	-	chr4:717158-718444	5	12	0.269723	0.76869	0.269723	0.76869	-1.51092	0.0103193	0.0197829	DOWN
23559745	FGSG_12935	hypothetical protein	-	-	-	-	-	-	chr4:324210-325784	92	165	3.84764	8.1937	3.84764	8.1937	-1.09054	1.36346e-09	6.14486e-09	DOWN
23559695	FGSG_12885	hypothetical protein	-	-	-	-	-	-	chr3:4570513-4571997	11	67	0.80239	5.80319	0.80239	5.80319	-2.85447	4.03851e-14	2.59226e-13	DOWN
23559678	FGSG_12868	hypothetical protein	-	-	-	-	-	-	chr3:4363191-4363811	7	20	0.742544	2.51889	0.742544	2.51889	-1.76224	0.000264517	0.000668849	DOWN
23559674	FGSG_12864	hypothetical protein	-	-	-	-	-	-	chr3:4193584-4194837	98	497	5.14774	30.9982	5.14774	30.9982	-2.59017	4.5804e-34	7.4916e-33	DOWN
23559672	FGSG_12862	hypothetical protein	GO:0006457|GO:0007023	protein folding|post-chaperonin tubulin folding pathway	-	-	-	-	chr3:4165224-4166060	318	3637	26.6496	361.908	26.6496	361.908	-3.76344	2.24776e-71	1.31843e-69	DOWN
23559585	FGSG_12773	hypothetical protein	-	-	K20246	L-histidine Nalpha-methyltransferase / hercynylcysteine S-oxide synthase[1.14.99.51]	fgr00340	Histidine metabolism - Fusarium graminearum	chr3:2969180-2971075	175	1291	6.62104	57.997	6.62104	57.997	-3.13085	2.60864e-51	7.80428e-50	DOWN
23559584	FGSG_12772	hypothetical protein	-	-	K20246	L-histidine Nalpha-methyltransferase / hercynylcysteine S-oxide synthase[1.14.99.51]	fgr00340	Histidine metabolism - Fusarium graminearum	chr3:2967590-2968512	25	213	2.27763	23.0419	2.27763	23.0419	-3.33865	2.6342e-32	4.01606e-31	DOWN
23559572	FGSG_12760	hypothetical protein	-	-	-	-	-	-	chr3:2775741-2776109	14	73	5.39281	33.3891	5.39281	33.3891	-2.63027	4.4122e-14	2.82604e-13	DOWN
23559570	FGSG_12758	hypothetical protein	-	-	-	-	-	-	chr3:2739221-2740305	2	14	0.131064	1.08952	0.131064	1.08952	-3.05536	0.000252789	0.000641509	DOWN
23559553	FGSG_12741	hypothetical protein	GO:0003824|GO:0016491|GO:0030246|GO:0016705|GO:0043169|GO:0031418|GO:0046872|GO:0005506	catalytic activity|oxidoreductase activity|carbohydrate binding|oxidoreductase activity, acting on paired donors, with incorporation or reduction of molecular oxygen|cation binding|L-ascorbic acid binding|metal ion binding|iron ion binding	K00472	prolyl 4-hydroxylase[1.14.11.2]	fgr01100|fgr00330	Metabolic pathways - Fusarium graminearum|Arginine and proline metabolism - Fusarium graminearum	chr3:2388328-2389205	160	516	12.7748	48.9186	12.7748	48.9186	-1.93709	9.32687e-25	1.03887e-23	DOWN
23559517	FGSG_12705	hypothetical protein	-	-	-	-	-	-	chr3:1662186-1662653	12	37	2.05847	7.53616	2.05847	7.53616	-1.87226	5.18846e-07	1.84856e-06	DOWN
23559516	FGSG_12704	hypothetical protein	GO:0003824|GO:0016020|GO:0005215|GO:0022857|GO:0016787|GO:0097367|GO:0000166|GO:0016021|GO:0016817|GO:0016818|GO:0042626|GO:0016462|GO:0005524|GO:0016887|GO:0042623	catalytic activity|membrane|transporter activity|transmembrane transporter activity|hydrolase activity|carbohydrate derivative binding|nucleotide binding|integral component of membrane|hydrolase activity, acting on acid anhydrides|hydrolase activity, acting on acid anhydrides, in phosphorus-containing anhydrides|ATPase activity, coupled to transmembrane movement of substances|pyrophosphatase acti…	K05658	ATP-binding cassette, subfamily B (MDR/TAP), member 1[3.6.3.44]	fgr02010	ABC transporters - Fusarium graminearum	chr3:1529399-1533537	235	911	4.0886	18.8198	4.0886	18.8198	-2.20258	5.40165e-32	8.1209e-31	DOWN
23559514	FGSG_12702	hypothetical protein	-	-	-	-	-	-	chr3:1518959-1519749	6	15	1.126	3.34245	1.126	3.34245	-1.5697	0.00423033	0.00877077	DOWN
23559490	FGSG_12678	hypothetical protein	-	-	-	-	-	-	chr3:1057534-1060833	371	867	7.40536	20.5486	7.40536	20.5486	-1.4724	1.06722e-19	9.37121e-19	DOWN
23559482	FGSG_12670	hypothetical protein	-	-	-	-	-	-	chr3:954717-955082	6	22	1.07985	4.70132	1.07985	4.70132	-2.12223	2.84737e-05	8.29954e-05	DOWN
23559469	FGSG_12657	hypothetical protein	-	-	-	-	-	-	chr3:761575-764143	160	2347	4.70919	82.022	4.70919	82.022	-4.12246	4.7663e-76	3.24299e-74	DOWN
23559459	FGSG_12647	monoamine oxidase N	GO:0003824|GO:0016491	catalytic activity|oxidoreductase activity	-	-	-	-	chr3:539222-540828	0	6	0	0.321189	0	0.321189	#NAME?	0.0172979	0.0315705	DOWN
23559424	FGSG_12611	hypothetical protein	GO:0005623|GO:0003700|GO:0005622|GO:0000981|GO:0043169|GO:0043231|GO:0005634|GO:0046872|GO:0008270	cell|transcription factor activity, sequence-specific DNA binding|intracellular|RNA polymerase II transcription factor activity, sequence-specific DNA binding|cation binding|intracellular membrane-bounded organelle|nucleus|metal ion binding|zinc ion binding	-	-	-	-	chr3:288012-288749	12	53	1.07107	5.61688	1.07107	5.61688	-2.39071	1.48981e-10	7.33326e-10	DOWN
23559422	FGSG_12609	hypothetical protein	-	-	-	-	-	-	chr3:251728-252090	1	15	0.181526	3.23195	0.181526	3.23195	-4.15416	1.54285e-05	4.64375e-05	DOWN
23559374	FGSG_12561	hypothetical protein	-	-	-	-	-	-	chr2:8408717-8410942	2	16	0.059173	0.562187	0.059173	0.562187	-3.24804	4.57911e-05	0.000129386	DOWN
23559373	FGSG_12560	hypothetical protein	-	-	-	-	-	-	chr2:8407508-8408088	0	11	0	1.61113	0	1.61113	#NAME?	0.000352487	0.000874205	DOWN
23559367	FGSG_12554	hypothetical protein	-	-	-	-	-	-	chr2:8316339-8316725	0	98	0	19.8058	0	19.8058	#NAME?	1.32662e-26	1.61019e-25	DOWN
23559361	FGSG_12548	hypothetical protein	GO:0003824|GO:0016787	catalytic activity|hydrolase activity	-	-	-	-	chr2:8214956-8216710	61	242	2.28951	10.7849	2.28951	10.7849	-2.2359	2.79213e-23	2.92658e-22	DOWN
23559347	FGSG_12534	hypothetical protein	GO:0003824|GO:0016020|GO:0016491|GO:0004497|GO:0016705|GO:0043169|GO:0016021|GO:0020037|GO:0046872|GO:0005506	catalytic activity|membrane|oxidoreductase activity|monooxygenase activity|oxidoreductase activity, acting on paired donors, with incorporation or reduction of molecular oxygen|cation binding|integral component of membrane|heme binding|metal ion binding|iron ion binding	-	-	-	-	chr2:8076410-8078098	285	3095	11.8068	152.244	11.8068	152.244	-3.68869	7.58897e-69	4.14504e-67	DOWN
23559343	FGSG_12530	hypothetical protein	-	-	-	-	-	-	chr2:8019345-8020264	15	303	1.27657	30.6181	1.27657	30.6181	-4.58404	4.45798e-49	1.23444e-47	DOWN
23559335	FGSG_12522	hypothetical protein	-	-	-	-	-	-	chr2:7951728-7953086	18	1007	1.17278	77.9033	1.17278	77.9033	-6.05368	4.86952e-91	5.52203e-89	DOWN
23559324	FGSG_12511	hypothetical protein	-	-	-	-	-	-	chr2:7850328-7851000	0	87	0	11.0105	0	11.0105	#NAME?	1.97858e-24	2.17736e-23	DOWN
23559323	FGSG_12510	hypothetical protein	-	-	-	-	-	-	chr2:7847522-7848013	3	13	0.401652	2.06655	0.401652	2.06655	-2.36321	0.00200946	0.00439748	DOWN
23559322	FGSG_12509	hypothetical protein	-	-	-	-	-	-	chr2:7828998-7830167	2	58	0.11258	3.87721	0.11258	3.87721	-5.10599	9.20566e-18	7.3368e-17	DOWN
23559310	FGSG_12497	hypothetical protein	-	-	-	-	-	-	chr2:7612945-7614952	148	560	5.19932	23.3595	5.19932	23.3595	-2.16762	1.08074e-28	1.42507e-27	DOWN
23559308	FGSG_12495	trans-aconitate 2-methyltransferase	GO:0003824|GO:0016740|GO:0008168|GO:0008757|GO:0030798	catalytic activity|transferase activity|methyltransferase activity|S-adenosylmethionine-dependent methyltransferase activity|trans-aconitate 2-methyltransferase activity	-	-	-	-	chr2:7595210-7596128	291	926	20.8576	78.8085	20.8576	78.8085	-1.91778	4.00995e-27	4.97359e-26	DOWN
23559282	FGSG_12469	hypothetical protein	-	-	-	-	-	-	chr2:7311590-7312106	2	18	0.294673	3.1495	0.294673	3.1495	-3.41794	1.47851e-05	4.47044e-05	DOWN
23559274	FGSG_12461	hypothetical protein	GO:0003824|GO:0008152|GO:0016787|GO:0005975|GO:0016798|GO:0004553	catalytic activity|metabolic process|hydrolase activity|carbohydrate metabolic process|hydrolase activity, acting on glycosyl bonds|hydrolase activity, hydrolyzing O-glycosyl compounds	-	-	-	-	chr2:7236675-7238864	19	340	0.667468	14.1826	0.667468	14.1826	-4.40928	6.92994e-50	1.96933e-48	DOWN
23559269	FGSG_12456	hypothetical protein	-	-	-	-	-	-	chr2:7196071-7196363	31	455	8.43783	147.053	8.43783	147.053	-4.12332	3.93129e-53	1.26856e-51	DOWN
23559243	FGSG_12430	hypothetical protein	-	-	-	-	-	-	chr2:6867153-6868785	235	493	14.7846	36.828	14.7846	36.828	-1.31671	5.99972e-16	4.32176e-15	DOWN
23559202	FGSG_12388	hypothetical protein	-	-	-	-	-	-	chr2:6077604-6078144	18	45	2.84335	8.44028	2.84335	8.44028	-1.5697	1.59907e-06	5.423e-06	DOWN
23559201	FGSG_12387	hypothetical protein	-	-	-	-	-	-	chr2:6074311-6074885	2	17	0.256263	2.58677	0.256263	2.58677	-3.33546	2.59951e-05	7.6125e-05	DOWN
23559183	FGSG_12368	hypothetical protein	GO:0003824|GO:0016491	catalytic activity|oxidoreductase activity	-	-	-	-	chr2:5822178-5823355	37	284	2.36849	21.5864	2.36849	21.5864	-3.18808	2.65282e-35	4.55802e-34	DOWN
23559162	FGSG_12347	hypothetical protein	-	-	-	-	-	-	chr2:5580116-5580711	11	836	1.32703	119.754	1.32703	119.754	-6.49573	3.60495e-90	3.97446e-88	DOWN
23559136	FGSG_12321	hypothetical protein	-	-	-	-	-	-	chr2:5255466-5256238	67	1034	6.15524	112.792	6.15524	112.792	-4.19571	9.04174e-68	4.76372e-66	DOWN
23559121	FGSG_12306	hypothetical protein	-	-	-	-	-	-	chr2:5119925-5121477	406	3116	17.2203	156.929	17.2203	156.929	-3.18793	1.53255e-57	5.88646e-56	DOWN
23559096	FGSG_12281	hypothetical protein	-	-	-	-	-	-	chr2:4598425-4599564	6	86	0.449631	7.6522	0.449631	7.6522	-4.08906	8.81447e-22	8.61691e-21	DOWN
23559095	FGSG_12280	hypothetical protein	-	-	-	-	-	-	chr2:4597332-4597871	4	35	0.487976	5.06931	0.487976	5.06931	-3.37691	1.79489e-10	8.7733e-10	DOWN
23559082	FGSG_12267	hypothetical protein	-	-	-	-	-	-	chr2:4299304-4299920	2025	5241	237.765	730.683	237.765	730.683	-1.61971	5.23044e-25	5.88647e-24	DOWN
23559071	FGSG_12256	hypothetical protein	-	-	-	-	-	-	chr2:3993107-3994560	0	9	0	0.534504	0	0.534504	#NAME?	0.00126829	0.00286666	DOWN
23559062	FGSG_12247	hypothetical protein	-	-	-	-	-	-	chr2:3846594-3849224	0	22	0	0.740079	0	0.740079	#NAME?	1.26331e-07	4.789e-07	DOWN
23559061	FGSG_12246	hypothetical protein	-	-	-	-	-	-	chr2:3843900-3846464	0	18	0	0.87226	0	0.87226	#NAME?	2.47519e-06	8.20951e-06	DOWN
23559027	FGSG_12212	hypothetical protein	-	-	-	-	-	-	chr2:3460155-3461293	4	11	0.274486	0.89619	0.274486	0.89619	-1.70707	0.00572059	0.011541	DOWN
23558981	FGSG_12166	hypothetical protein	-	-	-	-	-	-	chr1:8364881-8367094	2643	6909	80.3758	249.479	80.3758	249.479	-1.63409	2.11564e-25	2.43862e-24	DOWN
23558966	FGSG_12151	hypothetical protein	-	-	-	-	-	-	chr1:8051469-8051591	107	322	57.3016	204.752	57.3016	204.752	-1.83723	9.73008e-21	8.96718e-20	DOWN
23558957	FGSG_12142	hypothetical protein	GO:0003824|GO:0016787|GO:0043169|GO:0008233|GO:0046872|GO:0008236|GO:0004252	catalytic activity|hydrolase activity|cation binding|peptidase activity|metal ion binding|serine-type peptidase activity|serine-type endopeptidase activity	K01279	tripeptidyl-peptidase I[3.4.14.9]	-	-	chr1:7925132-7926922	26	97	0.956238	4.23597	0.956238	4.23597	-2.14725	2.49528e-14	1.62712e-13	DOWN
23558938	FGSG_12123	hypothetical protein	-	-	-	-	-	-	chr1:7685801-7686511	313	680	28.9975	74.8026	28.9975	74.8026	-1.36716	1.60488e-17	1.26217e-16	DOWN
23558926	FGSG_12111	hypothetical protein	-	-	-	-	-	-	chr1:7342534-7343568	7	21	0.878323	3.12849	0.878323	3.12849	-1.83264	0.000165623	0.000431621	DOWN
23558874	FGSG_12056	hypothetical protein	-	-	-	-	-	-	chr1:6623291-6624074	85	534	7.62795	56.9014	7.62795	56.9014	-2.8991	2.32677e-39	4.64846e-38	DOWN
23558839	FGSG_12021	hypothetical protein	-	-	-	-	-	-	chr1:6039620-6043728	485	2851	8.13518	56.7824	8.13518	56.7824	-2.8032	1.31072e-48	3.56318e-47	DOWN
23558834	FGSG_12016	hypothetical protein	-	-	-	-	-	-	chr1:5967215-5967706	0	24	0	4.81304	0	4.81304	#NAME?	3.94049e-08	1.56659e-07	DOWN
23558827	FGSG_12009	hypothetical protein	-	-	-	-	-	-	chr1:5822139-5823925	1686	10613	63.9358	477.877	63.9358	477.877	-2.90194	3.35776e-54	1.12622e-52	DOWN
23558812	FGSG_11993	hypothetical protein	-	-	-	-	-	-	chr1:5646772-5647569	176	676	14.5276	66.2554	14.5276	66.2554	-2.18924	2.74919e-30	3.88311e-29	DOWN
23558810	FGSG_11991	hypothetical protein	-	-	-	-	-	-	chr1:5629112-5630397	282	871	14.4442	52.973	14.4442	52.973	-1.87477	3.11975e-26	3.74464e-25	DOWN
23558809	FGSG_11990	hypothetical protein	-	-	-	-	-	-	chr1:5627058-5628238	20	766	1.37659	62.6029	1.37659	62.6029	-5.50706	1.83312e-78	1.33091e-76	DOWN
23558798	FGSG_11979	hypothetical protein	GO:0003824|GO:0016787|GO:0016788|GO:0042578|GO:0016791|GO:0004721|GO:0004725	catalytic activity|hydrolase activity|hydrolase activity, acting on ester bonds|phosphoric ester hydrolase activity|phosphatase activity|phosphoprotein phosphatase activity|protein tyrosine phosphatase activity	K19806	tyrosine-protein phosphatase 2/3[3.1.3.48]	fgr04011	MAPK signaling pathway - yeast - Fusarium graminearum	chr1:5331891-5335392	772	1349	21.8153	45.2634	21.8153	45.2634	-1.053	3.24041e-14	2.10036e-13	DOWN
23558790	FGSG_11971	hypothetical protein	-	-	-	-	-	-	chr1:5253716-5254101	2	93	0.472111	26.0709	0.472111	26.0709	-5.78717	6.02414e-26	7.11601e-25	DOWN
23558765	FGSG_11946	hypothetical protein	-	-	-	-	-	-	chr1:4665754-4667415	376	5826	16.0201	294.74	16.0201	294.74	-4.20149	3.65569e-84	3.2976e-82	DOWN
23558755	FGSG_11936	hypothetical protein	-	-	-	-	-	-	chr1:4502183-4502635	90	1189	14.8579	233.07	14.8579	233.07	-3.97146	6.47317e-66	3.22494e-64	DOWN
23558753	FGSG_11934	hypothetical protein	-	-	-	-	-	-	chr1:4429663-4431414	215	432	8.08335	19.2853	8.08335	19.2853	-1.25448	1.15788e-14	7.71078e-14	DOWN
23558751	FGSG_11932	hypothetical protein	-	-	-	-	-	-	chr1:4422172-4423546	473	850	25.2074	53.7871	25.2074	53.7871	-1.09341	3.74163e-14	2.4108e-13	DOWN
23558750	FGSG_11931	hypothetical protein	-	-	-	-	-	-	chr1:4378762-4379190	16	36	4.39121	11.7319	4.39121	11.7319	-1.41775	1.54072e-05	4.63851e-05	DOWN
23558745	FGSG_11926	hypothetical protein	-	-	-	-	-	-	chr1:4275297-4275668	172	1796	30.456	377.608	30.456	377.608	-3.63209	6.30703e-64	3.05276e-62	DOWN
23558744	FGSG_11925	hypothetical protein	-	-	K00925	acetate kinase[2.7.2.1]	fgr01100|fgr01200|fgr00620|fgr00640|fgr00680|fgr00430	Metabolic pathways - Fusarium graminearum|Carbon metabolism - Fusarium graminearum|Pyruvate metabolism - Fusarium graminearum|Propanoate metabolism - Fusarium graminearum|Methane metabolism - Fusarium graminearum|Taurine and hypotaurine metabolism - Fusarium graminearum	chr1:4274194-4274992	263	3883	21.6818	380.1	21.6818	380.1	-4.13182	3.01923e-80	2.31935e-78	DOWN
23558686	FGSG_11867	hypothetical protein	-	-	-	-	-	-	chr1:3199041-3199453	0	6	0	1.50403	0	1.50403	#NAME?	0.0172979	0.0315705	DOWN
23558681	FGSG_11862	hypothetical protein	-	-	-	-	-	-	chr1:3038817-3039716	64	272	4.68411	23.6376	4.68411	23.6376	-2.33524	1.83301e-25	2.12106e-24	DOWN
23558672	FGSG_11853	hypothetical protein	-	-	-	-	-	-	chr1:2918096-2918788	2	143	0.190071	16.1392	0.190071	16.1392	-6.40789	2.0378e-35	3.52164e-34	DOWN
23558645	FGSG_11826	hypothetical protein	-	-	-	-	-	-	chr1:2566207-2567220	7	29	0.454753	2.23685	0.454753	2.23685	-2.29832	1.50761e-06	5.12596e-06	DOWN
23558630	FGSG_11811	hypothetical protein	-	-	-	-	-	-	chr1:2256525-2258908	1022	2207	31.6944	81.2691	31.6944	81.2691	-1.35848	1.83988e-19	1.5898e-18	DOWN
23558625	FGSG_11806	hypothetical protein	-	-	-	-	-	-	chr1:2187005-2187945	10	31	0.81325	2.9933	0.81325	2.9933	-1.87996	4.8473e-06	1.56076e-05	DOWN
23558608	FGSG_11789	hypothetical protein	-	-	-	-	-	-	chr1:1869548-1870079	14	51	1.7334	7.49785	1.7334	7.49785	-2.11287	1.80747e-09	8.05749e-09	DOWN
23558596	FGSG_11777	hypothetical protein	-	-	K01179	endoglucanase[3.2.1.4]	fgr01100|fgr00500	Metabolic pathways - Fusarium graminearum|Starch and sucrose metabolism - Fusarium graminearum	chr1:1649382-1650181	79	1695	7.16762	182.604	7.16762	182.604	-4.67108	1.0831e-82	9.21178e-81	DOWN
23558591	FGSG_11772	hypothetical protein	-	-	-	-	-	-	chr1:1550497-1550908	3	23	0.499022	4.54271	0.499022	4.54271	-3.18638	5.23325e-07	1.86332e-06	DOWN
23558590	FGSG_11771	hypothetical protein	-	-	-	-	-	-	chr1:1500415-1501036	105	284	12.2413	39.3141	12.2413	39.3141	-1.68329	4.53221e-18	3.6661e-17	DOWN
23558576	FGSG_11757	hypothetical protein	-	-	-	-	-	-	chr1:1174873-1175784	662	11032	50.8226	1005.64	50.8226	1005.64	-4.30651	2.45403e-89	2.60894e-87	DOWN
23558564	FGSG_11745	hypothetical protein	-	-	-	-	-	-	chr1:1036532-1038525	441	3784	15.0824	153.664	15.0824	153.664	-3.34885	5.32489e-62	2.3658e-60	DOWN
23558560	FGSG_11741	hypothetical protein	-	-	-	-	-	-	chr1:892170-892455	253	3733	58.2693	1020.87	58.2693	1020.87	-4.13092	6.79442e-80	5.15294e-78	DOWN
23558559	FGSG_11740	hypothetical protein	-	-	-	-	-	-	chr1:868199-868929	6	23	1.0134	4.6126	1.0134	4.6126	-2.18638	1.05674e-05	3.25384e-05	DOWN
23558483	FGSG_11664	hypothetical protein	-	-	-	-	-	-	chr1:243890-245491	2	10	0.0822216	0.488211	0.0822216	0.488211	-2.56992	0.00444385	0.00917671	DOWN
23558481	FGSG_11662	hypothetical protein	-	-	-	-	-	-	chr1:237629-239692	4	19	0.169895	0.958128	0.169895	0.958128	-2.49558	2.95077e-05	8.57365e-05	DOWN
23558477	FGSG_11658	hypothetical protein	GO:0046983	protein dimerization activity	-	-	-	-	chr1:171341-172428	0	9	0	0.647006	0	0.647006	#NAME?	0.00126829	0.00286666	DOWN
23558475	FGSG_11656	hypothetical protein	GO:0003824|GO:0008152|GO:0005623|GO:0009058|GO:0005622|GO:0016491|GO:0016740|GO:0044237|GO:0005835|GO:0016627|GO:0006629|GO:0005737|GO:0044255|GO:0016746|GO:0008610|GO:0016747|GO:0016628|GO:0005829|GO:0006631|GO:0004312|GO:0004318|GO:0006633|GO:0019752	catalytic activity|metabolic process|cell|biosynthetic process|intracellular|oxidoreductase activity|transferase activity|cellular metabolic process|fatty acid synthase complex|oxidoreductase activity, acting on the CH-CH group of donors|lipid metabolic process|cytoplasm|cellular lipid metabolic process|transferase activity, transferring acyl groups|lipid biosynthetic process|transferase activity…	K00668	fatty acid synthase subunit beta, fungi type[2.3.1.86]	fgr01100|fgr00061	Metabolic pathways - Fusarium graminearum|Fatty acid biosynthesis - Fusarium graminearum	chr1:153701-160141	4	18	0.0426179	0.227693	0.0426179	0.227693	-2.41756	8.47349e-05	0.000230509	DOWN
23558471	FGSG_11652	hypothetical protein	-	-	-	-	-	-	chr1:113290-114132	45	80	4.03282	8.51296	4.03282	8.51296	-1.07787	8.14076e-07	2.84927e-06	DOWN
23558456	FGSG_11635	hypothetical protein	-	-	-	-	-	-	chr2:3279039-3281194	5	21	0.156601	0.781006	0.156601	0.781006	-2.31824	4.67603e-05	0.000131875	DOWN
23558426	FGSG_11602	hypothetical protein	-	-	-	-	-	-	chr1:8954981-8957128	572	7172	18.533	275.918	18.533	275.918	-3.89607	1.52726e-77	1.06345e-75	DOWN
23558411	FGSG_11585	cytochrome P450 55A2	-	-	K15877	fungal nitric oxide reductase[1.7.1.14]	fgr00910	Nitrogen metabolism - Fusarium graminearum	chr1:15133-16722	129	653	7.33784	44.1044	7.33784	44.1044	-2.5875	1.58541e-36	2.86457e-35	DOWN
23558398	FGSG_11570	hypothetical protein	-	-	-	-	-	-	chr2:8751119-8752134	65	141	5.5749	14.3594	5.5749	14.3594	-1.36498	4.43717e-11	2.28716e-10	DOWN
23558396	FGSG_11568	hypothetical protein	GO:0003824|GO:0016491|GO:0048037|GO:0004497|GO:0016705|GO:0050662|GO:0000166|GO:0050661|GO:0016709|GO:0050660|GO:0004499	catalytic activity|oxidoreductase activity|cofactor binding|monooxygenase activity|oxidoreductase activity, acting on paired donors, with incorporation or reduction of molecular oxygen|coenzyme binding|nucleotide binding|NADP binding|oxidoreductase activity, acting on paired donors, with incorporation or reduction of molecular oxygen, NAD(P)H as one donor, and incorporation of one atom of oxygen|…	-	-	-	-	chr2:8756298-8758189	5	12	0.179082	0.51037	0.179082	0.51037	-1.51092	0.0103193	0.0197829	DOWN
23558363	FGSG_11533	hypothetical protein	-	-	-	-	-	-	chr2:8845454-8845989	0	19	0	3.07672	0	3.07672	#NAME?	1.3552e-06	4.63022e-06	DOWN
23558330	FGSG_11498	hypothetical protein	GO:0003824|GO:0016020|GO:0016491|GO:0016705|GO:0043169|GO:0016021|GO:0020037|GO:0046872|GO:0005506	catalytic activity|membrane|oxidoreductase activity|oxidoreductase activity, acting on paired donors, with incorporation or reduction of molecular oxygen|cation binding|integral component of membrane|heme binding|metal ion binding|iron ion binding	-	-	-	-	chr3:6994259-6996129	0	22	0	1.12463	0	1.12463	#NAME?	1.26331e-07	4.789e-07	DOWN
23558324	FGSG_11492	hypothetical protein	GO:0003824|GO:0016491|GO:0048037|GO:0004497|GO:0016705|GO:0050662|GO:0000166|GO:0050661|GO:0016709|GO:0050660|GO:0004499	catalytic activity|oxidoreductase activity|cofactor binding|monooxygenase activity|oxidoreductase activity, acting on paired donors, with incorporation or reduction of molecular oxygen|coenzyme binding|nucleotide binding|NADP binding|oxidoreductase activity, acting on paired donors, with incorporation or reduction of molecular oxygen, NAD(P)H as one donor, and incorporation of one atom of oxygen|…	-	-	-	-	chr3:7010021-7011726	0	7	0	0.367934	0	0.367934	#NAME?	0.00464266	0.0095081	DOWN
23558312	FGSG_11479	hypothetical protein	-	-	-	-	-	-	chr3:7054690-7055785	58	106	3.96726	8.6091	3.96726	8.6091	-1.11772	3.19963e-08	1.28061e-07	DOWN
23558311	FGSG_11478	hypothetical protein	-	-	-	-	-	-	chr3:7056056-7057472	116	558	8.21599	46.9277	8.21599	46.9277	-2.51393	5.56606e-34	9.06636e-33	DOWN
23558261	FGSG_11421	hypothetical protein	-	-	-	-	-	-	chr3:7207999-7209531	59	395	2.53509	20.1527	2.53509	20.1527	-2.99086	2.81451e-37	5.24449e-36	DOWN
23558259	FGSG_11419	hypothetical protein	-	-	-	-	-	-	chr3:7212055-7212669	36	254	3.85575	32.3025	3.85575	32.3025	-3.06656	3.48308e-32	5.28319e-31	DOWN
23558248	FGSG_11407	hypothetical protein	GO:0003824|GO:0016491	catalytic activity|oxidoreductase activity	-	-	-	-	chr3:7242139-7243564	133	315	6.61681	18.608	6.61681	18.608	-1.49172	2.49375e-16	1.84429e-15	DOWN
23558188	FGSG_11339	hypothetical protein	GO:0016020|GO:0005215|GO:0022857|GO:0016021	membrane|transporter activity|transmembrane transporter activity|integral component of membrane	-	-	-	-	chr3:7430099-7431918	2	24	0.0791105	1.12738	0.0791105	1.12738	-3.83296	1.24618e-08	5.16652e-08	DOWN
23558161	FGSG_11310	hypothetical protein	-	-	-	-	-	-	chr3:7503250-7503980	37	110	3.59997	12.7082	3.59997	12.7082	-1.8197	3.42338e-13	2.07125e-12	DOWN
23558137	FGSG_11285	hypothetical protein	GO:0016020|GO:0016021	membrane|integral component of membrane	-	-	-	-	chr3:7562370-7563318	0	280	0	24.8295	0	24.8295	#NAME?	2.33329e-54	7.84816e-53	DOWN
23558133	FGSG_11281	hypothetical protein	-	-	-	-	-	-	chr3:7572628-7574142	4	16	0.173932	0.826025	0.173932	0.826025	-2.24766	0.000243751	0.00062029	DOWN
23558127	FGSG_11275	siderophore iron transporter mirB	GO:0016020|GO:0016021|GO:0055085	membrane|integral component of membrane|transmembrane transport	-	-	-	-	chr3:7584938-7586825	47	541	1.74025	23.7848	1.74025	23.7848	-3.77267	1.20953e-51	3.63683e-50	DOWN
23558126	FGSG_11274	hypothetical protein	-	-	-	-	-	-	chr3:7587817-7589442	114	487	5.44142	27.6012	5.44142	27.6012	-2.34268	2.8627e-30	4.03864e-29	DOWN
23558124	FGSG_11272	hypothetical protein	GO:0003824|GO:0016020|GO:0005215|GO:0022857|GO:0016787|GO:0097367|GO:0000166|GO:0016021|GO:0016817|GO:0016818|GO:0042626|GO:0016462|GO:0005524|GO:0016887|GO:0042623	catalytic activity|membrane|transporter activity|transmembrane transporter activity|hydrolase activity|carbohydrate derivative binding|nucleotide binding|integral component of membrane|hydrolase activity, acting on acid anhydrides|hydrolase activity, acting on acid anhydrides, in phosphorus-containing anhydrides|ATPase activity, coupled to transmembrane movement of substances|pyrophosphatase acti…	-	-	-	-	chr3:7593058-7597699	2	31	0.0293753	0.540716	0.0293753	0.540716	-4.20219	1.42164e-10	7.00932e-10	DOWN
23558111	FGSG_11257	hypothetical protein	GO:0003824|GO:0016787|GO:0016829|GO:0016831	catalytic activity|hydrolase activity|lyase activity|carboxy-lyase activity	-	-	-	-	chr3:7642605-7643778	57	282	3.34632	19.6577	3.34632	19.6577	-2.55445	3.15601e-28	4.09353e-27	DOWN
23558103	FGSG_11248	hypothetical protein	GO:0016020|GO:0006950|GO:0016021	membrane|response to stress|integral component of membrane	-	-	-	-	chr3:7668046-7669000	5	106	0.365924	9.21174	0.365924	9.21174	-4.65386	3.25751e-27	4.05724e-26	DOWN
23558101	FGSG_11246	hypothetical protein	GO:0016020|GO:0006950|GO:0016021	membrane|response to stress|integral component of membrane	-	-	-	-	chr3:7670896-7671875	0	11	0	0.982126	0	0.982126	#NAME?	0.000352487	0.000874205	DOWN
23558096	FGSG_11240	hypothetical protein	GO:0003824|GO:0016020|GO:0005215|GO:0022857|GO:0016787|GO:0097367|GO:0000166|GO:0016021|GO:0016817|GO:0016818|GO:0042626|GO:0016462|GO:0005524|GO:0016887|GO:0042623	catalytic activity|membrane|transporter activity|transmembrane transporter activity|hydrolase activity|carbohydrate derivative binding|nucleotide binding|integral component of membrane|hydrolase activity, acting on acid anhydrides|hydrolase activity, acting on acid anhydrides, in phosphorus-containing anhydrides|ATPase activity, coupled to transmembrane movement of substances|pyrophosphatase acti…	-	-	-	-	chr3:7693328-7697863	0	12	0	0.214579	0	0.214579	#NAME?	9.96168e-05	0.000268661	DOWN
23558092	FGSG_11235	hypothetical protein	-	-	-	-	-	-	chr3:5367104-5367613	5	55	0.645749	8.43473	0.645749	8.43473	-3.7073	8.43573e-15	5.66841e-14	DOWN
23558091	FGSG_11234	hypothetical protein	-	-	-	-	-	-	chr3:5371257-5374931	21	394	0.5067	11.2878	0.5067	11.2878	-4.4775	8.48436e-54	2.8062e-52	DOWN
23558090	FGSG_11233	hypothetical protein	GO:0016020|GO:0016021	membrane|integral component of membrane	-	-	-	-	chr3:5374891-5375436	225	4753	27.1441	680.852	27.1441	680.852	-4.64863	1.91291e-93	2.32419e-91	DOWN
23558089	FGSG_11232	hypothetical protein	GO:0003824|GO:0016491	catalytic activity|oxidoreductase activity	-	-	-	-	chr3:5377570-5378994	48	189	2.21876	10.3735	2.21876	10.3735	-2.22507	8.01192e-21	7.41243e-20	DOWN
23558071	FGSG_11211	hypothetical protein	GO:0003824|GO:0016491	catalytic activity|oxidoreductase activity	-	-	-	-	chr3:5441520-5442344	1	10	0.0798714	0.948017	0.0798714	0.948017	-3.56916	0.000667207	0.00157972	DOWN
23558069	FGSG_11208	hypothetical protein	-	-	-	-	-	-	chr3:5451582-5453887	0	8	0	0.283385	0	0.283385	#NAME?	0.00242129	0.00521111	DOWN
23558067	FGSG_11206	hypothetical protein	-	-	-	-	-	-	chr3:5461298-5462929	5	36	0.23111	1.9759	0.23111	1.9759	-3.09586	6.42891e-10	2.98437e-09	DOWN
23558066	FGSG_11205	hypothetical protein	-	-	-	-	-	-	chr3:5463858-5464462	550	6840	65.9899	974.454	65.9899	974.454	-3.88428	4.65607e-77	3.22324e-75	DOWN
23558061	FGSG_11200	hypothetical protein	-	-	-	-	-	-	chr3:5473416-5477198	306	1388	5.32809	28.6966	5.32809	28.6966	-2.42919	3.61192e-38	6.94785e-37	DOWN
23558052	FGSG_11188	hypothetical protein	-	-	-	-	-	-	chr3:5508189-5510942	0	11	0	0.382885	0	0.382885	#NAME?	0.000352487	0.000874205	DOWN
23558029	FGSG_11165	hypothetical protein	-	-	-	-	-	-	chr3:5568242-5569822	34	143	1.79452	8.9619	1.79452	8.9619	-2.3202	4.40209e-19	3.728e-18	DOWN
23558022	FGSG_11158	hypothetical protein	GO:0003824|GO:0016787|GO:0016810	catalytic activity|hydrolase activity|hydrolase activity, acting on carbon-nitrogen (but not peptide) bonds	-	-	-	-	chr3:5587145-5588909	18	1292	0.735532	62.6866	0.735532	62.6866	-6.41323	6.29957e-101	1.04179e-98	DOWN
23557996	FGSG_11130	hypothetical protein	GO:0003824|GO:0016020|GO:0008152|GO:0016787|GO:0016788|GO:0016021|GO:0008484	catalytic activity|membrane|metabolic process|hydrolase activity|hydrolase activity, acting on ester bonds|integral component of membrane|sulfuric ester hydrolase activity	-	-	-	-	chr3:5656308-5658896	456	6273	11.6016	189.505	11.6016	189.505	-4.02984	2.37768e-80	1.85039e-78	DOWN
23557995	FGSG_11129	hypothetical protein	GO:0016020|GO:0016021	membrane|integral component of membrane	-	-	-	-	chr3:5661163-5662440	526	16896	29.3126	1118.01	29.3126	1118.01	-5.25326	1.94925e-115	5.95121e-113	DOWN
23557993	FGSG_11127	hypothetical protein	GO:0016020|GO:0016021	membrane|integral component of membrane	-	-	-	-	chr3:5665855-5668244	981	2539	27.6501	84.9731	27.6501	84.9731	-1.61972	3.47787e-24	3.79917e-23	DOWN
23557985	FGSG_11119	hypothetical protein	-	-	-	-	-	-	chr3:5680661-5683683	0	287	0	9.01489	0	9.01489	#NAME?	4.01423e-55	1.38543e-53	DOWN
23557979	FGSG_11112	hypothetical protein	GO:0003824|GO:0016787|GO:0016788|GO:0052689	catalytic activity|hydrolase activity|hydrolase activity, acting on ester bonds|carboxylic ester hydrolase activity	-	-	-	-	chr3:5707580-5708669	10	115	0.63097	8.61538	0.63097	8.61538	-3.77127	1.89423e-25	2.18977e-24	DOWN
23557978	FGSG_11111	hypothetical protein	GO:0016020|GO:0005215|GO:0022857|GO:0016021|GO:0015075|GO:0015171	membrane|transporter activity|transmembrane transporter activity|integral component of membrane|ion transmembrane transporter activity|amino acid transmembrane transporter activity	-	-	-	-	chr3:5709062-5710813	16	127	0.657859	6.20039	0.657859	6.20039	-3.23651	4.02523e-24	4.37702e-23	DOWN
23557977	FGSG_11110	hypothetical protein	GO:0016020|GO:0016021	membrane|integral component of membrane	-	-	-	-	chr3:5712467-5713777	15	311	0.753672	18.5539	0.753672	18.5539	-4.62164	6.30751e-50	1.79674e-48	DOWN
23557967	FGSG_11099	hypothetical protein	GO:0016020|GO:0016021	membrane|integral component of membrane	-	-	-	-	chr3:5737191-5740614	149	2068	3.46194	57.0526	3.46194	57.0526	-4.04264	1.79677e-73	1.11428e-71	DOWN
23557966	FGSG_11098	hypothetical protein	GO:0003824|GO:0008152|GO:0016787|GO:0005975|GO:0016798|GO:0004553	catalytic activity|metabolic process|hydrolase activity|carbohydrate metabolic process|hydrolase activity, acting on glycosyl bonds|hydrolase activity, hydrolyzing O-glycosyl compounds	-	-	-	-	chr3:5743269-5745096	244	3457	10.7579	180.978	10.7579	180.978	-4.07235	4.16512e-78	2.98759e-76	DOWN
23557965	FGSG_11097	hypothetical protein	-	-	-	-	-	-	chr3:5747259-5750281	290	8482	6.64196	230.668	6.64196	230.668	-5.11806	1.36495e-108	3.2505e-106	DOWN
23557949	FGSG_11081	hypothetical protein	GO:0048037|GO:0050662|GO:0000166|GO:0050660|GO:0071949	cofactor binding|coenzyme binding|nucleotide binding|flavin adenine dinucleotide binding|FAD binding	-	-	-	-	chr3:5787850-5789254	118	725	6.16878	45.0034	6.16878	45.0034	-2.86698	7.00631e-42	1.51405e-40	DOWN
23557948	FGSG_11080	hypothetical protein	GO:0016020|GO:0016021	membrane|integral component of membrane	-	-	-	-	chr3:5789823-5791054	7	533	0.422271	38.1753	0.422271	38.1753	-6.49833	8.57829e-77	5.90414e-75	DOWN
23557947	FGSG_11079	hypothetical protein	GO:0016020|GO:0016021|GO:0055085	membrane|integral component of membrane|transmembrane transport	-	-	-	-	chr3:5791930-5793838	34	2321	1.34832	109.291	1.34832	109.291	-6.34086	7.07472e-114	1.95904e-111	DOWN
23557914	FGSG_11044	hypothetical protein	-	-	-	-	-	-	chr3:5874977-5876167	3	522	0.165922	34.2797	0.165922	34.2797	-7.6907	7.28446e-76	4.92819e-74	DOWN
23557908	FGSG_11038	hypothetical protein	GO:0003824|GO:0016491|GO:0004497|GO:0016705|GO:0043169|GO:0020037|GO:0046872|GO:0005506	catalytic activity|oxidoreductase activity|monooxygenase activity|oxidoreductase activity, acting on paired donors, with incorporation or reduction of molecular oxygen|cation binding|heme binding|metal ion binding|iron ion binding	-	-	-	-	chr3:5885821-5887522	27	49	1.11436	2.40125	1.11436	2.40125	-1.10757	1.93841e-05	5.7529e-05	DOWN
23557895	FGSG_11024	cytochrome P450 51	GO:0003824|GO:0016020|GO:0016491|GO:0004497|GO:0016705|GO:0043169|GO:0016021|GO:0020037|GO:0046872|GO:0005506	catalytic activity|membrane|oxidoreductase activity|monooxygenase activity|oxidoreductase activity, acting on paired donors, with incorporation or reduction of molecular oxygen|cation binding|integral component of membrane|heme binding|metal ion binding|iron ion binding	K05917	sterol 14-demethylase[1.14.13.70]	fgr01100|fgr01110|fgr01130|fgr00100	Metabolic pathways - Fusarium graminearum|Biosynthesis of secondary metabolites - Fusarium graminearum|Biosynthesis of antibiotics - Fusarium graminearum|Steroid biosynthesis - Fusarium graminearum	chr3:5943675-5945329	292	2653	12.3771	133.525	12.3771	133.525	-3.43137	2.79284e-62	1.26442e-60	DOWN
23557891	FGSG_11019	hypothetical protein	GO:0097367|GO:0000166|GO:0043531	carbohydrate derivative binding|nucleotide binding|ADP binding	-	-	-	-	chr3:5957353-5960445	50	426	1.18814	12.0197	1.18814	12.0197	-3.33862	8.68377e-43	1.93629e-41	DOWN
23557872	FGSG_10998	hypothetical protein	GO:0003824|GO:0016491|GO:0048037|GO:0016614|GO:0050662|GO:0000166|GO:0050660	catalytic activity|oxidoreductase activity|cofactor binding|oxidoreductase activity, acting on CH-OH group of donors|coenzyme binding|nucleotide binding|flavin adenine dinucleotide binding	-	-	-	-	chr3:6016671-6018254	32	60	1.42518	3.17291	1.42518	3.17291	-1.15466	4.0581e-06	1.31841e-05	DOWN
23557868	FGSG_10994	hypothetical protein	-	-	-	-	-	-	chr3:6029463-6030856	11	30	0.904566	2.92934	0.904566	2.92934	-1.69528	2.16324e-05	6.38515e-05	DOWN
23557866	FGSG_10992	hypothetical protein	GO:0003824|GO:0008152|GO:0016787|GO:0005975|GO:0016810	catalytic activity|metabolic process|hydrolase activity|carbohydrate metabolic process|hydrolase activity, acting on carbon-nitrogen (but not peptide) bonds	-	-	-	-	chr3:6034265-6035281	5	42	0.323827	3.23	0.323827	3.23	-3.31824	2.15568e-11	1.14231e-10	DOWN
23557859	FGSG_10984	hypothetical protein	-	-	-	-	-	-	chr3:6086380-6088059	1	8	0.0404505	0.384109	0.0404505	0.384109	-3.24729	0.00242129	0.00521111	DOWN
23557838	FGSG_10962	hypothetical protein	-	-	-	-	-	-	chr3:6140491-6141475	909	4713	63.9697	393.821	63.9697	393.821	-2.62208	8.33254e-46	2.05415e-44	DOWN
23557833	FGSG_10957	hypothetical protein	GO:0016020|GO:0016021	membrane|integral component of membrane	-	-	-	-	chr3:6154745-6156430	17	991	0.664166	45.972	0.664166	45.972	-6.11307	1.49698e-91	1.73054e-89	DOWN
23557816	FGSG_10939	endochitinase 1 precursor	GO:0003824|GO:0008152|GO:0016787|GO:0097367|GO:0005975|GO:0008061|GO:0016798|GO:0004553	catalytic activity|metabolic process|hydrolase activity|carbohydrate derivative binding|carbohydrate metabolic process|chitin binding|hydrolase activity, acting on glycosyl bonds|hydrolase activity, hydrolyzing O-glycosyl compounds	K01183	chitinase[3.2.1.14]	fgr01100|fgr00520	Metabolic pathways - Fusarium graminearum|Amino sugar and nucleotide sugar metabolism - Fusarium graminearum	chr3:6199111-6200766	1316	3441	56.3619	174.987	56.3619	174.987	-1.63446	4.80131e-25	5.41888e-24	DOWN
23557806	FGSG_10927	hypothetical protein	-	-	-	-	-	-	chr3:6234256-6235641	254	986	18.9478	87.3361	18.9478	87.3361	-2.20455	2.05323e-32	3.15455e-31	DOWN
23557803	FGSG_10923	hypothetical protein	GO:0016020|GO:0006950|GO:0016021	membrane|response to stress|integral component of membrane	-	-	-	-	chr3:6245293-6246284	1	13	0.0744564	1.14886	0.0744564	1.14886	-3.94767	5.32834e-05	0.000148756	DOWN
23557802	FGSG_10922	hypothetical protein	-	-	-	-	-	-	chr3:6248340-6249764	1175	58815	56.3297	3347.95	56.3297	3347.95	-5.89324	1.93134e-136	1.35273e-133	DOWN
23557789	FGSG_10909	hypothetical protein	GO:0016020	membrane	-	-	-	-	chr3:6291745-6293768	662	34036	22.6641	1383.6	22.6641	1383.6	-5.93187	4.36909e-136	2.89015e-133	DOWN
23557777	FGSG_10897	hypothetical protein	GO:0016020|GO:0016021	membrane|integral component of membrane	K16368	diacylglycerol kinase (CTP)[2.7.1.174]	fgr01100|fgr01110|fgr00564	Metabolic pathways - Fusarium graminearum|Biosynthesis of secondary metabolites - Fusarium graminearum|Glycerophospholipid metabolism - Fusarium graminearum	chr3:6326834-6329194	989	1865	37.5694	84.1216	37.5694	84.1216	-1.16292	3.64239e-16	2.66236e-15	DOWN
23557768	FGSG_10888	hypothetical protein	GO:0016020|GO:0016021|GO:0055085	membrane|integral component of membrane|transmembrane transport	-	-	-	-	chr3:6380094-6382227	304	1103	9.88862	42.6018	9.88862	42.6018	-2.10707	3.62294e-31	5.30607e-30	DOWN
23557764	FGSG_10884	hypothetical protein	-	-	-	-	-	-	chr3:6394328-6395411	44	290	2.98179	23.3351	2.98179	23.3351	-2.96825	2.42739e-33	3.85886e-32	DOWN
23557735	FGSG_10855	alcohol dehydrogenase 1	GO:0003824|GO:0016491|GO:0043169|GO:0046872|GO:0008270	catalytic activity|oxidoreductase activity|cation binding|metal ion binding|zinc ion binding	K13953	alcohol dehydrogenase, propanol-preferring[1.1.1.1]	fgr01100|fgr01110|fgr01130|fgr00350|fgr00010|fgr00071	Metabolic pathways - Fusarium graminearum|Biosynthesis of secondary metabolites - Fusarium graminearum|Biosynthesis of antibiotics - Fusarium graminearum|Tyrosine metabolism - Fusarium graminearum|Glycolysis / Gluconeogenesis - Fusarium graminearum|Fatty acid degradation - Fusarium graminearum	chr3:6468300-6469916	8738	160152	403.909	8790.13	403.909	8790.13	-4.44378	2.10367e-96	2.87913e-94	DOWN
23557733	FGSG_10853	nonspecific lipid-transfer protein	GO:0003824|GO:0008152|GO:0016740|GO:0016746|GO:0016747	catalytic activity|metabolic process|transferase activity|transferase activity, transferring acyl groups|transferase activity, transferring acyl groups other than amino-acyl groups	K08764	sterol carrier protein 2[2.3.1.176]	fgr01100|fgr04146	Metabolic pathways - Fusarium graminearum|Peroxisome - Fusarium graminearum	chr3:6476596-6478031	41	116	1.96128	6.58873	1.96128	6.58873	-1.7482	5.22222e-13	3.1231e-12	DOWN
23557724	FGSG_10842	hypothetical protein	GO:0016020|GO:0016021	membrane|integral component of membrane	-	-	-	-	chr3:6511538-6513505	7	139	0.234309	5.52418	0.234309	5.52418	-4.55928	2.45635e-33	3.8997e-32	DOWN
23557694	FGSG_10810	hypothetical protein	-	-	-	-	-	-	chr3:6633266-6633709	1022	3034	151.619	534.454	151.619	534.454	-1.81761	3.87939e-28	5.00453e-27	DOWN
23557692	FGSG_10808	hypothetical protein	GO:0016020|GO:0016021	membrane|integral component of membrane	-	-	-	-	chr3:6637629-6639551	4142	9288	141.879	377.764	141.879	377.764	-1.41283	2.51391e-21	2.40041e-20	DOWN
23557691	FGSG_10807	hypothetical protein	-	-	-	-	fgr04933	AGE-RAGE signaling pathway in diabetic complications - Fusarium graminearum	chr3:6642645-6644495	1172	3288	44.7533	149.08	44.7533	149.08	-1.73602	1.19891e-26	1.45966e-25	DOWN
23557687	FGSG_10803	hypothetical protein	-	-	-	-	-	-	chr3:6651557-6652193	3	98	0.348524	13.5183	0.348524	13.5183	-5.27751	4.32914e-27	5.35276e-26	DOWN
23557686	FGSG_10802	hypothetical protein	-	-	-	-	-	-	chr3:6652751-6654690	12	421	0.468833	19.53	0.468833	19.53	-5.38048	1.62557e-63	7.74224e-62	DOWN
23557680	FGSG_10796	hypothetical protein	-	-	-	-	-	-	chr3:6688093-6690138	2454	7366	79.0051	281.581	79.0051	281.581	-1.83353	2.04454e-29	2.77271e-28	DOWN
23557643	FGSG_10759	hypothetical protein	-	-	-	-	-	-	chr3:6809996-6811646	29	419	1.2388	21.2524	1.2388	21.2524	-4.1006	4.16653e-51	1.24027e-49	DOWN
23557642	FGSG_10758	hypothetical protein	-	-	-	-	-	-	chr3:6813815-6814945	22	944	1.34676	68.6179	1.34676	68.6179	-5.67102	1.78772e-85	1.67609e-83	DOWN
23557624	FGSG_10739	coproporphyrinogen III oxidase	GO:0003824|GO:0008152|GO:0009058|GO:0016491|GO:0006807|GO:0044237|GO:0016627|GO:0006725|GO:0051188|GO:0004109|GO:0006779|GO:0033014	catalytic activity|metabolic process|biosynthetic process|oxidoreductase activity|nitrogen compound metabolic process|cellular metabolic process|oxidoreductase activity, acting on the CH-CH group of donors|cellular aromatic compound metabolic process|cofactor biosynthetic process|coproporphyrinogen oxidase activity|porphyrin-containing compound biosynthetic process|tetrapyrrole biosynthetic proce…	K00228	coproporphyrinogen III oxidase[1.3.3.3]	fgr01100|fgr01110|fgr00860	Metabolic pathways - Fusarium graminearum|Biosynthesis of secondary metabolites - Fusarium graminearum|Porphyrin and chlorophyll metabolism - Fusarium graminearum	chr3:6876622-6878247	1590	12330	66.7089	614.244	66.7089	614.244	-3.20286	5.74255e-62	2.54188e-60	DOWN
23557576	FGSG_10684	hypothetical protein	-	-	-	-	-	-	chr1:11600534-11602543	16	33	0.582581	1.42677	0.582581	1.42677	-1.29222	0.000148835	0.000390175	DOWN
23557549	FGSG_10655	hypothetical protein	GO:0003824|GO:0016020|GO:0016491|GO:0016021	catalytic activity|membrane|oxidoreductase activity|integral component of membrane	-	-	-	-	chr1:11531417-11533357	40	1210	1.35744	48.7571	1.35744	48.7571	-5.16665	7.9045e-85	7.35304e-83	DOWN
23557515	FGSG_10617	hypothetical protein	GO:0003824|GO:0008152	catalytic activity|metabolic process	-	-	-	-	chr1:11426233-11429541	24	105	0.492954	2.56075	0.492954	2.56075	-2.37704	1.25547e-16	9.43146e-16	DOWN
23557499	FGSG_10600	hypothetical protein	-	-	-	-	-	-	chr1:11376418-11377287	24	474	1.81713	42.6125	1.81713	42.6125	-4.55154	2.45e-58	9.65966e-57	DOWN
23557491	FGSG_10592	hypothetical protein	-	-	-	-	-	-	chr1:11359482-11359915	8	72	1.38306	14.7803	1.38306	14.7803	-3.41775	8.00108e-18	6.40679e-17	DOWN
23557456	FGSG_10554	hypothetical protein	-	-	-	-	-	-	chr1:11235949-11236681	0	43	0	5.60524	0	5.60524	#NAME?	8.98453e-14	5.6275e-13	DOWN
23557451	FGSG_10549	hypothetical protein	-	-	-	-	-	-	chr1:11224894-11225750	1368	8946	129.655	1006.75	129.655	1006.75	-2.95696	1.71981e-55	6.04064e-54	DOWN
23557446	FGSG_10543	hypothetical protein	-	-	-	-	-	-	chr1:11177145-11178179	623	1392	39.6492	105.191	39.6492	105.191	-1.40764	1.19821e-19	1.04828e-18	DOWN
23557433	FGSG_10530	hypothetical protein	GO:0005623|GO:0005622|GO:0046907|GO:0005737|GO:0005794|GO:0043231|GO:0007034|GO:0016197|GO:0015031|GO:0045324|GO:0045053	cell|intracellular|intracellular transport|cytoplasm|Golgi apparatus|intracellular membrane-bounded organelle|vacuolar transport|endosomal transport|protein transport|late endosome to vacuole transport|protein retention in Golgi apparatus	-	-	-	-	chr1:11131321-11141012	2713	8430	18.534	68.3814	18.534	68.3814	-1.88343	1.67991e-30	2.39554e-29	DOWN
23557432	FGSG_10529	hypothetical protein	GO:0016020|GO:0016021	membrane|integral component of membrane	-	-	-	-	chr1:11128342-11130019	13	214	0.545052	10.6541	0.545052	10.6541	-4.28887	9.13416e-40	1.83717e-38	DOWN
23557416	FGSG_10513	hypothetical protein	-	-	-	-	-	-	chr1:11062270-11063197	146	2276	12.393	229.397	12.393	229.397	-4.21025	1.00057e-77	7.00812e-76	DOWN
23557402	FGSG_10499	hypothetical protein	-	-	-	-	-	-	chr1:11018207-11020056	689	1435	26.1732	64.7263	26.1732	64.7263	-1.30626	4.30726e-18	3.48651e-17	DOWN
23557401	FGSG_10498	hypothetical protein	GO:0016020|GO:0016021	membrane|integral component of membrane	-	-	-	-	chr1:11003624-11005708	50	444	1.67609	17.6725	1.67609	17.6725	-3.39833	4.26257e-44	9.95186e-43	DOWN
23557393	FGSG_10490	hypothetical protein	GO:0016020|GO:0016021	membrane|integral component of membrane	-	-	-	-	chr1:10986030-10987472	83	1022	4.16073	60.8322	4.16073	60.8322	-3.86993	2.98495e-62	1.34567e-60	DOWN
23557376	FGSG_10471	hypothetical protein	-	-	-	-	-	-	chr1:10917504-10920861	38	275	1.18854	10.213	1.18854	10.213	-3.10313	7.65343e-34	1.24324e-32	DOWN
23557375	FGSG_10470	hypothetical protein	GO:0005623|GO:0032126|GO:0003676|GO:0070941	cell|eisosome|nucleic acid binding|eisosome assembly	-	-	-	-	chr1:10913527-10916772	38	343	0.931203	9.98027	0.931203	9.98027	-3.42191	2.57253e-40	5.27213e-39	DOWN
23557350	FGSG_10444	hypothetical protein	GO:0003824|GO:0008152|GO:0016491|GO:0044237|GO:0016614|GO:0005975|GO:0016616|GO:0019752	catalytic activity|metabolic process|oxidoreductase activity|cellular metabolic process|oxidoreductase activity, acting on CH-OH group of donors|carbohydrate metabolic process|oxidoreductase activity, acting on the CH-OH group of donors, NAD or NADP as acceptor|carboxylic acid metabolic process	K00016	L-lactate dehydrogenase[1.1.1.27]	fgr01100|fgr01110|fgr01130|fgr00010|fgr00270|fgr00620|fgr00640	Metabolic pathways - Fusarium graminearum|Biosynthesis of secondary metabolites - Fusarium graminearum|Biosynthesis of antibiotics - Fusarium graminearum|Glycolysis / Gluconeogenesis - Fusarium graminearum|Cysteine and methionine metabolism - Fusarium graminearum|Pyruvate metabolism - Fusarium graminearum|Propanoate metabolism - Fusarium graminearum	chr1:10844638-10845807	35	428	2.16679	31.4615	2.16679	31.4615	-3.85996	4.34911e-49	1.20711e-47	DOWN
23557349	FGSG_10443	hypothetical protein	-	-	-	-	-	-	chr1:10843510-10844118	95	404	11.6747	58.9514	11.6747	58.9514	-2.33614	9.93839e-29	1.31485e-27	DOWN
23557347	FGSG_10441	hypothetical protein	-	-	-	-	-	-	chr1:10841146-10841793	2	17	0.351251	3.5456	0.351251	3.5456	-3.33546	2.59951e-05	7.6125e-05	DOWN
23557344	FGSG_10437	hypothetical protein	-	-	-	-	-	-	chr1:10830226-10830921	39	141	3.69095	15.8448	3.69095	15.8448	-2.10195	3.78511e-17	2.91522e-16	DOWN
23557340	FGSG_10433	hypothetical protein	-	-	-	-	-	-	chr1:10818307-10819206	6	1045	0.43914	90.8137	0.43914	90.8137	-7.69209	1.91115e-102	3.44789e-100	DOWN
23557333	FGSG_10425	hypothetical protein	-	-	K20858	calcium uniporter protein, mitochondrial[-]	-	-	chr1:10794524-10795657	9	373	0.522785	25.7261	0.522785	25.7261	-5.62087	2.40094e-62	1.10378e-60	DOWN
23557328	FGSG_10420	hypothetical protein	-	-	-	-	-	-	chr1:10784598-10785196	4	127	0.479976	18.0929	0.479976	18.0929	-5.23632	8.12601e-33	1.26149e-31	DOWN
23557321	FGSG_10413	hypothetical protein	-	-	-	-	-	-	chr1:10768121-10768539	2	8	0.359888	1.7096	0.359888	1.7096	-2.24804	0.0139512	0.0262139	DOWN
23557319	FGSG_10411	hypothetical protein	-	-	-	-	-	-	chr1:10764789-10766194	6	26	0.30216	1.5547	0.30216	1.5547	-2.36325	2.39989e-06	7.982e-06	DOWN
23557295	FGSG_10386	hypothetical protein	-	-	-	-	-	-	chr1:10685474-10686488	19	1224	1.23301	94.3176	1.23301	94.3176	-6.25727	1.12797e-97	1.5989e-95	DOWN
23557281	FGSG_10372	hypothetical protein	-	-	-	-	-	-	chr1:10630462-10631208	182	931	16.0486	97.478	16.0486	97.478	-2.60263	2.73113e-39	5.44717e-38	DOWN
23557276	FGSG_10367	hypothetical protein	-	-	-	-	-	-	chr1:10619607-10621906	623	1987	19.5974	74.2162	19.5974	74.2162	-1.92107	2.09383e-29	2.83631e-28	DOWN
23557274	FGSG_10365	hypothetical protein	GO:0016020|GO:0016021	membrane|integral component of membrane	-	-	-	-	chr1:10617526-10618433	4	17	0.326526	1.64758	0.326526	1.64758	-2.33508	0.000143701	0.000377631	DOWN
23557273	FGSG_10364	hypothetical protein	-	-	-	-	-	-	chr1:10615427-10616741	56	198	3.09973	13.0135	3.09973	13.0135	-2.0698	9.38142e-20	8.28668e-19	DOWN
23557250	FGSG_10341	hypothetical protein	-	-	-	-	-	-	chr1:10525807-10526669	114	3748	8.70122	339.677	8.70122	339.677	-5.2868	9.91594e-105	2.03567e-102	DOWN
23557214	FGSG_10303	hypothetical protein	GO:0016020|GO:0016021	membrane|integral component of membrane	-	-	-	-	chr1:10433679-10434633	99	1574	7.21359	136.18	7.21359	136.18	-4.23866	2.46233e-74	1.56786e-72	DOWN
23557193	FGSG_10281	hypothetical protein	-	-	-	-	-	-	chr1:10370159-10371251	3173	15839	200.581	1188.88	200.581	1188.88	-2.56735	3.95957e-46	9.88399e-45	DOWN
23557187	FGSG_10275	hypothetical protein	GO:0016020|GO:0016021	membrane|integral component of membrane	-	-	-	-	chr1:10347245-10349444	671	1471	20.0903	52.2959	20.0903	52.2959	-1.3802	2.48924e-19	2.13233e-18	DOWN
23557186	FGSG_10272	E3 ubiquitin-protein ligase pub1	GO:0003824|GO:0008152|GO:0006807|GO:0016740|GO:0044237|GO:0030163|GO:0006508|GO:0004842|GO:0051603|GO:0061630|GO:0006511	catalytic activity|metabolic process|nitrogen compound metabolic process|transferase activity|cellular metabolic process|protein catabolic process|proteolysis|ubiquitin-protein transferase activity|proteolysis involved in cellular protein catabolic process|ubiquitin protein ligase activity|ubiquitin-dependent protein catabolic process	K10591	E3 ubiquitin-protein ligase NEDD4[2.3.2.26]	fgr04144|fgr04011|fgr04120	Endocytosis - Fusarium graminearum|MAPK signaling pathway - yeast - Fusarium graminearum|Ubiquitin mediated proteolysis - Fusarium graminearum	chr1:10336849-10340383	6226	16145	129.78	399.603	129.78	399.603	-1.6225	2.1978e-25	2.52842e-24	DOWN
23557167	FGSG_10253	hypothetical protein	GO:0016020|GO:0016021	membrane|integral component of membrane	-	-	-	-	chr1:10279119-10279748	100	180	14.5408	31.0779	14.5408	31.0779	-1.09578	6.31551e-10	2.93745e-09	DOWN
23557156	FGSG_10241	hypothetical protein	-	-	-	-	-	-	chr1:10238240-10239939	157	1401	6.50412	68.9158	6.50412	68.9158	-3.40541	2.22454e-57	8.4896e-56	DOWN
23557148	FGSG_10232	hypothetical protein	-	-	-	-	-	-	chr1:10209587-10211536	1140	5372	38.5085	215.466	38.5085	215.466	-2.48421	6.20836e-43	1.39477e-41	DOWN
23557138	FGSG_10222	hypothetical protein	GO:0016020|GO:0005623|GO:0005886|GO:0016021	membrane|cell|plasma membrane|integral component of membrane	-	-	-	-	chr1:10179215-10180948	544	12925	24.577	693.347	24.577	693.347	-4.8182	4.34027e-103	8.47207e-101	DOWN
23557128	FGSG_10212	hypothetical protein	-	-	-	-	-	-	chr1:10160261-10161192	1248	20023	93.9492	1789.78	93.9492	1789.78	-4.25175	1.14049e-90	1.28111e-88	DOWN
23557123	FGSG_10207	hypothetical protein	-	-	-	-	-	-	chr1:10148450-10150470	43	435	1.63345	19.6209	1.63345	19.6209	-3.58639	4.49945e-46	1.11847e-44	DOWN
23557118	FGSG_10202	hypothetical protein	GO:0043169|GO:0046872|GO:0008270	cation binding|metal ion binding|zinc ion binding	-	-	-	-	chr1:10131778-10132613	2401	8911	201.213	886.71	201.213	886.71	-2.13974	4.87981e-36	8.64642e-35	DOWN
23557087	FGSG_10169	hypothetical protein	-	-	-	-	-	-	chr1:10028537-10029870	954	1690	47.1063	99.0852	47.1063	99.0852	-1.07275	9.94358e-15	6.65906e-14	DOWN
23557085	FGSG_10167	hypothetical protein	GO:0016020|GO:0016021	membrane|integral component of membrane	-	-	-	-	chr1:10017105-10020348	4158	10960	85.8041	268.55	85.8041	268.55	-1.64607	9.02102e-26	1.05722e-24	DOWN
23557080	FGSG_10162	hypothetical protein	GO:0003676	nucleic acid binding	-	-	-	-	chr1:9995426-9997215	335	1393	12.5306	61.8685	12.5306	61.8685	-2.30375	1.01811e-35	1.788e-34	DOWN
23557071	FGSG_10152	hypothetical protein	GO:0016020|GO:0005623|GO:0005789|GO:0005622|GO:0005783|GO:0005737|GO:0016021|GO:0043231	membrane|cell|endoplasmic reticulum membrane|intracellular|endoplasmic reticulum|cytoplasm|integral component of membrane|intracellular membrane-bounded organelle	-	-	-	-	chr1:9963039-9964819	2429	4466	100.945	220.377	100.945	220.377	-1.12641	3.18908e-16	2.33964e-15	DOWN
23557070	FGSG_10150	hypothetical protein	GO:0016020|GO:0005623|GO:0005886|GO:0016021	membrane|cell|plasma membrane|integral component of membrane	-	-	-	-	chr1:9958580-9959654	110	902	7.08281	68.9618	7.08281	68.9618	-3.2834	6.38734e-51	1.88252e-49	DOWN
23557055	FGSG_10135	hypothetical protein	-	-	-	-	-	-	chr1:9915936-9917305	23725	56049	1195.69	3354.05	1195.69	3354.05	-1.48807	6.51843e-23	6.7083e-22	DOWN
23557036	FGSG_10116	chitin synthase 1	GO:0003824|GO:0016020|GO:0008152|GO:0009058|GO:0006807|GO:0016740|GO:0016757|GO:1901135|GO:0016021|GO:0016758|GO:0006030|GO:0008375|GO:0006031|GO:0004100	catalytic activity|membrane|metabolic process|biosynthetic process|nitrogen compound metabolic process|transferase activity|transferase activity, transferring glycosyl groups|carbohydrate derivative metabolic process|integral component of membrane|transferase activity, transferring hexosyl groups|chitin metabolic process|acetylglucosaminyltransferase activity|chitin biosynthetic process|chitin sy…	K00698	chitin synthase[2.4.1.16]	fgr00520	Amino sugar and nucleotide sugar metabolism - Fusarium graminearum	chr1:9857224-9860762	5887	15234	113.784	349.617	113.784	349.617	-1.61948	2.57228e-25	2.94265e-24	DOWN
23557034	FGSG_10114	Ras-2 protein	GO:0003824|GO:0016020|GO:0016787|GO:0097367|GO:0007165|GO:0000166|GO:0001882|GO:0016817|GO:0032549|GO:0016818|GO:0016462|GO:0005525|GO:0003924	catalytic activity|membrane|hydrolase activity|carbohydrate derivative binding|signal transduction|nucleotide binding|nucleoside binding|hydrolase activity, acting on acid anhydrides|ribonucleoside binding|hydrolase activity, acting on acid anhydrides, in phosphorus-containing anhydrides|pyrophosphatase activity|GTP binding|GTPase activity	K07827	GTPase KRas[-]	fgr04138|fgr04933	Autophagy - yeast - Fusarium graminearum|AGE-RAGE signaling pathway in diabetic complications - Fusarium graminearum	chr1:9845941-9846726	1208	2105	112.388	232.539	112.388	232.539	-1.04899	1.51871e-14	1.00295e-13	DOWN
23557018	FGSG_10097	geranylgeranyl pyrophosphate synthetase	-	-	K00804	geranylgeranyl diphosphate synthase, type III[2.5.1.29]	fgr01100|fgr01110|fgr01130|fgr00900	Metabolic pathways - Fusarium graminearum|Biosynthesis of secondary metabolites - Fusarium graminearum|Biosynthesis of antibiotics - Fusarium graminearum|Terpenoid backbone biosynthesis - Fusarium graminearum	chr1:9792680-9794879	724	2441	27.6783	110.805	27.6783	110.805	-2.0012	2.30091e-31	3.39913e-30	DOWN
23556973	FGSG_10050	hypothetical protein	-	-	-	-	-	-	chr1:9625463-9626468	69	2758	4.75421	225.639	4.75421	225.639	-5.56867	6.50854e-106	1.46221e-103	DOWN
23556951	FGSG_10028	hypothetical protein	GO:0016020|GO:0016021	membrane|integral component of membrane	-	-	-	-	chr1:9540035-9542905	654	2834	15.0048	77.2048	15.0048	77.2048	-2.36326	3.9607e-39	7.84694e-38	DOWN
23556942	FGSG_10019	hypothetical protein	GO:0016020|GO:0016021	membrane|integral component of membrane	-	-	-	-	chr1:9517405-9518497	9090	20995	914.132	2506.99	914.132	2506.99	-1.45548	3.08538e-22	3.07685e-21	DOWN
23556936	FGSG_10013	hypothetical protein	-	-	-	-	-	-	chr1:9491873-9493289	461	3751	21.4298	207.04	21.4298	207.04	-3.27222	3.53429e-60	1.45615e-58	DOWN
23556929	FGSG_10006	hypothetical protein	-	-	-	-	-	-	chr1:9462534-9465907	181	1594	4.22782	44.2096	4.22782	44.2096	-3.38637	5.54541e-58	2.15782e-56	DOWN
23556928	FGSG_10005	choline-phosphate cytidylyltransferase	GO:0003824|GO:0008152|GO:0009058	catalytic activity|metabolic process|biosynthetic process	K00968	choline-phosphate cytidylyltransferase[2.7.7.15]	fgr01100|fgr00564|fgr00440	Metabolic pathways - Fusarium graminearum|Glycerophospholipid metabolism - Fusarium graminearum|Phosphonate and phosphinate metabolism - Fusarium graminearum	chr1:9456877-9458883	3096	9411	111.867	403.763	111.867	403.763	-1.85173	7.03106e-30	9.72345e-29	DOWN
23556921	FGSG_09998	transketolase 1	GO:0003824|GO:0008152|GO:0016740|GO:0043169|GO:0046872|GO:0004802	catalytic activity|metabolic process|transferase activity|cation binding|metal ion binding|transketolase activity	K00615	transketolase[2.2.1.1]	fgr01100|fgr01110|fgr01130|fgr01230|fgr01200|fgr00030	Metabolic pathways - Fusarium graminearum|Biosynthesis of secondary metabolites - Fusarium graminearum|Biosynthesis of antibiotics - Fusarium graminearum|Biosynthesis of amino acids - Fusarium graminearum|Carbon metabolism - Fusarium graminearum|Pentose phosphate pathway - Fusarium graminearum	chr1:9434941-9438776	8538	18114	168.939	425.577	168.939	425.577	-1.33292	5.34835e-20	4.75955e-19	DOWN
23556901	FGSG_09977	hypothetical protein	GO:0016020|GO:0016021	membrane|integral component of membrane	-	-	-	-	chr1:9344793-9345209	12	51	1.89557	9.5656	1.89557	9.5656	-2.33523	4.95679e-10	2.33006e-09	DOWN
23556880	FGSG_09955	hypothetical protein	-	-	-	-	-	-	chr1:9277712-9278581	3745	22232	304.171	2144.05	304.171	2144.05	-2.81739	2.4135e-52	7.4643e-51	DOWN
23556854	FGSG_09928	hypothetical protein	GO:0016020|GO:0016021|GO:0016192	membrane|integral component of membrane|vesicle-mediated transport	K08486	syntaxin 1B/2/3[-]	fgr04130	SNARE interactions in vesicular transport - Fusarium graminearum	chr1:9182887-9184581	1694	11231	71.6197	563.805	71.6197	563.805	-2.97677	4.07665e-56	1.46649e-54	DOWN
23556839	FGSG_09913	hypothetical protein	GO:0016020|GO:0016021|GO:0055085	membrane|integral component of membrane|transmembrane transport	-	-	-	-	chr1:9133621-9135442	82	293	3.47574	14.7467	3.47574	14.7467	-2.085	6.46207e-23	6.65605e-22	DOWN
23556832	FGSG_09906	hypothetical protein	-	-	-	-	-	-	chr1:9112869-9114520	1881	63072	104.382	4155.88	104.382	4155.88	-5.31521	1.88787e-121	6.8118e-119	DOWN
23556823	FGSG_09897	carbon catabolite derepressing protein kinase	GO:0003824|GO:0016740|GO:0097367|GO:0016772|GO:0000166|GO:0016301|GO:0016773|GO:0004672|GO:0005524|GO:0004674	catalytic activity|transferase activity|carbohydrate derivative binding|transferase activity, transferring phosphorus-containing groups|nucleotide binding|kinase activity|phosphotransferase activity, alcohol group as acceptor|protein kinase activity|ATP binding|protein serine/threonine kinase activity	K12761	carbon catabolite-derepressing protein kinase[2.7.11.1]	fgr04138|fgr04113	Autophagy - yeast - Fusarium graminearum|Meiosis - yeast - Fusarium graminearum	chr1:9087494-9089797	1883	4802	58.0678	175.832	58.0678	175.832	-1.59839	1.47867e-24	1.63782e-23	DOWN
23556774	FGSG_09845	hypothetical protein	GO:0003824|GO:0016020|GO:0008152|GO:0016491|GO:0006629|GO:0016021	catalytic activity|membrane|metabolic process|oxidoreductase activity|lipid metabolic process|integral component of membrane	-	-	-	-	chr4:5094221-5096003	744	3038	28.41	137.745	28.41	137.745	-2.27753	1.8733e-37	3.49614e-36	DOWN
23556764	FGSG_09834	pyruvate decarboxylase	GO:0003824|GO:0048037|GO:0016829|GO:0050662|GO:0043169|GO:0030976|GO:0046872|GO:0016831|GO:0000287	catalytic activity|cofactor binding|lyase activity|coenzyme binding|cation binding|thiamine pyrophosphate binding|metal ion binding|carboxy-lyase activity|magnesium ion binding	K01568	pyruvate decarboxylase[4.1.1.1]	fgr01100|fgr01110|fgr01130|fgr00010	Metabolic pathways - Fusarium graminearum|Biosynthesis of secondary metabolites - Fusarium graminearum|Biosynthesis of antibiotics - Fusarium graminearum|Glycolysis / Gluconeogenesis - Fusarium graminearum	chr4:5127533-5129683	17659	203678	573.851	7859.01	573.851	7859.01	-3.7756	9.09885e-78	6.41065e-76	DOWN
23556760	FGSG_09830	C-4 methylsterol oxidase	GO:0003824|GO:0008152|GO:0009058|GO:0016491|GO:0006629|GO:0043169|GO:0008610|GO:0046872|GO:0005506	catalytic activity|metabolic process|biosynthetic process|oxidoreductase activity|lipid metabolic process|cation binding|lipid biosynthetic process|metal ion binding|iron ion binding	-	-	-	-	chr4:5140215-5141692	3426	13424	168.159	782.361	168.159	782.361	-2.218	6.26066e-38	1.19656e-36	DOWN
23556755	FGSG_09825	hypothetical protein	-	-	-	-	-	-	chr4:5157777-5158636	38	1038	3.41018	110.606	3.41018	110.606	-5.01944	1.52453e-79	1.13454e-77	DOWN
23556746	FGSG_09814	hypothetical protein	GO:0016020|GO:0016021	membrane|integral component of membrane	-	-	-	-	chr4:5184862-5185908	76	608	4.78136	45.4187	4.78136	45.4187	-3.24779	4.7338e-46	1.17184e-44	DOWN
23556733	FGSG_09800	hypothetical protein	GO:0007165|GO:0009966	signal transduction|regulation of signal transduction	K17606	immunoglobulin-binding protein 1[-]	fgr04138|fgr04136	Autophagy - yeast - Fusarium graminearum|Autophagy - other - Fusarium graminearum	chr4:5231658-5232707	107	278	6.71248	20.7077	6.71248	20.7077	-1.62525	3.48144e-17	2.69179e-16	DOWN
23556677	FGSG_09741	hypothetical protein	-	-	-	-	-	-	chr4:5431257-5431547	86	426	19.4667	114.497	19.4667	114.497	-2.55623	2.87813e-32	4.38235e-31	DOWN
23556664	FGSG_09728	hypothetical protein	GO:0008152|GO:0005623|GO:0005622|GO:0006807|GO:0044237|GO:0097367|GO:0006950|GO:0032300|GO:0000166|GO:0006139|GO:0006725|GO:0003676|GO:0006974|GO:0003677|GO:0003690|GO:0006281|GO:0005524|GO:0006298|GO:0030983	metabolic process|cell|intracellular|nitrogen compound metabolic process|cellular metabolic process|carbohydrate derivative binding|response to stress|mismatch repair complex|nucleotide binding|nucleobase-containing compound metabolic process|cellular aromatic compound metabolic process|nucleic acid binding|cellular response to DNA damage stimulus|DNA binding|double-stranded DNA binding|DNA repai…	K08734	DNA mismatch repair protein MLH1[-]	fgr03430	Mismatch repair - Fusarium graminearum	chr4:5481947-5484279	516	1447	15.3518	51.1174	15.3518	51.1174	-1.73541	2.71367e-25	3.10093e-24	DOWN
23556640	FGSG_09701	hypothetical protein	GO:0016020|GO:0016021|GO:0055085	membrane|integral component of membrane|transmembrane transport	-	-	-	-	chr4:5603261-5605120	25	193	0.943143	8.64552	0.943143	8.64552	-3.1964	1.06125e-29	1.45413e-28	DOWN
23556638	FGSG_09699	hypothetical protein	-	-	-	-	-	-	chr4:5609840-5612612	974	2554	24.1647	75.2374	24.1647	75.2374	-1.63855	1.58294e-24	1.75005e-23	DOWN
23556636	FGSG_09697	hypothetical protein	-	-	-	-	-	-	chr4:5615169-5617380	825	8610	25.2287	312.633	25.2287	312.633	-3.63133	2.11693e-71	1.24783e-69	DOWN
23556633	FGSG_09694	hypothetical protein	-	-	-	-	-	-	chr4:5624091-5625167	133	1112	9.0223	89.5701	9.0223	89.5701	-3.31145	1.97821e-53	6.45329e-52	DOWN
23556617	FGSG_09678	hypothetical protein	GO:0003824|GO:0016020|GO:0008152|GO:0005623|GO:0009058|GO:0005622|GO:0016491|GO:0006807|GO:0044237|GO:0016627|GO:0005737|GO:0006139|GO:0006725|GO:0019856|GO:0004152|GO:0006207	catalytic activity|membrane|metabolic process|cell|biosynthetic process|intracellular|oxidoreductase activity|nitrogen compound metabolic process|cellular metabolic process|oxidoreductase activity, acting on the CH-CH group of donors|cytoplasm|nucleobase-containing compound metabolic process|cellular aromatic compound metabolic process|pyrimidine nucleobase biosynthetic process|dihydroorotate deh…	K00254	dihydroorotate dehydrogenase[1.3.5.2]	fgr01100|fgr00240	Metabolic pathways - Fusarium graminearum|Pyrimidine metabolism - Fusarium graminearum	chr4:5663697-5665115	2751	4810	127.701	265.119	127.701	265.119	-1.05387	4.20055e-15	2.87944e-14	DOWN
23556616	FGSG_09677	hypothetical protein	-	-	-	-	-	-	chr4:5666146-5667111	2	264	0.143955	22.5663	0.143955	22.5663	-7.29241	1.30765e-52	4.11909e-51	DOWN
23556613	FGSG_09673	hypothetical protein	GO:0016020|GO:0005215|GO:0022857|GO:0016021|GO:0015075|GO:0008324|GO:0046873|GO:0015095	membrane|transporter activity|transmembrane transporter activity|integral component of membrane|ion transmembrane transporter activity|cation transmembrane transporter activity|metal ion transmembrane transporter activity|magnesium ion transmembrane transporter activity	-	-	-	-	chr4:5676663-5678925	988	2666	29.3679	94.0953	29.3679	94.0953	-1.67988	2.33591e-25	2.67954e-24	DOWN
23556585	FGSG_09639	pyridoxamine 5'-phosphate oxidase	GO:0003824|GO:0008152|GO:0009058|GO:0016491|GO:0006807|GO:0048037|GO:0044237|GO:0097367|GO:0000166|GO:0006725|GO:0010181|GO:0004733|GO:0008615	catalytic activity|metabolic process|biosynthetic process|oxidoreductase activity|nitrogen compound metabolic process|cofactor binding|cellular metabolic process|carbohydrate derivative binding|nucleotide binding|cellular aromatic compound metabolic process|FMN binding|pyridoxamine-phosphate oxidase activity|pyridoxine biosynthetic process	K00275	pyridoxamine 5'-phosphate oxidase[1.4.3.5]	fgr01100	Metabolic pathways - Fusarium graminearum	chr4:5764034-5764871	624	14938	54.5854	1551.58	54.5854	1551.58	-4.82908	6.36335e-104	1.28421e-101	DOWN
23556573	FGSG_09627	bli-3 protein	-	-	-	-	-	-	chr4:5799404-5800274	86	6110	6.95069	586.356	6.95069	586.356	-6.39848	4.29842e-133	2.55906e-130	DOWN
23556559	FGSG_09613	glycogen phosphorylase	-	-	K00688	glycogen phosphorylase[2.4.1.1]	fgr01100|fgr01110|fgr00500	Metabolic pathways - Fusarium graminearum|Biosynthesis of secondary metabolites - Fusarium graminearum|Starch and sucrose metabolism - Fusarium graminearum	chr4:5846227-5848773	3366	22146	96.3153	752.433	96.3153	752.433	-2.96573	4.45761e-56	1.5987e-54	DOWN
23556556	FGSG_09610	hypothetical protein	GO:0016020|GO:0016021	membrane|integral component of membrane	-	-	-	-	chr4:5863264-5864607	315	5364	17.4802	353.44	17.4802	353.44	-4.33767	5.89843e-87	5.9019e-85	DOWN
23556555	FGSG_09609	hypothetical protein	-	-	-	-	-	-	chr4:5866795-5867238	114	268	16.9125	47.2095	16.9125	47.2095	-1.48099	1.88402e-15	1.31264e-14	DOWN
23556554	FGSG_09608	hypothetical protein	-	-	-	-	-	-	chr4:5868172-5869853	1001	7304	40.8524	353.944	40.8524	353.944	-3.11503	3.11032e-58	1.21824e-56	DOWN
23556543	FGSG_09596	hypothetical protein	-	-	-	-	-	-	chr4:5921376-5921927	39	560	4.6538	79.3462	4.6538	79.3462	-4.09168	2.82728e-56	1.03265e-54	DOWN
23556530	FGSG_09582	hypothetical protein	-	-	-	-	-	-	chr4:5965710-5967991	395	1676	11.4017	57.4428	11.4017	57.4428	-2.33288	5.31392e-37	9.82498e-36	DOWN
23556518	FGSG_09570	hypothetical protein	-	-	-	-	-	-	chr4:6013710-6014339	24	926	3.08168	141.179	3.08168	141.179	-5.51767	8.51045e-84	7.45103e-82	DOWN
23556511	FGSG_09563	hypothetical protein	GO:0016020|GO:0016021	membrane|integral component of membrane	-	-	-	-	chr4:6035735-6037330	346	1375	14.7228	69.4719	14.7228	69.4719	-2.23837	1.90893e-34	3.18789e-33	DOWN
23556502	FGSG_09552	hypothetical protein	-	-	-	-	-	-	chr4:6082233-6083708	1783	35090	94.2583	2202.64	94.2583	2202.64	-4.54647	3.63086e-99	5.84225e-97	DOWN
23556472	FGSG_09522	hypothetical protein	GO:0003824|GO:0016491	catalytic activity|oxidoreductase activity	-	-	-	-	chr4:6183052-6184948	12050	27776	459.335	1257.2	459.335	1257.2	-1.45259	3.29121e-22	3.27115e-21	DOWN
23556471	FGSG_09521	hypothetical protein	GO:0003824|GO:0008152|GO:0016829	catalytic activity|metabolic process|lyase activity	K18123	4-hydroxy-2-oxoglutarate aldolase[4.1.3.16]	fgr01100|fgr00330|fgr00630	Metabolic pathways - Fusarium graminearum|Arginine and proline metabolism - Fusarium graminearum|Glyoxylate and dicarboxylate metabolism - Fusarium graminearum	chr4:6189416-6190531	0	16	0	1.12135	0	1.12135	#NAME?	8.35118e-06	2.60785e-05	DOWN
23556465	FGSG_09515	hypothetical protein	GO:0003824|GO:0016020|GO:0005215|GO:0022857|GO:0016787|GO:0097367|GO:0000166|GO:0016021|GO:0016817|GO:0015075|GO:0016818|GO:0008324|GO:0042626|GO:0016462|GO:0005524|GO:0019829|GO:0046873|GO:0016887|GO:0005388|GO:0042623	catalytic activity|membrane|transporter activity|transmembrane transporter activity|hydrolase activity|carbohydrate derivative binding|nucleotide binding|integral component of membrane|hydrolase activity, acting on acid anhydrides|ion transmembrane transporter activity|hydrolase activity, acting on acid anhydrides, in phosphorus-containing anhydrides|cation transmembrane transporter activity|ATPa…	-	-	-	-	chr4:6207574-6211725	1348	8112	22.0712	157.709	22.0712	157.709	-2.83702	1.99557e-52	6.18781e-51	DOWN
23556452	FGSG_09502	hypothetical protein	-	-	-	-	-	-	chr4:6249399-6250827	102	956	4.95479	55.1411	4.95479	55.1411	-3.47623	7.79175e-55	2.6432e-53	DOWN
23556450	FGSG_09500	peptide methionine sulfoxide reductase msrB	GO:0003824|GO:0008152|GO:0016491|GO:0006807|GO:0044237|GO:0006950|GO:0006979|GO:0016671|GO:0030091|GO:0033743	catalytic activity|metabolic process|oxidoreductase activity|nitrogen compound metabolic process|cellular metabolic process|response to stress|response to oxidative stress|oxidoreductase activity, acting on a sulfur group of donors, disulfide as acceptor|protein repair|peptide-methionine (R)-S-oxide reductase activity	-	-	-	-	chr4:6252622-6253453	510	1814	42.9586	181.43	42.9586	181.43	-2.07839	3.22506e-32	4.89805e-31	DOWN
23556444	FGSG_09494	hypothetical protein	GO:0003824|GO:0016491	catalytic activity|oxidoreductase activity	-	-	-	-	chr4:6269851-6271205	186	1094	9.04191	63.1474	9.04191	63.1474	-2.80402	5.34513e-44	1.24306e-42	DOWN
23556423	FGSG_09473	hypothetical protein	-	-	-	-	-	-	chr4:6334798-6336108	2	7	0.100472	0.417609	0.100472	0.417609	-2.05536	0.0246349	0.0437099	DOWN
23556407	FGSG_09456	6-phosphofructokinase	GO:0003824|GO:0008152|GO:0005623|GO:0005622|GO:0016740|GO:0044237|GO:0097367|GO:0016772|GO:0043169|GO:0005737|GO:0000166|GO:1901135|GO:0016301|GO:0016773|GO:0006796|GO:0046872|GO:0006002|GO:0005524|GO:0003872	catalytic activity|metabolic process|cell|intracellular|transferase activity|cellular metabolic process|carbohydrate derivative binding|transferase activity, transferring phosphorus-containing groups|cation binding|cytoplasm|nucleotide binding|carbohydrate derivative metabolic process|kinase activity|phosphotransferase activity, alcohol group as acceptor|phosphate-containing compound metabolic pr…	-	-	fgr01100|fgr01110|fgr01130|fgr01230|fgr01200|fgr00010|fgr03018|fgr00051|fgr00052|fgr00030|fgr00680	Metabolic pathways - Fusarium graminearum|Biosynthesis of secondary metabolites - Fusarium graminearum|Biosynthesis of antibiotics - Fusarium graminearum|Biosynthesis of amino acids - Fusarium graminearum|Carbon metabolism - Fusarium graminearum|Glycolysis / Gluconeogenesis - Fusarium graminearum|RNA degradation - Fusarium graminearum|Fructose and mannose metabolism - Fusarium graminearum|Galacto…	chr4:6391984-6394672	10850	28103	276.582	850.624	276.582	850.624	-1.62082	2.03216e-25	2.34694e-24	DOWN
23556359	FGSG_09403	hypothetical protein	-	-	-	-	-	-	chr4:6619045-6620345	1039	9151	66.3166	693.532	66.3166	693.532	-3.38652	2.29292e-65	1.12817e-63	DOWN
23556358	FGSG_09402	hypothetical protein	-	-	-	-	fgr01100|fgr01110|fgr00564|fgr00565	Metabolic pathways - Fusarium graminearum|Biosynthesis of secondary metabolites - Fusarium graminearum|Glycerophospholipid metabolism - Fusarium graminearum|Ether lipid metabolism - Fusarium graminearum	chr4:6621886-6623402	1331	2298	70.4199	144.364	70.4199	144.364	-1.03565	1.61949e-14	1.06655e-13	DOWN
23556330	FGSG_09374	hypothetical protein	GO:0016020|GO:0016021	membrane|integral component of membrane	-	-	-	-	chr4:6703019-6703985	143	2687	11.0168	245.798	11.0168	245.798	-4.47969	8.24061e-85	7.60627e-83	DOWN
23556329	FGSG_09373	hypothetical protein	GO:0003824|GO:0016491|GO:0016627|GO:0000104	catalytic activity|oxidoreductase activity|oxidoreductase activity, acting on the CH-CH group of donors|succinate dehydrogenase activity	-	-	-	-	chr4:6704867-6706571	260	11471	10.0447	526.204	10.0447	526.204	-5.71112	5.68563e-125	2.6038e-122	DOWN
23556321	FGSG_09365	hypothetical protein	-	-	-	-	-	-	chr4:6731128-6731778	366	1084	40.7925	143.456	40.7925	143.456	-1.81424	5.86326e-26	6.93974e-25	DOWN
23556297	FGSG_09340	FAS1 domain-containing protein precursor	-	-	-	-	-	-	chr4:6800943-6801665	92	759	8.97783	87.9459	8.97783	87.9459	-3.29218	3.57201e-49	9.96064e-48	DOWN
23556296	FGSG_09339	hypothetical protein	GO:0008152|GO:0005623|GO:0009058|GO:0005622|GO:0006807|GO:0044237|GO:0046983|GO:0006139|GO:0006725|GO:0003676|GO:0043231|GO:0005634|GO:0003677|GO:0010468|GO:0016070|GO:0006351|GO:0003690|GO:0043565|GO:0006355|GO:0006366|GO:0045944|GO:0006357|GO:0000977	metabolic process|cell|biosynthetic process|intracellular|nitrogen compound metabolic process|cellular metabolic process|protein dimerization activity|nucleobase-containing compound metabolic process|cellular aromatic compound metabolic process|nucleic acid binding|intracellular membrane-bounded organelle|nucleus|DNA binding|regulation of gene expression|RNA metabolic process|transcription, DNA-t…	K09265	transcription factor RLM1[-]	fgr04011	MAPK signaling pathway - yeast - Fusarium graminearum	chr4:6801720-6804370	596	1400	15.83	44.1524	15.83	44.1524	-1.47983	7.73789e-21	7.17005e-20	DOWN
23556249	FGSG_09289	hypothetical protein	GO:0003824|GO:0008152|GO:0005623|GO:0016787|GO:0005618|GO:0005975|GO:0071555|GO:0016798|GO:0004553	catalytic activity|metabolic process|cell|hydrolase activity|cell wall|carbohydrate metabolic process|cell wall organization|hydrolase activity, acting on glycosyl bonds|hydrolase activity, hydrolyzing O-glycosyl compounds	-	-	-	-	chr4:6973189-6974513	418	2161	21.595	132.563	21.595	132.563	-2.61791	1.06487e-43	2.45726e-42	DOWN
23556238	FGSG_09277	hypothetical protein	GO:0003700	transcription factor activity, sequence-specific DNA binding	-	-	-	-	chr4:7021291-7023028	3877	25865	158.521	1255.73	158.521	1255.73	-2.98577	1.2681e-56	4.68921e-55	DOWN
23556229	FGSG_09267	hypothetical protein	GO:0016020|GO:0005623|GO:0005622|GO:0097367|GO:0005737|GO:0000166|GO:0016021|GO:0043231|GO:0006461|GO:0007005|GO:0005739|GO:0005524|GO:0034551	membrane|cell|intracellular|carbohydrate derivative binding|cytoplasm|nucleotide binding|integral component of membrane|intracellular membrane-bounded organelle|protein complex assembly|mitochondrion organization|mitochondrion|ATP binding|mitochondrial respiratory chain complex III assembly	-	-	-	-	chr4:7057031-7059203	1033	5640	31.3132	203	31.3132	203	-2.69664	7.8116e-48	2.04874e-46	DOWN
23556220	FGSG_09258	hypothetical protein	-	-	-	-	-	-	chr4:7080627-7081910	199	599	10.2088	36.4871	10.2088	36.4871	-1.83758	5.14761e-24	5.5569e-23	DOWN
23556211	FGSG_09249	hypothetical protein	-	-	-	-	-	-	chr4:7102125-7102985	105	520	8.03289	47.2365	8.03289	47.2365	-2.55591	5.27614e-34	8.60588e-33	DOWN
23556195	FGSG_09232	hypothetical protein	GO:0016020|GO:0005215|GO:0022857|GO:0016021|GO:0015267|GO:0015075|GO:0008324|GO:0005216|GO:0046873|GO:0005267|GO:0015079	membrane|transporter activity|transmembrane transporter activity|integral component of membrane|channel activity|ion transmembrane transporter activity|cation transmembrane transporter activity|ion channel activity|metal ion transmembrane transporter activity|potassium channel activity|potassium ion transmembrane transporter activity	-	-	-	-	chr4:7166357-7168624	117	631	3.55806	22.785	3.55806	22.785	-2.67892	9.72619e-38	1.82954e-36	DOWN
23556182	FGSG_09219	hypothetical protein	-	-	-	-	-	-	chr4:7202938-7204664	293	1978	12.4195	99.5527	12.4195	99.5527	-3.00286	1.88274e-51	5.6468e-50	DOWN
23556083	FGSG_09119	hypothetical protein	-	-	-	-	-	-	chr4:7469718-7471347	1	18	0.0425671	0.90945	0.0425671	0.90945	-4.41718	1.3552e-06	4.63022e-06	DOWN
23556065	FGSG_09101	hypothetical protein	-	-	-	-	-	-	chr4:7520049-7520864	12	352	0.968691	33.7388	0.968691	33.7388	-5.12223	3.33369e-56	1.20651e-54	DOWN
23556048	FGSG_09083	hypothetical protein	-	-	-	-	-	-	chr4:7564690-7566053	140	243	7.03415	14.4971	7.03415	14.4971	-1.04332	1.62571e-10	7.96926e-10	DOWN
23556043	FGSG_09078	hypothetical protein	GO:0016020|GO:0016021	membrane|integral component of membrane	-	-	-	-	chr4:7575310-7576803	24	43	1.09329	2.32582	1.09329	2.32582	-1.08906	6.25423e-05	0.000173224	DOWN
23556033	FGSG_09068	hypothetical protein	GO:0016020|GO:0016021	membrane|integral component of membrane	-	-	-	-	chr4:7599867-7601483	2	12	0.116462	0.829859	0.116462	0.829859	-2.833	0.000794618	0.00186177	DOWN
23556031	FGSG_09066	hypothetical protein	-	-	-	-	-	-	chr4:7606016-7606583	9	16	1.14448	2.41588	1.14448	2.41588	-1.07786	0.0143062	0.0268258	DOWN
23556011	FGSG_09045	hypothetical protein	GO:0097367|GO:0000166|GO:0005524	carbohydrate derivative binding|nucleotide binding|ATP binding	-	-	-	-	chr4:7662387-7665849	1095	3045	21.5049	71.0071	21.5049	71.0071	-1.7233	2.59319e-26	3.12205e-25	DOWN
23556010	FGSG_09044	hypothetical protein	-	-	-	-	-	-	chr4:7666511-7668602	624	4056	21.7475	167.847	21.7475	167.847	-2.94823	6.04603e-53	1.94043e-51	DOWN
23555995	FGSG_09028	general stress protein 39	GO:0003824|GO:0016491	catalytic activity|oxidoreductase activity	-	-	-	-	chr4:7706970-7708014	3	225	0.220304	19.6186	0.220304	19.6186	-6.47658	8.39427e-48	2.19671e-46	DOWN
23555977	FGSG_09008	hypothetical protein	GO:0016020|GO:0016021	membrane|integral component of membrane	-	-	-	-	chr4:7779921-7781108	95	386	5.26738	25.4125	5.26738	25.4125	-2.27038	1.71718e-27	2.15908e-26	DOWN
23555975	FGSG_09006	NAD(P) transhydrogenase	-	-	K00323	NAD(P) transhydrogenase[1.6.1.2]	fgr01100|fgr00760	Metabolic pathways - Fusarium graminearum|Nicotinate and nicotinamide metabolism - Fusarium graminearum	chr4:7783482-7787015	237	1822	4.77843	43.6191	4.77843	43.6191	-3.19035	8.02808e-55	2.71563e-53	DOWN
23555970	FGSG_09001	hypothetical protein	GO:0003700	transcription factor activity, sequence-specific DNA binding	-	-	-	-	chr4:7793838-7794845	22	1557	1.5095	126.851	1.5095	126.851	-6.39293	2.66557e-105	5.77071e-103	DOWN
23555969	FGSG_09000	hypothetical protein	GO:0008152|GO:0005623|GO:0009058|GO:0005622|GO:0006807|GO:0044237|GO:0006950|GO:0006139|GO:0006725|GO:0003676|GO:0043231|GO:0006974|GO:0005634|GO:0003677|GO:0006310|GO:0006260|GO:0006281	metabolic process|cell|biosynthetic process|intracellular|nitrogen compound metabolic process|cellular metabolic process|response to stress|nucleobase-containing compound metabolic process|cellular aromatic compound metabolic process|nucleic acid binding|intracellular membrane-bounded organelle|cellular response to DNA damage stimulus|nucleus|DNA binding|DNA recombination|DNA replication|DNA repa…	-	-	-	-	chr4:7798160-7799967	653	11679	31.1462	661.439	31.1462	661.439	-4.40848	4.21181e-92	4.96535e-90	DOWN
23555961	FGSG_08991	hypothetical protein	-	-	-	-	-	-	chr4:7824150-7824688	0	6	0	1.56419	0	1.56419	#NAME?	0.0172979	0.0315705	DOWN
23555862	FGSG_08884	hypothetical protein	GO:0016020|GO:0005215|GO:0022857|GO:0016021	membrane|transporter activity|transmembrane transporter activity|integral component of membrane	-	-	-	-	chr2:283677-286270	1890	5391	72.4223	245.285	72.4223	245.285	-1.75995	8.86009e-28	1.1259e-26	DOWN
23555837	FGSG_08855	hypothetical protein	GO:0016020|GO:0016021|GO:0006915|GO:0019050	membrane|integral component of membrane|apoptotic process|suppression by virus of host apoptotic process	-	-	-	-	chr2:367260-367952	0	12	0	1.75762	0	1.75762	#NAME?	9.96168e-05	0.000268661	DOWN
23555834	FGSG_08852	hypothetical protein	GO:0003824|GO:0008152|GO:0006807|GO:0016829|GO:0044237|GO:0006950|GO:0006139|GO:0006725|GO:0006974|GO:0003913|GO:0006281|GO:0006464|GO:0018298	catalytic activity|metabolic process|nitrogen compound metabolic process|lyase activity|cellular metabolic process|response to stress|nucleobase-containing compound metabolic process|cellular aromatic compound metabolic process|cellular response to DNA damage stimulus|DNA photolyase activity|DNA repair|cellular protein modification process|protein-chromophore linkage	-	-	-	-	chr2:381807-383949	1623	4641	52.4824	178.196	52.4824	178.196	-1.76356	9.07878e-28	1.15124e-26	DOWN
23555832	FGSG_08850	hypothetical protein	-	-	-	-	-	-	chr2:390652-391823	1866	4751	110.335	333.563	110.335	333.563	-1.59607	1.65785e-24	1.82778e-23	DOWN
23555803	FGSG_08818	hypothetical protein	GO:0016020|GO:0016021	membrane|integral component of membrane	-	-	-	-	chr2:506934-507515	50	370	5.65898	49.7229	5.65898	49.7229	-3.1353	1.97474e-38	3.81089e-37	DOWN
23555776	FGSG_08790	hypothetical protein	GO:0003824|GO:0008152|GO:0005623|GO:0004871|GO:0005622|GO:0016787|GO:0007165|GO:0006629|GO:0016788|GO:0035556|GO:0042578|GO:0016042|GO:0008081|GO:0004435	catalytic activity|metabolic process|cell|signal transducer activity|intracellular|hydrolase activity|signal transduction|lipid metabolic process|hydrolase activity, acting on ester bonds|intracellular signal transduction|phosphoric ester hydrolase activity|lipid catabolic process|phosphoric diester hydrolase activity|phosphatidylinositol phospholipase C activity	-	-	-	-	chr2:620518-623382	1478	4114	43.2115	142.817	43.2115	142.817	-1.72468	6.39349e-27	7.87252e-26	DOWN
23555775	FGSG_08788	hypothetical protein	GO:0016020|GO:0016021	membrane|integral component of membrane	-	-	-	-	chr2:635309-637335	2496	6213	81.1106	239.732	81.1106	239.732	-1.56346	5.26753e-24	5.6812e-23	DOWN
23555761	FGSG_08774	glucokinase	-	-	K00844	hexokinase[2.7.1.1]	fgr01100|fgr01110|fgr01130|fgr01200|fgr00520|fgr00500|fgr00010|fgr00051|fgr00052	Metabolic pathways - Fusarium graminearum|Biosynthesis of secondary metabolites - Fusarium graminearum|Biosynthesis of antibiotics - Fusarium graminearum|Carbon metabolism - Fusarium graminearum|Amino sugar and nucleotide sugar metabolism - Fusarium graminearum|Starch and sucrose metabolism - Fusarium graminearum|Glycolysis / Gluconeogenesis - Fusarium graminearum|Fructose and mannose metabolism …	chr2:673680-675588	923	6300	36.8472	298.631	36.8472	298.631	-3.01874	1.2542e-55	4.45785e-54	DOWN
23555760	FGSG_08773	mannose-1-phosphate guanyltransferase	GO:0003824|GO:0008152|GO:0005623|GO:0009058|GO:0005622|GO:0006807|GO:0016740|GO:0044237|GO:0097367|GO:0016772|GO:0007049|GO:0005737|GO:0000166|GO:0006139|GO:0001882|GO:1901135|GO:0006725|GO:0016779|GO:0032549|GO:0005525|GO:0009298|GO:0004475	catalytic activity|metabolic process|cell|biosynthetic process|intracellular|nitrogen compound metabolic process|transferase activity|cellular metabolic process|carbohydrate derivative binding|transferase activity, transferring phosphorus-containing groups|cell cycle|cytoplasm|nucleotide binding|nucleobase-containing compound metabolic process|nucleoside binding|carbohydrate derivative metabolic …	K00966	mannose-1-phosphate guanylyltransferase[2.7.7.13]	fgr01100|fgr01110|fgr00051	Metabolic pathways - Fusarium graminearum|Biosynthesis of secondary metabolites - Fusarium graminearum|Fructose and mannose metabolism - Fusarium graminearum	chr2:678588-680599	4199	9329	153.234	404.236	153.234	404.236	-1.39946	4.37888e-21	4.11843e-20	DOWN
23555734	FGSG_08746	hypothetical protein	GO:0003824|GO:0008152|GO:0016787	catalytic activity|metabolic process|hydrolase activity	-	-	-	-	chr2:771399-774355	333	946	7.90437	26.6628	7.90437	26.6628	-1.75411	1.71515e-24	1.8892e-23	DOWN
23555729	FGSG_08741	hypothetical protein	-	-	-	-	-	-	chr2:784442-785919	27	422	1.27492	23.6601	1.27492	23.6601	-4.21397	7.91415e-53	2.52637e-51	DOWN
23555727	FGSG_08739	hypothetical protein	GO:0008289|GO:0043169|GO:0005543|GO:0046872|GO:0005544|GO:0005509	lipid binding|cation binding|phospholipid binding|metal ion binding|calcium-dependent phospholipid binding|calcium ion binding	-	-	-	-	chr2:789357-793506	1220	13704	19.653	262.125	19.653	262.125	-3.73743	5.1254e-75	3.39045e-73	DOWN
23555688	FGSG_08697	hypothetical protein	-	-	-	-	-	-	chr2:979363-980003	20	1849	2.28715	251.068	2.28715	251.068	-6.77839	2.3465e-114	6.65231e-112	DOWN
23555686	FGSG_08695	hypothetical protein	GO:0016020|GO:0016021	membrane|integral component of membrane	-	-	-	-	chr2:990894-991678	299	1061	29.1779	122.939	29.1779	122.939	-2.075	1.73415e-30	2.46992e-29	DOWN
23555683	FGSG_08692	hypothetical protein	GO:0016020|GO:0005623|GO:0005886|GO:0016021	membrane|cell|plasma membrane|integral component of membrane	-	-	-	-	chr2:997514-999158	611	3151	27.3599	167.538	27.3599	167.538	-2.61435	8.53193e-45	2.05647e-43	DOWN
23555681	FGSG_08690	hypothetical protein	GO:0016020|GO:0016021|GO:0055085	membrane|integral component of membrane|transmembrane transport	-	-	-	-	chr2:1006354-1008159	700	3322	27.2511	153.56	27.2511	153.56	-2.49441	3.04753e-42	6.65815e-41	DOWN
23555674	FGSG_08682	hypothetical protein	-	-	-	-	-	-	chr2:1031304-1031832	25	2393	3.49624	397.374	3.49624	397.374	-6.82855	5.30664e-121	1.75517e-118	DOWN
23555673	FGSG_08681	hypothetical protein	-	-	-	-	-	-	chr2:1032835-1033579	0	19	0	2.14438	0	2.14438	#NAME?	1.3552e-06	4.63022e-06	DOWN
23555665	FGSG_08673	hypothetical protein	-	-	-	-	-	-	chr2:1051187-1054106	511	1504	11.9614	41.8024	11.9614	41.8024	-1.8052	1.23333e-26	1.50003e-25	DOWN
23555660	FGSG_08667	hypothetical protein	GO:0003824|GO:0016491	catalytic activity|oxidoreductase activity	-	-	-	-	chr2:1077286-1079757	4805	11153	136.837	377.132	136.837	377.132	-1.46261	2.81469e-22	2.81398e-21	DOWN
23555653	FGSG_08659	hypothetical protein	GO:0016020|GO:0016021	membrane|integral component of membrane	-	-	-	-	chr2:1103405-1104066	151	790	16.5221	102.638	16.5221	102.638	-2.63509	8.82641e-39	1.72007e-37	DOWN
23555651	FGSG_08657	hypothetical protein	-	-	-	-	-	-	chr2:1108025-1108504	249	1943	40.2	372.469	40.2	372.469	-3.21185	1.20493e-55	4.29552e-54	DOWN
23555625	FGSG_08630	hypothetical protein	-	-	-	-	-	-	chr2:1210602-1211247	20	587	2.03931	71.0695	2.03931	71.0695	-5.12308	1.41232e-68	7.64383e-67	DOWN
23555613	FGSG_08617	hypothetical protein	GO:0003676	nucleic acid binding	-	-	-	-	chr2:1242822-1244239	561	1543	27.9947	91.426	27.9947	91.426	-1.70745	5.83778e-25	6.55759e-24	DOWN
23555606	FGSG_08610	hypothetical protein	GO:0003824|GO:0008152|GO:0016787|GO:0030246|GO:0005975|GO:0016798|GO:0004553	catalytic activity|metabolic process|hydrolase activity|carbohydrate binding|carbohydrate metabolic process|hydrolase activity, acting on glycosyl bonds|hydrolase activity, hydrolyzing O-glycosyl compounds	-	-	-	-	chr2:1267695-1270037	47	1252	1.32135	41.7936	1.32135	41.7936	-4.9832	5.81738e-83	5.01939e-81	DOWN
23555605	FGSG_08609	hypothetical protein	GO:0003824|GO:0008152|GO:0016787|GO:0005975|GO:0016798|GO:0004553	catalytic activity|metabolic process|hydrolase activity|carbohydrate metabolic process|hydrolase activity, acting on glycosyl bonds|hydrolase activity, hydrolyzing O-glycosyl compounds	K05349	beta-glucosidase[3.2.1.21]	fgr01100|fgr01110|fgr00500|fgr00460	Metabolic pathways - Fusarium graminearum|Biosynthesis of secondary metabolites - Fusarium graminearum|Starch and sucrose metabolism - Fusarium graminearum|Cyanoamino acid metabolism - Fusarium graminearum	chr2:1271147-1273790	6	22	0.165159	0.719049	0.165159	0.719049	-2.12223	2.84737e-05	8.29954e-05	DOWN
23555545	FGSG_08546	hypothetical protein	-	-	-	-	-	-	chr2:1482383-1483177	579	3834	51.6783	406.325	51.6783	406.325	-2.975	2.28314e-53	7.40747e-52	DOWN
23555471	FGSG_08467	hypothetical protein	GO:0008152|GO:0006807|GO:0044237|GO:0051726|GO:0007049|GO:0006796|GO:0019901|GO:0016310|GO:0006464|GO:0000079|GO:0045859	metabolic process|nitrogen compound metabolic process|cellular metabolic process|regulation of cell cycle|cell cycle|phosphate-containing compound metabolic process|protein kinase binding|phosphorylation|cellular protein modification process|regulation of cyclin-dependent protein serine/threonine kinase activity|regulation of protein kinase activity	-	-	-	-	chr2:1771094-1773128	1054	9755	34.1164	374.922	34.1164	374.922	-3.45805	2.73128e-67	1.39577e-65	DOWN
23555460	FGSG_08456	hypothetical protein	-	-	-	-	-	-	chr2:1825753-1827255	2128	7259	100.051	405.244	100.051	405.244	-2.01806	2.7156e-33	4.30554e-32	DOWN
23555438	FGSG_08431	hypothetical protein	GO:0008152|GO:0005623|GO:0009058|GO:0003700|GO:0005622|GO:0006807|GO:0044237|GO:0043169|GO:0006139|GO:0006725|GO:0003676|GO:0043231|GO:0005634|GO:0003677|GO:0046872|GO:0016070|GO:0006351|GO:0005507	metabolic process|cell|biosynthetic process|transcription factor activity, sequence-specific DNA binding|intracellular|nitrogen compound metabolic process|cellular metabolic process|cation binding|nucleobase-containing compound metabolic process|cellular aromatic compound metabolic process|nucleic acid binding|intracellular membrane-bounded organelle|nucleus|DNA binding|metal ion binding|RNA meta…	-	-	-	-	chr2:1908112-1909718	195	859	8.37876	43.8257	8.37876	43.8257	-2.38697	5.93632e-35	1.01121e-33	DOWN
23555432	FGSG_08425	hypothetical protein	-	-	-	-	-	-	chr2:1926033-1928001	351	1727	12.1366	70.9047	12.1366	70.9047	-2.54651	2.04286e-41	4.36702e-40	DOWN
23555414	FGSG_08407	hypothetical protein	GO:0003824|GO:0016491|GO:0048037|GO:0016614|GO:0050662|GO:0000166|GO:0050660	catalytic activity|oxidoreductase activity|cofactor binding|oxidoreductase activity, acting on CH-OH group of donors|coenzyme binding|nucleotide binding|flavin adenine dinucleotide binding	-	-	-	-	chr2:1982555-1984552	782	1985	29.5187	88.9698	29.5187	88.9698	-1.59169	2.29234e-23	2.41121e-22	DOWN
23555407	FGSG_08399	hexokinase-1	-	-	K00844	hexokinase[2.7.1.1]	fgr01100|fgr01110|fgr01130|fgr01200|fgr00520|fgr00500|fgr00010|fgr00051|fgr00052	Metabolic pathways - Fusarium graminearum|Biosynthesis of secondary metabolites - Fusarium graminearum|Biosynthesis of antibiotics - Fusarium graminearum|Carbon metabolism - Fusarium graminearum|Amino sugar and nucleotide sugar metabolism - Fusarium graminearum|Starch and sucrose metabolism - Fusarium graminearum|Glycolysis / Gluconeogenesis - Fusarium graminearum|Fructose and mannose metabolism …	chr2:2009669-2011418	215	687	9.0608	34.3776	9.0608	34.3776	-1.92376	4.34317e-26	5.17659e-25	DOWN
23555383	FGSG_08375	hypothetical protein	GO:0016020|GO:0016021|GO:0055085	membrane|integral component of membrane|transmembrane transport	-	-	-	-	chr2:2090714-2091746	29	156	1.95321	12.4757	1.95321	12.4757	-2.6752	6.28123e-23	6.48099e-22	DOWN
23555374	FGSG_08365	hypothetical protein	GO:0003676|GO:0003723	nucleic acid binding|RNA binding	-	-	-	-	chr2:2117981-2119139	706	9570	42.0091	676.148	42.0091	676.148	-4.00857	3.10818e-81	2.50062e-79	DOWN
23555368	FGSG_08359	hypothetical protein	-	-	-	-	-	-	chr2:2144872-2146152	1446	58562	96.4046	4635.93	96.4046	4635.93	-5.58761	1.99184e-129	1.07804e-126	DOWN
23555367	FGSG_08358	homogentisate 1,2-dioxygenase	GO:0003824|GO:0008152|GO:0016491|GO:0006807|GO:0044237|GO:0006520|GO:0016701|GO:0006725|GO:0016702|GO:0009072|GO:0019439|GO:0009063|GO:0004411|GO:0006570|GO:0019752|GO:0006559	catalytic activity|metabolic process|oxidoreductase activity|nitrogen compound metabolic process|cellular metabolic process|cellular amino acid metabolic process|oxidoreductase activity, acting on single donors with incorporation of molecular oxygen|cellular aromatic compound metabolic process|oxidoreductase activity, acting on single donors with incorporation of molecular oxygen, incorporation o…	K00451	homogentisate 1,2-dioxygenase[1.13.11.5]	fgr01100|fgr00350	Metabolic pathways - Fusarium graminearum|Tyrosine metabolism - Fusarium graminearum	chr2:2146658-2148206	124	1860	5.46347	97.3082	5.46347	97.3082	-4.15467	1.74398e-74	1.12246e-72	DOWN
23555354	FGSG_08343	plasma membrane ATPase	GO:0003824|GO:0016020|GO:0005215|GO:0008152|GO:0009058|GO:0022857|GO:0016787|GO:0006807|GO:0044237|GO:0097367|GO:0000166|GO:0006139|GO:1901135|GO:0006725|GO:0016021|GO:0016817|GO:0015075|GO:0006796|GO:0016818|GO:0008324|GO:0042626|GO:0009117|GO:0016462|GO:0009165|GO:0005524|GO:0019829|GO:0009156|GO:0006164|GO:0008553|GO:0016887|GO:0046034|GO:0009168|GO:0006754|GO:0042623|GO:0015078	catalytic activity|membrane|transporter activity|metabolic process|biosynthetic process|transmembrane transporter activity|hydrolase activity|nitrogen compound metabolic process|cellular metabolic process|carbohydrate derivative binding|nucleotide binding|nucleobase-containing compound metabolic process|carbohydrate derivative metabolic process|cellular aromatic compound metabolic process|integra…	K01535	H+-transporting ATPase[3.6.3.6]	fgr00190	Oxidative phosphorylation - Fusarium graminearum	chr2:2189521-2192885	339	5085	7.39154	131.649	7.39154	131.649	-4.15468	2.06525e-82	1.74404e-80	DOWN
23555320	FGSG_08306	hypothetical protein	-	-	-	-	-	-	chr2:2315856-2317121	3748	6598	195.008	407.621	195.008	407.621	-1.06369	2.45703e-15	1.69993e-14	DOWN
23555310	FGSG_08295	hypothetical protein	GO:0016020|GO:0016021	membrane|integral component of membrane	-	-	-	-	chr2:2345938-2346995	15	1399	1.04226	115.422	1.04226	115.422	-6.79105	1.90871e-106	4.45628e-104	DOWN
23555306	FGSG_08291	hypothetical protein	GO:0016020|GO:0016021	membrane|integral component of membrane	-	-	-	-	chr2:2354094-2354562	5	54	0.807186	10.3517	0.807186	10.3517	-3.68082	2.06335e-14	1.35065e-13	DOWN
23555287	FGSG_08270	hypothetical protein	-	-	-	-	-	-	chr2:2421260-2422165	600	2275	43.6224	196.395	43.6224	196.395	-2.17062	1.40199e-34	2.3545e-33	DOWN
23555281	FGSG_08264	hypothetical protein	GO:0016020|GO:0016021	membrane|integral component of membrane	-	-	-	-	chr2:2434385-2435610	15	61	0.866723	4.18506	0.866723	4.18506	-2.27161	4.3971e-11	2.26847e-10	DOWN
23555264	FGSG_08245	hypothetical protein	-	-	-	-	-	-	chr2:2488002-2489960	0	13	0	0.533723	0	0.533723	#NAME?	5.32834e-05	0.000148756	DOWN
23555258	FGSG_08238	hypothetical protein	-	-	-	-	-	-	chr2:2507686-2508389	1354	26243	136.373	3138.44	136.373	3138.44	-4.52442	1.80039e-98	2.71358e-96	DOWN
23555251	FGSG_08230	hypothetical protein	GO:0016020|GO:0016021|GO:0055085	membrane|integral component of membrane|transmembrane transport	-	-	-	-	chr2:2522458-2524199	2	49	0.0825307	2.40125	0.0825307	2.40125	-4.86271	1.04021e-15	7.39007e-15	DOWN
23555243	FGSG_08221	hypothetical protein	GO:0016020|GO:0005215|GO:0022857|GO:0016021|GO:0015075|GO:0015171	membrane|transporter activity|transmembrane transporter activity|integral component of membrane|ion transmembrane transporter activity|amino acid transmembrane transporter activity	-	-	-	-	chr2:2550997-2552831	381	2467	14.894	114.511	14.894	114.511	-2.94268	4.33098e-51	1.28601e-49	DOWN
23555242	FGSG_08220	hypothetical protein	-	-	-	-	-	-	chr2:2553703-2554872	171	969	9.62712	64.7762	9.62712	64.7762	-2.75029	3.55898e-42	7.76132e-41	DOWN
23555238	FGSG_08214	hypothetical protein	-	-	-	-	-	-	chr2:2569600-2570245	8	23	0.910095	3.10693	0.910095	3.10693	-1.7714	0.000128569	0.000341104	DOWN
23555194	FGSG_08166	hypothetical protein	-	-	-	-	-	-	chr2:2706390-2709185	107	778	3.42473	29.5673	3.42473	29.5673	-3.10994	1.6918e-46	4.27692e-45	DOWN
23555166	FGSG_08136	hypothetical protein	-	-	-	-	-	-	chr2:2787036-2788977	0	9	0	0.38154	0	0.38154	#NAME?	0.00126829	0.00286666	DOWN
23555165	FGSG_08135	hypothetical protein	GO:0005623|GO:0003700|GO:0005622|GO:0000981|GO:0043169|GO:0043231|GO:0005634|GO:0046872|GO:0008270	cell|transcription factor activity, sequence-specific DNA binding|intracellular|RNA polymerase II transcription factor activity, sequence-specific DNA binding|cation binding|intracellular membrane-bounded organelle|nucleus|metal ion binding|zinc ion binding	-	-	-	-	chr2:2790068-2791985	38	658	1.37683	28.308	1.37683	28.308	-4.36179	1.39728e-62	6.499e-61	DOWN
23555155	FGSG_08123	hypothetical protein	-	-	-	-	-	-	chr2:2842666-2843604	6	56	0.420901	4.66447	0.420901	4.66447	-3.47016	5.40883e-15	3.67178e-14	DOWN
23555154	FGSG_08122	hypothetical protein	-	-	-	-	-	-	chr2:2844486-2845320	302	9919	25.569	997.162	25.569	997.162	-5.28536	1.19023e-113	3.22092e-111	DOWN
23555151	FGSG_08119	hypothetical protein	-	-	-	-	-	-	chr2:2852499-2853861	12	72	0.670442	4.77635	0.670442	4.77635	-2.83272	2.74897e-15	1.89641e-14	DOWN
23555142	FGSG_08110	hypothetical protein	GO:0016020|GO:0016021	membrane|integral component of membrane	-	-	-	-	chr2:2875368-2876678	127	660	6.38101	39.3749	6.38101	39.3749	-2.62542	4.34524e-37	8.059e-36	DOWN
23555115	FGSG_08081	hypothetical protein	GO:0003824|GO:0016491|GO:0043169|GO:0046872	catalytic activity|oxidoreductase activity|cation binding|metal ion binding	-	-	-	-	chr2:2951672-2952989	3	16	0.163722	1.03681	0.163722	1.03681	-2.66283	4.57911e-05	0.000129386	DOWN
23555111	FGSG_08077	hypothetical protein	GO:0003824|GO:0016491|GO:0048037|GO:0097367|GO:0000166|GO:0010181	catalytic activity|oxidoreductase activity|cofactor binding|carbohydrate derivative binding|nucleotide binding|FMN binding	-	-	-	-	chr2:2962243-2963646	296	1241	14.4747	72.0579	14.4747	72.0579	-2.31562	1.78977e-35	3.102e-34	DOWN
23555103	FGSG_08069	hypothetical protein	-	-	-	-	-	-	chr2:2983729-2984673	1	12	0.069729	0.993197	0.069729	0.993197	-3.83225	9.96168e-05	0.000268661	DOWN
23555092	FGSG_08058	hypothetical protein	GO:0003824|GO:0008152|GO:0006807|GO:0044237|GO:0006950|GO:0006139|GO:0006725|GO:0006974|GO:0006281|GO:0006284	catalytic activity|metabolic process|nitrogen compound metabolic process|cellular metabolic process|response to stress|nucleobase-containing compound metabolic process|cellular aromatic compound metabolic process|cellular response to DNA damage stimulus|DNA repair|base-excision repair	-	-	-	-	chr2:3004954-3005835	0	7	0	0.620732	0	0.620732	#NAME?	0.00464266	0.0095081	DOWN
23555089	FGSG_08055	hypothetical protein	GO:0016020|GO:0016021	membrane|integral component of membrane	-	-	-	-	chr2:3013699-3015140	950	2047	44.9543	115.015	44.9543	115.015	-1.3553	2.57576e-19	2.20485e-18	DOWN
23555013	FGSG_07972	hypothetical protein	-	-	-	-	-	-	chr2:3253263-3253631	1	17	0.178574	3.60325	0.178574	3.60325	-4.3347	2.47519e-06	8.20951e-06	DOWN
23555011	FGSG_07969	hypothetical protein	-	-	-	-	-	-	chr4:5035891-5037651	745	5014	27.8666	222.691	27.8666	222.691	-2.99844	1.21438e-54	4.0962e-53	DOWN
23555002	FGSG_07960	hypothetical protein	GO:0016020|GO:0016021	membrane|integral component of membrane	-	-	-	-	chr4:5012965-5014948	319	1238	12.0761	55.6479	12.0761	55.6479	-2.20417	2.16082e-33	3.44429e-32	DOWN
23554972	FGSG_07928	hypothetical protein	GO:0003676	nucleic acid binding	-	-	-	-	chr4:4889514-4891743	1941	3275	58.7022	117.606	58.7022	117.606	-1.00248	3.44806e-14	2.23252e-13	DOWN
23554971	FGSG_07927	hypothetical protein	-	-	-	-	-	-	chr4:4885925-4887762	12	79	0.507676	3.9684	0.507676	3.9684	-2.96658	9.47849e-17	7.15212e-16	DOWN
23554947	FGSG_07901	hypothetical protein	-	-	-	-	-	-	chr4:4814052-4815257	94	313	5.13413	20.299	5.13413	20.299	-1.98322	2.12006e-22	2.12846e-21	DOWN
23554942	FGSG_07895	hypothetical protein	-	-	-	-	-	-	chr4:4799775-4800522	18	105	1.71837	11.9019	1.71837	11.9019	-2.79208	5.64664e-19	4.7572e-18	DOWN
23554941	FGSG_07894	hypothetical protein	GO:0016020|GO:0005215|GO:0022857|GO:0016021|GO:0006811|GO:0005315|GO:0006817	membrane|transporter activity|transmembrane transporter activity|integral component of membrane|ion transport|inorganic phosphate transmembrane transporter activity|phosphate ion transport	-	-	-	-	chr4:4797347-4799393	15	37	0.519487	1.5215	0.519487	1.5215	-1.55033	1.06029e-05	3.26393e-05	DOWN
23554928	FGSG_07881	hypothetical protein	-	-	-	-	-	-	chr4:4766102-4767810	25	661	1.06584	33.4619	1.06584	33.4619	-4.97245	3.34534e-70	1.87891e-68	DOWN
23554886	FGSG_07837	hypothetical protein	GO:0003824|GO:0008152|GO:0016787|GO:0006807|GO:0016810	catalytic activity|metabolic process|hydrolase activity|nitrogen compound metabolic process|hydrolase activity, acting on carbon-nitrogen (but not peptide) bonds	-	-	-	-	chr4:4647142-4648107	175	678	13.0251	59.9189	13.0251	59.9189	-2.20171	2.37371e-30	3.35674e-29	DOWN
23554884	FGSG_07835	hypothetical protein	-	-	-	-	-	-	chr4:4642375-4643348	0	14	0	1.18503	0	1.18503	#NAME?	5.32834e-05	0.000148756	DOWN
23554883	FGSG_07834	hypothetical protein	-	-	-	-	-	-	chr4:4637451-4638828	2	18	0.111155	1.18804	0.111155	1.18804	-3.41794	1.47851e-05	4.47044e-05	DOWN
23554856	FGSG_07805	hypothetical protein	-	-	-	-	-	-	chr4:4543378-4544409	57	180	3.81563	14.3072	3.81563	14.3072	-1.90675	2.12173e-17	1.65662e-16	DOWN
23554853	FGSG_07802	hypothetical protein	GO:0016020|GO:0016021|GO:0055085	membrane|integral component of membrane|transmembrane transport	-	-	-	-	chr4:4536746-4538431	37	280	1.44554	12.9891	1.44554	12.9891	-3.16762	6.33841e-35	1.07816e-33	DOWN
23554852	FGSG_07801	hypothetical protein	-	-	-	-	-	-	chr4:4534931-4535632	61	243	5.72377	27.0737	5.72377	27.0737	-2.24185	2.35166e-23	2.46924e-22	DOWN
23554838	FGSG_07786	hypothetical protein	-	-	-	-	-	-	chr4:4488953-4492266	2	120	0.0475692	3.3895	0.0475692	3.3895	-6.1549	3.09475e-31	4.54367e-30	DOWN
23554837	FGSG_07785	hypothetical protein	GO:0003824|GO:0008152|GO:0016787|GO:0005975|GO:0016798|GO:0004553	catalytic activity|metabolic process|hydrolase activity|carbohydrate metabolic process|hydrolase activity, acting on glycosyl bonds|hydrolase activity, hydrolyzing O-glycosyl compounds	-	-	-	-	chr4:4485061-4486801	3	39	0.141051	2.17722	0.141051	2.17722	-3.94819	1.41877e-11	7.61644e-11	DOWN
23554836	FGSG_07784	hypothetical protein	GO:0097367|GO:0008061	carbohydrate derivative binding|chitin binding	-	-	-	-	chr4:4482809-4483688	0	9	0	0.853263	0	0.853263	#NAME?	0.00126829	0.00286666	DOWN
23554830	FGSG_07777	hypothetical protein	-	-	-	-	-	-	chr4:4467515-4468703	3	9	0.197218	0.702537	0.197218	0.702537	-1.83278	0.0267805	0.0470317	DOWN
23554818	FGSG_07765	hypothetical protein	GO:0003824|GO:0016020|GO:0016491|GO:0004497|GO:0016705|GO:0043169|GO:0016021|GO:0020037|GO:0046872|GO:0005506	catalytic activity|membrane|oxidoreductase activity|monooxygenase activity|oxidoreductase activity, acting on paired donors, with incorporation or reduction of molecular oxygen|cation binding|integral component of membrane|heme binding|metal ion binding|iron ion binding	-	-	-	-	chr4:4423495-4425243	0	15	0	0.771334	0	0.771334	#NAME?	2.86152e-05	8.33466e-05	DOWN
23554811	FGSG_07758	hypothetical protein	GO:0003824|GO:0016491	catalytic activity|oxidoreductase activity	-	-	-	-	chr4:4410204-4411322	2	37	0.117711	2.58613	0.117711	2.58613	-4.45747	1.97336e-12	1.13128e-11	DOWN
23554806	FGSG_07753	hypothetical protein	GO:0003824|GO:0016740|GO:0043169|GO:0003676|GO:0004842|GO:0046872	catalytic activity|transferase activity|cation binding|nucleic acid binding|ubiquitin-protein transferase activity|metal ion binding	-	-	-	-	chr4:4390800-4393204	3	30	0.084234	1.00017	0.084234	1.00017	-3.5697	4.08541e-09	1.76891e-08	DOWN
23554797	FGSG_07743	hypothetical protein	-	-	-	-	-	-	chr4:4361786-4362676	7	39	1.17333	7.76154	1.17333	7.76154	-2.72573	3.6972e-09	1.60666e-08	DOWN
23554773	FGSG_07715	hypothetical protein	-	-	-	-	-	-	chr4:4268363-4269794	4	1064	0.250959	79.2556	0.250959	79.2556	-8.30292	3.80285e-103	7.54675e-101	DOWN
23554743	FGSG_07679	hypothetical protein	-	-	-	-	-	-	chr4:4176257-4177194	16	125	1.26366	11.7226	1.26366	11.7226	-3.21361	7.31686e-24	7.82766e-23	DOWN
23554742	FGSG_07678	hypothetical protein	GO:0003824|GO:0008152|GO:0016787|GO:0016788	catalytic activity|metabolic process|hydrolase activity|hydrolase activity, acting on ester bonds	-	-	-	-	chr4:4174363-4175729	50	1023	2.50078	60.753	2.50078	60.753	-4.60251	5.21793e-74	3.30478e-72	DOWN
23554732	FGSG_07666	hypothetical protein	GO:0016020|GO:0005215|GO:0022857|GO:0016021	membrane|transporter activity|transmembrane transporter activity|integral component of membrane	-	-	-	-	chr4:4140955-4142669	22	663	0.881457	31.542	0.881457	31.542	-5.16124	4.39066e-72	2.65378e-70	DOWN
23554726	FGSG_07660	hypothetical protein	-	-	-	-	-	-	chr4:4123695-4125102	28	2668	1.85175	209.51	1.85175	209.51	-6.82199	1.02932e-123	4.22625e-121	DOWN
23554703	FGSG_07636	hypothetical protein	-	-	-	-	-	-	chr4:4070419-4072187	0	11	0	0.501365	0	0.501365	#NAME?	0.000352487	0.000874205	DOWN
23554689	FGSG_07622	hypothetical protein	-	-	-	-	-	-	chr4:4032349-4034182	527	938	19.5789	41.3782	19.5789	41.3782	-1.07957	3.92631e-14	2.52433e-13	DOWN
23554687	FGSG_07620	hypothetical protein	-	-	-	-	-	-	chr4:4029472-4030440	31	458	2.5685	45.0585	2.5685	45.0585	-4.1328	2.36742e-53	7.66001e-52	DOWN
23554667	FGSG_07598	hypothetical protein	-	-	-	-	-	-	chr4:3973652-3975199	0	151	0	7.90503	0	7.90503	#NAME?	1.34888e-36	2.4414e-35	DOWN
23554666	FGSG_07597	hypothetical protein	GO:0016020|GO:0016021	membrane|integral component of membrane	-	-	-	-	chr4:3971762-3972880	5	26	0.322874	1.99367	0.322874	1.99367	-2.62638	2.39989e-06	7.982e-06	DOWN
23554665	FGSG_07596	hypothetical protein	GO:0003824|GO:0016020|GO:0016491|GO:0048037|GO:0097367|GO:0004497|GO:0016705|GO:0043169|GO:0000166|GO:0016021|GO:0016651|GO:0010181|GO:0020037|GO:0046872|GO:0016712|GO:0070330|GO:0003958|GO:0005506	catalytic activity|membrane|oxidoreductase activity|cofactor binding|carbohydrate derivative binding|monooxygenase activity|oxidoreductase activity, acting on paired donors, with incorporation or reduction of molecular oxygen|cation binding|nucleotide binding|integral component of membrane|oxidoreductase activity, acting on NAD(P)H|FMN binding|heme binding|metal ion binding|oxidoreductase activit…	K14338	cytochrome P450 / NADPH-cytochrome P450 reductase[1.6.2.4]	fgr00380|fgr00071	Tryptophan metabolism - Fusarium graminearum|Fatty acid degradation - Fusarium graminearum	chr4:3967340-3970937	43	928	0.848534	21.744	0.848534	21.744	-4.6795	2.42034e-73	1.48552e-71	DOWN
23554660	FGSG_07591	hypothetical protein	-	-	-	-	-	-	chr4:3955265-3957427	127	229	5.28125	11.3073	5.28125	11.3073	-1.0983	6.82739e-11	3.4505e-10	DOWN
23554640	FGSG_07570	hypothetical protein	-	-	-	-	-	-	chr4:3904962-3906016	2	19	0.131064	1.47866	0.131064	1.47866	-3.49595	8.426e-06	2.62502e-05	DOWN
23554634	FGSG_07564	hypothetical protein	GO:0016020|GO:0016021|GO:0055085	membrane|integral component of membrane|transmembrane transport	-	-	-	-	chr4:3887086-3889159	17	85	0.568418	3.37468	0.568418	3.37468	-2.56972	2.73523e-15	1.88802e-14	DOWN
23554629	FGSG_07558	hypothetical protein	-	-	-	-	-	-	chr4:3872736-3873360	0	78	0	10.6097	0	10.6097	#NAME?	1.68173e-22	1.69842e-21	DOWN
23554628	FGSG_07557	hypothetical protein	GO:0003824|GO:0016491	catalytic activity|oxidoreductase activity	-	-	-	-	chr4:3869344-3870554	10	58	0.567384	3.90727	0.567384	3.90727	-2.78376	6.11198e-13	3.63695e-12	DOWN
23554625	FGSG_07554	opsin-1	GO:0016020|GO:0005215|GO:0022857|GO:0016021|GO:0015267|GO:0015075|GO:0005216	membrane|transporter activity|transmembrane transporter activity|integral component of membrane|channel activity|ion transmembrane transporter activity|ion channel activity	-	-	-	-	chr4:3860298-3861686	341	4988	17.5619	305.024	17.5619	305.024	-4.1184	2.23015e-81	1.80642e-79	DOWN
23554611	FGSG_07539	hypothetical protein	GO:0003824|GO:0008152	catalytic activity|metabolic process	-	-	-	-	chr4:3812276-3814262	497	2742	17.2939	113.291	17.2939	113.291	-2.7117	1.79982e-46	4.54035e-45	DOWN
23554600	FGSG_07528	pyruvate kinase	GO:0003824|GO:0016740|GO:0016772|GO:0043169|GO:0016301|GO:0016773|GO:0046872|GO:0004743|GO:0000287|GO:0030955	catalytic activity|transferase activity|transferase activity, transferring phosphorus-containing groups|cation binding|kinase activity|phosphotransferase activity, alcohol group as acceptor|metal ion binding|pyruvate kinase activity|magnesium ion binding|potassium ion binding	K00873	pyruvate kinase[2.7.1.40]	fgr01100|fgr01130|fgr01230|fgr01200|fgr00230|fgr00010|fgr00620	Metabolic pathways - Fusarium graminearum|Biosynthesis of antibiotics - Fusarium graminearum|Biosynthesis of amino acids - Fusarium graminearum|Carbon metabolism - Fusarium graminearum|Purine metabolism - Fusarium graminearum|Glycolysis / Gluconeogenesis - Fusarium graminearum|Pyruvate metabolism - Fusarium graminearum	chr4:3777475-3779230	13408	79695	520.438	3673.05	520.438	3673.05	-2.81918	1.47425e-52	4.60732e-51	DOWN
23554595	FGSG_07523	hypothetical protein	-	-	-	-	-	-	chr4:3761884-3762729	5	169	0.469134	18.829	0.469134	18.829	-5.32681	5.9478e-40	1.20238e-38	DOWN
23554594	FGSG_07522	hypothetical protein	-	-	-	-	-	-	chr4:3759236-3761560	3184	7935	90.2063	266.933	90.2063	266.933	-1.56518	4.03561e-24	4.38431e-23	DOWN
23554584	FGSG_07512	hypothetical protein	-	-	-	-	-	-	chr4:3728690-3730847	150	2522	6.80476	135.849	6.80476	135.849	-4.31932	6.13213e-81	4.90036e-79	DOWN
23554583	FGSG_07511	hypothetical protein	-	-	-	-	-	-	chr4:3726689-3727465	116	241	9.83381	24.259	9.83381	24.259	-1.3027	4.50791e-13	2.70953e-12	DOWN
23554581	FGSG_07509	hypothetical protein	GO:0016020|GO:0005215|GO:0016021|GO:0055085	membrane|transporter activity|integral component of membrane|transmembrane transport	-	-	-	-	chr4:3721058-3722923	185	693	6.76994	30.1119	6.76994	30.1119	-2.15312	8.74673e-30	1.20262e-28	DOWN
23554561	FGSG_07488	hypothetical protein	GO:0016020|GO:0016021	membrane|integral component of membrane	-	-	-	-	chr4:3662515-3663521	462	4360	31.8658	357.076	31.8658	357.076	-3.48615	1.00749e-65	4.99841e-64	DOWN
23554554	FGSG_07478	hypothetical protein	-	-	-	-	-	-	chr4:3635076-3636374	1351	2472	71.478	155.295	71.478	155.295	-1.11944	7.63183e-16	5.46107e-15	DOWN
23554504	FGSG_07426	hypothetical protein	-	-	-	-	-	-	chr4:3488094-3491115	95	514	2.16753	13.925	2.16753	13.925	-2.68355	5.63547e-36	9.97051e-35	DOWN
23554503	FGSG_07425	hypothetical protein	GO:0016020|GO:0016021	membrane|integral component of membrane	-	-	-	-	chr4:3486522-3487952	46	727	2.3007	43.1744	2.3007	43.1744	-4.23003	1.59447e-62	7.38731e-61	DOWN
23554489	FGSG_07411	hypothetical protein	GO:0016020|GO:0016021|GO:0055085	membrane|integral component of membrane|transmembrane transport	-	-	-	-	chr4:3448076-3449478	78	277	4.731	19.9493	4.731	19.9493	-2.07612	1.97155e-22	1.98438e-21	DOWN
23554464	FGSG_07386	hypothetical protein	-	-	-	-	-	-	chr4:3376181-3376633	24	223	3.48985	38.502	3.48985	38.502	-3.4637	3.3474e-34	5.52044e-33	DOWN
23554435	FGSG_07355	hypothetical protein	-	-	-	-	-	-	chr4:3261089-3262713	275	1215	11.1472	58.4791	11.1472	58.4791	-2.39124	7.43178e-37	1.3677e-35	DOWN
23554366	FGSG_07279	hypothetical protein	-	-	-	-	-	-	chr4:2997610-3000611	1408	3108	35.6162	93.3507	35.6162	93.3507	-1.39013	1.73548e-20	1.58347e-19	DOWN
23554362	FGSG_07275	hypothetical protein	-	-	-	-	-	-	chr4:2987885-2989097	627	2258	36.4201	155.736	36.4201	155.736	-2.09629	4.44155e-33	6.97699e-32	DOWN
23554353	FGSG_07266	5-aminolevulinate synthase	GO:0003824|GO:0008152|GO:0005623|GO:0009058|GO:0005622|GO:0006807|GO:0016740|GO:0048037|GO:0044237|GO:0005737|GO:0030170|GO:0006725|GO:0043231|GO:0016746|GO:0005759|GO:0051188|GO:0016747|GO:0006783|GO:0005739|GO:0006779|GO:0006782|GO:0033014|GO:0003870	catalytic activity|metabolic process|cell|biosynthetic process|intracellular|nitrogen compound metabolic process|transferase activity|cofactor binding|cellular metabolic process|cytoplasm|pyridoxal phosphate binding|cellular aromatic compound metabolic process|intracellular membrane-bounded organelle|transferase activity, transferring acyl groups|mitochondrial matrix|cofactor biosynthetic process…	K00643	5-aminolevulinate synthase[2.3.1.37]	fgr01100|fgr01110|fgr00260	Metabolic pathways - Fusarium graminearum|Biosynthesis of secondary metabolites - Fusarium graminearum|Glycine, serine and threonine metabolism - Fusarium graminearum	chr4:2949404-2951693	974	1864	28.9387	65.7594	28.9387	65.7594	-1.1842	1.75917e-16	1.31079e-15	DOWN
23554281	FGSG_07191	hypothetical protein	GO:0003824|GO:0016491|GO:0048037|GO:0016614|GO:0050662|GO:0043169|GO:0000166|GO:0051287|GO:0016616|GO:0046872|GO:0004471	catalytic activity|oxidoreductase activity|cofactor binding|oxidoreductase activity, acting on CH-OH group of donors|coenzyme binding|cation binding|nucleotide binding|NAD binding|oxidoreductase activity, acting on the CH-OH group of donors, NAD or NADP as acceptor|metal ion binding|malate dehydrogenase (decarboxylating) (NAD+) activity	K00029	malate dehydrogenase (oxaloacetate-decarboxylating)(NADP+)[1.1.1.40]	fgr01100|fgr01200|fgr00620	Metabolic pathways - Fusarium graminearum|Carbon metabolism - Fusarium graminearum|Pyruvate metabolism - Fusarium graminearum	chr4:2686950-2689306	1361	10678	41.736	388.806	41.736	388.806	-3.21969	2.48868e-62	1.13535e-60	DOWN
23554252	FGSG_07160	hypothetical protein	GO:0016020|GO:0016021	membrane|integral component of membrane	-	-	-	-	chr4:2571140-2572379	375	4170	20.8098	274.766	20.8098	274.766	-3.72287	3.71606e-71	2.14792e-69	DOWN
23554249	FGSG_07157	hypothetical protein	GO:0003700|GO:0003676|GO:0003677	transcription factor activity, sequence-specific DNA binding|nucleic acid binding|DNA binding	-	-	-	-	chr4:2562130-2564247	98	681	3.30531	27.2723	3.30531	27.2723	-3.04458	2.99905e-44	7.05724e-43	DOWN
23554244	FGSG_07152	hypothetical protein	-	-	-	-	-	-	chr4:2539432-2540025	159	1439	24.5276	263.579	24.5276	263.579	-3.42576	7.1939e-58	2.79015e-56	DOWN
23554242	FGSG_07150	hypothetical protein	GO:0003824|GO:0008152|GO:0009058|GO:0006807|GO:0016740|GO:0044237|GO:0016772|GO:0006139|GO:0006725|GO:0051188|GO:0016301|GO:0016773|GO:0006796|GO:0003951|GO:0009117|GO:0009165|GO:0046496|GO:0019359|GO:0019674|GO:0006741	catalytic activity|metabolic process|biosynthetic process|nitrogen compound metabolic process|transferase activity|cellular metabolic process|transferase activity, transferring phosphorus-containing groups|nucleobase-containing compound metabolic process|cellular aromatic compound metabolic process|cofactor biosynthetic process|kinase activity|phosphotransferase activity, alcohol group as accepto…	K00858	NAD+ kinase[2.7.1.23]	fgr01100|fgr00760	Metabolic pathways - Fusarium graminearum|Nicotinate and nicotinamide metabolism - Fusarium graminearum	chr4:2535925-2537834	443	2069	16.1574	89.6026	16.1574	89.6026	-2.47134	1.8065e-40	3.72145e-39	DOWN
23554241	FGSG_07148	hypothetical protein	-	-	-	-	-	-	chr4:2522393-2523436	1220	4030	76.9743	301.913	76.9743	301.913	-1.97169	1.53316e-31	2.27339e-30	DOWN
23554224	FGSG_07129	hypothetical protein	GO:0016020|GO:0016021	membrane|integral component of membrane	K12386	cystinosin[-]	-	-	chr4:2456539-2457588	175	1745	13.6256	161.325	13.6256	161.325	-3.56558	3.48796e-62	1.56132e-60	DOWN
23554217	FGSG_07121	hypothetical protein	GO:0003824|GO:0016740|GO:0097367|GO:0016772|GO:0000166|GO:0016301|GO:0016773|GO:0004672|GO:0005524	catalytic activity|transferase activity|carbohydrate derivative binding|transferase activity, transferring phosphorus-containing groups|nucleotide binding|kinase activity|phosphotransferase activity, alcohol group as acceptor|protein kinase activity|ATP binding	K06641	serine/threonine-protein kinase Chk2[2.7.11.1]	fgr04111	Cell cycle - yeast - Fusarium graminearum	chr4:2431948-2434289	2069	6324	67.5011	244.981	67.5011	244.981	-1.85969	6.88618e-30	9.54525e-29	DOWN
23554212	FGSG_07116	hypothetical protein	GO:0005623|GO:0005622|GO:0003676|GO:0043231|GO:0005634|GO:0003677	cell|intracellular|nucleic acid binding|intracellular membrane-bounded organelle|nucleus|DNA binding	-	-	-	-	chr4:2396850-2398566	1011	2016	48.2568	114.259	48.2568	114.259	-1.2435	1.66738e-17	1.30873e-16	DOWN
23554180	FGSG_07082	hypothetical protein	-	-	-	-	-	-	chr4:2284651-2285193	443	855	53.7391	123.153	53.7391	123.153	-1.1964	1.39928e-15	9.82384e-15	DOWN
23554176	FGSG_07078	hypothetical protein	GO:0016020|GO:0005623|GO:0005622|GO:0046907|GO:0043169|GO:0005737|GO:0016021|GO:0043231|GO:0007031|GO:0006886|GO:0016558|GO:0005779|GO:0046872|GO:0055085|GO:0005778|GO:0015031|GO:0006625|GO:0006605|GO:0005777|GO:0008270	membrane|cell|intracellular|intracellular transport|cation binding|cytoplasm|integral component of membrane|intracellular membrane-bounded organelle|peroxisome organization|intracellular protein transport|protein import into peroxisome matrix|integral component of peroxisomal membrane|metal ion binding|transmembrane transport|peroxisomal membrane|protein transport|protein targeting to peroxisome|…	K13346	peroxin-10[-]	fgr04146	Peroxisome - Fusarium graminearum	chr4:2270247-2271977	254	639	9.66547	28.8723	9.66547	28.8723	-1.57878	2.08429e-20	1.89592e-19	DOWN
23554170	FGSG_07072	hypothetical protein	GO:0016020|GO:0016021	membrane|integral component of membrane	-	-	-	-	chr4:2237724-2238511	1071	6236	96.3751	666.304	96.3751	666.304	-2.78945	3.59482e-50	1.0364e-48	DOWN
23554157	FGSG_07059	hypothetical protein	GO:0016020|GO:0005215|GO:0022857|GO:0016021|GO:0015075|GO:0008324|GO:0046873|GO:0005375	membrane|transporter activity|transmembrane transporter activity|integral component of membrane|ion transmembrane transporter activity|cation transmembrane transporter activity|metal ion transmembrane transporter activity|copper ion transmembrane transporter activity	K14686	solute carrier family 31 (copper transporter), member 1[-]	-	-	chr4:2186860-2187670	210	4389	27.6102	685.181	27.6102	685.181	-4.63321	1.88511e-92	2.26727e-90	DOWN
23554156	FGSG_07058	3-hydroxyanthranilate 3,4-dioxygenase	GO:0003824|GO:0008152|GO:0005623|GO:0009058|GO:0005622|GO:0016491|GO:0006807|GO:0044237|GO:0006520|GO:0016701|GO:0043169|GO:0005737|GO:0006139|GO:0006725|GO:0016702|GO:0009072|GO:0051188|GO:0019439|GO:0009308|GO:0006796|GO:0046872|GO:0009063|GO:0000334|GO:0009117|GO:0009165|GO:0019752|GO:0043420|GO:0009310|GO:0005506|GO:0006569|GO:0046496|GO:0019805|GO:0034354|GO:0008198|GO:0019359|GO:0019674|GO:…	catalytic activity|metabolic process|cell|biosynthetic process|intracellular|oxidoreductase activity|nitrogen compound metabolic process|cellular metabolic process|cellular amino acid metabolic process|oxidoreductase activity, acting on single donors with incorporation of molecular oxygen|cation binding|cytoplasm|nucleobase-containing compound metabolic process|cellular aromatic compound metaboli…	K00452	3-hydroxyanthranilate 3,4-dioxygenase[1.13.11.6]	fgr01100|fgr00380	Metabolic pathways - Fusarium graminearum|Tryptophan metabolism - Fusarium graminearum	chr4:2185466-2186396	290	2203	24.1495	217.829	24.1495	217.829	-3.17313	1.34687e-55	4.77298e-54	DOWN
23554137	FGSG_07039	hypothetical protein	-	-	-	-	-	-	chr4:2113814-2115932	1369	20207	43.9882	770.949	43.9882	770.949	-4.13145	2.6678e-87	2.7384e-85	DOWN
23554128	FGSG_07029	hypothetical protein	-	-	-	-	-	-	chr4:2075885-2078435	427	840	11.0257	25.7541	11.0257	25.7541	-1.22394	6.28331e-16	4.51783e-15	DOWN
23554126	FGSG_07027	hypothetical protein	GO:0016020|GO:0016021	membrane|integral component of membrane	-	-	-	-	chr4:2068751-2069918	1006	1730	62.751	128.133	62.751	128.133	-1.02993	4.05672e-14	2.60255e-13	DOWN
23554123	FGSG_07024	hypothetical protein	GO:0003824|GO:0016020|GO:0016787|GO:0097367|GO:0007165|GO:0000166|GO:0001882|GO:0016817|GO:0032549|GO:0016818|GO:0016462|GO:0005525|GO:0003924	catalytic activity|membrane|hydrolase activity|carbohydrate derivative binding|signal transduction|nucleotide binding|nucleoside binding|hydrolase activity, acting on acid anhydrides|ribonucleoside binding|hydrolase activity, acting on acid anhydrides, in phosphorus-containing anhydrides|pyrophosphatase activity|GTP binding|GTPase activity	-	-	-	-	chr4:2062313-2063095	168	612	14.133	61.1318	14.133	61.1318	-2.11286	2.40685e-28	3.13892e-27	DOWN
23554115	FGSG_07016	hypothetical protein	GO:0003824|GO:0016020|GO:0008152|GO:0016787|GO:0005975|GO:0016798|GO:0016021|GO:0004553|GO:0016052|GO:0008496	catalytic activity|membrane|metabolic process|hydrolase activity|carbohydrate metabolic process|hydrolase activity, acting on glycosyl bonds|integral component of membrane|hydrolase activity, hydrolyzing O-glycosyl compounds|carbohydrate catabolic process|mannan endo-1,6-alpha-mannosidase activity	-	-	-	-	chr4:2038332-2039994	1430	4838	60.342	242.404	60.342	242.404	-2.00618	8.26283e-33	1.28106e-31	DOWN
23554104	FGSG_07005	hypothetical protein	-	-	-	-	-	-	chr4:2001993-2003943	1240	4381	44.8537	188.166	44.8537	188.166	-2.06871	4.46501e-34	7.33308e-33	DOWN
23554100	FGSG_07000	hypothetical protein	GO:0003824|GO:0016787|GO:0033961	catalytic activity|hydrolase activity|cis-stilbene-oxide hydrolase activity	-	-	-	-	chr4:1982758-1984414	1097	3420	46.7697	173.131	46.7697	173.131	-1.88822	1.17529e-29	1.60668e-28	DOWN
23554089	FGSG_06989	hypothetical protein	-	-	-	-	-	-	chr4:1943519-1945318	29	171	1.24852	8.74143	1.24852	8.74143	-2.80765	4.8795e-25	5.50191e-24	DOWN
23554077	FGSG_06977	hypothetical protein	GO:0003824|GO:0016787|GO:0016788|GO:0042578|GO:0016791|GO:0004721|GO:0004725|GO:0008138	catalytic activity|hydrolase activity|hydrolase activity, acting on ester bonds|phosphoric ester hydrolase activity|phosphatase activity|phosphoprotein phosphatase activity|protein tyrosine phosphatase activity|protein tyrosine/serine/threonine phosphatase activity	K11240	tyrosine-protein phosphatase MSG5[3.1.3.48]	fgr04011	MAPK signaling pathway - yeast - Fusarium graminearum	chr4:1908616-1911003	1476	5431	40.7135	177.878	40.7135	177.878	-2.12731	1.66595e-35	2.89583e-34	DOWN
23554021	FGSG_06917	hypothetical protein	-	-	-	-	-	-	chr4:1678822-1679889	1335	6122	82.3373	448.332	82.3373	448.332	-2.44495	8.81163e-43	1.96112e-41	DOWN
23553985	FGSG_06878	calcium/calmodulin-dependent protein kinase	-	-	K08794	calcium/calmodulin-dependent protein kinase I[2.7.11.17]	-	-	chr4:1532642-1534768	5046	13677	196.558	632.594	196.558	632.594	-1.68633	1.29657e-26	1.57533e-25	DOWN
23553984	FGSG_06877	hypothetical protein	-	-	K10688	ubiquitin-conjugating enzyme E2 W[2.3.2.25]	fgr04120	Ubiquitin mediated proteolysis - Fusarium graminearum	chr4:1530243-1530842	733	1310	101.221	214.798	101.221	214.798	-1.08547	1.21408e-14	8.076e-14	DOWN
23553979	FGSG_06871	hypothetical protein	GO:0003676	nucleic acid binding	-	-	-	-	chr4:1498923-1502028	11601	25942	273.108	725.159	273.108	725.159	-1.40883	2.12992e-21	2.03702e-20	DOWN
23553977	FGSG_06869	hypothetical protein	-	-	K05275	pyridoxine 4-dehydrogenase[1.1.1.65]	fgr01100|fgr00750	Metabolic pathways - Fusarium graminearum|Vitamin B6 metabolism - Fusarium graminearum	chr4:1493716-1494815	7	16	0.46437	1.26025	0.46437	1.26025	-1.44036	0.00268218	0.00572344	DOWN
23553926	FGSG_06812	hypothetical protein	-	-	-	-	-	-	chr4:1314250-1315830	52	250	2.52599	14.4198	2.52599	14.4198	-2.51313	1.097e-26	1.33832e-25	DOWN
23553889	FGSG_06774	hypothetical protein	-	-	-	-	-	-	chr4:1175787-1177318	357	1506	17.3035	86.6728	17.3035	86.6728	-2.32451	1.89875e-36	3.41002e-35	DOWN
23553867	FGSG_06751	4-aminobutyrate aminotransferase	GO:0003824|GO:0008152|GO:0006807|GO:0016740|GO:0048037|GO:0044237|GO:0006520|GO:0030170|GO:0008483|GO:0009448|GO:0003867|GO:0019752	catalytic activity|metabolic process|nitrogen compound metabolic process|transferase activity|cofactor binding|cellular metabolic process|cellular amino acid metabolic process|pyridoxal phosphate binding|transaminase activity|gamma-aminobutyric acid metabolic process|4-aminobutyrate transaminase activity|carboxylic acid metabolic process	K13524	4-aminobutyrate aminotransferase / (S)-3-amino-2-methylpropionate transaminase[2.6.1.22]	fgr01100|fgr00280|fgr00250|fgr00410|fgr00640|fgr00650	Metabolic pathways - Fusarium graminearum|Valine, leucine and isoleucine degradation - Fusarium graminearum|Alanine, aspartate and glutamate metabolism - Fusarium graminearum|beta-Alanine metabolism - Fusarium graminearum|Propanoate metabolism - Fusarium graminearum|Butanoate metabolism - Fusarium graminearum	chr4:1076578-1078567	257	1749	8.73506	70.5852	8.73506	70.5852	-3.01448	6.20152e-51	1.83229e-49	DOWN
23553848	FGSG_06730	hypothetical protein	GO:0003824|GO:0008152|GO:0016787|GO:0006629|GO:0016788|GO:0042578|GO:0008081	catalytic activity|metabolic process|hydrolase activity|lipid metabolic process|hydrolase activity, acting on ester bonds|phosphoric ester hydrolase activity|phosphoric diester hydrolase activity	-	-	-	-	chr4:994044-995603	1446	9014	61.0563	451.929	61.0563	451.929	-2.88789	9.27297e-54	3.05854e-52	DOWN
23553828	FGSG_06707	hypothetical protein	-	-	-	-	-	-	chr4:922942-924170	1190	3867	66.9958	258.503	66.9958	258.503	-1.94804	5.32148e-31	7.72718e-30	DOWN
23553824	FGSG_06702	triosephosphate isomerase	GO:0003824|GO:0008152|GO:0009058|GO:0006807|GO:0044237|GO:0016853|GO:0005975|GO:0006139|GO:1901135|GO:0006725|GO:0006081|GO:0006796|GO:0016052|GO:0016310|GO:0006098|GO:0004807|GO:0006096|GO:0009117|GO:0019752|GO:0046496|GO:0006006|GO:0006090|GO:0046034|GO:0006094	catalytic activity|metabolic process|biosynthetic process|nitrogen compound metabolic process|cellular metabolic process|isomerase activity|carbohydrate metabolic process|nucleobase-containing compound metabolic process|carbohydrate derivative metabolic process|cellular aromatic compound metabolic process|cellular aldehyde metabolic process|phosphate-containing compound metabolic process|carbohyd…	K01803	triosephosphate isomerase (TIM)[5.3.1.1]	fgr01100|fgr01110|fgr01130|fgr01230|fgr01200|fgr00010|fgr00051|fgr00562	Metabolic pathways - Fusarium graminearum|Biosynthesis of secondary metabolites - Fusarium graminearum|Biosynthesis of antibiotics - Fusarium graminearum|Biosynthesis of amino acids - Fusarium graminearum|Carbon metabolism - Fusarium graminearum|Glycolysis / Gluconeogenesis - Fusarium graminearum|Fructose and mannose metabolism - Fusarium graminearum|Inositol phosphate metabolism - Fusarium grami…	chr4:909410-910662	3756	19968	259.609	1638.77	259.609	1638.77	-2.65821	2.1651e-48	5.79323e-47	DOWN
23553814	FGSG_06692	hypothetical protein	GO:0008152|GO:0006807|GO:0044237|GO:0006950|GO:0006139|GO:0006725|GO:0006974|GO:0006281	metabolic process|nitrogen compound metabolic process|cellular metabolic process|response to stress|nucleobase-containing compound metabolic process|cellular aromatic compound metabolic process|cellular response to DNA damage stimulus|DNA repair	-	-	-	-	chr4:870469-871624	19306	187349	1345.7	15505.9	1345.7	15505.9	-3.52639	5.3118e-71	3.05544e-69	DOWN
23553786	FGSG_06663	hypothetical protein	-	-	-	-	-	-	chr4:781494-783160	196	1016	10.1978	62.7679	10.1978	62.7679	-2.62176	4.41252e-40	8.98118e-39	DOWN
23553774	FGSG_06651	hypothetical protein	GO:0003700	transcription factor activity, sequence-specific DNA binding	-	-	-	-	chr4:728568-730241	1088	2156	42.8114	100.733	42.8114	100.733	-1.23447	1.99981e-17	1.56553e-16	DOWN
23553771	FGSG_06647	hypothetical protein	-	-	-	-	-	-	chr4:702223-704343	591	1506	18.3541	55.5344	18.3541	55.5344	-1.59728	5.87426e-23	6.07687e-22	DOWN
23553769	FGSG_06645	hypothetical protein	GO:0003824|GO:0016020|GO:0008152|GO:0016787|GO:0006629|GO:0016788|GO:0016021|GO:0016042|GO:0052689|GO:0004806	catalytic activity|membrane|metabolic process|hydrolase activity|lipid metabolic process|hydrolase activity, acting on ester bonds|integral component of membrane|lipid catabolic process|carboxylic ester hydrolase activity|triglyceride lipase activity	-	-	-	-	chr4:697113-699671	962	3298	25.2558	102.808	25.2558	102.808	-2.02527	2.22968e-32	3.41684e-31	DOWN
23553757	FGSG_06633	hypothetical protein	GO:0003824|GO:0008152|GO:0016787|GO:0006807|GO:0044237|GO:0016788|GO:0006139|GO:1901135|GO:0006725|GO:0042578|GO:0019439|GO:0006796|GO:0009166|GO:0009117|GO:0008081|GO:0004114|GO:0006198|GO:0004115	catalytic activity|metabolic process|hydrolase activity|nitrogen compound metabolic process|cellular metabolic process|hydrolase activity, acting on ester bonds|nucleobase-containing compound metabolic process|carbohydrate derivative metabolic process|cellular aromatic compound metabolic process|phosphoric ester hydrolase activity|aromatic compound catabolic process|phosphate-containing compound …	-	-	-	-	chr4:659624-661379	311	625	13.5755	32.3943	13.5755	32.3943	-1.25473	1.06565e-15	7.55281e-15	DOWN
23553738	FGSG_06614	hypothetical protein	-	-	-	-	-	-	chr4:587771-588867	420	1048	26.3479	78.0638	26.3479	78.0638	-1.56696	1.1156e-21	1.08436e-20	DOWN
23553723	FGSG_06597	hypothetical protein	-	-	-	-	-	-	chr4:540693-541486	28	122	2.32285	12.0176	2.32285	12.0176	-2.37118	6.08037e-18	4.89844e-17	DOWN
23553722	FGSG_06596	hypothetical protein	GO:0003824|GO:0016491|GO:0004601|GO:0006950|GO:0043169|GO:0004096|GO:0006979|GO:0020037|GO:0046872	catalytic activity|oxidoreductase activity|peroxidase activity|response to stress|cation binding|catalase activity|response to oxidative stress|heme binding|metal ion binding	K03781	catalase[1.11.1.6]	fgr01110|fgr01130|fgr01200|fgr04011|fgr04146|fgr00380	Biosynthesis of secondary metabolites - Fusarium graminearum|Biosynthesis of antibiotics - Fusarium graminearum|Carbon metabolism - Fusarium graminearum|MAPK signaling pathway - yeast - Fusarium graminearum|Peroxisome - Fusarium graminearum|Tryptophan metabolism - Fusarium graminearum	chr4:536355-538438	74	942	2.77741	41.9809	2.77741	41.9809	-3.91792	4.1371e-62	1.84496e-60	DOWN
23553721	FGSG_06595	hypothetical protein	-	-	-	-	-	-	chr4:534996-535832	42	250	3.30527	23.361	3.30527	23.361	-2.82126	9.89913e-30	1.3595e-28	DOWN
23553715	FGSG_06589	hypothetical protein	-	-	-	-	-	-	chr4:523307-525368	413	1442	13.6773	56.7033	13.6773	56.7033	-2.05165	4.65184e-31	6.77961e-30	DOWN
23553702	FGSG_06575	hypothetical protein	GO:0016020|GO:0016021	membrane|integral component of membrane	-	-	-	-	chr4:471233-473164	2646	12958	90.213	524.576	90.213	524.576	-2.53974	2.10819e-45	5.15446e-44	DOWN
23553701	FGSG_06574	hypothetical protein	GO:0016020|GO:0016021	membrane|integral component of membrane	-	-	-	-	chr4:466185-467676	1185	2572	56.0343	144.41	56.0343	144.41	-1.36579	9.84956e-20	8.68088e-19	DOWN
23553699	FGSG_06572	hypothetical protein	GO:0003824|GO:0016020|GO:0005623|GO:0016787|GO:0005618|GO:0008233|GO:0008236|GO:0004252	catalytic activity|membrane|cell|hydrolase activity|cell wall|peptidase activity|serine-type peptidase activity|serine-type endopeptidase activity	-	-	-	-	chr4:460873-463610	4119	7625	102.655	225.642	102.655	225.642	-1.13623	1.5944e-16	1.19175e-15	DOWN
23553693	FGSG_06564	hypothetical protein	-	-	-	-	-	-	chr4:429426-430331	34	5037	2.59811	457.027	2.59811	457.027	-7.45868	2.65069e-146	2.63015e-143	DOWN
23553692	FGSG_06563	hypothetical protein	-	-	-	-	-	-	chr4:424251-427979	254	2241	6.98869	73.2142	6.98869	73.2142	-3.38903	2.33216e-60	9.81238e-59	DOWN
23553690	FGSG_06561	hypothetical protein	-	-	-	-	-	-	chr4:416633-418144	594	5014	25.8774	259.364	25.8774	259.364	-3.32521	2.19094e-62	1.01114e-60	DOWN
23553683	FGSG_06554	catalase	GO:0003824|GO:0008152|GO:0016491|GO:0004601|GO:0044237|GO:0006950|GO:0043169|GO:0004096|GO:0006979|GO:0020037|GO:0046872|GO:0042744	catalytic activity|metabolic process|oxidoreductase activity|peroxidase activity|cellular metabolic process|response to stress|cation binding|catalase activity|response to oxidative stress|heme binding|metal ion binding|hydrogen peroxide catabolic process	K03781	catalase[1.11.1.6]	fgr01110|fgr01130|fgr01200|fgr04011|fgr04146|fgr00380|fgr00630	Biosynthesis of secondary metabolites - Fusarium graminearum|Biosynthesis of antibiotics - Fusarium graminearum|Carbon metabolism - Fusarium graminearum|MAPK signaling pathway - yeast - Fusarium graminearum|Peroxisome - Fusarium graminearum|Tryptophan metabolism - Fusarium graminearum|Glyoxylate and dicarboxylate metabolism - Fusarium graminearum	chr4:396288-398726	25	459	0.718155	15.6562	0.718155	15.6562	-4.44629	2.03065e-56	7.43969e-55	DOWN
23553682	FGSG_06553	hypothetical protein	GO:0003824|GO:0008152|GO:0016829|GO:0005975|GO:0016832	catalytic activity|metabolic process|lyase activity|carbohydrate metabolic process|aldehyde-lyase activity	K01621	xylulose-5-phosphate/fructose-6-phosphate phosphoketolase[4.1.2.22]	fgr01100|fgr00030	Metabolic pathways - Fusarium graminearum|Pentose phosphate pathway - Fusarium graminearum	chr4:393177-395874	18	465	0.490355	15.0409	0.490355	15.0409	-4.93892	2.67386e-61	1.14937e-59	DOWN
23553679	FGSG_06550	hypothetical protein	-	-	K00698	chitin synthase[2.4.1.16]	fgr00520	Amino sugar and nucleotide sugar metabolism - Fusarium graminearum	chr4:384962-387011	8	578	0.271062	23.2546	0.271062	23.2546	-6.42275	9.39756e-80	7.03753e-78	DOWN
23553678	FGSG_06549	hypothetical protein	GO:0003824|GO:0008152|GO:0016787|GO:0097367|GO:0005975|GO:0008061|GO:0016810	catalytic activity|metabolic process|hydrolase activity|carbohydrate derivative binding|carbohydrate metabolic process|chitin binding|hydrolase activity, acting on carbon-nitrogen (but not peptide) bonds	-	-	-	-	chr4:380557-382281	90	1681	4.04387	89.6833	4.04387	89.6833	-4.47103	3.99368e-79	2.93535e-77	DOWN
23553677	FGSG_06548	hypothetical protein	GO:0003824|GO:0008152|GO:0009058|GO:0016491|GO:0048037|GO:0016627|GO:0016614|GO:0050662|GO:0005975|GO:0000166|GO:0051287|GO:0016628|GO:0016616|GO:0000271|GO:0003979	catalytic activity|metabolic process|biosynthetic process|oxidoreductase activity|cofactor binding|oxidoreductase activity, acting on the CH-CH group of donors|oxidoreductase activity, acting on CH-OH group of donors|coenzyme binding|carbohydrate metabolic process|nucleotide binding|NAD binding|oxidoreductase activity, acting on the CH-CH group of donors, NAD or NADP as acceptor|oxidoreductase ac…	-	-	-	-	chr4:376973-378461	19	860	0.840499	45.1733	0.840499	45.1733	-5.74808	7.16126e-84	6.36337e-82	DOWN
23553676	FGSG_06547	hypothetical protein	-	-	-	-	-	-	chr4:375216-376679	97	285	4.36432	15.2258	4.36432	15.2258	-1.80269	1.78702e-19	1.54862e-18	DOWN
23553673	FGSG_06544	cystathionine beta-synthase	GO:0003824|GO:0008152|GO:0005623|GO:0009058|GO:0005622|GO:0006807|GO:0016829|GO:0044237|GO:0006520|GO:0006790|GO:0005737|GO:0008652|GO:0004122|GO:0019752|GO:0019344|GO:0006535|GO:0019343	catalytic activity|metabolic process|cell|biosynthetic process|intracellular|nitrogen compound metabolic process|lyase activity|cellular metabolic process|cellular amino acid metabolic process|sulfur compound metabolic process|cytoplasm|cellular amino acid biosynthetic process|cystathionine beta-synthase activity|carboxylic acid metabolic process|cysteine biosynthetic process|cysteine biosyntheti…	K01697	cystathionine beta-synthase[4.2.1.22]	fgr01100|fgr01130|fgr01230|fgr00260|fgr00270	Metabolic pathways - Fusarium graminearum|Biosynthesis of antibiotics - Fusarium graminearum|Biosynthesis of amino acids - Fusarium graminearum|Glycine, serine and threonine metabolism - Fusarium graminearum|Cysteine and methionine metabolism - Fusarium graminearum	chr4:367581-370523	1557	3164	35.4754	85.5985	35.4754	85.5985	-1.27077	1.9206e-18	1.5848e-17	DOWN
23553665	FGSG_06536	hypothetical protein	GO:0003824|GO:0016491	catalytic activity|oxidoreductase activity	K00306	sarcosine oxidase / L-pipecolate oxidase[1.5.3.7]	fgr00260|fgr00310	Glycine, serine and threonine metabolism - Fusarium graminearum|Lysine degradation - Fusarium graminearum	chr4:351046-352389	5	643	0.254114	38.8047	0.254114	38.8047	-7.25461	1.25138e-83	1.08761e-81	DOWN
23553655	FGSG_06526	hypothetical protein	-	-	-	-	-	-	chr4:327224-329049	1902	8558	75.3364	402.492	75.3364	402.492	-2.41754	2.43037e-42	5.33919e-41	DOWN
23553603	FGSG_06472	hypothetical protein	-	-	-	-	-	-	chr4:144520-146220	7	132	0.304973	6.82811	0.304973	6.82811	-4.48473	9.45679e-31	1.36157e-29	DOWN
23553595	FGSG_06464	hypothetical protein	GO:0016020|GO:0005215|GO:0022857|GO:0016021	membrane|transporter activity|transmembrane transporter activity|integral component of membrane	-	-	-	-	chr4:113678-115582	299	1503	10.6058	63.3031	10.6058	63.3031	-2.57742	2.21357e-41	4.72346e-40	DOWN
23553576	FGSG_06444	hypothetical protein	GO:0003824|GO:0008152|GO:0009058|GO:0016829|GO:0044237|GO:0006629|GO:0044255|GO:0008610|GO:0008299|GO:0016106|GO:0045482	catalytic activity|metabolic process|biosynthetic process|lyase activity|cellular metabolic process|lipid metabolic process|cellular lipid metabolic process|lipid biosynthetic process|isoprenoid biosynthetic process|sesquiterpenoid biosynthetic process|trichodiene synthase activity	-	-	-	-	chr4:59063-60312	2	85	0.131064	6.61504	0.131064	6.61504	-5.65741	2.93906e-24	3.21649e-23	DOWN
23553572	FGSG_06440	hypothetical protein	GO:0016020|GO:0016021	membrane|integral component of membrane	-	-	-	-	chr4:46911-47971	24	927	1.79852	82.4838	1.79852	82.4838	-5.51922	7.92503e-84	6.98987e-82	DOWN
23553571	FGSG_06439	hypothetical protein	GO:0016020|GO:0016021	membrane|integral component of membrane	-	-	-	-	chr4:44766-46048	5	232	0.30076	16.5711	0.30076	16.5711	-5.78391	6.93311e-49	1.91094e-47	DOWN
23553570	FGSG_06438	hypothetical protein	-	-	-	-	-	-	chr4:40165-43962	21	152	0.694423	5.96804	0.694423	5.96804	-3.10337	5.92842e-26	7.0099e-25	DOWN
23553556	FGSG_06423	hypothetical protein	GO:0016020|GO:0016021	membrane|integral component of membrane	-	-	-	-	chr3:5332356-5334181	475	1318	17.1348	56.4537	17.1348	56.4537	-1.72014	7.64801e-25	8.52667e-24	DOWN
23553553	FGSG_06420	hypothetical protein	GO:0003824|GO:0016740|GO:0097367|GO:0016772|GO:0000166|GO:0016301|GO:0016773|GO:0004672|GO:0005524	catalytic activity|transferase activity|carbohydrate derivative binding|transferase activity, transferring phosphorus-containing groups|nucleotide binding|kinase activity|phosphotransferase activity, alcohol group as acceptor|protein kinase activity|ATP binding	-	-	-	-	chr3:5322186-5324558	516	1488	14.6377	50.1208	14.6377	50.1208	-1.77572	4.53592e-26	5.40093e-25	DOWN
23553547	FGSG_06414	hypothetical protein	-	-	-	-	-	-	chr3:5299169-5300533	768	1771	37.0608	101.476	37.0608	101.476	-1.45317	8.55619e-21	7.90369e-20	DOWN
23553543	FGSG_06410	hypothetical protein	-	-	K02433	aspartyl-tRNA(Asn)/glutamyl-tRNA(Gln) amidotransferase subunit A[6.3.5.7]	fgr01100|fgr00970	Metabolic pathways - Fusarium graminearum|Aminoacyl-tRNA biosynthesis - Fusarium graminearum	chr3:5286367-5288119	83	273	3.79667	14.8278	3.79667	14.8278	-1.9655	5.43108e-21	5.07996e-20	DOWN
23553542	FGSG_06409	hypothetical protein	-	-	-	-	-	-	chr3:5284817-5286365	36	172	1.6264	9.22676	1.6264	9.22676	-2.50415	1.54363e-22	1.5616e-21	DOWN
23553534	FGSG_06401	hypothetical protein	-	-	-	-	-	-	chr3:5269434-5270372	132	795	10.9369	78.2128	10.9369	78.2128	-2.8382	2.90304e-42	6.35413e-41	DOWN
23553520	FGSG_06387	hypothetical protein	-	-	K01719	uroporphyrinogen-III synthase[4.2.1.75]	fgr01100|fgr01110|fgr00860	Metabolic pathways - Fusarium graminearum|Biosynthesis of secondary metabolites - Fusarium graminearum|Porphyrin and chlorophyll metabolism - Fusarium graminearum	chr3:5228169-5229205	145	608	11.0545	55.0386	11.0545	55.0386	-2.31581	1.17035e-31	1.74629e-30	DOWN
23553513	FGSG_06380	hypothetical protein	-	-	-	-	-	-	chr3:5206318-5208314	1	12	0.0595247	0.847851	0.0595247	0.847851	-3.83225	9.96168e-05	0.000268661	DOWN
23553500	FGSG_06367	hypothetical protein	GO:0016020|GO:0016021	membrane|integral component of membrane	-	-	-	-	chr3:5163462-5165918	992	2073	26.5946	65.989	26.5946	65.989	-1.31109	1.30662e-18	1.08342e-17	DOWN
23553493	FGSG_06359	hypothetical protein	GO:0005623|GO:0004871|GO:0003700|GO:0005622|GO:0000156|GO:0006950|GO:0003676|GO:0043231|GO:0005634|GO:0003677|GO:0043565	cell|signal transducer activity|transcription factor activity, sequence-specific DNA binding|intracellular|phosphorelay response regulator activity|response to stress|nucleic acid binding|intracellular membrane-bounded organelle|nucleus|DNA binding|sequence-specific DNA binding	K15859	osomolarity two-component system, response regulator SKN7[-]	-	-	chr3:5132512-5135451	2013	3685	50.5898	109.963	50.5898	109.963	-1.1201	4.73796e-16	3.43575e-15	DOWN
23553490	FGSG_06356	hypothetical protein	-	-	-	-	-	-	chr3:5113208-5116620	1521	8441	31.2112	205.668	31.2112	205.668	-2.72018	1.43319e-49	4.04383e-48	DOWN
23553432	FGSG_06297	hypothetical protein	GO:0003824|GO:0016787|GO:0016788|GO:0042578|GO:0016791|GO:0004721|GO:0004725	catalytic activity|hydrolase activity|hydrolase activity, acting on ester bonds|phosphoric ester hydrolase activity|phosphatase activity|phosphoprotein phosphatase activity|protein tyrosine phosphatase activity	-	-	-	-	chr3:4932498-4933951	1196	5882	56.2315	328.371	56.2315	328.371	-2.54588	1.92931e-44	4.55799e-43	DOWN
23553398	FGSG_06262	hypothetical protein	GO:0046983	protein dimerization activity	-	-	-	-	chr3:4822245-4823818	956	2810	41.8694	146.129	41.8694	146.129	-1.80327	9.3395e-28	1.18304e-26	DOWN
23553397	FGSG_06261	hypothetical protein	-	-	-	-	-	-	chr3:4820400-4821293	23	1782	1.81656	167.116	1.81656	167.116	-6.5235	8.00921e-110	2.02906e-107	DOWN
23553286	FGSG_06145	hypothetical protein	GO:0003824|GO:0016020|GO:0008152|GO:0016491|GO:0006807|GO:0044237|GO:0016705|GO:0006725|GO:0016021|GO:0055114|GO:0006788|GO:0019439|GO:0004392	catalytic activity|membrane|metabolic process|oxidoreductase activity|nitrogen compound metabolic process|cellular metabolic process|oxidoreductase activity, acting on paired donors, with incorporation or reduction of molecular oxygen|cellular aromatic compound metabolic process|integral component of membrane|oxidation-reduction process|heme oxidation|aromatic compound catabolic process|heme oxyg…	-	-	-	-	chr3:4438137-4439834	219	701	8.49556	32.2893	8.49556	32.2893	-1.92627	3.21947e-26	3.85269e-25	DOWN
23553272	FGSG_06130	hypothetical protein	-	-	-	-	-	-	chr3:4385240-4386343	1041	11602	62.111	821.942	62.111	821.942	-3.72612	2.0094e-74	1.28634e-72	DOWN
23553271	FGSG_06129	hypothetical protein	-	-	-	-	-	-	chr3:4380222-4381811	2	33	0.0879887	1.72413	0.0879887	1.72413	-4.29241	2.79657e-11	1.46755e-10	DOWN
23553266	FGSG_06124	hypothetical protein	-	-	-	-	-	-	chr3:4364933-4367663	6103	27412	181.164	966.187	181.164	966.187	-2.415	1.25901e-42	2.78643e-41	DOWN
23553265	FGSG_06123	hypothetical protein	GO:0003824|GO:0016020|GO:0008152|GO:0009058|GO:0016740|GO:0044237|GO:0016772|GO:0006629|GO:0016021|GO:0044255|GO:0006644|GO:0008654|GO:0008610|GO:0016301|GO:0016773|GO:0006796|GO:0004168|GO:0043048	catalytic activity|membrane|metabolic process|biosynthetic process|transferase activity|cellular metabolic process|transferase activity, transferring phosphorus-containing groups|lipid metabolic process|integral component of membrane|cellular lipid metabolic process|phospholipid metabolic process|phospholipid biosynthetic process|lipid biosynthetic process|kinase activity|phosphotransferase activ…	-	-	-	-	chr3:4358271-4361155	737	1498	17.1118	41.2981	17.1118	41.2981	-1.27109	1.41644e-17	1.11915e-16	DOWN
23553261	FGSG_06119	hypothetical protein	GO:0003824|GO:0016020|GO:0008152|GO:0016787|GO:0005975|GO:0016798|GO:0016021|GO:0004553	catalytic activity|membrane|metabolic process|hydrolase activity|carbohydrate metabolic process|hydrolase activity, acting on glycosyl bonds|integral component of membrane|hydrolase activity, hydrolyzing O-glycosyl compounds	-	-	-	-	chr3:4350115-4352038	333	711	12.0388	30.521	12.0388	30.521	-1.34212	3.01159e-17	2.33457e-16	DOWN
23553260	FGSG_06118	hypothetical protein	-	-	-	-	-	-	chr3:4348820-4349439	465	3459	62.6369	553.247	62.6369	553.247	-3.14284	6.69279e-57	2.50601e-55	DOWN
23553250	FGSG_06108	hypothetical protein	GO:0016020|GO:0016021	membrane|integral component of membrane	-	-	-	-	chr3:4327784-4329826	3231	8059	117.974	349.399	117.974	349.399	-1.56641	3.78288e-24	4.12479e-23	DOWN
23553225	FGSG_06082	hypothetical protein	-	-	-	-	-	-	chr3:4246585-4247472	86	2179	6.82507	205.332	6.82507	205.332	-4.91097	1.44516e-90	1.60818e-88	DOWN
23553224	FGSG_06081	hypothetical protein	GO:0016020|GO:0016021	membrane|integral component of membrane	-	-	-	-	chr3:4245297-4246569	19	1340	1.02331	85.6951	1.02331	85.6951	-6.3879	2.72097e-101	4.56318e-99	DOWN
23553223	FGSG_06080	hypothetical protein	-	-	-	-	-	-	chr3:4242505-4243419	289	1228	20.8048	104.968	20.8048	104.968	-2.33495	8.92294e-36	1.57401e-34	DOWN
23553206	FGSG_06062	hypothetical protein	-	-	-	-	-	-	chr3:4180468-4181677	27	2456	1.53056	165.31	1.53056	165.31	-6.75497	3.62248e-121	1.23237e-118	DOWN
23553205	FGSG_06061	hypothetical protein	GO:0016020|GO:0005215|GO:0022857|GO:0016021|GO:0015075|GO:0008324|GO:0046873|GO:0005375	membrane|transporter activity|transmembrane transporter activity|integral component of membrane|ion transmembrane transporter activity|cation transmembrane transporter activity|metal ion transmembrane transporter activity|copper ion transmembrane transporter activity	K14686	solute carrier family 31 (copper transporter), member 1[-]	-	-	chr3:4178596-4179547	143	5693	10.5127	496.948	10.5127	496.948	-5.56289	2.05105e-115	6.10547e-113	DOWN
23553204	FGSG_06060	hypothetical protein	GO:0003824|GO:0016020|GO:0016491|GO:0016021	catalytic activity|membrane|oxidoreductase activity|integral component of membrane	-	-	-	-	chr3:4175904-4177865	188	5630	6.31168	224.433	6.31168	224.433	-5.15212	2.26832e-106	5.19402e-104	DOWN
23553199	FGSG_06055	hypothetical protein	-	-	K15633	2,3-bisphosphoglycerate-independent phosphoglycerate mutase[5.4.2.12]	fgr01100|fgr01110|fgr01130|fgr01230|fgr01200|fgr00260|fgr00010	Metabolic pathways - Fusarium graminearum|Biosynthesis of secondary metabolites - Fusarium graminearum|Biosynthesis of antibiotics - Fusarium graminearum|Biosynthesis of amino acids - Fusarium graminearum|Carbon metabolism - Fusarium graminearum|Glycine, serine and threonine metabolism - Fusarium graminearum|Glycolysis / Gluconeogenesis - Fusarium graminearum	chr3:4160807-4164021	5544	27720	117.915	700.051	117.915	700.051	-2.56971	2.59832e-46	6.52703e-45	DOWN
23553113	FGSG_05962	hypothetical protein	-	-	-	-	-	-	chr3:3866304-3867611	19	126	0.956806	7.53425	0.956806	7.53425	-2.97716	1.55838e-22	1.57518e-21	DOWN
23553072	FGSG_05921	hypothetical protein	GO:0003824|GO:0016491|GO:0048037|GO:0016614|GO:0050662|GO:0000166|GO:0050660	catalytic activity|oxidoreductase activity|cofactor binding|oxidoreductase activity, acting on CH-OH group of donors|coenzyme binding|nucleotide binding|flavin adenine dinucleotide binding	-	-	-	-	chr3:3766837-3768342	225	985	9.8411	51.1551	9.8411	51.1551	-2.37799	1.36759e-35	2.38069e-34	DOWN
23553055	FGSG_05903	ornithine decarboxylase	GO:0003824|GO:0008152|GO:0009058|GO:0006807|GO:0044237|GO:0009308|GO:0006596	catalytic activity|metabolic process|biosynthetic process|nitrogen compound metabolic process|cellular metabolic process|amine metabolic process|polyamine biosynthetic process	K01581	ornithine decarboxylase[4.1.1.17]	fgr01100|fgr01110|fgr01130|fgr00480	Metabolic pathways - Fusarium graminearum|Biosynthesis of secondary metabolites - Fusarium graminearum|Biosynthesis of antibiotics - Fusarium graminearum|Glutathione metabolism - Fusarium graminearum	chr3:3730690-3732886	2459	4506	75.795	164.917	75.795	164.917	-1.12156	3.78541e-16	2.76182e-15	DOWN
23553008	FGSG_05851	hypothetical protein	GO:0003824|GO:0008152|GO:0016787|GO:0005975|GO:0016798|GO:0004553|GO:0016052|GO:0000272|GO:0008810	catalytic activity|metabolic process|hydrolase activity|carbohydrate metabolic process|hydrolase activity, acting on glycosyl bonds|hydrolase activity, hydrolyzing O-glycosyl compounds|carbohydrate catabolic process|polysaccharide catabolic process|cellulase activity	-	-	-	-	chr3:3559483-3560288	2	36	0.175625	3.75421	0.175625	3.75421	-4.41794	3.33429e-12	1.8798e-11	DOWN
23553000	FGSG_05843	glucose-6-phosphate isomerase	GO:0003824|GO:0008152|GO:0009058|GO:0006807|GO:0044237|GO:0016853|GO:0005975|GO:0006139|GO:1901135|GO:0006725|GO:0006796|GO:0016052|GO:0016310|GO:0006096|GO:0009117|GO:0019752|GO:0004347|GO:0046496|GO:0006006|GO:0006090|GO:0046034|GO:0006094	catalytic activity|metabolic process|biosynthetic process|nitrogen compound metabolic process|cellular metabolic process|isomerase activity|carbohydrate metabolic process|nucleobase-containing compound metabolic process|carbohydrate derivative metabolic process|cellular aromatic compound metabolic process|phosphate-containing compound metabolic process|carbohydrate catabolic process|phosphorylati…	K01810	glucose-6-phosphate isomerase[5.3.1.9]	fgr01100|fgr01110|fgr01130|fgr00520|fgr00500|fgr00010|fgr00030	Metabolic pathways - Fusarium graminearum|Biosynthesis of secondary metabolites - Fusarium graminearum|Biosynthesis of antibiotics - Fusarium graminearum|Amino sugar and nucleotide sugar metabolism - Fusarium graminearum|Starch and sucrose metabolism - Fusarium graminearum|Glycolysis / Gluconeogenesis - Fusarium graminearum|Pentose phosphate pathway - Fusarium graminearum	chr3:3535648-3537686	2782	33946	96.7528	1401.8	96.7528	1401.8	-3.85683	7.92596e-80	5.97306e-78	DOWN
23552999	FGSG_05842	hypothetical protein	-	-	-	-	-	-	chr3:3527413-3528750	375	2224	18.4613	130.004	18.4613	130.004	-2.81598	5.18322e-48	1.37148e-46	DOWN
23552996	FGSG_05838	hypothetical protein	-	-	-	-	-	-	chr3:3514616-3515377	91	288	7.86633	29.5608	7.86633	29.5608	-1.90992	6.14514e-21	5.73434e-20	DOWN
23552992	FGSG_05834	hypothetical protein	-	-	-	-	-	-	chr3:3505007-3506361	0	84	0	7.55159	0	7.55159	#NAME?	9.72623e-24	1.0368e-22	DOWN
23552986	FGSG_05827	hypothetical protein	GO:0016020|GO:0008152|GO:0005623|GO:0009058|GO:0003700|GO:0005622|GO:0006807|GO:0044237|GO:0000981|GO:0043169|GO:0006139|GO:0006725|GO:0016021|GO:0003676|GO:0043231|GO:0005634|GO:0003677|GO:0046872|GO:0016070|GO:0006351|GO:0008270	membrane|metabolic process|cell|biosynthetic process|transcription factor activity, sequence-specific DNA binding|intracellular|nitrogen compound metabolic process|cellular metabolic process|RNA polymerase II transcription factor activity, sequence-specific DNA binding|cation binding|nucleobase-containing compound metabolic process|cellular aromatic compound metabolic process|integral component o…	-	-	-	-	chr3:3488512-3490496	343	1990	12.3259	84.9118	12.3259	84.9118	-2.78427	6.57554e-47	1.68376e-45	DOWN
23552980	FGSG_05820	hypothetical protein	-	-	-	-	-	-	chr3:3470047-3471904	7	3985	0.389131	263.019	0.389131	263.019	-9.4007	8.76136e-158	1.15913e-154	DOWN
23552966	FGSG_05805	cyanide hydratase	GO:0003824|GO:0008152|GO:0016787|GO:0006807|GO:0016829|GO:0044237|GO:0016810|GO:0019500|GO:0030196	catalytic activity|metabolic process|hydrolase activity|nitrogen compound metabolic process|lyase activity|cellular metabolic process|hydrolase activity, acting on carbon-nitrogen (but not peptide) bonds|cyanide catabolic process|cyanide hydratase activity	K10675	cyanide hydratase[4.2.1.66]	fgr00460	Cyanoamino acid metabolism - Fusarium graminearum	chr3:3440331-3441501	2	9	0.123332	0.659122	0.123332	0.659122	-2.41799	0.00788025	0.0154835	DOWN
23552964	FGSG_05803	hypothetical protein	-	-	-	-	-	-	chr3:3436704-3437783	45	405	3.23948	34.6188	3.23948	34.6188	-3.41772	2.94282e-43	6.66162e-42	DOWN
23552954	FGSG_05793	hypothetical protein	GO:0016020|GO:0016021	membrane|integral component of membrane	-	-	-	-	chr3:3403409-3404661	6	582	0.373207	42.9838	0.373207	42.9838	-6.84767	6.06258e-80	4.62738e-78	DOWN
23552953	FGSG_05792	hypothetical protein	-	-	-	-	-	-	chr3:3401057-3402063	12	678	0.918062	61.5892	0.918062	61.5892	-6.06794	9.98359e-81	7.92497e-79	DOWN
23552948	FGSG_05786	hypothetical protein	-	-	-	-	-	-	chr3:3384556-3385176	8	23	0.848542	2.8968	0.848542	2.8968	-1.7714	0.000128569	0.000341104	DOWN
23552945	FGSG_05783	hypothetical protein	-	-	-	-	-	-	chr3:3370916-3372576	7	25	0.292218	1.23911	0.292218	1.23911	-2.08419	1.5793e-05	4.73791e-05	DOWN
23552906	FGSG_05740	sterol 24-C-methyltransferase	-	-	-	-	fgr01100|fgr01110|fgr01130|fgr00100	Metabolic pathways - Fusarium graminearum|Biosynthesis of secondary metabolites - Fusarium graminearum|Biosynthesis of antibiotics - Fusarium graminearum|Steroid biosynthesis - Fusarium graminearum	chr3:3247237-3248636	95	1321	5.28518	87.2627	5.28518	87.2627	-4.04534	2.13891e-68	1.14206e-66	DOWN
23552897	FGSG_05730	hypothetical protein	-	-	-	-	-	-	chr3:3211323-3212654	103	283	14.4047	46.9941	14.4047	46.9941	-1.70594	3.15492e-18	2.57299e-17	DOWN
23552889	FGSG_05721	hypothetical protein	GO:0003824|GO:0016787|GO:0097367|GO:0000166|GO:0001882|GO:0016817|GO:0032549|GO:0016818|GO:0016462|GO:0005525|GO:0003924	catalytic activity|hydrolase activity|carbohydrate derivative binding|nucleotide binding|nucleoside binding|hydrolase activity, acting on acid anhydrides|ribonucleoside binding|hydrolase activity, acting on acid anhydrides, in phosphorus-containing anhydrides|pyrophosphatase activity|GTP binding|GTPase activity	-	-	-	-	chr3:3188549-3191244	977	3436	23.8705	99.6807	23.8705	99.6807	-2.06209	3.71923e-33	5.85779e-32	DOWN
23552885	FGSG_05716	hypothetical protein	-	-	-	-	-	-	chr3:3169032-3171360	187	1564	7.3847	73.3362	7.3847	73.3362	-3.31191	3.03337e-56	1.10454e-54	DOWN
23552862	FGSG_05691	hypothetical protein	-	-	-	-	-	-	chr3:3104837-3110422	1046	8705	12.4413	122.94	12.4413	122.94	-3.30475	3.04888e-63	1.4349e-61	DOWN
23552855	FGSG_05683	hypothetical protein	GO:0003824|GO:0016491|GO:0048037|GO:0004497|GO:0016705|GO:0050662|GO:0000166|GO:0050661|GO:0016709|GO:0050660|GO:0004499	catalytic activity|oxidoreductase activity|cofactor binding|monooxygenase activity|oxidoreductase activity, acting on paired donors, with incorporation or reduction of molecular oxygen|coenzyme binding|nucleotide binding|NADP binding|oxidoreductase activity, acting on paired donors, with incorporation or reduction of molecular oxygen, NAD(P)H as one donor, and incorporation of one atom of oxygen|…	-	-	-	-	chr3:3083643-3085255	353	2349	15.3377	121.189	15.3377	121.189	-2.9821	9.09766e-52	2.74939e-50	DOWN
23552833	FGSG_05660	hypothetical protein	GO:0003824|GO:0016787|GO:0097367|GO:0000166|GO:0001882|GO:0016817|GO:0032549|GO:0016818|GO:0016462|GO:0005525|GO:0003924	catalytic activity|hydrolase activity|carbohydrate derivative binding|nucleotide binding|nucleoside binding|hydrolase activity, acting on acid anhydrides|ribonucleoside binding|hydrolase activity, acting on acid anhydrides, in phosphorus-containing anhydrides|pyrophosphatase activity|GTP binding|GTPase activity	-	-	-	-	chr3:3020708-3023526	8	121	0.198997	3.57393	0.198997	3.57393	-4.16669	8.14096e-29	1.08065e-27	DOWN
23552789	FGSG_05612	hypothetical protein	GO:0016020|GO:0016021	membrane|integral component of membrane	-	-	-	-	chr3:2851971-2853023	42	86	2.90906	7.07285	2.90906	7.07285	-1.28174	3.65272e-08	1.45559e-07	DOWN
23552774	FGSG_05597	hypothetical protein	GO:0016020|GO:0008152|GO:0006629|GO:0016021	membrane|metabolic process|lipid metabolic process|integral component of membrane	-	-	-	-	chr3:2819697-2821880	80	525	2.41281	18.8011	2.41281	18.8011	-2.96203	3.24684e-40	6.64264e-39	DOWN
23552725	FGSG_05546	ornithine aminotransferase	GO:0003824|GO:0016740|GO:0048037|GO:0030170|GO:0008483|GO:0004587	catalytic activity|transferase activity|cofactor binding|pyridoxal phosphate binding|transaminase activity|ornithine-oxo-acid transaminase activity	K00819	ornithine--oxo-acid transaminase[2.6.1.13]	fgr01100|fgr01110|fgr01130|fgr00330	Metabolic pathways - Fusarium graminearum|Biosynthesis of secondary metabolites - Fusarium graminearum|Biosynthesis of antibiotics - Fusarium graminearum|Arginine and proline metabolism - Fusarium graminearum	chr3:2641140-2642879	2367	17768	92.8059	827.193	92.8059	827.193	-3.15594	6.77188e-61	2.86949e-59	DOWN
23552711	FGSG_05532	hypothetical protein	GO:0016020|GO:0016021	membrane|integral component of membrane	-	-	-	-	chr3:2598295-2599080	96	348	8.04513	34.6286	8.04513	34.6286	-2.10577	1.51562e-24	1.67718e-23	DOWN
23552706	FGSG_05527	hypothetical protein	GO:0003824|GO:0016020|GO:0005215|GO:0022857|GO:0016787|GO:0097367|GO:0000166|GO:0016021|GO:0016817|GO:0016818|GO:0042626|GO:0016462|GO:0005524|GO:0016887|GO:0042623	catalytic activity|membrane|transporter activity|transmembrane transporter activity|hydrolase activity|carbohydrate derivative binding|nucleotide binding|integral component of membrane|hydrolase activity, acting on acid anhydrides|hydrolase activity, acting on acid anhydrides, in phosphorus-containing anhydrides|ATPase activity, coupled to transmembrane movement of substances|pyrophosphatase acti…	-	-	-	-	chr3:2572637-2576518	2753	7370	48.3572	153.714	48.3572	153.714	-1.66845	4.27419e-26	5.09948e-25	DOWN
23552703	FGSG_05524	hypothetical protein	GO:0016020|GO:0016021	membrane|integral component of membrane	-	-	-	-	chr3:2565149-2567782	961	1848	24.0322	54.8736	24.0322	54.8736	-1.19114	1.35132e-16	1.01323e-15	DOWN
23552656	FGSG_05475	hypothetical protein	GO:0008152|GO:0005623|GO:0009058|GO:0005622|GO:0006807|GO:0044237|GO:0006139|GO:0006725|GO:0003676|GO:0043231|GO:0005634|GO:0003677|GO:0010468|GO:0016070|GO:0006351|GO:0006355	metabolic process|cell|biosynthetic process|intracellular|nitrogen compound metabolic process|cellular metabolic process|nucleobase-containing compound metabolic process|cellular aromatic compound metabolic process|nucleic acid binding|intracellular membrane-bounded organelle|nucleus|DNA binding|regulation of gene expression|RNA metabolic process|transcription, DNA-templated|regulation of transcr…	-	-	-	-	chr3:2398662-2400105	383	908	18.94	53.3162	18.94	53.3162	-1.49313	4.00474e-20	3.59611e-19	DOWN
23552653	FGSG_05471	hypothetical protein	GO:0003824|GO:0016020|GO:0016787|GO:0008233|GO:0016021|GO:0004190	catalytic activity|membrane|hydrolase activity|peptidase activity|integral component of membrane|aspartic-type endopeptidase activity	-	-	-	-	chr3:2385408-2387365	95	718	3.29523	29.5718	3.29523	29.5718	-3.16577	1.25253e-46	3.17317e-45	DOWN
23552640	FGSG_05458	hypothetical protein	-	-	-	-	-	-	chr3:2340877-2343018	3927	7345	129.206	286.949	129.206	286.949	-1.15112	9.28971e-17	7.01411e-16	DOWN
23552609	FGSG_05427	hypothetical protein	-	-	-	-	-	-	chr3:2246217-2249961	4083	8938	87.6618	227.857	87.6618	227.857	-1.37811	1.08423e-20	9.97678e-20	DOWN
23552594	FGSG_05410	hypothetical protein	GO:0016020|GO:0016021	membrane|integral component of membrane	-	-	-	-	chr3:2176285-2177846	60	1073	2.73887	58.1582	2.73887	58.1582	-4.40833	1.49339e-71	8.98069e-70	DOWN
23552591	FGSG_05407	hypothetical protein	-	-	-	-	-	-	chr3:2166216-2167559	3375	8642	172.334	523.965	172.334	523.965	-1.60426	6.77307e-25	7.57249e-24	DOWN
23552590	FGSG_05406	hypothetical protein	GO:0003824|GO:0016740|GO:0097367|GO:0016772|GO:0000166|GO:0016301|GO:0016773|GO:0004672|GO:0005524	catalytic activity|transferase activity|carbohydrate derivative binding|transferase activity, transferring phosphorus-containing groups|nucleotide binding|kinase activity|phosphotransferase activity, alcohol group as acceptor|protein kinase activity|ATP binding	-	-	-	-	chr3:2164499-2165926	57	199	2.73857	11.3525	2.73857	11.3525	-2.05152	1.69247e-19	1.46882e-18	DOWN
23552589	FGSG_05405	hypothetical protein	GO:0003824|GO:0005623|GO:0005622|GO:0016740|GO:0005737|GO:0043231|GO:0008168|GO:0005739	catalytic activity|cell|intracellular|transferase activity|cytoplasm|intracellular membrane-bounded organelle|methyltransferase activity|mitochondrion	-	-	-	-	chr3:2162465-2164254	15	307	0.603582	14.6679	0.603582	14.6679	-4.60296	1.52703e-49	4.29843e-48	DOWN
23552528	FGSG_05342	hypothetical protein	-	-	-	-	-	-	chr3:1953308-1954550	37	180	2.05323	11.8604	2.05323	11.8604	-2.53019	3.90963e-23	4.06923e-22	DOWN
23552480	FGSG_05292	hypothetical protein	-	-	K01199	glucan endo-1,3-beta-D-glucosidase[3.2.1.39]	fgr00500	Starch and sucrose metabolism - Fusarium graminearum	chr3:1767456-1768685	74	408	3.96289	25.9437	3.96289	25.9437	-2.71076	5.18304e-34	8.46564e-33	DOWN
23552478	FGSG_05290	hypothetical protein	-	-	-	-	-	-	chr3:1758733-1761162	783	6344	21.2247	204.19	21.2247	204.19	-3.26609	1.28605e-61	5.58867e-60	DOWN
23552422	FGSG_05232	hypothetical protein	-	-	-	-	-	-	chr3:1590639-1594271	806	1542	14.8092	33.6413	14.8092	33.6413	-1.18374	2.76203e-16	2.03638e-15	DOWN
23552415	FGSG_05225	hypothetical protein	-	-	-	-	-	-	chr3:1572721-1574018	337	2486	18.2251	159.636	18.2251	159.636	-3.13079	2.88239e-55	1.00647e-53	DOWN
23552400	FGSG_05209	hypothetical protein	-	-	-	-	-	-	chr3:1511386-1515195	1233	2577	33.0153	81.9326	33.0153	81.9326	-1.31131	5.32048e-19	4.48979e-18	DOWN
23552383	FGSG_05191	GTPase-activating protein GYP7	-	-	K20168	TBC1 domain family member 15[-]	-	-	chr3:1468379-1471066	1030	3998	27.2146	125.429	27.2146	125.429	-2.20442	2.3289e-36	4.17624e-35	DOWN
23552382	FGSG_05190	hypothetical protein	GO:0016020|GO:0016021	membrane|integral component of membrane	-	-	-	-	chr3:1465850-1467693	1199	8012	44.0479	349.493	44.0479	349.493	-2.98812	2.61222e-55	9.14814e-54	DOWN
23552370	FGSG_05178	hypothetical protein	-	-	-	-	-	-	chr3:1401471-1402073	7	15	0.764709	1.9456	0.764709	1.9456	-1.34724	0.0101133	0.0194349	DOWN
23552367	FGSG_05175	hypothetical protein	-	-	-	-	-	-	chr3:1389882-1392078	7060	15165	281.161	717.108	281.161	717.108	-1.35079	2.70136e-20	2.4423e-19	DOWN
23552361	FGSG_05169	hypothetical protein	GO:0003824|GO:0008152|GO:0009058|GO:0048037|GO:0030170	catalytic activity|metabolic process|biosynthetic process|cofactor binding|pyridoxal phosphate binding	-	-	-	-	chr3:1369468-1372189	1730	4951	62.2024	211.371	62.2024	211.371	-1.76473	7.89196e-28	1.0061e-26	DOWN
23552359	FGSG_05167	hypothetical protein	-	-	-	-	-	-	chr3:1362891-1364350	101	2989	4.75205	166.984	4.75205	166.984	-5.13502	4.90942e-99	7.69163e-97	DOWN
23552356	FGSG_05164	inositolphosphorylceramide-B C-26 hydroxylase	GO:0003824|GO:0016020|GO:0008152|GO:0005623|GO:0009058|GO:0005789|GO:0005622|GO:0016491|GO:0044237|GO:0080132|GO:0006629|GO:0005783|GO:0043169|GO:0005737|GO:0016021|GO:0044255|GO:0043231|GO:0020037|GO:0008610|GO:0046872|GO:0006631|GO:0006633|GO:0019752|GO:0005506	catalytic activity|membrane|metabolic process|cell|biosynthetic process|endoplasmic reticulum membrane|intracellular|oxidoreductase activity|cellular metabolic process|fatty acid alpha-hydroxylase activity|lipid metabolic process|endoplasmic reticulum|cation binding|cytoplasm|integral component of membrane|cellular lipid metabolic process|intracellular membrane-bounded organelle|heme binding|lipi…	-	-	-	-	chr3:1354663-1356094	776	4397	36.9862	248.843	36.9862	248.843	-2.75018	1.35107e-48	3.6645e-47	DOWN
23552352	FGSG_05160	hypothetical protein	GO:0016020|GO:0005215|GO:0005623|GO:0022857|GO:0005886|GO:0016021|GO:0033573|GO:0005887|GO:0015075|GO:0008324|GO:0046873|GO:0005381	membrane|transporter activity|cell|transmembrane transporter activity|plasma membrane|integral component of membrane|high-affinity iron permease complex|integral component of plasma membrane|ion transmembrane transporter activity|cation transmembrane transporter activity|metal ion transmembrane transporter activity|iron ion transmembrane transporter activity	-	-	-	-	chr3:1344183-1345447	216	558	12.8526	39.4243	12.8526	39.4243	-1.61702	1.91628e-20	1.74577e-19	DOWN
23552351	FGSG_05159	iron transport multicopper oxidase FET3 precursor	GO:0003824|GO:0016020|GO:0016491|GO:0043169|GO:0016021|GO:0046872|GO:0005507	catalytic activity|membrane|oxidoreductase activity|cation binding|integral component of membrane|metal ion binding|copper ion binding	-	-	-	-	chr3:1339324-1341541	579	1777	19.0598	69.4573	19.0598	69.4573	-1.8656	3.74097e-28	4.83121e-27	DOWN
23552348	FGSG_05156	orotidine 5'-phosphate decarboxylase	GO:0003824|GO:0008152|GO:0009058|GO:0006807|GO:0016829|GO:0044237|GO:0006139|GO:0006725|GO:0016831|GO:0019856|GO:0004590|GO:0006207	catalytic activity|metabolic process|biosynthetic process|nitrogen compound metabolic process|lyase activity|cellular metabolic process|nucleobase-containing compound metabolic process|cellular aromatic compound metabolic process|carboxy-lyase activity|pyrimidine nucleobase biosynthetic process|orotidine-5'-phosphate decarboxylase activity|'de novo' pyrimidine nucleobase biosynthetic process	K13421	uridine monophosphate synthetase[4.1.1.23]	fgr01100|fgr00240	Metabolic pathways - Fusarium graminearum|Pyrimidine metabolism - Fusarium graminearum	chr3:1329561-1331136	967	3255	40.4163	161.537	40.4163	161.537	-1.99886	8.21477e-32	1.22881e-30	DOWN
23552290	FGSG_05096	hypothetical protein	-	-	K14685	solute carrier family 40 (iron-regulated transporter), member 1[-]	-	-	chr3:1147549-1149391	154	552	6.65613	28.329	6.65613	28.329	-2.08953	1.69797e-27	2.13719e-26	DOWN
23552278	FGSG_05084	hypothetical protein	GO:0045735|GO:0043169|GO:0046872|GO:0030145	nutrient reservoir activity|cation binding|metal ion binding|manganese ion binding	-	-	-	-	chr3:1114129-1115471	127	1935	6.80675	123.142	6.80675	123.142	-4.17721	2.07481e-75	1.38016e-73	DOWN
23552267	FGSG_05073	GATA type zinc finger protein Asd4	-	-	-	-	-	-	chr3:1069661-1070710	13	411	0.815502	30.6147	0.815502	30.6147	-5.23039	2.28629e-61	9.86333e-60	DOWN
23552263	FGSG_05068	hypothetical protein	-	-	-	-	-	-	chr3:1049603-1052037	130	412	3.672	13.818	3.672	13.818	-1.91191	3.97343e-23	4.13202e-22	DOWN
23552259	FGSG_05064	hypothetical protein	-	-	-	-	-	-	chr3:1034798-1035588	1743	5472	145.147	541.062	145.147	541.062	-1.89828	1.29595e-30	1.85915e-29	DOWN
23552244	FGSG_05048	hypothetical protein	GO:0003824|GO:0008152|GO:0016829	catalytic activity|metabolic process|lyase activity	K18123	4-hydroxy-2-oxoglutarate aldolase[4.1.3.16]	fgr01100|fgr00330|fgr00630	Metabolic pathways - Fusarium graminearum|Arginine and proline metabolism - Fusarium graminearum|Glyoxylate and dicarboxylate metabolism - Fusarium graminearum	chr3:994224-995481	22	1234	1.15192	76.7206	1.15192	76.7206	-6.0575	5.51373e-96	7.37662e-94	DOWN
23552240	FGSG_05044	hypothetical protein	GO:0003824|GO:0016740|GO:0097367|GO:0016772|GO:0000166|GO:0016301|GO:0016773|GO:0005524|GO:0016307	catalytic activity|transferase activity|carbohydrate derivative binding|transferase activity, transferring phosphorus-containing groups|nucleotide binding|kinase activity|phosphotransferase activity, alcohol group as acceptor|ATP binding|phosphatidylinositol phosphate kinase activity	-	-	-	-	chr3:983580-984965	52	238	2.47132	13.4305	2.47132	13.4305	-2.44216	4.76588e-25	5.384e-24	DOWN
23552228	FGSG_05031	hypothetical protein	GO:0003676	nucleic acid binding	-	-	-	-	chr3:945068-946705	21	75	0.933394	3.95812	0.933394	3.95812	-2.08426	8.66359e-12	4.73633e-11	DOWN
23552223	FGSG_05026	hypothetical protein	GO:0003824|GO:0016787|GO:0008233|GO:0008234	catalytic activity|hydrolase activity|peptidase activity|cysteine-type peptidase activity	-	-	-	-	chr3:936050-938403	1009	4960	35.2027	205.474	35.2027	205.474	-2.5452	3.5912e-44	8.41739e-43	DOWN
23552195	FGSG_04998	hypothetical protein	GO:0003824|GO:0008152|GO:0009058|GO:0016740|GO:0044237|GO:0016772|GO:0032958|GO:0016301|GO:0006796	catalytic activity|metabolic process|biosynthetic process|transferase activity|cellular metabolic process|transferase activity, transferring phosphorus-containing groups|inositol phosphate biosynthetic process|kinase activity|phosphate-containing compound metabolic process	K00915	inositol-polyphosphate multikinase[2.7.1.151]	fgr01100|fgr04138|fgr00562|fgr04070	Metabolic pathways - Fusarium graminearum|Autophagy - yeast - Fusarium graminearum|Inositol phosphate metabolism - Fusarium graminearum|Phosphatidylinositol signaling system - Fusarium graminearum	chr3:853382-854665	879	2930	51.0578	202.084	51.0578	202.084	-1.98475	2.33715e-31	3.44838e-30	DOWN
23552181	FGSG_04982	hypothetical protein	GO:0003824|GO:0016787|GO:0016788|GO:0042578|GO:0016791|GO:0004721|GO:0004725|GO:0008138	catalytic activity|hydrolase activity|hydrolase activity, acting on ester bonds|phosphoric ester hydrolase activity|phosphatase activity|phosphoprotein phosphatase activity|protein tyrosine phosphatase activity|protein tyrosine/serine/threonine phosphatase activity	-	-	-	-	chr3:799653-801399	351	1449	13.7867	67.5792	13.7867	67.5792	-2.2933	1.19589e-35	2.0879e-34	DOWN
23552159	FGSG_04958	hypothetical protein	-	-	-	-	-	-	chr3:743741-745591	7	30	0.249119	1.26764	0.249119	1.26764	-2.34724	9.43926e-07	3.272e-06	DOWN
23552151	FGSG_04950	hypothetical protein	-	-	-	-	-	-	chr3:723008-723851	80	1266	6.24358	117.319	6.24358	117.319	-4.23192	1.92204e-71	1.13859e-69	DOWN
23552144	FGSG_04943	amino-acid permease inda1	GO:0016020|GO:0005215|GO:0022857|GO:0016021|GO:0015075|GO:0015171	membrane|transporter activity|transmembrane transporter activity|integral component of membrane|ion transmembrane transporter activity|amino acid transmembrane transporter activity	-	-	-	-	chr3:697188-699013	399	768	15.1569	34.6409	15.1569	34.6409	-1.19251	2.41901e-15	1.67558e-14	DOWN
23552138	FGSG_04937	hypothetical protein	-	-	-	-	-	-	chr3:685541-687064	29	134	1.44387	7.92178	1.44387	7.92178	-2.45589	3.44075e-19	2.92427e-18	DOWN
23552134	FGSG_04933	hypothetical protein	-	-	-	-	-	-	chr3:673751-674521	1693	3247	144.64	329.386	144.64	329.386	-1.18731	4.48305e-17	3.44385e-16	DOWN
23552118	FGSG_04917	hypothetical protein	-	-	-	-	-	-	chr3:637241-637821	9	591	1.02038	79.5589	1.02038	79.5589	-6.28485	1.19091e-78	8.69949e-77	DOWN
23552117	FGSG_04916	hypothetical protein	-	-	-	-	-	-	chr3:633789-636461	1139	9099	28.5812	271.108	28.5812	271.108	-3.24573	7.42333e-62	3.26161e-60	DOWN
23552112	FGSG_04911	endoplasmic oxidoreductin-1 precursor	GO:0003824|GO:0005623|GO:0005622|GO:0016491|GO:0016853|GO:0005783|GO:0005737|GO:0043231|GO:0016671|GO:0003756	catalytic activity|cell|intracellular|oxidoreductase activity|isomerase activity|endoplasmic reticulum|cytoplasm|intracellular membrane-bounded organelle|oxidoreductase activity, acting on a sulfur group of donors, disulfide as acceptor|protein disulfide isomerase activity	-	-	-	-	chr3:618156-620513	1720	5470	50.2199	189.638	50.2199	189.638	-1.91692	5.29885e-31	7.70371e-30	DOWN
23552105	FGSG_04904	hypothetical protein	-	-	-	-	-	-	chr3:599056-600811	81	164	3.54989	8.5342	3.54989	8.5342	-1.26548	3.81491e-11	1.97668e-10	DOWN
23552098	FGSG_04897	hypothetical protein	-	-	-	-	-	-	chr3:580910-581973	42	79	2.90906	6.49716	2.90906	6.49716	-1.15926	3.45088e-07	1.2558e-06	DOWN
23552090	FGSG_04888	hypothetical protein	-	-	-	-	-	-	chr3:556643-559432	1487	4222	37.1862	125.366	37.1862	125.366	-1.75331	1.66478e-27	2.09763e-26	DOWN
23552088	FGSG_04886	hypothetical protein	GO:0003824|GO:0008152|GO:0016491|GO:0006807|GO:0044237|GO:0006520|GO:0004657|GO:0009063|GO:0006562|GO:0019752	catalytic activity|metabolic process|oxidoreductase activity|nitrogen compound metabolic process|cellular metabolic process|cellular amino acid metabolic process|proline dehydrogenase activity|cellular amino acid catabolic process|proline catabolic process|carboxylic acid metabolic process	-	-	-	-	chr3:551834-553404	1622	13577	68.0082	675.936	68.0082	675.936	-3.31311	6.78621e-65	3.31161e-63	DOWN
23552036	FGSG_04824	hypothetical protein	-	-	-	-	-	-	chr3:375710-377948	6770	29380	199.169	1026.3	199.169	1026.3	-2.36539	1.78191e-41	3.81605e-40	DOWN
23552030	FGSG_04817	hypothetical protein	GO:0003824|GO:0016787|GO:0008233|GO:0008236	catalytic activity|hydrolase activity|peptidase activity|serine-type peptidase activity	-	-	-	-	chr3:358586-360255	8	37	0.325878	1.78966	0.325878	1.78966	-2.45728	1.45508e-08	6.00335e-08	DOWN
23552026	FGSG_04813	hypothetical protein	-	-	-	-	-	-	chr3:349880-351493	35	62	1.42841	3.00446	1.42841	3.00446	-1.07269	5.83755e-06	1.86148e-05	DOWN
23552004	FGSG_04788	hypothetical protein	-	-	-	-	-	-	chr3:286905-287510	209	3424	22.7175	441.915	22.7175	441.915	-4.28189	1.00808e-82	8.63537e-81	DOWN
23552000	FGSG_04784	hypothetical protein	-	-	-	-	-	-	chr3:278431-279121	17	85	1.76067	10.453	1.76067	10.453	-2.56972	2.73523e-15	1.88802e-14	DOWN
23551996	FGSG_04780	hypothetical protein	GO:0003824|GO:0016020|GO:0016491|GO:0016021	catalytic activity|membrane|oxidoreductase activity|integral component of membrane	-	-	-	-	chr3:268810-270960	2	4637	0.0633569	174.446	0.0633569	174.446	-11.427	3.39184e-164	5.76953e-161	DOWN
23551968	FGSG_04746	hypothetical protein	-	-	-	-	-	-	chr3:186041-187096	26	727	1.6218	53.8453	1.6218	53.8453	-5.05315	7.69241e-73	4.67314e-71	DOWN
23551958	FGSG_04735	hypothetical protein	-	-	-	-	-	-	chr3:154723-155181	1923	13797	275.964	2350.98	275.964	2350.98	-3.09071	4.05905e-59	1.62185e-57	DOWN
23551940	FGSG_04709	hypothetical protein	GO:0016020|GO:0016021|GO:0055085	membrane|integral component of membrane|transmembrane transport	-	-	-	-	chr3:68046-69659	2	18	0.0844353	0.902454	0.0844353	0.902454	-3.41794	1.47851e-05	4.47044e-05	DOWN
23551923	FGSG_04692	hypothetical protein	GO:0003824|GO:0016740|GO:0016746|GO:0016747	catalytic activity|transferase activity|transferase activity, transferring acyl groups|transferase activity, transferring acyl groups other than amino-acyl groups	-	-	-	-	chr3:11812-13382	3	15	0.125788	0.746785	0.125788	0.746785	-2.5697	8.08043e-05	0.00022037	DOWN
23551890	FGSG_04656	hypothetical protein	-	-	-	-	-	-	chr2:3370766-3372673	26	67	0.982572	3.00647	0.982572	3.00647	-1.61344	7.53639e-09	3.17874e-08	DOWN
23551862	FGSG_04627	hypothetical protein	GO:0003824|GO:0005623|GO:0004871|GO:0005622|GO:0016740|GO:0016772|GO:0000155|GO:0016301|GO:0016773|GO:0004672	catalytic activity|cell|signal transducer activity|intracellular|transferase activity|transferase activity, transferring phosphorus-containing groups|phosphorelay sensor kinase activity|kinase activity|phosphotransferase activity, alcohol group as acceptor|protein kinase activity	-	-	-	-	chr2:3454410-3458245	52	208	0.989383	4.6991	0.989383	4.6991	-2.24778	7.945e-22	7.7861e-21	DOWN
23551861	FGSG_04626	hypothetical protein	-	-	-	-	-	-	chr2:3458889-3459956	3	34	0.329355	4.43209	0.329355	4.43209	-3.75027	3.00325e-10	1.44134e-09	DOWN
23551847	FGSG_04611	hypothetical protein	-	-	-	-	-	-	chr2:3502015-3502693	56	414	6.83089	59.9631	6.83089	59.9631	-3.13393	1.49555e-39	2.99789e-38	DOWN
23551845	FGSG_04609	hypothetical protein	-	-	-	-	-	-	chr2:3507290-3508644	5	227	0.273078	14.7216	0.273078	14.7216	-5.75248	3.36511e-48	8.96384e-47	DOWN
23551832	FGSG_04593	hypothetical protein	GO:0003824|GO:0016020|GO:0016740|GO:0016765|GO:0016021	catalytic activity|membrane|transferase activity|transferase activity, transferring alkyl or aryl (other than methyl) groups|integral component of membrane	-	-	-	-	chr2:3546884-3548348	2	32	0.132648	2.52044	0.132648	2.52044	-4.24801	4.79413e-11	2.46475e-10	DOWN
23551829	FGSG_04590	hypothetical protein	GO:0003824|GO:0016020|GO:0016491|GO:0004497|GO:0016705|GO:0043169|GO:0016021|GO:0020037|GO:0046872|GO:0005506	catalytic activity|membrane|oxidoreductase activity|monooxygenase activity|oxidoreductase activity, acting on paired donors, with incorporation or reduction of molecular oxygen|cation binding|integral component of membrane|heme binding|metal ion binding|iron ion binding	-	-	-	-	chr2:3552900-3554795	4	20	0.182232	1.08176	0.182232	1.08176	-2.56954	1.7433e-05	5.20499e-05	DOWN
23551824	FGSG_04583	hypothetical protein	-	-	-	-	-	-	chr2:3581674-3582668	272	4783	18.0066	375.972	18.0066	375.972	-4.38402	2.31743e-87	2.39944e-85	DOWN
23551810	FGSG_04568	phosphopantothenoylcysteine decarboxylase	-	-	K01598	phosphopantothenoylcysteine decarboxylase[4.1.1.36]	fgr01100|fgr00770	Metabolic pathways - Fusarium graminearum|Pantothenate and CoA biosynthesis - Fusarium graminearum	chr2:3631888-3632963	198	1175	12.121	85.4089	12.121	85.4089	-2.81687	1.10007e-44	2.63024e-43	DOWN
23551797	FGSG_04554	hypothetical protein	GO:0003824|GO:0008152|GO:0005623|GO:0009058|GO:0005622|GO:0016874|GO:0006807|GO:0044237|GO:0097367|GO:0006520|GO:0005737|GO:0000166|GO:0006139|GO:0006725|GO:0016070|GO:0006412|GO:0019752|GO:0005524|GO:0004815|GO:0006422	catalytic activity|metabolic process|cell|biosynthetic process|intracellular|ligase activity|nitrogen compound metabolic process|cellular metabolic process|carbohydrate derivative binding|cellular amino acid metabolic process|cytoplasm|nucleotide binding|nucleobase-containing compound metabolic process|cellular aromatic compound metabolic process|RNA metabolic process|translation|carboxylic acid …	-	-	fgr00970	Aminoacyl-tRNA biosynthesis - Fusarium graminearum	chr2:3667471-3669384	3537	7804	125.259	328.157	125.259	328.157	-1.38947	7.314e-21	6.81438e-20	DOWN
23551794	FGSG_04551	hypothetical protein	-	-	-	-	-	-	chr2:3677272-3678431	9	245	0.584654	18.8975	0.584654	18.8975	-5.01447	2.61889e-47	6.79371e-46	DOWN
23551792	FGSG_04548	hypothetical protein	GO:0016020|GO:0016021	membrane|integral component of membrane	-	-	-	-	chr2:3684445-3685140	749	6074	70.8858	682.564	70.8858	682.564	-3.2674	1.57066e-61	6.80068e-60	DOWN
23551771	FGSG_04527	carboxypeptidase S1	GO:0003824|GO:0016787|GO:0008233|GO:0008236|GO:0004185	catalytic activity|hydrolase activity|peptidase activity|serine-type peptidase activity|serine-type carboxypeptidase activity	-	-	-	-	chr2:3732149-3733832	29	537	1.34334	29.5361	1.34334	29.5361	-4.45858	2.62517e-60	1.09677e-58	DOWN
23551747	FGSG_04499	hypothetical protein	-	-	-	-	-	-	chr2:3823124-3824206	49	260	2.98027	18.7768	2.98027	18.7768	-2.65544	1.60554e-28	2.10541e-27	DOWN
23551739	FGSG_04490	hypothetical protein	-	-	-	-	-	-	chr2:3849930-3850590	93	3303	12.4509	525.075	12.4509	525.075	-5.3982	2.07622e-105	4.57807e-103	DOWN
23551736	FGSG_04487	hypothetical protein	GO:0016020|GO:0005215|GO:0022857|GO:0016021	membrane|transporter activity|transmembrane transporter activity|integral component of membrane	-	-	-	-	chr2:3854136-3855719	763	2802	33.1085	144.369	33.1085	144.369	-2.12449	4.36779e-34	7.18333e-33	DOWN
23551726	FGSG_04477	hypothetical protein	-	-	-	-	-	-	chr2:3887168-3888255	53	417	3.38282	31.6034	3.38282	31.6034	-3.22378	3.75228e-41	7.9217e-40	DOWN
23551718	FGSG_04469	hypothetical protein	-	-	-	-	-	-	chr2:3907367-3909074	0	10	0	1.10002	0	1.10002	#NAME?	0.000667207	0.00157972	DOWN
23551709	FGSG_04458	hypothetical protein	GO:0003824|GO:0016491|GO:0020037	catalytic activity|oxidoreductase activity|heme binding	-	-	-	-	chr2:3958797-3960892	396	7753	12.4449	289.305	12.4449	289.305	-4.53897	8.17473e-94	1.01392e-91	DOWN
23551707	FGSG_04456	hypothetical protein	-	-	-	-	-	-	chr2:3965583-3968241	831	8071	24.5571	283.201	24.5571	283.201	-3.52761	1.29361e-68	7.03334e-67	DOWN
23551697	FGSG_04446	hypothetical protein	-	-	-	-	-	-	chr2:4003083-4007158	120	391	2.12426	8.21854	2.12426	8.21854	-1.95192	2.82818e-23	2.96175e-22	DOWN
23551690	FGSG_04439	hypothetical protein	-	-	-	-	-	-	chr2:4023218-4030984	16	87	0.139459	0.900425	0.139459	0.900425	-2.69077	3.33611e-16	2.4445e-15	DOWN
23551686	FGSG_04435	hypothetical protein	-	-	-	-	-	-	chr2:4039592-4041320	63	309	2.46572	14.3599	2.46572	14.3599	-2.54197	3.94167e-29	5.29723e-28	DOWN
23551685	FGSG_04434	hypothetical protein	GO:0003824|GO:0016491|GO:0004601|GO:0006950|GO:0043169|GO:0006979|GO:0020037|GO:0046872	catalytic activity|oxidoreductase activity|peroxidase activity|response to stress|cation binding|response to oxidative stress|heme binding|metal ion binding	-	-	-	-	chr2:4045897-4047542	327	1365	13.4959	66.8925	13.4959	66.8925	-2.30932	9.52761e-36	1.67818e-34	DOWN
23551683	FGSG_04432	hypothetical protein	-	-	-	-	-	-	chr2:4050784-4052100	19	38	0.950268	2.25673	0.950268	2.25673	-1.24783	7.9848e-05	0.000218162	DOWN
23551678	FGSG_04427	hypothetical protein	-	-	-	-	-	-	chr2:4068685-4070714	465	979	15.0884	37.7194	15.0884	37.7194	-1.32187	1.13429e-17	8.99197e-17	DOWN
23551676	FGSG_04425	hypothetical protein	-	-	-	-	-	-	chr2:4082711-4087085	1301	3409	19.5878	60.9434	19.5878	60.9434	-1.63751	4.26106e-25	4.81827e-24	DOWN
23551664	FGSG_04413	hypothetical protein	GO:0003824|GO:0008152|GO:0048037|GO:0016829|GO:0044237|GO:0030170|GO:0016831|GO:0019752	catalytic activity|metabolic process|cofactor binding|lyase activity|cellular metabolic process|pyridoxal phosphate binding|carboxy-lyase activity|carboxylic acid metabolic process	K01634	sphinganine-1-phosphate aldolase[4.1.2.27]	fgr01100|fgr00600	Metabolic pathways - Fusarium graminearum|Sphingolipid metabolism - Fusarium graminearum	chr2:4129096-4130968	431	1088	16.5153	49.5029	16.5153	49.5029	-1.58371	4.66492e-22	4.62106e-21	DOWN
23551633	FGSG_04378	hypothetical protein	GO:0016020|GO:0016021|GO:0061817	membrane|integral component of membrane|endoplasmic reticulum-plasma membrane tethering	-	-	-	-	chr2:4222890-4226608	73	1583	1.33125	34.2776	1.33125	34.2776	-4.68642	3.16185e-82	2.63274e-80	DOWN
23551614	FGSG_04359	hypothetical protein	-	-	-	-	-	-	chr2:4273854-4275518	303	849	11.9871	39.8815	11.9871	39.8815	-1.73423	8.39912e-24	8.96935e-23	DOWN
23551595	FGSG_04340	hypothetical protein	-	-	-	-	-	-	chr2:4336488-4337102	13	29	1.39232	3.68808	1.39232	3.68808	-1.40538	8.39027e-05	0.00022835	DOWN
23551590	FGSG_04333	hypothetical protein	GO:0003824|GO:0008152	catalytic activity|metabolic process	-	-	-	-	chr2:4367721-4369569	46	176	1.75348	7.9661	1.75348	7.9661	-2.18365	1.12422e-19	9.85722e-19	DOWN
23551564	FGSG_04306	hypothetical protein	-	-	-	-	-	-	chr2:4473058-4473945	567	2211	42.0588	194.739	42.0588	194.739	-2.21106	2.32298e-35	4.00285e-34	DOWN
23551551	FGSG_04293	hypothetical protein	GO:0003676	nucleic acid binding	-	-	-	-	chr2:4524053-4525920	297	5132	11.2562	230.948	11.2562	230.948	-4.35877	2.69669e-87	2.7444e-85	DOWN
23551546	FGSG_04288	hypothetical protein	GO:0003676	nucleic acid binding	-	-	-	-	chr2:4547767-4550424	127	3780	3.14729	111.228	3.14729	111.228	-5.14327	3.91109e-102	6.95066e-100	DOWN
23551494	FGSG_04234	hypothetical protein	GO:0016020|GO:0016021	membrane|integral component of membrane	-	-	-	-	chr2:4694906-4695969	393	2807	25.6814	217.801	25.6814	217.801	-3.08422	7.76996e-55	2.6432e-53	DOWN
23551487	FGSG_04227	hypothetical protein	GO:0003824|GO:0048037|GO:0050662	catalytic activity|cofactor binding|coenzyme binding	-	-	-	-	chr2:4714237-4715033	65	132	6.15161	14.8335	6.15161	14.8335	-1.26982	3.88942e-10	1.84802e-09	DOWN
23551486	FGSG_04226	hypothetical protein	GO:0016020|GO:0016021	membrane|integral component of membrane	-	-	-	-	chr2:4717609-4718693	199	736	12.6648	55.618	12.6648	55.618	-2.13473	7.7237e-30	1.06566e-28	DOWN
23551474	FGSG_04214	glutathione-independent formaldehyde dehydrogenase	GO:0003824|GO:0016491|GO:0043169|GO:0046872|GO:0008270	catalytic activity|oxidoreductase activity|cation binding|metal ion binding|zinc ion binding	-	-	-	-	chr2:4748218-4749629	25	201	1.41837	13.5407	1.41837	13.5407	-3.255	8.83873e-31	1.27567e-29	DOWN
23551473	FGSG_04213	hypothetical protein	-	-	-	-	-	-	chr2:4750979-4751869	6437	27784	475.874	2438.9	475.874	2438.9	-2.35758	2.761e-41	5.86011e-40	DOWN
23551467	FGSG_04207	hypothetical protein	-	-	-	-	-	-	chr2:4762627-4763466	943	10716	78.6269	1060.92	78.6269	1060.92	-3.75415	5.39311e-75	3.54783e-73	DOWN
23551466	FGSG_04206	hypothetical protein	-	-	-	-	-	-	chr2:4763552-4764593	0	8	0	0.695238	0	0.695238	#NAME?	0.00242129	0.00521111	DOWN
23551457	FGSG_04196	succinate-semialdehyde dehydrogenase	GO:0003824|GO:0016491	catalytic activity|oxidoreductase activity	K00135	succinate-semialdehyde dehydrogenase / glutarate-semialdehyde dehydrogenase[1.2.1.20]	fgr01100|fgr00350|fgr00250|fgr00310|fgr00650|fgr00760	Metabolic pathways - Fusarium graminearum|Tyrosine metabolism - Fusarium graminearum|Alanine, aspartate and glutamate metabolism - Fusarium graminearum|Lysine degradation - Fusarium graminearum|Butanoate metabolism - Fusarium graminearum|Nicotinate and nicotinamide metabolism - Fusarium graminearum	chr2:4793526-4795497	257	1346	9.77963	60.8171	9.77963	60.8171	-2.63663	5.45625e-42	1.18338e-40	DOWN
23551455	FGSG_04193	hypothetical protein	-	-	-	-	-	-	chr2:4802574-4803556	149	971	11.3991	88.2051	11.3991	88.2051	-2.95194	9.82608e-46	2.41734e-44	DOWN
23551422	FGSG_04160	hypothetical protein	GO:0003824|GO:0016740|GO:0008168	catalytic activity|transferase activity|methyltransferase activity	-	-	-	-	chr2:4910641-4911660	35	143	2.26026	10.9651	2.26026	10.9651	-2.27837	1.24902e-18	1.03638e-17	DOWN
23551381	FGSG_04117	NAD-specific glutamate dehydrogenase	GO:0003824|GO:0008152|GO:0016491|GO:0006807|GO:0044237|GO:0006520|GO:0016639|GO:0009063|GO:0004352|GO:0019752|GO:0006536|GO:0006106|GO:0019551	catalytic activity|metabolic process|oxidoreductase activity|nitrogen compound metabolic process|cellular metabolic process|cellular amino acid metabolic process|oxidoreductase activity, acting on the CH-NH2 group of donors, NAD or NADP as acceptor|cellular amino acid catabolic process|glutamate dehydrogenase (NAD+) activity|carboxylic acid metabolic process|glutamate metabolic process|fumarate m…	K15371	glutamate dehydrogenase[1.4.1.2]	fgr01100|fgr00250|fgr00220|fgr00430	Metabolic pathways - Fusarium graminearum|Alanine, aspartate and glutamate metabolism - Fusarium graminearum|Arginine biosynthesis - Fusarium graminearum|Taurine and hypotaurine metabolism - Fusarium graminearum	chr2:5041394-5046249	3364	10006	54.4705	192.379	54.4705	192.379	-1.8204	2.98639e-29	4.02251e-28	DOWN
23551358	FGSG_04092	cytochrome P450 51	GO:0003824|GO:0016020|GO:0016491|GO:0004497|GO:0016705|GO:0043169|GO:0016021|GO:0020037|GO:0046872|GO:0005506	catalytic activity|membrane|oxidoreductase activity|monooxygenase activity|oxidoreductase activity, acting on paired donors, with incorporation or reduction of molecular oxygen|cation binding|integral component of membrane|heme binding|metal ion binding|iron ion binding	K05917	sterol 14-demethylase[1.14.13.70]	fgr01100|fgr01110|fgr01130	Metabolic pathways - Fusarium graminearum|Biosynthesis of secondary metabolites - Fusarium graminearum|Biosynthesis of antibiotics - Fusarium graminearum	chr2:5143201-5144774	42	522	1.8153	26.7894	1.8153	26.7894	-3.88339	1.17681e-52	3.7168e-51	DOWN
23551355	FGSG_04089	hypothetical protein	GO:0016020|GO:0016021	membrane|integral component of membrane	-	-	-	-	chr2:5149617-5150427	35	3187	3.09874	335.032	3.09874	335.032	-6.75648	4.88675e-127	2.5082e-124	DOWN
23551354	FGSG_04088	hypothetical protein	-	-	-	-	-	-	chr2:5150669-5151062	143	2184	87.2166	1581.64	87.2166	1581.64	-4.18067	1.15925e-76	7.93285e-75	DOWN
23551353	FGSG_04087	hypothetical protein	GO:0003824|GO:0016020|GO:0008152|GO:0016787|GO:0006807|GO:0044237|GO:0006629|GO:0016021|GO:0044255|GO:0016810|GO:0006665|GO:0016811|GO:0006672	catalytic activity|membrane|metabolic process|hydrolase activity|nitrogen compound metabolic process|cellular metabolic process|lipid metabolic process|integral component of membrane|cellular lipid metabolic process|hydrolase activity, acting on carbon-nitrogen (but not peptide) bonds|sphingolipid metabolic process|hydrolase activity, acting on carbon-nitrogen (but not peptide) bonds, in linear a…	K04711	dihydroceramidase [EC:3.5.1.-][-]	fgr00600	Sphingolipid metabolism - Fusarium graminearum	chr2:5152559-5153483	297	7319	24.608	720.049	24.608	720.049	-4.8709	1.04508e-101	1.82996e-99	DOWN
23551352	FGSG_04086	hypothetical protein	-	-	-	-	-	-	chr2:5154044-5154996	20	232	1.38237	19.0403	1.38237	19.0403	-3.78384	1.78094e-37	3.32899e-36	DOWN
23551351	FGSG_04085	hypothetical protein	GO:0003824|GO:0008152|GO:0005623|GO:0005622|GO:0016740|GO:0097367|GO:0030246|GO:0016772|GO:0005975|GO:0005737|GO:0000166|GO:0016301|GO:0016773|GO:0005534|GO:0005524|GO:0004335|GO:0006012	catalytic activity|metabolic process|cell|intracellular|transferase activity|carbohydrate derivative binding|carbohydrate binding|transferase activity, transferring phosphorus-containing groups|carbohydrate metabolic process|cytoplasm|nucleotide binding|kinase activity|phosphotransferase activity, alcohol group as acceptor|galactose binding|ATP binding|galactokinase activity|galactose metabolic p…	K00849	galactokinase[2.7.1.6]	fgr01100|fgr00520|fgr00052	Metabolic pathways - Fusarium graminearum|Amino sugar and nucleotide sugar metabolism - Fusarium graminearum|Galactose metabolism - Fusarium graminearum	chr2:5155830-5157464	260	4049	10.8325	200.306	10.8325	200.306	-4.20877	3.06733e-82	2.57202e-80	DOWN
23551341	FGSG_04074	hypothetical protein	-	-	-	-	-	-	chr2:5210197-5211013	79	1850	6.36927	177.104	6.36927	177.104	-4.79732	3.78444e-86	3.63398e-84	DOWN
23551340	FGSG_04072	translation machinery-associated protein 20	GO:0005623|GO:0005622|GO:0005737|GO:0003676|GO:0003723	cell|intracellular|cytoplasm|nucleic acid binding|RNA binding	-	-	-	-	chr2:5215805-5216469	532	1018	57.2594	130.099	57.2594	130.099	-1.18403	1.05098e-15	7.46217e-15	DOWN
23551339	FGSG_04071	hypothetical protein	-	-	-	-	-	-	chr2:5216758-5217319	76	933	10.1957	148.62	10.1957	148.62	-3.8656	6.30915e-61	2.68297e-59	DOWN
23551338	FGSG_04070	hypothetical protein	GO:0016020|GO:0016021	membrane|integral component of membrane	-	-	-	-	chr2:5219088-5220557	3175	7653	142.27	407.185	142.27	407.185	-1.51706	3.36347e-23	3.51306e-22	DOWN
23551336	FGSG_04068	hypothetical protein	-	-	-	-	-	-	chr2:5228989-5231103	2251	6485	81.8735	280.072	81.8735	280.072	-1.77433	3.72168e-28	4.81151e-27	DOWN
23551331	FGSG_04063	hypothetical protein	-	-	-	-	-	-	chr2:5240140-5241828	195	653	8.07839	32.1214	8.07839	32.1214	-1.99139	8.71077e-27	1.06707e-25	DOWN
23551327	FGSG_04058	hypothetical protein	-	-	-	-	-	-	chr2:5253358-5254283	27	369	2.37135	38.4807	2.37135	38.4807	-4.02035	2.00908e-48	5.40003e-47	DOWN
23551321	FGSG_04051	hypothetical protein	-	-	K07297	adiponectin receptor[-]	-	-	chr2:5296132-5297002	108	572	8.98223	56.487	8.98223	56.487	-2.65277	2.43413e-36	4.35838e-35	DOWN
23551303	FGSG_04033	hypothetical protein	-	-	-	-	-	-	chr2:5343839-5346857	644	1244	14.0511	32.2281	14.0511	32.2281	-1.19764	3.27407e-16	2.40052e-15	DOWN
23551286	FGSG_04015	hypothetical protein	-	-	-	-	-	-	chr2:5386921-5389051	32	119	1.29395	5.71351	1.29395	5.71351	-2.14259	4.58498e-16	3.32683e-15	DOWN
23551272	FGSG_04000	hypothetical protein	-	-	-	-	-	-	chr2:5419889-5420433	23	203	3.04219	31.8819	3.04219	31.8819	-3.38956	2.35388e-32	3.59791e-31	DOWN
23551264	FGSG_03992	phosphoglycerate kinase	GO:0003824|GO:0008152|GO:0006807|GO:0016740|GO:0044237|GO:0016772|GO:0005975|GO:0006139|GO:1901135|GO:0006725|GO:0016301|GO:0006796|GO:0016052|GO:0016310|GO:0006096|GO:0009117|GO:0019752|GO:0004618|GO:0046496|GO:0006090|GO:0046034	catalytic activity|metabolic process|nitrogen compound metabolic process|transferase activity|cellular metabolic process|transferase activity, transferring phosphorus-containing groups|carbohydrate metabolic process|nucleobase-containing compound metabolic process|carbohydrate derivative metabolic process|cellular aromatic compound metabolic process|kinase activity|phosphate-containing compound m…	K00927	phosphoglycerate kinase[2.7.2.3]	fgr01100|fgr01110|fgr01130|fgr01230|fgr01200|fgr00010	Metabolic pathways - Fusarium graminearum|Biosynthesis of secondary metabolites - Fusarium graminearum|Biosynthesis of antibiotics - Fusarium graminearum|Biosynthesis of amino acids - Fusarium graminearum|Carbon metabolism - Fusarium graminearum|Glycolysis / Gluconeogenesis - Fusarium graminearum	chr2:5445793-5447617	7493	80193	329.261	4184.2	329.261	4184.2	-3.66765	9.00564e-75	5.89177e-73	DOWN
23551256	FGSG_03984	hypothetical protein	GO:0003824|GO:0016491|GO:0048037|GO:0097367|GO:0000166|GO:0010181	catalytic activity|oxidoreductase activity|cofactor binding|carbohydrate derivative binding|nucleotide binding|FMN binding	K00467	lactate 2-monooxygenase[1.13.12.4]	fgr00620	Pyruvate metabolism - Fusarium graminearum	chr2:5468506-5469854	92	11821	4.49224	685.362	4.49224	685.362	-7.25329	4.88554e-159	7.27152e-156	DOWN
23551250	FGSG_03976	hypothetical protein	-	-	-	-	-	-	chr2:5491300-5493494	377	642	11.3134	22.8759	11.3134	22.8759	-1.0158	1.17238e-12	6.85637e-12	DOWN
23551247	FGSG_03972	hypothetical protein	GO:0003824|GO:0016491|GO:0048037|GO:0016614|GO:0050662|GO:0000166|GO:0050660	catalytic activity|oxidoreductase activity|cofactor binding|oxidoreductase activity, acting on CH-OH group of donors|coenzyme binding|nucleotide binding|flavin adenine dinucleotide binding	-	-	-	-	chr2:5504305-5506266	9	21	0.337223	0.934276	0.337223	0.934276	-1.47014	0.00124544	0.00282952	DOWN
23551245	FGSG_03970	hypothetical protein	-	-	-	-	-	-	chr2:5508388-5509058	19	3057	3.89876	744.849	3.89876	744.849	-7.57779	3.21789e-135	2.0166e-132	DOWN
23551227	FGSG_03951	hypothetical protein	GO:0003824|GO:0016020|GO:0008152|GO:0009058|GO:0006807|GO:0016740|GO:0044237|GO:0006629|GO:0016021|GO:0044255|GO:0008610|GO:0006665|GO:0008168	catalytic activity|membrane|metabolic process|biosynthetic process|nitrogen compound metabolic process|transferase activity|cellular metabolic process|lipid metabolic process|integral component of membrane|cellular lipid metabolic process|lipid biosynthetic process|sphingolipid metabolic process|methyltransferase activity	-	-	-	-	chr2:5571279-5572981	65	2021	2.7766	102.508	2.7766	102.508	-5.20628	8.73829e-95	1.10688e-92	DOWN
23551212	FGSG_03933	hypothetical protein	GO:0003824|GO:0008152|GO:0016787|GO:0006807|GO:0044237|GO:0006520|GO:0006725|GO:0016810|GO:0009072|GO:0016811|GO:0019439|GO:0009308|GO:0009063|GO:0019752|GO:0004061|GO:0009310|GO:0019441|GO:0006569	catalytic activity|metabolic process|hydrolase activity|nitrogen compound metabolic process|cellular metabolic process|cellular amino acid metabolic process|cellular aromatic compound metabolic process|hydrolase activity, acting on carbon-nitrogen (but not peptide) bonds|aromatic amino acid family metabolic process|hydrolase activity, acting on carbon-nitrogen (but not peptide) bonds, in linear a…	-	-	-	-	chr2:5608537-5609717	4	152	0.270263	12.1932	0.270263	12.1932	-5.49556	4.13112e-37	7.67382e-36	DOWN
23551193	FGSG_03913	hypothetical protein	GO:0003824|GO:0016491	catalytic activity|oxidoreductase activity	-	-	-	-	chr2:5654939-5655985	7	58	0.44042	4.3327	0.44042	4.3327	-3.29832	1.38632e-14	9.18071e-14	DOWN
23551177	FGSG_03897	hypothetical protein	-	-	-	-	-	-	chr2:5688770-5690257	13	24	0.806287	1.7675	0.806287	1.7675	-1.13235	0.00266073	0.00569092	DOWN
23551163	FGSG_03882	hypothetical protein	GO:0003824|GO:0016020|GO:0005215|GO:0022857|GO:0016787|GO:0097367|GO:0000166|GO:0016021|GO:0016817|GO:0016818|GO:0042626|GO:0016462|GO:0005524|GO:0016887|GO:0042623	catalytic activity|membrane|transporter activity|transmembrane transporter activity|hydrolase activity|carbohydrate derivative binding|nucleotide binding|integral component of membrane|hydrolase activity, acting on acid anhydrides|hydrolase activity, acting on acid anhydrides, in phosphorus-containing anhydrides|ATPase activity, coupled to transmembrane movement of substances|pyrophosphatase acti…	-	-	-	-	chr2:5734258-5738946	81	1626	1.20576	28.7399	1.20576	28.7399	-4.57504	1.17813e-80	9.29004e-79	DOWN
23551158	FGSG_03875	lysophospholipase precursor	-	-	K13333	lysophospholipase[3.1.1.5]	fgr00564	Glycerophospholipid metabolism - Fusarium graminearum	chr2:5755399-5757082	2067	13291	80.8509	617.296	80.8509	617.296	-2.93263	4.48299e-55	1.5383e-53	DOWN
23551153	FGSG_03869	hypothetical protein	GO:0016020|GO:0016021|GO:0055085	membrane|integral component of membrane|transmembrane transport	-	-	-	-	chr2:5773304-5774677	165	1532	7.91012	87.2067	7.91012	87.2067	-3.46267	3.29283e-59	1.32459e-57	DOWN
23551137	FGSG_03851	hypothetical protein	GO:0016020|GO:0016021	membrane|integral component of membrane	K04709	Acyl-CoA-dependent ceramide synthase[2.3.1.24]	fgr01100|fgr00600	Metabolic pathways - Fusarium graminearum|Sphingolipid metabolism - Fusarium graminearum	chr2:5823823-5825244	85	2245	4.31018	135.171	4.31018	135.171	-4.9709	3.65681e-92	4.35417e-90	DOWN
23551133	FGSG_03846	hypothetical protein	GO:0003824|GO:0008152|GO:0016787|GO:0006629|GO:0016788|GO:0016042|GO:0052689|GO:0004806	catalytic activity|metabolic process|hydrolase activity|lipid metabolic process|hydrolase activity, acting on ester bonds|lipid catabolic process|carboxylic ester hydrolase activity|triglyceride lipase activity	-	-	-	-	chr2:5839349-5840689	185	2121	9.08717	123.706	9.08717	123.706	-3.76694	6.07916e-68	3.21709e-66	DOWN
23551118	FGSG_03829	hypothetical protein	-	-	-	-	-	-	chr2:5886885-5888585	357	2736	13.8245	125.803	13.8245	125.803	-3.18586	6.75956e-57	2.51736e-55	DOWN
23551114	FGSG_03825	hypothetical protein	-	-	-	-	-	-	chr2:5898010-5900428	88	3853	2.55241	132.697	2.55241	132.697	-5.70012	2.19738e-113	5.81426e-111	DOWN
23551108	FGSG_03819	hypothetical protein	-	-	-	-	-	-	chr2:5915945-5917071	72	346	4.77607	27.2524	4.77607	27.2524	-2.51249	1.11201e-29	1.52192e-28	DOWN
23551091	FGSG_03801	hypothetical protein	GO:0003824|GO:0016491|GO:0043169|GO:0046872	catalytic activity|oxidoreductase activity|cation binding|metal ion binding	K00505	tyrosinase[1.14.18.1]	fgr01100|fgr01110|fgr00350	Metabolic pathways - Fusarium graminearum|Biosynthesis of secondary metabolites - Fusarium graminearum|Tyrosine metabolism - Fusarium graminearum	chr2:5960366-5961628	22	1730	1.31142	122.451	1.31142	122.451	-6.54493	1.38871e-109	3.44487e-107	DOWN
23551079	FGSG_03788	hypothetical protein	GO:0003824|GO:0008152|GO:0016787|GO:0005975|GO:0016798|GO:0004553	catalytic activity|metabolic process|hydrolase activity|carbohydrate metabolic process|hydrolase activity, acting on glycosyl bonds|hydrolase activity, hydrolyzing O-glycosyl compounds	-	-	-	-	chr2:5989916-5990759	63	147	5.21988	14.462	5.21988	14.462	-1.47017	2.94824e-12	1.67165e-11	DOWN
23551071	FGSG_03780	hypothetical protein	GO:0016020|GO:0005215|GO:0022857|GO:0016021|GO:0015267	membrane|transporter activity|transmembrane transporter activity|integral component of membrane|channel activity	-	-	-	-	chr2:6005412-6007058	10	26	0.399959	1.23469	0.399959	1.23469	-1.62623	6.40444e-05	0.000176932	DOWN
23551070	FGSG_03779	hypothetical protein	GO:0003824|GO:0008152|GO:0016740|GO:0044237|GO:0097367|GO:0016772|GO:0005975|GO:0000166|GO:0016301|GO:0016773|GO:0016052|GO:0019752|GO:0005524|GO:0019521|GO:0046316|GO:0046177	catalytic activity|metabolic process|transferase activity|cellular metabolic process|carbohydrate derivative binding|transferase activity, transferring phosphorus-containing groups|carbohydrate metabolic process|nucleotide binding|kinase activity|phosphotransferase activity, alcohol group as acceptor|carbohydrate catabolic process|carboxylic acid metabolic process|ATP binding|D-gluconate metaboli…	K00851	gluconokinase[2.7.1.12]	fgr01100|fgr01110|fgr01130|fgr01200|fgr00030	Metabolic pathways - Fusarium graminearum|Biosynthesis of secondary metabolites - Fusarium graminearum|Biosynthesis of antibiotics - Fusarium graminearum|Carbon metabolism - Fusarium graminearum|Pentose phosphate pathway - Fusarium graminearum	chr2:6007541-6008290	8	113	0.749566	12.5719	0.749566	12.5719	-4.068	4.55592e-26	5.41932e-25	DOWN
23551069	FGSG_03778	hypothetical protein	GO:0016020|GO:0016021	membrane|integral component of membrane	-	-	-	-	chr2:6011739-6013394	352	2570	15.4575	134.005	15.4575	134.005	-3.11591	4.14347e-55	1.4259e-53	DOWN
23551067	FGSG_03776	hypothetical protein	-	-	-	-	-	-	chr2:6015336-6015971	3	9	0.526968	1.87718	0.526968	1.87718	-1.83278	0.0267805	0.0470317	DOWN
23551051	FGSG_03759	hypothetical protein	GO:0016020|GO:0006950|GO:0016021	membrane|response to stress|integral component of membrane	-	-	-	-	chr2:6050366-6051296	8	83	0.597443	7.36015	0.597443	7.36015	-3.62286	3.39948e-20	3.05953e-19	DOWN
23551047	FGSG_03755	hypothetical protein	GO:0003824|GO:0016491	catalytic activity|oxidoreductase activity	-	-	-	-	chr2:6059176-6060256	207	535	15.4944	47.5498	15.4944	47.5498	-1.61769	2.49634e-20	2.26554e-19	DOWN
23551042	FGSG_03749	hypothetical protein	-	-	-	-	-	-	chr2:6075048-6076353	839	4530	44.1412	282.99	44.1412	282.99	-2.68056	4.64574e-47	1.19733e-45	DOWN
23551040	FGSG_03747	hypothetical protein	GO:0003824|GO:0008152|GO:0031177	catalytic activity|metabolic process|phosphopantetheine binding	-	-	-	-	chr2:6080983-6087254	339	931	3.59232	11.7143	3.59232	11.7143	-1.70528	1.36975e-23	1.44974e-22	DOWN
23551039	FGSG_03746	hypothetical protein	-	-	-	-	-	-	chr2:6088484-6089535	53	133	3.31851	9.8881	3.31851	9.8881	-1.57516	2.02207e-12	1.15865e-11	DOWN
23551038	FGSG_03745	hypothetical protein	-	-	-	-	-	-	chr2:6091653-6093266	229	401	9.34585	19.432	9.34585	19.432	-1.05604	3.72549e-12	2.09539e-11	DOWN
23551033	FGSG_03739	hypothetical protein	-	-	-	-	-	-	chr2:6110754-6112355	0	66	0	3.84081	0	3.84081	#NAME?	1.57453e-19	1.36846e-18	DOWN
23551032	FGSG_03738	hypothetical protein	GO:0003824|GO:0008152|GO:0016787	catalytic activity|metabolic process|hydrolase activity	-	-	-	-	chr2:6113116-6114189	303	21738	18.5834	1583.04	18.5834	1583.04	-6.41254	1.37252e-146	1.48569e-143	DOWN
23551031	FGSG_03737	hypothetical protein	GO:0016020|GO:0016021|GO:0055085	membrane|integral component of membrane|transmembrane transport	-	-	-	-	chr2:6114677-6116428	9	9833	0.338378	438.965	0.338378	438.965	-10.3413	2.11454e-196	1.25889e-192	DOWN
23551030	FGSG_03736	hypothetical protein	-	-	-	-	-	-	chr2:6117080-6121531	27	9650	0.478868	203.218	0.478868	203.218	-8.72919	3.42706e-178	1.02015e-174	DOWN
23551029	FGSG_03735	hypothetical protein	GO:0003824|GO:0016020|GO:0005215|GO:0022857|GO:0016787|GO:0097367|GO:0000166|GO:0016021|GO:0016817|GO:0016818|GO:0042626|GO:0016462|GO:0005524|GO:0016887|GO:0042623	catalytic activity|membrane|transporter activity|transmembrane transporter activity|hydrolase activity|carbohydrate derivative binding|nucleotide binding|integral component of membrane|hydrolase activity, acting on acid anhydrides|hydrolase activity, acting on acid anhydrides, in phosphorus-containing anhydrides|ATPase activity, coupled to transmembrane movement of substances|pyrophosphatase acti…	-	-	-	-	chr2:6123334-6130038	21	9786	0.256593	141.976	0.256593	141.976	-9.11195	1.26409e-183	5.01718e-180	DOWN
23551014	FGSG_03720	hypothetical protein	-	-	-	-	-	-	chr2:6163149-6163668	0	43	0	7.8947	0	7.8947	#NAME?	8.98453e-14	5.6275e-13	DOWN
23551013	FGSG_03719	hypothetical protein	-	-	-	-	-	-	chr2:6164411-6164836	75	313	12.9665	64.2536	12.9665	64.2536	-2.30898	2.42639e-26	2.92716e-25	DOWN
23551006	FGSG_03711	quinate permease	GO:0016020|GO:0005215|GO:0022857|GO:0016021	membrane|transporter activity|transmembrane transporter activity|integral component of membrane	-	-	-	-	chr2:6183962-6185720	17	47	0.697684	2.29034	0.697684	2.29034	-1.71492	2.18451e-07	8.07796e-07	DOWN
23551001	FGSG_03706	hypothetical protein	-	-	-	-	-	-	chr2:6197797-6198850	2	15	0.136355	1.21449	0.136355	1.21449	-3.15491	8.08043e-05	0.00022037	DOWN
23550988	FGSG_03693	hypothetical protein	GO:0016020|GO:0005215|GO:0022857|GO:0016021|GO:0015075|GO:0008324|GO:0046873|GO:0005375	membrane|transporter activity|transmembrane transporter activity|integral component of membrane|ion transmembrane transporter activity|cation transmembrane transporter activity|metal ion transmembrane transporter activity|copper ion transmembrane transporter activity	-	-	-	-	chr2:6231677-6232243	28	1325	3.63775	204.402	3.63775	204.402	-5.81222	3.59262e-95	4.59971e-93	DOWN
23550987	FGSG_03692	hypothetical protein	GO:0003824|GO:0016020|GO:0016491|GO:0016021	catalytic activity|membrane|oxidoreductase activity|integral component of membrane	-	-	-	-	chr2:6232688-6234802	57	3575	2.04832	152.543	2.04832	152.543	-6.21863	8.25491e-121	2.65652e-118	DOWN
23550984	FGSG_03689	hypothetical protein	-	-	-	-	-	-	chr2:6241765-6242505	0	6	0	0.69212	0	0.69212	#NAME?	0.0172979	0.0315705	DOWN
23550981	FGSG_03686	cytochrome P450 61	-	-	K09831	sterol 22-desaturase[1.14.19.41]	fgr01100|fgr01130|fgr00100	Metabolic pathways - Fusarium graminearum|Biosynthesis of antibiotics - Fusarium graminearum|Steroid biosynthesis - Fusarium graminearum	chr2:6249573-6251341	46	1829	1.92016	90.6534	1.92016	90.6534	-5.56106	1.27282e-98	1.94301e-96	DOWN
23550978	FGSG_03683	hypothetical protein	GO:0005623|GO:0003700|GO:0005622|GO:0000981|GO:0043169|GO:0043231|GO:0005634|GO:0046872|GO:0008270	cell|transcription factor activity, sequence-specific DNA binding|intracellular|RNA polymerase II transcription factor activity, sequence-specific DNA binding|cation binding|intracellular membrane-bounded organelle|nucleus|metal ion binding|zinc ion binding	-	-	-	-	chr2:6258215-6259782	7	14	0.372171	0.883754	0.372171	0.883754	-1.24768	0.0153481	0.0285636	DOWN
23550959	FGSG_03662	hypothetical protein	-	-	-	-	-	-	chr2:6320765-6321584	1060	53668	85.1488	5118.93	85.1488	5118.93	-5.90971	9.65506e-137	7.18517e-134	DOWN
23550938	FGSG_03641	hypothetical protein	-	-	-	-	-	-	chr2:6363752-6365404	6	78	0.239096	3.6906	0.239096	3.6906	-3.94819	4.31189e-20	3.86609e-19	DOWN
23550930	FGSG_03633	hypothetical protein	GO:0003824|GO:0008152|GO:0009058|GO:0016740|GO:0016742	catalytic activity|metabolic process|biosynthetic process|transferase activity|hydroxymethyl-, formyl- and related transferase activity	-	-	-	-	chr2:6388058-6390328	20	121	0.580095	4.16722	0.580095	4.16722	-2.84472	4.22508e-21	3.97692e-20	DOWN
23550927	FGSG_03630	hypothetical protein	-	-	-	-	-	-	chr2:6399119-6399953	264	4635	22.2944	464.764	22.2944	464.764	-4.38174	4.08433e-87	4.12136e-85	DOWN
23550922	FGSG_03624	endo-1,4-beta-xylanase 2 precursor	GO:0003824|GO:0008152|GO:0005576|GO:0016787|GO:0044237|GO:0009405|GO:0005975|GO:0016798|GO:0004553|GO:0016052|GO:0000272|GO:0045493|GO:0031176	catalytic activity|metabolic process|extracellular region|hydrolase activity|cellular metabolic process|pathogenesis|carbohydrate metabolic process|hydrolase activity, acting on glycosyl bonds|hydrolase activity, hydrolyzing O-glycosyl compounds|carbohydrate catabolic process|polysaccharide catabolic process|xylan catabolic process|endo-1,4-beta-xylanase activity	-	-	-	-	chr2:6415870-6416846	4	16	0.285799	1.3573	0.285799	1.3573	-2.24766	0.000243751	0.00062029	DOWN
23550904	FGSG_03603	hypothetical protein	GO:0003824|GO:0008152|GO:0005623|GO:0009058|GO:0005622|GO:0016491|GO:0006807|GO:0016740|GO:0048037|GO:0044237|GO:0016772|GO:0006629|GO:0016614|GO:0050662|GO:0005737|GO:0000166|GO:0006139|GO:1901135|GO:0006725|GO:0009116|GO:0008610|GO:0016301|GO:0016125|GO:0050660|GO:0008202|GO:0016126|GO:0006694|GO:0004631|GO:0006695	catalytic activity|metabolic process|cell|biosynthetic process|intracellular|oxidoreductase activity|nitrogen compound metabolic process|transferase activity|cofactor binding|cellular metabolic process|transferase activity, transferring phosphorus-containing groups|lipid metabolic process|oxidoreductase activity, acting on CH-OH group of donors|coenzyme binding|cytoplasm|nucleotide binding|nucleo…	-	-	-	-	chr2:6472113-6475523	7	63	0.135186	1.44457	0.135186	1.44457	-3.41762	1.09012e-15	7.71706e-15	DOWN
23550892	FGSG_03590	hypothetical protein	GO:0008152|GO:0030638	metabolic process|polyketide metabolic process	-	-	-	-	chr2:6513337-6514783	6	1059	0.296049	62.0429	0.296049	62.0429	-7.71129	5.58938e-103	1.07343e-100	DOWN
23550888	FGSG_03586	hypothetical protein	-	-	-	-	-	-	chr2:6524695-6525345	63	843	6.99798	111.186	6.99798	111.186	-3.98989	1.19012e-61	5.20985e-60	DOWN
23550868	FGSG_03565	hypothetical protein	-	-	-	-	-	-	chr2:6582893-6583869	1395	8659	100.205	738.543	100.205	738.543	-2.88172	1.39782e-53	4.58509e-52	DOWN
23550857	FGSG_03554	hypothetical protein	GO:0016020|GO:0019867	membrane|outer membrane	-	-	-	-	chr2:6607212-6608523	5156	15062	258.86	897.897	258.86	897.897	-1.79438	8.16016e-29	1.08199e-27	DOWN
23550821	FGSG_03518	hypothetical protein	-	-	-	-	-	-	chr2:6691393-6693537	3	19	0.0921272	0.6928	0.0921272	0.6928	-2.91074	4.812e-06	1.55149e-05	DOWN
23550806	FGSG_03502	hypothetical protein	-	-	-	-	-	-	chr2:6740379-6741813	24	310	1.13734	17.4431	1.13734	17.4431	-3.93892	1.87145e-44	4.43892e-43	DOWN
23550802	FGSG_03497	hypothetical protein	GO:0003824|GO:0016787|GO:0008233|GO:0008236|GO:0004252	catalytic activity|hydrolase activity|peptidase activity|serine-type peptidase activity|serine-type endopeptidase activity	-	-	-	-	chr2:6755729-6758801	932	3325	20.9883	88.9085	20.9883	88.9085	-2.08274	1.50221e-33	2.41388e-32	DOWN
23550773	FGSG_03465	hypothetical protein	-	-	-	-	-	-	chr2:6828320-6830239	14	303	0.608693	15.6425	0.608693	15.6425	-4.68361	3.7693e-50	1.08408e-48	DOWN
23550770	FGSG_03462	hypothetical protein	GO:0003824|GO:0008152|GO:0016787|GO:0030246|GO:0005975|GO:0016798|GO:0004553	catalytic activity|metabolic process|hydrolase activity|carbohydrate binding|carbohydrate metabolic process|hydrolase activity, acting on glycosyl bonds|hydrolase activity, hydrolyzing O-glycosyl compounds	K01187	alpha-glucosidase[3.2.1.20]	fgr01100|fgr00500|fgr00052	Metabolic pathways - Fusarium graminearum|Starch and sucrose metabolism - Fusarium graminearum|Galactose metabolism - Fusarium graminearum	chr2:6834147-6837070	12	737	0.270332	19.7137	0.270332	19.7137	-6.18832	7.12254e-84	6.36337e-82	DOWN
23550769	FGSG_03460	hypothetical protein	GO:0016020|GO:0016021|GO:0055085	membrane|integral component of membrane|transmembrane transport	-	-	-	-	chr2:6840139-6842677	9	1791	0.252379	59.6335	0.252379	59.6335	-7.88439	2.53273e-124	1.11693e-121	DOWN
23550761	FGSG_03452	hypothetical protein	-	-	-	-	-	-	chr2:6857762-6860510	2599	15318	64.7977	453.468	64.7977	453.468	-2.80699	5.58305e-52	1.7027e-50	DOWN
23550755	FGSG_03445	hypothetical protein	-	-	-	-	-	-	chr2:6876448-6877278	1486	5338	117.789	502.406	117.789	502.406	-2.09265	9.77247e-35	1.65285e-33	DOWN
23550754	FGSG_03444	hypothetical protein	GO:0003824|GO:0016491|GO:0048037|GO:0016614|GO:0050662|GO:0000166|GO:0050660	catalytic activity|oxidoreductase activity|cofactor binding|oxidoreductase activity, acting on CH-OH group of donors|coenzyme binding|nucleotide binding|flavin adenine dinucleotide binding	-	-	-	-	chr2:6879283-6880821	3	10	0.128403	0.508196	0.128403	0.508196	-1.9847	0.0160841	0.0297889	DOWN
23550745	FGSG_03434	hypothetical protein	-	-	-	-	-	-	chr2:6906057-6906827	0	23	0	2.33322	0	2.33322	#NAME?	7.04324e-08	2.73083e-07	DOWN
23550741	FGSG_03430	hypothetical protein	GO:0003824|GO:0016491	catalytic activity|oxidoreductase activity	-	-	-	-	chr2:6914231-6915565	70	939	4.04822	64.4792	4.04822	64.4792	-3.99347	2.70049e-63	1.27598e-61	DOWN
23550733	FGSG_03422	hypothetical protein	GO:0003824|GO:0016829|GO:0016831	catalytic activity|lyase activity|carboxy-lyase activity	-	-	-	-	chr2:6936080-6936715	25	3099	2.5892	381.103	2.5892	381.103	-7.20153	9.09018e-132	5.15413e-129	DOWN
23550729	FGSG_03418	chitin synthase 1	-	-	K00698	chitin synthase[2.4.1.16]	fgr00520	Amino sugar and nucleotide sugar metabolism - Fusarium graminearum	chr2:6947097-6950800	691	5397	13.0606	121.123	13.0606	121.123	-3.21319	6.405e-60	2.61179e-58	DOWN
23550692	FGSG_03378	hypothetical protein	-	-	-	-	-	-	chr2:7075143-7079021	485	18633	9.21987	420.588	9.21987	420.588	-5.51152	1.17508e-122	4.51345e-120	DOWN
23550661	FGSG_03346	hypothetical protein	GO:0003824|GO:0016787|GO:0016810|GO:0016811|GO:0004040	catalytic activity|hydrolase activity|hydrolase activity, acting on carbon-nitrogen (but not peptide) bonds|hydrolase activity, acting on carbon-nitrogen (but not peptide) bonds, in linear amides|amidase activity	K01426	amidase[3.5.1.4]	fgr00330|fgr00380|fgr00360	Arginine and proline metabolism - Fusarium graminearum|Tryptophan metabolism - Fusarium graminearum|Phenylalanine metabolism - Fusarium graminearum	chr2:7156703-7158490	0	8	0	0.349952	0	0.349952	#NAME?	0.00242129	0.00521111	DOWN
23550660	FGSG_03345	hypothetical protein	GO:0016020|GO:0016021|GO:0055085	membrane|integral component of membrane|transmembrane transport	-	-	-	-	chr2:7159318-7161194	1	7	0.0406	0.337329	0.0406	0.337329	-3.0546	0.00464266	0.0095081	DOWN
23550659	FGSG_03344	hypothetical protein	-	-	-	-	-	-	chr2:7161232-7162741	2077	11639	97.8624	651.158	97.8624	651.158	-2.73418	4.48295e-50	1.28623e-48	DOWN
23550653	FGSG_03338	hypothetical protein	-	-	-	-	-	-	chr2:7186220-7186728	0	6	0	1.21255	0	1.21255	#NAME?	0.0172979	0.0315705	DOWN
23550645	FGSG_03330	hypothetical protein	GO:0016020|GO:0005215|GO:0016021|GO:0055085	membrane|transporter activity|integral component of membrane|transmembrane transport	-	-	-	-	chr2:7206613-7208165	106	378	5.00517	21.1931	5.00517	21.1931	-2.08211	6.64408e-25	7.43525e-24	DOWN
23550637	FGSG_03321	hypothetical protein	GO:0003824|GO:0016020|GO:0008152|GO:0016787|GO:0016788|GO:0016021|GO:0008484	catalytic activity|membrane|metabolic process|hydrolase activity|hydrolase activity, acting on ester bonds|integral component of membrane|sulfuric ester hydrolase activity	-	-	-	-	chr2:7233039-7235660	296	2142	7.43609	63.8946	7.43609	63.8946	-3.10308	5.1215e-54	1.69865e-52	DOWN
23550612	FGSG_03295	hypothetical protein	-	-	-	-	-	-	chr2:7310057-7311201	1011	9821	70.6947	815.422	70.6947	815.422	-3.52787	4.50984e-69	2.48605e-67	DOWN
23550599	FGSG_03281	hypothetical protein	GO:0003700|GO:0043169|GO:0003676|GO:0003677|GO:0046872|GO:0043565|GO:0008270	transcription factor activity, sequence-specific DNA binding|cation binding|nucleic acid binding|DNA binding|metal ion binding|sequence-specific DNA binding|zinc ion binding	-	-	-	-	chr2:7339727-7340683	109	1148	7.9335	99.2135	7.9335	99.2135	-3.64451	8.64135e-60	3.51169e-58	DOWN
23550584	FGSG_03264	hypothetical protein	GO:0003824|GO:0016491|GO:0004497|GO:0016705|GO:0043169|GO:0020037|GO:0046872|GO:0005506	catalytic activity|oxidoreductase activity|monooxygenase activity|oxidoreductase activity, acting on paired donors, with incorporation or reduction of molecular oxygen|cation binding|heme binding|metal ion binding|iron ion binding	-	-	-	-	chr2:7385569-7386821	14	81	0.768476	5.27938	0.768476	5.27938	-2.7803	8.45813e-16	6.04145e-15	DOWN
23550569	FGSG_03249	hypothetical protein	GO:0003824|GO:0008152|GO:0005623|GO:0005622|GO:0016491|GO:0044237|GO:0016614|GO:0009331|GO:0005737|GO:1901135|GO:0006796|GO:0006072|GO:0052591	catalytic activity|metabolic process|cell|intracellular|oxidoreductase activity|cellular metabolic process|oxidoreductase activity, acting on CH-OH group of donors|glycerol-3-phosphate dehydrogenase complex|cytoplasm|carbohydrate derivative metabolic process|phosphate-containing compound metabolic process|glycerol-3-phosphate metabolic process|sn-glycerol-3-phosphate:ubiquinone-8 oxidoreductase a…	K00111	glycerol-3-phosphate dehydrogenase[1.1.5.3]	fgr01110|fgr00564	Biosynthesis of secondary metabolites - Fusarium graminearum|Glycerophospholipid metabolism - Fusarium graminearum	chr2:7421768-7424286	1458	3828	38.8976	121.263	38.8976	121.263	-1.64039	3.12644e-25	3.56575e-24	DOWN
23550558	FGSG_03237	hypothetical protein	-	-	-	-	-	-	chr2:7462159-7463540	172	1012	8.89295	62.1282	8.89295	62.1282	-2.80451	2.0743e-43	4.74062e-42	DOWN
23550547	FGSG_03225	hypothetical protein	-	-	-	-	-	-	chr2:7491247-7492088	80	163	6.86144	16.5998	6.86144	16.5998	-1.27459	4.53767e-11	2.3362e-10	DOWN
23550545	FGSG_03223	hypothetical protein	-	-	-	-	-	-	chr2:7497466-7500406	2442	4496	58.2172	127.269	58.2172	127.269	-1.12837	2.95152e-16	2.17071e-15	DOWN
23550534	FGSG_03211	hypothetical protein	-	-	-	-	-	-	chr2:7532680-7533066	106	904	18.0419	182.699	18.0419	182.699	-3.34004	6.21309e-52	1.88723e-50	DOWN
23550526	FGSG_03202	hypothetical protein	GO:0003824|GO:0016020|GO:0005215|GO:0022857|GO:0016787|GO:0097367|GO:0000166|GO:0016021|GO:0016817|GO:0015075|GO:0016818|GO:0008324|GO:0042626|GO:0016462|GO:0005524|GO:0019829|GO:0046873|GO:0016887|GO:0005388|GO:0042623	catalytic activity|membrane|transporter activity|transmembrane transporter activity|hydrolase activity|carbohydrate derivative binding|nucleotide binding|integral component of membrane|hydrolase activity, acting on acid anhydrides|ion transmembrane transporter activity|hydrolase activity, acting on acid anhydrides, in phosphorus-containing anhydrides|cation transmembrane transporter activity|ATPa…	-	-	-	-	chr2:7551268-7554621	7	31	0.141752	0.745334	0.141752	0.745334	-2.39452	3.7089e-07	1.3423e-06	DOWN
23550525	FGSG_03201	hypothetical protein	GO:0008152|GO:0005623|GO:0009058|GO:0003700|GO:0005622|GO:0006807|GO:0044237|GO:0000981|GO:0043169|GO:0006139|GO:0006725|GO:0003676|GO:0043231|GO:0005634|GO:0003677|GO:0046872|GO:0016070|GO:0006351|GO:0008270	metabolic process|cell|biosynthetic process|transcription factor activity, sequence-specific DNA binding|intracellular|nitrogen compound metabolic process|cellular metabolic process|RNA polymerase II transcription factor activity, sequence-specific DNA binding|cation binding|nucleobase-containing compound metabolic process|cellular aromatic compound metabolic process|nucleic acid binding|intracel…	-	-	-	-	chr2:7555622-7557729	154	297	5.32491	12.1938	5.32491	12.1938	-1.19532	9.58558e-13	5.63076e-12	DOWN
23550491	FGSG_03163	hypothetical protein	GO:0003824|GO:0016491|GO:0048037|GO:0004497|GO:0016705|GO:0050662|GO:0000166|GO:0050661|GO:0016709|GO:0050660|GO:0004499	catalytic activity|oxidoreductase activity|cofactor binding|monooxygenase activity|oxidoreductase activity, acting on paired donors, with incorporation or reduction of molecular oxygen|coenzyme binding|nucleotide binding|NADP binding|oxidoreductase activity, acting on paired donors, with incorporation or reduction of molecular oxygen, NAD(P)H as one donor, and incorporation of one atom of oxygen|…	-	-	-	-	chr2:7659273-7661289	5	45	0.194986	2.08384	0.194986	2.08384	-3.4178	3.23544e-12	1.82753e-11	DOWN
23550490	FGSG_03162	hypothetical protein	GO:0016020|GO:0005215|GO:0022857|GO:0016021	membrane|transporter activity|transmembrane transporter activity|integral component of membrane	-	-	-	-	chr2:7661906-7662977	7	142	0.470051	11.3213	0.470051	11.3213	-4.59008	7.28345e-34	1.18475e-32	DOWN
23550454	FGSG_03125	hypothetical protein	-	-	K03671	thioredoxin 1[-]	-	-	chr2:7759598-7760230	15	258	2.13867	43.6773	2.13867	43.6773	-4.3521	3.23217e-44	7.59081e-43	DOWN
23550452	FGSG_03123	hypothetical protein	-	-	-	-	-	-	chr2:7770173-7770691	35	576	4.44212	86.8026	4.44212	86.8026	-4.28842	3.5768e-59	1.43397e-57	DOWN
23550443	FGSG_03113	hypothetical protein	-	-	-	-	-	-	chr2:7798015-7799785	7	171	0.366841	10.6399	0.366841	10.6399	-4.85819	1.39183e-38	2.6991e-37	DOWN
23550425	FGSG_03094	hypothetical protein	-	-	-	-	-	-	chr2:7845512-7846358	2	34	0.165061	3.3324	0.165061	3.3324	-4.33549	1.63617e-11	8.75983e-11	DOWN
23550423	FGSG_03091	hypothetical protein	-	-	-	-	-	-	chr2:7852896-7853914	0	115	0	9.48782	0	9.48782	#NAME?	4.76291e-30	6.64853e-29	DOWN
23550422	FGSG_03090	hypothetical protein	GO:0016020|GO:0005215|GO:0022857|GO:0016021|GO:0015238|GO:0015297	membrane|transporter activity|transmembrane transporter activity|integral component of membrane|drug transmembrane transporter activity|antiporter activity	-	-	-	-	chr2:7855377-7856810	95	169	4.36377	9.21753	4.36377	9.21753	-1.0788	1.35856e-09	6.12511e-09	DOWN
23550418	FGSG_03086	hypothetical protein	GO:0003824|GO:0016020|GO:0016491|GO:0016705|GO:0043169|GO:0016021|GO:0020037|GO:0046872|GO:0005506	catalytic activity|membrane|oxidoreductase activity|oxidoreductase activity, acting on paired donors, with incorporation or reduction of molecular oxygen|cation binding|integral component of membrane|heme binding|metal ion binding|iron ion binding	-	-	-	-	chr2:7866891-7868925	92	194	3.4888	8.73532	3.4888	8.73532	-1.32413	2.09179e-12	1.1963e-11	DOWN
23550406	FGSG_03071	hypothetical protein	GO:0003824|GO:0016491	catalytic activity|oxidoreductase activity	K00306	sarcosine oxidase / L-pipecolate oxidase[1.5.3.7]	fgr01100|fgr00260|fgr04146|fgr00310	Metabolic pathways - Fusarium graminearum|Glycine, serine and threonine metabolism - Fusarium graminearum|Peroxisome - Fusarium graminearum|Lysine degradation - Fusarium graminearum	chr2:7912815-7914211	3	49	0.150048	2.90995	0.150048	2.90995	-4.2775	1.04021e-15	7.39007e-15	DOWN
23550401	FGSG_03066	hypothetical protein	-	-	K17841	15-cis-phytoene synthase / lycopene beta-cyclase[5.5.1.19]	fgr01100|fgr01110|fgr00906	Metabolic pathways - Fusarium graminearum|Biosynthesis of secondary metabolites - Fusarium graminearum|Carotenoid biosynthesis - Fusarium graminearum	chr2:7925744-7927760	59	242	2.22583	10.8405	2.22583	10.8405	-2.28401	1.23936e-23	1.31291e-22	DOWN
23550400	FGSG_03065	phytoene dehydrogenase	-	-	K15745	phytoene desaturase (3,4-didehydrolycopene-forming)[1.3.99.30]	fgr01100|fgr01110|fgr00906	Metabolic pathways - Fusarium graminearum|Biosynthesis of secondary metabolites - Fusarium graminearum|Carotenoid biosynthesis - Fusarium graminearum	chr2:7928326-7930202	117	1156	4.47028	52.4443	4.47028	52.4443	-3.55235	3.44528e-58	1.34501e-56	DOWN
23550396	FGSG_03061	hypothetical protein	GO:0003824|GO:0016491|GO:0043169|GO:0046872|GO:0008270	catalytic activity|oxidoreductase activity|cation binding|metal ion binding|zinc ion binding	-	-	-	-	chr2:7942168-7943485	294	11470	16.6372	770.705	16.6372	770.705	-5.53369	1.10964e-120	3.47696e-118	DOWN
23550394	FGSG_03059	hypothetical protein	-	-	-	-	-	-	chr2:7946267-7947250	588	2405	41.6467	202.26	41.6467	202.26	-2.27994	6.09702e-37	1.1238e-35	DOWN
23550365	FGSG_03026	hypothetical protein	GO:0003824|GO:0008152|GO:0009058|GO:0016491|GO:0006807|GO:0044237|GO:0051536|GO:0006139|GO:0006725|GO:0006260|GO:0008998	catalytic activity|metabolic process|biosynthetic process|oxidoreductase activity|nitrogen compound metabolic process|cellular metabolic process|iron-sulfur cluster binding|nucleobase-containing compound metabolic process|cellular aromatic compound metabolic process|DNA replication|ribonucleoside-triphosphate reductase activity	-	-	-	-	chr2:8027449-8029926	27	17040	0.717722	537.831	0.717722	537.831	-9.54951	1.17383e-202	1.39768e-198	DOWN
23550364	FGSG_03025	hypothetical protein	-	-	-	-	-	-	chr2:8030699-8031511	4	882	0.324117	84.8508	0.324117	84.8508	-8.03227	9.89106e-96	1.30859e-93	DOWN
23550348	FGSG_03009	hypothetical protein	GO:0016020|GO:0016021	membrane|integral component of membrane	-	-	-	-	chr2:8073527-8074841	233	2978	12.8218	194.584	12.8218	194.584	-3.92373	9.46802e-74	5.96485e-72	DOWN
23550346	FGSG_03006	hypothetical protein	GO:0003824|GO:0016740|GO:0016746|GO:0016747	catalytic activity|transferase activity|transferase activity, transferring acyl groups|transferase activity, transferring acyl groups other than amino-acyl groups	-	-	-	-	chr2:8081649-8083163	1	45	0.0434943	2.32317	0.0434943	2.32317	-5.73912	1.98699e-14	1.30281e-13	DOWN
23550345	FGSG_03005	hypothetical protein	-	-	-	-	-	-	chr2:8085233-8086218	2	19	0.149341	1.68487	0.149341	1.68487	-3.49595	8.426e-06	2.62502e-05	DOWN
23550339	FGSG_02999	hypothetical protein	-	-	-	-	-	-	chr2:8095332-8096389	38	77	2.49062	5.99243	2.49062	5.99243	-1.26664	1.23921e-07	4.70211e-07	DOWN
23550326	FGSG_02984	hypothetical protein	-	-	-	-	-	-	chr2:8128894-8130485	47	2161	2.8299	154.495	2.8299	154.495	-5.77067	9.22377e-105	1.9268e-102	DOWN
23550320	FGSG_02978	hypothetical protein	GO:0016020|GO:0005215|GO:0022857|GO:0016021	membrane|transporter activity|transmembrane transporter activity|integral component of membrane	-	-	-	-	chr2:8148505-8150548	4696	45676	159.693	1844.32	159.693	1844.32	-3.52972	5.54642e-71	3.15987e-69	DOWN
23550310	FGSG_02967	hypothetical protein	-	-	-	-	-	-	chr2:8184837-8186213	467	1005	22.3393	57.0834	22.3393	57.0834	-1.35349	3.11824e-18	2.54656e-17	DOWN
23550309	FGSG_02966	hypothetical protein	-	-	-	-	-	-	chr2:8187290-8189159	202	4841	8.31605	236.642	8.31605	236.642	-4.83067	1.05328e-97	1.51102e-95	DOWN
23550297	FGSG_02953	hypothetical protein	-	-	-	-	-	-	chr2:8207380-8208087	17	762	1.58162	84.1782	1.58162	84.1782	-5.73398	2.65897e-80	2.05587e-78	DOWN
23550295	FGSG_02950	hypothetical protein	GO:0016020|GO:0016021	membrane|integral component of membrane	-	-	-	-	chr2:8218396-8220010	473	1414	19.2919	68.4786	19.2919	68.4786	-1.82766	7.08377e-27	8.71348e-26	DOWN
23550281	FGSG_02934	hypothetical protein	-	-	-	-	-	-	chr2:8262260-8264053	0	196	0	8.70511	0	8.70511	#NAME?	1.28302e-43	2.95491e-42	DOWN
23550273	FGSG_02926	hypothetical protein	GO:0016020|GO:0016021	membrane|integral component of membrane	-	-	-	-	chr2:8281556-8282583	852	3171	54.5925	241.257	54.5925	241.257	-2.1438	1.03172e-34	1.74252e-33	DOWN
23550259	FGSG_02911	hypothetical protein	-	-	-	-	-	-	chr2:8317385-8317747	6	48	1.08878	10.3422	1.08878	10.3422	-3.24777	4.20536e-12	2.35749e-11	DOWN
23550251	FGSG_02903	hypothetical protein	-	-	-	-	-	-	chr2:8335145-8336029	35	61	2.60504	5.39093	2.60504	5.39093	-1.04923	7.63722e-06	2.39811e-05	DOWN
23550249	FGSG_02901	hypothetical protein	GO:0003824|GO:0016020|GO:0008152|GO:0016787|GO:0016788|GO:0016021|GO:0008484	catalytic activity|membrane|metabolic process|hydrolase activity|hydrolase activity, acting on ester bonds|integral component of membrane|sulfuric ester hydrolase activity	-	-	-	-	chr2:8342775-8345354	607	2483	15.4973	75.2722	15.4973	75.2722	-2.2801	5.08234e-37	9.41142e-36	DOWN
23550248	FGSG_02899	hypothetical protein	-	-	-	-	-	-	chr2:8355261-8356458	50	193	2.99139	13.7103	2.99139	13.7103	-2.19637	1.37327e-20	1.25781e-19	DOWN
23550247	FGSG_02898	hypothetical protein	-	-	-	-	-	-	chr2:8360177-8364003	1	156	0.0180928	3.35014	0.0180928	3.35014	-7.53266	1.7164e-37	3.21339e-36	DOWN
23550245	FGSG_02896	hypothetical protein	-	-	-	-	-	-	chr2:8368415-8369672	4	21	0.23054	1.43697	0.23054	1.43697	-2.63994	1.03095e-05	3.1769e-05	DOWN
23550217	FGSG_02867	hypothetical protein	-	-	-	-	-	-	chr2:8443934-8445233	6	36	0.315928	2.25072	0.315928	2.25072	-2.83272	4.38438e-09	1.89148e-08	DOWN
23550216	FGSG_02866	hypothetical protein	GO:0003824	catalytic activity	-	-	-	-	chr2:8445814-8447016	42	320	2.40776	21.7825	2.40776	21.7825	-3.17741	1.34916e-36	2.4414e-35	DOWN
23550186	FGSG_02828	hypothetical protein	-	-	-	-	-	-	chr2:8543122-8544060	712	7894	49.946	657.52	49.946	657.52	-3.71859	2.20654e-73	1.36131e-71	DOWN
23550185	FGSG_02827	hypothetical protein	-	-	-	-	-	-	chr2:8544683-8545702	5	12	0.322874	0.920167	0.322874	0.920167	-1.51092	0.0103193	0.0197829	DOWN
23550152	FGSG_02794	hypothetical protein	GO:0016020|GO:0016021	membrane|integral component of membrane	-	-	-	-	chr2:8650869-8652086	790	2092	47.0074	147.806	47.0074	147.806	-1.65274	1.59787e-24	1.76328e-23	DOWN
23550150	FGSG_02792	hypothetical protein	-	-	-	-	-	-	chr2:8657973-8659079	6	176	0.414283	14.4292	0.414283	14.4292	-5.12223	3.93463e-41	8.29197e-40	DOWN
23550110	FGSG_02751	inositol oxygenase 4	GO:0003824|GO:0008152|GO:0005623|GO:0005622|GO:0016491|GO:0044237|GO:0016701|GO:0005975|GO:0043169|GO:0005737|GO:0019310|GO:0050113|GO:0046872|GO:0016052|GO:0005506	catalytic activity|metabolic process|cell|intracellular|oxidoreductase activity|cellular metabolic process|oxidoreductase activity, acting on single donors with incorporation of molecular oxygen|carbohydrate metabolic process|cation binding|cytoplasm|inositol catabolic process|inositol oxygenase activity|metal ion binding|carbohydrate catabolic process|iron ion binding	K00469	inositol oxygenase[1.13.99.1]	fgr00562|fgr00053	Inositol phosphate metabolism - Fusarium graminearum|Ascorbate and aldarate metabolism - Fusarium graminearum	chr1:8857213-8858139	5	275	0.355266	23.2023	0.355266	23.2023	-6.02922	4.22461e-54	1.41299e-52	DOWN
23550108	FGSG_02749	hypothetical protein	-	-	-	-	-	-	chr1:8840999-8845109	1079	2194	20.7817	50.1751	20.7817	50.1751	-1.27166	5.12548e-18	4.13476e-17	DOWN
23550094	FGSG_02734	hypothetical protein	-	-	-	-	-	-	chr1:8785012-8787674	36	301	1.11959	11.1152	1.11959	11.1152	-3.3115	1.40726e-37	2.63877e-36	DOWN
23550091	FGSG_02730	hypothetical protein	GO:0008152|GO:0006807|GO:0044237|GO:0051726|GO:0007049|GO:0006796|GO:0019901|GO:0016310|GO:0006464|GO:0000079|GO:0045859	metabolic process|nitrogen compound metabolic process|cellular metabolic process|regulation of cell cycle|cell cycle|phosphate-containing compound metabolic process|protein kinase binding|phosphorylation|cellular protein modification process|regulation of cyclin-dependent protein serine/threonine kinase activity|regulation of protein kinase activity	-	-	-	-	chr1:8760169-8762187	2957	6800	101.605	277.437	101.605	277.437	-1.44919	6.62022e-22	6.52541e-21	DOWN
23550063	FGSG_02698	hypothetical protein	-	-	-	-	-	-	chr1:8655922-8657765	531	2238	20.0786	100.482	20.0786	100.482	-2.32321	1.08786e-37	2.04309e-36	DOWN
23550062	FGSG_02697	hypothetical protein	GO:0016020|GO:0005215|GO:0005623|GO:0005622|GO:0022857|GO:0005737|GO:0016021|GO:0005794|GO:0043231|GO:0055085|GO:0005457|GO:0036085	membrane|transporter activity|cell|intracellular|transmembrane transporter activity|cytoplasm|integral component of membrane|Golgi apparatus|intracellular membrane-bounded organelle|transmembrane transport|GDP-fucose transmembrane transporter activity|GDP-fucose import into Golgi lumen	-	-	-	-	chr1:8652386-8653981	659	2051	28.1688	104.098	28.1688	104.098	-1.88576	8.7992e-29	1.16543e-27	DOWN
23550054	FGSG_02689	hypothetical protein	GO:0016020|GO:0016021	membrane|integral component of membrane	-	-	-	-	chr1:8630398-8632900	854	3512	22.4742	109.742	22.4742	109.742	-2.28777	6.29257e-38	1.20073e-36	DOWN
23550053	FGSG_02688	hypothetical protein	GO:0016020|GO:0016021|GO:0055085	membrane|integral component of membrane|transmembrane transport	-	-	-	-	chr1:8627630-8629160	47	438	2.27306	25.1521	2.27306	25.1521	-3.46797	1.10649e-44	2.64028e-43	DOWN
23550051	FGSG_02686	ribonuclease Trv	GO:0003824|GO:0016787|GO:0016788|GO:0003676|GO:0003723|GO:0004518|GO:0004540|GO:0004519|GO:0004521|GO:0033897	catalytic activity|hydrolase activity|hydrolase activity, acting on ester bonds|nucleic acid binding|RNA binding|nuclease activity|ribonuclease activity|endonuclease activity|endoribonuclease activity|ribonuclease T2 activity	-	-	-	-	chr1:8622631-8623518	0	23	0	2.14156	0	2.14156	#NAME?	7.04324e-08	2.73083e-07	DOWN
23550046	FGSG_02681	hypothetical protein	GO:0016020|GO:0016021	membrane|integral component of membrane	-	-	-	-	chr1:8612856-8614145	5	197	0.255296	11.9441	0.255296	11.9441	-5.54799	4.6892e-44	1.09265e-42	DOWN
23550045	FGSG_02680	hypothetical protein	GO:0003824|GO:0016020|GO:0016740|GO:0016021|GO:0016746|GO:0016747	catalytic activity|membrane|transferase activity|integral component of membrane|transferase activity, transferring acyl groups|transferase activity, transferring acyl groups other than amino-acyl groups	-	-	-	-	chr1:8610280-8611785	6	68	0.262434	3.53151	0.262434	3.53151	-3.75026	8.52741e-18	6.80992e-17	DOWN
23550034	FGSG_02669	hypothetical protein	-	-	-	-	-	-	chr1:8586162-8587247	20	39	1.44928	3.35565	1.44928	3.35565	-1.21125	4.05448e-05	0.000115661	DOWN
23550024	FGSG_02658	endoglucanase-5	GO:0003824|GO:0008152|GO:0005576|GO:0016787|GO:0030246|GO:0005975|GO:0016798|GO:0004553|GO:0030248|GO:0008810	catalytic activity|metabolic process|extracellular region|hydrolase activity|carbohydrate binding|carbohydrate metabolic process|hydrolase activity, acting on glycosyl bonds|hydrolase activity, hydrolyzing O-glycosyl compounds|cellulose binding|cellulase activity	-	-	-	-	chr1:8554811-8556119	315	46466	16.5992	2907.39	16.5992	2907.39	-7.45247	1.05415e-177	2.51035e-174	DOWN
23550009	FGSG_02643	hypothetical protein	-	-	-	-	-	-	chr1:8511240-8514137	432	4255	10.2654	120.056	10.2654	120.056	-3.54784	3.68221e-67	1.87368e-65	DOWN
23550000	FGSG_02634	hypothetical protein	GO:0008152|GO:0006629	metabolic process|lipid metabolic process	-	-	-	-	chr1:8484260-8486218	229	1664	8.08371	69.746	8.08371	69.746	-3.10902	1.34201e-52	4.21616e-51	DOWN
23549999	FGSG_02632	hypothetical protein	GO:0003824|GO:0008152|GO:0016787|GO:0044237|GO:0005975|GO:0016798|GO:0004553|GO:0016052|GO:0000272|GO:0015926|GO:0102483|GO:0008422|GO:0030245	catalytic activity|metabolic process|hydrolase activity|cellular metabolic process|carbohydrate metabolic process|hydrolase activity, acting on glycosyl bonds|hydrolase activity, hydrolyzing O-glycosyl compounds|carbohydrate catabolic process|polysaccharide catabolic process|glucosidase activity|scopolin beta-glucosidase activity|beta-glucosidase activity|cellulose catabolic process	K05349	beta-glucosidase[3.2.1.21]	fgr01100|fgr01110|fgr00500|fgr00460	Metabolic pathways - Fusarium graminearum|Biosynthesis of secondary metabolites - Fusarium graminearum|Starch and sucrose metabolism - Fusarium graminearum|Cyanoamino acid metabolism - Fusarium graminearum	chr1:8474838-8477388	20	148	0.527169	4.63204	0.527169	4.63204	-3.13531	2.25343e-25	2.58743e-24	DOWN
23549983	FGSG_02615	hypothetical protein	GO:0003824|GO:0016740|GO:0008168|GO:0008171	catalytic activity|transferase activity|methyltransferase activity|O-methyltransferase activity	-	-	-	-	chr1:8422647-8423888	23	726	1.25001	46.8502	1.25001	46.8502	-5.22805	1.49858e-74	9.69759e-73	DOWN
23549982	FGSG_02614	hypothetical protein	-	-	-	-	-	-	chr1:8420652-8421350	3	97	0.378569	14.5338	0.378569	14.5338	-5.26271	9.12048e-27	1.11611e-25	DOWN
23549969	FGSG_02600	1,2-dihydroxy-3-keto-5-methylthiopentene dioxygenase	GO:0003824|GO:0008152|GO:0005623|GO:0009058|GO:0005622|GO:0016491|GO:0006807|GO:0044237|GO:0006520|GO:0016701|GO:0006790|GO:0043169|GO:0005737|GO:0043231|GO:0016702|GO:0005634|GO:0008652|GO:0046872|GO:0010309|GO:0019752|GO:0006555|GO:0005506|GO:0009086|GO:0019509	catalytic activity|metabolic process|cell|biosynthetic process|intracellular|oxidoreductase activity|nitrogen compound metabolic process|cellular metabolic process|cellular amino acid metabolic process|oxidoreductase activity, acting on single donors with incorporation of molecular oxygen|sulfur compound metabolic process|cation binding|cytoplasm|intracellular membrane-bounded organelle|oxidoredu…	K08967	1,2-dihydroxy-3-keto-5-methylthiopentene dioxygenase[1.13.11.54]	fgr01100|fgr00270	Metabolic pathways - Fusarium graminearum|Cysteine and methionine metabolism - Fusarium graminearum	chr1:8375941-8376815	1822	7182	157.914	739.111	157.914	739.111	-2.22665	7.08119e-38	1.34905e-36	DOWN
23549955	FGSG_02585	hypothetical protein	-	-	-	-	-	-	chr1:8324579-8327904	585	12327	11.7985	295.202	11.7985	295.202	-4.64503	1.8416e-98	2.74099e-96	DOWN
23549947	FGSG_02577	hypothetical protein	GO:0016020|GO:0016021	membrane|integral component of membrane	-	-	-	-	chr1:8279517-8289365	1106	4796	7.59271	39.0942	7.59271	39.0942	-2.36427	4.28913e-40	8.74497e-39	DOWN
23549930	FGSG_02560	hypothetical protein	-	-	-	-	-	-	chr1:8225907-8226715	72	1194	6.28997	123.854	6.28997	123.854	-4.29944	2.29553e-71	1.33985e-69	DOWN
23549922	FGSG_02552	hypothetical protein	-	-	-	-	-	-	chr1:8201286-8202578	70	183	3.91088	12.1399	3.91088	12.1399	-1.63419	6.28366e-15	4.23907e-14	DOWN
23549921	FGSG_02551	hypothetical protein	-	-	-	-	-	-	chr1:8198028-8199209	417	2520	23.2383	166.748	23.2383	166.748	-2.84309	4.2955e-49	1.19501e-47	DOWN
23549920	FGSG_02550	hypothetical protein	-	-	-	-	-	-	chr1:8197445-8197835	128	792	25.0932	184.359	25.0932	184.359	-2.87714	6.60359e-43	1.48077e-41	DOWN
23549894	FGSG_02522	SUR2 protein	GO:0003824|GO:0008152|GO:0009058|GO:0016491|GO:0006629|GO:0043169|GO:0008610|GO:0046872|GO:0005506	catalytic activity|metabolic process|biosynthetic process|oxidoreductase activity|lipid metabolic process|cation binding|lipid biosynthetic process|metal ion binding|iron ion binding	K04713	sphinganine C4-monooxygenase[1.14.18.5]	fgr01100|fgr00600	Metabolic pathways - Fusarium graminearum|Sphingolipid metabolism - Fusarium graminearum	chr1:8116645-8118822	1714	15274	53.9679	571.043	53.9679	571.043	-3.40343	2.48603e-67	1.28143e-65	DOWN
23549888	FGSG_02516	hypothetical protein	GO:0046983	protein dimerization activity	-	-	-	-	chr1:8093779-8095837	516	4543	24.5229	256.364	24.5229	256.364	-3.38599	1.61864e-63	7.74024e-62	DOWN
23549874	FGSG_02502	C-5 sterol desaturase	GO:0003824|GO:0016020|GO:0008152|GO:0009058|GO:0016491|GO:0006629|GO:0043169|GO:0016021|GO:0008610|GO:0046872|GO:0005506	catalytic activity|membrane|metabolic process|biosynthetic process|oxidoreductase activity|lipid metabolic process|cation binding|integral component of membrane|lipid biosynthetic process|metal ion binding|iron ion binding	K00227	Delta7-sterol 5-desaturase[1.14.19.20]	fgr01100|fgr01110|fgr01130|fgr00100	Metabolic pathways - Fusarium graminearum|Biosynthesis of secondary metabolites - Fusarium graminearum|Biosynthesis of antibiotics - Fusarium graminearum|Steroid biosynthesis - Fusarium graminearum	chr1:8049520-8051065	214	4928	9.46049	258.68	9.46049	258.68	-4.77311	1.56956e-96	2.17312e-94	DOWN
23549864	FGSG_02492	hypothetical protein	GO:0003824|GO:0005623|GO:0005622|GO:0016740|GO:0043231|GO:0008168|GO:0005634|GO:0005730|GO:0008757|GO:0008173|GO:0016433	catalytic activity|cell|intracellular|transferase activity|intracellular membrane-bounded organelle|methyltransferase activity|nucleus|nucleolus|S-adenosylmethionine-dependent methyltransferase activity|RNA methyltransferase activity|rRNA (adenine) methyltransferase activity	-	-	-	-	chr1:8027117-8027992	112	203	8.42173	18.1246	8.42173	18.1246	-1.10576	1.37303e-10	6.78369e-10	DOWN
23549861	FGSG_02489	hypothetical protein	-	-	-	-	-	-	chr1:8004855-8006819	174	2885	5.83274	114.831	5.83274	114.831	-4.2992	1.08028e-81	8.93255e-80	DOWN
23549857	FGSG_02485	hypothetical protein	GO:0003824|GO:0008152|GO:0016491|GO:0044237|GO:0016701|GO:0043169|GO:0006725|GO:0046872|GO:0005506|GO:0008270|GO:0008198	catalytic activity|metabolic process|oxidoreductase activity|cellular metabolic process|oxidoreductase activity, acting on single donors with incorporation of molecular oxygen|cation binding|cellular aromatic compound metabolic process|metal ion binding|iron ion binding|zinc ion binding|ferrous iron binding	-	-	-	-	chr1:7995882-7996793	81	470	6.17532	42.5463	6.17532	42.5463	-2.78445	1.75403e-36	3.15964e-35	DOWN
23549852	FGSG_02480	hypothetical protein	-	-	K01807	ribose 5-phosphate isomerase A[5.3.1.6]	fgr01100|fgr01110|fgr01130|fgr01230|fgr01200|fgr00030	Metabolic pathways - Fusarium graminearum|Biosynthesis of secondary metabolites - Fusarium graminearum|Biosynthesis of antibiotics - Fusarium graminearum|Biosynthesis of amino acids - Fusarium graminearum|Carbon metabolism - Fusarium graminearum|Pentose phosphate pathway - Fusarium graminearum	chr1:7976003-7977475	714	2490	33.261	137.73	33.261	137.73	-2.04994	2.12229e-32	3.25645e-31	DOWN
23549849	FGSG_02477	hypothetical protein	-	-	K03885	NADH dehydrogenase[1.6.99.3]	fgr00190	Oxidative phosphorylation - Fusarium graminearum	chr1:7970600-7972721	189	4357	6.19373	169.539	6.19373	169.539	-4.77466	1.20098e-95	1.57144e-93	DOWN
23549819	FGSG_02443	hypothetical protein	-	-	-	-	-	-	chr1:7864289-7865136	77	1737	6.95744	186.359	6.95744	186.359	-4.74338	1.57307e-84	1.42981e-82	DOWN
23549808	FGSG_02432	hypothetical protein	GO:0003824|GO:0016491|GO:0043169|GO:0046872|GO:0008270	catalytic activity|oxidoreductase activity|cation binding|metal ion binding|zinc ion binding	-	-	-	-	chr1:7835812-7837269	3	21	0.149707	1.24429	0.149707	1.24429	-3.05511	1.5797e-06	5.36494e-06	DOWN
23549778	FGSG_02400	hypothetical protein	GO:0003824|GO:0016020|GO:0005215|GO:0022857|GO:0016787|GO:0097367|GO:0000166|GO:0016021|GO:0016817|GO:0015075|GO:0016818|GO:0008324|GO:0042626|GO:0016462|GO:0005524|GO:0019829|GO:0046873|GO:0016887|GO:0005388|GO:0042623	catalytic activity|membrane|transporter activity|transmembrane transporter activity|hydrolase activity|carbohydrate derivative binding|nucleotide binding|integral component of membrane|hydrolase activity, acting on acid anhydrides|ion transmembrane transporter activity|hydrolase activity, acting on acid anhydrides, in phosphorus-containing anhydrides|cation transmembrane transporter activity|ATPa…	-	-	-	-	chr1:7735955-7739969	1492	3718	25.4738	75.3746	25.4738	75.3746	-1.56507	8.80462e-24	9.39396e-23	DOWN
23549715	FGSG_02333	hypothetical protein	-	-	-	-	-	-	chr1:7542879-7544494	7	36	0.471493	2.87899	0.471493	2.87899	-2.61026	2.30315e-08	9.35638e-08	DOWN
23549697	FGSG_02315	hypothetical protein	GO:0003824|GO:0008152|GO:0031177	catalytic activity|metabolic process|phosphopantetheine binding	-	-	-	-	chr1:7471725-7494732	454	18248	1.29976	62.0318	1.29976	62.0318	-5.57669	2.9035e-124	1.23471e-121	DOWN
23549674	FGSG_02291	hypothetical protein	GO:0003824|GO:0016491	catalytic activity|oxidoreductase activity	K13953	alcohol dehydrogenase, propanol-preferring[1.1.1.1]	fgr01100|fgr01110|fgr01130|fgr00350|fgr00010|fgr00071	Metabolic pathways - Fusarium graminearum|Biosynthesis of secondary metabolites - Fusarium graminearum|Biosynthesis of antibiotics - Fusarium graminearum|Tyrosine metabolism - Fusarium graminearum|Glycolysis / Gluconeogenesis - Fusarium graminearum|Fatty acid degradation - Fusarium graminearum	chr1:7416738-7418051	6	1666	0.325557	107.333	0.325557	107.333	-8.36497	2.67787e-121	9.37806e-119	DOWN
23549664	FGSG_02281	hypothetical protein	GO:0016020|GO:0005215|GO:0022857|GO:0016021|GO:0015075|GO:0015140	membrane|transporter activity|transmembrane transporter activity|integral component of membrane|ion transmembrane transporter activity|malate transmembrane transporter activity	-	-	-	-	chr1:7387706-7389173	335	2442	15.0316	130.106	15.0316	130.106	-3.11362	7.26998e-55	2.48746e-53	DOWN
23549641	FGSG_02255	hypothetical protein	-	-	-	-	-	-	chr1:7316318-7317039	112	320	11.0772	37.5797	11.0772	37.5797	-1.76236	1.06244e-19	9.34307e-19	DOWN
23549615	FGSG_02229	hypothetical protein	GO:0016020|GO:0005215|GO:0022857|GO:0015075|GO:0015171	membrane|transporter activity|transmembrane transporter activity|ion transmembrane transporter activity|amino acid transmembrane transporter activity	-	-	-	-	chr1:7225551-7227373	49	738	1.91551	34.2558	1.91551	34.2558	-4.16055	6.03749e-62	2.66253e-60	DOWN
23549609	FGSG_02221	hypothetical protein	-	-	-	-	-	-	chr1:7208272-7208821	11	438	1.31738	62.2858	1.31738	62.2858	-5.56316	6.62727e-65	3.24736e-63	DOWN
23549591	FGSG_02201	hypothetical protein	GO:0016020|GO:0016021	membrane|integral component of membrane	-	-	-	-	chr1:7162598-7163556	40	322	3.03898	29.0479	3.03898	29.0479	-3.25677	7.22097e-38	1.37348e-36	DOWN
23549590	FGSG_02199	hypothetical protein	GO:0016020|GO:0016021	membrane|integral component of membrane	-	-	-	-	chr1:7158229-7159634	370	1388	17.3342	77.2115	17.3342	77.2115	-2.15519	7.02764e-33	1.09383e-31	DOWN
23549529	FGSG_02134	hypothetical protein	-	-	-	-	-	-	chr1:6988648-6989374	1	17	0.122026	2.46222	0.122026	2.46222	-4.3347	2.47519e-06	8.20951e-06	DOWN
23549496	FGSG_02098	hypothetical protein	GO:0051087	chaperone binding	-	-	-	-	chr1:6894230-6895612	966	2638	46.0089	149.187	46.0089	149.187	-1.69714	1.19255e-25	1.3935e-24	DOWN
23549488	FGSG_02090	hypothetical protein	GO:0003824|GO:0008152|GO:0016787|GO:0044237|GO:0007165|GO:0006629|GO:0044255|GO:0006644|GO:0006796|GO:0046856	catalytic activity|metabolic process|hydrolase activity|cellular metabolic process|signal transduction|lipid metabolic process|cellular lipid metabolic process|phospholipid metabolic process|phosphate-containing compound metabolic process|phosphatidylinositol dephosphorylation	K01099	inositol polyphosphate 5-phosphatase INPP5B/F[3.1.3.36]	fgr01100|fgr00562|fgr04070	Metabolic pathways - Fusarium graminearum|Inositol phosphate metabolism - Fusarium graminearum|Phosphatidylinositol signaling system - Fusarium graminearum	chr1:6873821-6876736	133	705	3.00434	18.9095	3.00434	18.9095	-2.65399	3.42533e-38	6.59958e-37	DOWN
23549485	FGSG_02087	hypothetical protein	GO:0003824|GO:0016491	catalytic activity|oxidoreductase activity	-	-	-	-	chr1:6863402-6865144	99	762	4.44216	40.5982	4.44216	40.5982	-3.19208	1.1924e-47	3.11358e-46	DOWN
23549483	FGSG_02085	hypothetical protein	-	-	-	-	-	-	chr1:6858747-6860375	0	18	0	0.88878	0	0.88878	#NAME?	2.47519e-06	8.20951e-06	DOWN
23549475	FGSG_02077	hypothetical protein	-	-	-	-	-	-	chr1:6826679-6827762	4754	46105	304.912	3511.2	304.912	3511.2	-3.5255	7.18022e-71	4.07119e-69	DOWN
23549471	FGSG_02073	lysophospholipase 2	GO:0003824|GO:0008152|GO:0016787|GO:0044237|GO:0006629|GO:0016788|GO:0044255|GO:0006644|GO:0016042|GO:0006796|GO:0052689|GO:0004622|GO:0009395	catalytic activity|metabolic process|hydrolase activity|cellular metabolic process|lipid metabolic process|hydrolase activity, acting on ester bonds|cellular lipid metabolic process|phospholipid metabolic process|lipid catabolic process|phosphate-containing compound metabolic process|carboxylic ester hydrolase activity|lysophospholipase activity|phospholipid catabolic process	K13333	lysophospholipase[3.1.1.5]	fgr00564	Glycerophospholipid metabolism - Fusarium graminearum	chr1:6816522-6818613	537	1767	18.1395	70.8728	18.1395	70.8728	-1.96609	5.20809e-30	7.23602e-29	DOWN
23549451	FGSG_02052	hypothetical protein	-	-	-	-	-	-	chr1:6761163-6763044	2	104	0.0718598	4.43759	0.0718598	4.43759	-5.94845	3.33101e-28	4.31582e-27	DOWN
23549450	FGSG_02051	superoxide dismutase	GO:0003824|GO:0016491|GO:0004784|GO:0043169|GO:0046872	catalytic activity|oxidoreductase activity|superoxide dismutase activity|cation binding|metal ion binding	K04564	superoxide dismutase, Fe-Mn family[1.15.1.1]	fgr04146	Peroxisome - Fusarium graminearum	chr1:6758873-6760031	399	17194	25.3688	1298.06	25.3688	1298.06	-5.67716	1.34766e-126	6.41862e-124	DOWN
23549449	FGSG_02050	hypothetical protein	-	-	-	-	-	-	chr1:6757645-6758531	1	3634	0.0789148	340.389	0.0789148	340.389	-12.0746	7.71831e-154	9.19019e-151	DOWN
23549448	FGSG_02049	hypothetical protein	-	-	-	-	-	-	chr1:6755743-6756909	735	1336	41.4861	89.5392	41.4861	89.5392	-1.10989	4.89756e-15	3.34376e-14	DOWN
23549437	FGSG_02038	hypothetical protein	-	-	-	-	-	-	chr1:6721399-6722377	70	1240	4.70983	99.0642	4.70983	99.0642	-4.39462	1.10803e-73	6.94387e-72	DOWN
23549434	FGSG_02035	hypothetical protein	-	-	-	-	-	-	chr1:6714275-6717778	72	658	1.44109	15.6378	1.44109	15.6378	-3.4398	6.95446e-50	1.97159e-48	DOWN
23549433	FGSG_02034	alcohol dehydrogenase 1	GO:0003824|GO:0016491|GO:0043169|GO:0046872|GO:0008270	catalytic activity|oxidoreductase activity|cation binding|metal ion binding|zinc ion binding	K13953	alcohol dehydrogenase, propanol-preferring[1.1.1.1]	fgr01100|fgr01110|fgr01130|fgr00350|fgr00010|fgr00071	Metabolic pathways - Fusarium graminearum|Biosynthesis of secondary metabolites - Fusarium graminearum|Biosynthesis of antibiotics - Fusarium graminearum|Tyrosine metabolism - Fusarium graminearum|Glycolysis / Gluconeogenesis - Fusarium graminearum|Fatty acid degradation - Fusarium graminearum	chr1:6710838-6712403	63	291	2.9348	16.0961	2.9348	16.0961	-2.45538	1.54831e-27	1.95294e-26	DOWN
23549421	FGSG_02022	1,3-beta-glucanosyltransferase gel4 precursor	GO:0003824|GO:0016020|GO:0005623|GO:0005886|GO:0016740|GO:0031225	catalytic activity|membrane|cell|plasma membrane|transferase activity|anchored component of membrane	-	-	-	-	chr1:6676032-6678116	11152	21657	360.442	831.135	360.442	831.135	-1.20532	8.31845e-18	6.65197e-17	DOWN
23549419	FGSG_02020	hypothetical protein	GO:0003824|GO:0016787|GO:0008233|GO:0008236	catalytic activity|hydrolase activity|peptidase activity|serine-type peptidase activity	-	-	-	-	chr1:6669514-6671908	210	1792	6.24783	63.305	6.24783	63.305	-3.34089	8.45114e-58	3.26713e-56	DOWN
23549418	FGSG_02019	hypothetical protein	GO:0016020|GO:0016021	membrane|integral component of membrane	K18693	diacylglycerol diphosphate phosphatase / phosphatidate phosphatase[3.1.3.4]	fgr01110|fgr00564|fgr00561	Biosynthesis of secondary metabolites - Fusarium graminearum|Glycerophospholipid metabolism - Fusarium graminearum|Glycerolipid metabolism - Fusarium graminearum	chr1:6666168-6667383	41	353	2.30631	23.5774	2.30631	23.5774	-3.35375	4.71626e-40	9.55043e-39	DOWN
23549417	FGSG_02018	hypothetical protein	-	-	-	-	-	-	chr1:6664620-6665889	210	536	11.3012	34.25	11.3012	34.25	-1.59963	4.25516e-20	3.8181e-19	DOWN
23549401	FGSG_02001	hypothetical protein	GO:0003824|GO:0008152|GO:0009058|GO:0016829|GO:0044237|GO:0006629|GO:0044255|GO:0006644|GO:0008654|GO:0008610|GO:0006796|GO:0016831|GO:0004609	catalytic activity|metabolic process|biosynthetic process|lyase activity|cellular metabolic process|lipid metabolic process|cellular lipid metabolic process|phospholipid metabolic process|phospholipid biosynthetic process|lipid biosynthetic process|phosphate-containing compound metabolic process|carboxy-lyase activity|phosphatidylserine decarboxylase activity	K01613	phosphatidylserine decarboxylase[4.1.1.65]	fgr01100|fgr01110|fgr00564	Metabolic pathways - Fusarium graminearum|Biosynthesis of secondary metabolites - Fusarium graminearum|Glycerophospholipid metabolism - Fusarium graminearum	chr1:6599727-6601299	72	4197	3.53664	244.787	3.53664	244.787	-6.113	7.64163e-122	2.8434e-119	DOWN
23549385	FGSG_01981	hypothetical protein	-	-	K00236	succinate dehydrogenase (ubiquinone) cytochrome b560 subunit[-]	fgr01100|fgr01110|fgr01130|fgr01200|fgr00190|fgr00020	Metabolic pathways - Fusarium graminearum|Biosynthesis of secondary metabolites - Fusarium graminearum|Biosynthesis of antibiotics - Fusarium graminearum|Carbon metabolism - Fusarium graminearum|Oxidative phosphorylation - Fusarium graminearum|Citrate cycle (TCA cycle) - Fusarium graminearum	chr1:6549904-6550500	49	111	5.84716	15.7275	5.84716	15.7275	-1.42748	1.5723e-10	7.71699e-10	DOWN
23549380	FGSG_01976	hypothetical protein	-	-	K01876	aspartyl-tRNA synthetase[6.1.1.12]	fgr00970	Aminoacyl-tRNA biosynthesis - Fusarium graminearum	chr1:6529097-6532455	561	3655	11.9126	92.1559	11.9126	92.1559	-2.95158	9.70542e-53	3.08167e-51	DOWN
23549371	FGSG_01965	hypothetical protein	-	-	-	-	-	-	chr1:6492300-6493985	555	4388	22.7349	213.431	22.7349	213.431	-3.23079	9.86329e-60	3.99463e-58	DOWN
23549356	FGSG_01947	nitrate reductase	-	-	K10534	nitrate reductase (NAD(P)H)[1.7.1.3]	fgr00910	Nitrogen metabolism - Fusarium graminearum	chr1:6412499-6415285	1081	3030	28.0226	93.2643	28.0226	93.2643	-1.73474	1.54318e-26	1.86734e-25	DOWN
23549326	FGSG_01915	hypothetical protein	GO:0003676|GO:0003677	nucleic acid binding|DNA binding	-	-	-	-	chr1:6298724-6299884	1612	6496	91.4575	437.614	91.4575	437.614	-2.25849	1.54681e-38	2.99478e-37	DOWN
23549324	FGSG_01913	hypothetical protein	-	-	-	-	-	-	chr1:6286281-6287664	5	27	0.25709	1.64853	0.25709	1.64853	-2.68084	1.61919e-07	6.08e-07	DOWN
23549289	FGSG_01877	hypothetical protein	GO:0003676	nucleic acid binding	-	-	-	-	chr1:6185706-6188586	6777	18415	200.449	646.739	200.449	646.739	-1.68995	9.78017e-27	1.19561e-25	DOWN
23549279	FGSG_01867	hypothetical protein	GO:0003824|GO:0016491	catalytic activity|oxidoreductase activity	-	-	-	-	chr1:6151234-6153693	1133	1978	30.3376	62.8881	30.3376	62.8881	-1.05168	1.52058e-14	1.00363e-13	DOWN
23549251	FGSG_01838	hypothetical protein	-	-	-	-	-	-	chr1:6006676-6008165	5158	21966	228.025	1153.03	228.025	1153.03	-2.33817	8.53888e-41	1.78686e-39	DOWN
23549247	FGSG_01833	hypothetical protein	GO:0016020|GO:0016021	membrane|integral component of membrane	-	-	-	-	chr1:5985578-5986760	28	166	1.76661	12.4361	1.76661	12.4361	-2.81548	7.01861e-25	7.83229e-24	DOWN
23549238	FGSG_01824	hypothetical protein	-	-	-	-	-	-	chr1:5964701-5965906	0	29	0	2.29804	0	2.29804	#NAME?	7.42892e-10	3.42853e-09	DOWN
23549236	FGSG_01822	hypothetical protein	GO:0016020|GO:0016021	membrane|integral component of membrane	-	-	-	-	chr1:5960729-5961592	0	152	0	14.7315	0	14.7315	#NAME?	7.45169e-37	1.36925e-35	DOWN
23549220	FGSG_01805	hypothetical protein	GO:0003824|GO:0016491|GO:0048037|GO:0016614|GO:0050662|GO:0000166|GO:0050660	catalytic activity|oxidoreductase activity|cofactor binding|oxidoreductase activity, acting on CH-OH group of donors|coenzyme binding|nucleotide binding|flavin adenine dinucleotide binding	-	-	-	-	chr1:5923316-5925182	3	34	0.109785	1.47736	0.109785	1.47736	-3.75027	3.00325e-10	1.44134e-09	DOWN
23549214	FGSG_01798	hypothetical protein	GO:0005623|GO:0005622|GO:0005737|GO:0043231|GO:0005739	cell|intracellular|cytoplasm|intracellular membrane-bounded organelle|mitochondrion	-	-	-	-	chr1:5901881-5902658	849	1998	76.7126	214.361	76.7126	214.361	-1.48251	1.86389e-21	1.7869e-20	DOWN
23549185	FGSG_01768	hypothetical protein	GO:0003824|GO:0016740|GO:0016746|GO:0016747|GO:0016407|GO:0008080	catalytic activity|transferase activity|transferase activity, transferring acyl groups|transferase activity, transferring acyl groups other than amino-acyl groups|acetyltransferase activity|N-acetyltransferase activity	-	-	-	-	chr1:5831567-5832355	39	267	3.25589	26.4674	3.25589	26.4674	-3.02309	1.52625e-32	2.35402e-31	DOWN
23549181	FGSG_01764	hypothetical protein	-	-	-	-	-	-	chr1:5812311-5812938	2	13	0.277888	2.14503	0.277888	2.14503	-2.94842	0.000447975	0.00108991	DOWN
23549169	FGSG_01751	hypothetical protein	GO:0003824|GO:0016740|GO:0097367|GO:0016772|GO:0000166|GO:0016301|GO:0016773|GO:0004672|GO:0005524	catalytic activity|transferase activity|carbohydrate derivative binding|transferase activity, transferring phosphorus-containing groups|nucleotide binding|kinase activity|phosphotransferase activity, alcohol group as acceptor|protein kinase activity|ATP binding	-	-	-	-	chr1:5780993-5782708	48	98	1.8425	4.4667	1.8425	4.4667	-1.27754	8.30389e-09	3.48272e-08	DOWN
23549166	FGSG_01747	hypothetical protein	-	-	-	-	-	-	chr1:5770578-5771603	267	4493	17.1416	342.505	17.1416	342.505	-4.32055	1.58908e-85	1.50168e-83	DOWN
23549163	FGSG_01744	hypothetical protein	-	-	-	-	-	-	chr1:5763031-5764542	32	206	1.86866	14.2835	1.86866	14.2835	-2.93428	2.10801e-28	2.75826e-27	DOWN
23549147	FGSG_01727	hypothetical protein	GO:0016020|GO:0016021	membrane|integral component of membrane	-	-	-	-	chr1:5706320-5707767	0	11	0	0.615409	0	0.615409	#NAME?	0.000352487	0.000874205	DOWN
23549139	FGSG_01717	hypothetical protein	GO:0003824|GO:0016020|GO:0008152|GO:0016491|GO:0006629|GO:0016021	catalytic activity|membrane|metabolic process|oxidoreductase activity|lipid metabolic process|integral component of membrane	-	-	-	-	chr1:5680339-5682353	222	896	8.65783	41.4912	8.65783	41.4912	-2.26073	5.51131e-33	8.646e-32	DOWN
23549130	FGSG_01705	hypothetical protein	-	-	-	-	-	-	chr1:5648823-5650761	434	7952	15.5705	338.752	15.5705	338.752	-4.44334	1.41087e-91	1.64699e-89	DOWN
23549129	FGSG_01703	pH-response regulator protein palA/rim-20	-	-	K12200	programmed cell death 6-interacting protein[-]	fgr04144	Endocytosis - Fusarium graminearum	chr1:5642092-5644851	661	1272	17.0144	38.8772	17.0144	38.8772	-1.19216	3.42308e-16	2.50668e-15	DOWN
23549128	FGSG_01702	hypothetical protein	-	-	-	-	-	-	chr1:5639895-5641829	502	4819	17.5234	199.739	17.5234	199.739	-3.51076	9.51052e-67	4.77813e-65	DOWN
23549123	FGSG_01696	hypothetical protein	-	-	-	-	-	-	chr1:5625833-5626357	35	226	4.39135	33.6688	4.39135	33.6688	-2.93867	1.24674e-29	1.6985e-28	DOWN
23549122	FGSG_01695	hypothetical protein	-	-	-	-	-	-	chr1:5624674-5625559	11	407	0.991187	43.5467	0.991187	43.5467	-5.45726	2.47457e-62	1.13326e-60	DOWN
23549099	FGSG_01669	hypothetical protein	GO:0005623|GO:0003700|GO:0005622|GO:0000981|GO:0043169|GO:0043231|GO:0005634|GO:0046872|GO:0008270	cell|transcription factor activity, sequence-specific DNA binding|intracellular|RNA polymerase II transcription factor activity, sequence-specific DNA binding|cation binding|intracellular membrane-bounded organelle|nucleus|metal ion binding|zinc ion binding	-	-	-	-	chr1:5538067-5538824	46	109	4.8558	13.6622	4.8558	13.6622	-1.49241	8.60242e-11	4.31643e-10	DOWN
23549068	FGSG_01638	hypothetical protein	GO:0008152|GO:0005623|GO:0009058|GO:0003700|GO:0005622|GO:0006807|GO:0044237|GO:0000981|GO:0043169|GO:0006139|GO:0006725|GO:0003676|GO:0043231|GO:0005634|GO:0003677|GO:0046872|GO:0016070|GO:0006351|GO:0008270	metabolic process|cell|biosynthetic process|transcription factor activity, sequence-specific DNA binding|intracellular|nitrogen compound metabolic process|cellular metabolic process|RNA polymerase II transcription factor activity, sequence-specific DNA binding|cation binding|nucleobase-containing compound metabolic process|cellular aromatic compound metabolic process|nucleic acid binding|intracel…	-	-	-	-	chr1:5441646-5444763	564	983	12.6105	26.0975	12.6105	26.0975	-1.04928	9.46878e-14	5.91836e-13	DOWN
23549066	FGSG_01636	hypothetical protein	-	-	-	-	-	-	chr1:5431294-5433011	341	1252	13.814	60.2228	13.814	60.2228	-2.12418	5.4468e-32	8.17845e-31	DOWN
23549050	FGSG_01619	hypothetical protein	GO:0003824|GO:0016787|GO:0008233|GO:1990380|GO:0036459|GO:0008234|GO:0004843	catalytic activity|hydrolase activity|peptidase activity|Lys48-specific deubiquitinase activity|thiol-dependent ubiquitinyl hydrolase activity|cysteine-type peptidase activity|thiol-dependent ubiquitin-specific protease activity	-	-	-	-	chr1:5381329-5383824	431	1619	11.3742	50.7318	11.3742	50.7318	-2.15713	1.93237e-33	3.08842e-32	DOWN
23549029	FGSG_01596	hypothetical protein	GO:0003824|GO:0008152|GO:0016787|GO:0005975|GO:0016798|GO:0004553	catalytic activity|metabolic process|hydrolase activity|carbohydrate metabolic process|hydrolase activity, acting on glycosyl bonds|hydrolase activity, hydrolyzing O-glycosyl compounds	-	-	-	-	chr1:5291267-5292664	182	1181	10.0404	77.3612	10.0404	77.3612	-2.94579	3.49516e-47	9.02753e-46	DOWN
23549027	FGSG_01594	hypothetical protein	-	-	-	-	-	-	chr1:5288891-5289632	25	7534	2.21931	794.144	2.21931	794.144	-8.48315	2.01221e-169	3.99323e-166	DOWN
23549020	FGSG_01587	hypothetical protein	-	-	-	-	-	-	chr1:5250232-5252443	72	3391	2.28121	127.571	2.28121	127.571	-5.80535	5.60525e-113	1.45091e-110	DOWN
23548989	FGSG_01555	hypothetical protein	GO:0003700|GO:0003676|GO:0003677	transcription factor activity, sequence-specific DNA binding|nucleic acid binding|DNA binding	-	-	-	-	chr1:5122282-5124576	11196	22543	329.379	787.472	329.379	787.472	-1.25748	1.0642e-18	8.88595e-18	DOWN
23548982	FGSG_01548	hypothetical protein	GO:0016020|GO:0016021	membrane|integral component of membrane	-	-	-	-	chr1:5101221-5102585	2090	5516	100.856	316.06	100.856	316.06	-1.64791	1.41011e-25	1.64288e-24	DOWN
23548958	FGSG_01523	NAD(P)H-dependent D-xylose reductase	GO:0003824|GO:0016491	catalytic activity|oxidoreductase activity	K17743	D-xylose reductase[1.1.1.307]	fgr01100|fgr00040	Metabolic pathways - Fusarium graminearum|Pentose and glucuronate interconversions - Fusarium graminearum	chr1:5025956-5027818	261	1671	11.3704	86.4375	11.3704	86.4375	-2.92637	7.11516e-49	1.95659e-47	DOWN
23548948	FGSG_01513	hypothetical protein	GO:0016020|GO:0016021	membrane|integral component of membrane	-	-	-	-	chr1:4997797-4998432	159	1462	18.0886	197.491	18.0886	197.491	-3.44863	1.90182e-58	7.54834e-57	DOWN
23548942	FGSG_01507	hypothetical protein	-	-	-	-	-	-	chr1:4981950-4982637	330	732	33.3903	87.9443	33.3903	87.9443	-1.39716	3.54192e-18	2.87678e-17	DOWN
23548898	FGSG_01462	hypothetical protein	GO:0016020|GO:0048037|GO:0016021	membrane|cofactor binding|integral component of membrane	-	-	-	-	chr1:4848272-4849081	776	2743	63.1049	264.861	63.1049	264.861	-2.06941	5.74332e-33	8.9863e-32	DOWN
23548897	FGSG_01461	hypothetical protein	-	-	-	-	-	-	chr1:4846021-4847926	801	4775	28.6749	202.971	28.6749	202.971	-2.82341	1.74394e-50	5.11454e-49	DOWN
23548887	FGSG_01450	hypothetical protein	GO:0005623|GO:0005622|GO:0007165|GO:0035556|GO:0003676|GO:0019722	cell|intracellular|signal transduction|intracellular signal transduction|nucleic acid binding|calcium-mediated signaling	-	-	-	-	chr1:4816208-4817500	1525	13597	77.6887	822.474	77.6887	822.474	-3.40419	2.66622e-67	1.36839e-65	DOWN
23548878	FGSG_01440	hypothetical protein	GO:0016020|GO:0005215|GO:0022857|GO:0016021|GO:0015267|GO:0015075|GO:0005216	membrane|transporter activity|transmembrane transporter activity|integral component of membrane|channel activity|ion transmembrane transporter activity|ion channel activity	-	-	-	-	chr1:4770071-4771080	0	35	0	3.09314	0	3.09314	#NAME?	1.63617e-11	8.75983e-11	DOWN
23548845	FGSG_01404	hypothetical protein	GO:0016020|GO:0016021	membrane|integral component of membrane	-	-	-	-	chr1:4623984-4625576	785	2608	33.7739	133.232	33.7739	133.232	-1.97997	4.40669e-31	6.4381e-30	DOWN
23548844	FGSG_01403	hypothetical protein	GO:0003824|GO:0016491|GO:0048037|GO:0097367|GO:0000166|GO:0016651|GO:0010181|GO:0003955	catalytic activity|oxidoreductase activity|cofactor binding|carbohydrate derivative binding|nucleotide binding|oxidoreductase activity, acting on NAD(P)H|FMN binding|NAD(P)H dehydrogenase (quinone) activity	K03809	NAD(P)H dehydrogenase (quinone)[1.6.5.2]	fgr01110|fgr00130	Biosynthesis of secondary metabolites - Fusarium graminearum|Ubiquinone and other terpenoid-quinone biosynthesis - Fusarium graminearum	chr1:4620761-4622459	2136	15808	95.9741	843.375	95.9741	843.375	-3.13546	2.52102e-60	1.05696e-58	DOWN
23548806	FGSG_01363	hypothetical protein	GO:0016020|GO:0016021	membrane|integral component of membrane	-	-	-	-	chr1:4510567-4512686	119	479	3.96484	18.9499	3.96484	18.9499	-2.25686	4.2111e-29	5.65294e-28	DOWN
23548801	FGSG_01358	hypothetical protein	-	-	-	-	-	-	chr1:4492816-4494471	3146	5786	129.355	282.484	129.355	282.484	-1.12683	2.6237e-16	1.93679e-15	DOWN
23548793	FGSG_01350	hypothetical protein	GO:0003676	nucleic acid binding	-	-	-	-	chr1:4466648-4468941	971	4126	27.8812	140.674	27.8812	140.674	-2.33499	3.25406e-39	6.47928e-38	DOWN
23548789	FGSG_01346	enolase	GO:0003824|GO:0008152|GO:0005623|GO:0005622|GO:0006807|GO:0016829|GO:0044237|GO:0005975|GO:0043169|GO:0005737|GO:0006139|GO:1901135|GO:0006725|GO:0000015|GO:0005829|GO:0006796|GO:0046872|GO:0016052|GO:0016310|GO:0000287|GO:0006096|GO:0004634|GO:0009117|GO:0019752|GO:0046496|GO:0006090|GO:0046034	catalytic activity|metabolic process|cell|intracellular|nitrogen compound metabolic process|lyase activity|cellular metabolic process|carbohydrate metabolic process|cation binding|cytoplasm|nucleobase-containing compound metabolic process|carbohydrate derivative metabolic process|cellular aromatic compound metabolic process|phosphopyruvate hydratase complex|cytosol|phosphate-containing compound m…	K01689	enolase[4.2.1.11]	fgr01100|fgr01110|fgr01130|fgr01230|fgr01200|fgr00010|fgr03018|fgr00680	Metabolic pathways - Fusarium graminearum|Biosynthesis of secondary metabolites - Fusarium graminearum|Biosynthesis of antibiotics - Fusarium graminearum|Biosynthesis of amino acids - Fusarium graminearum|Carbon metabolism - Fusarium graminearum|Glycolysis / Gluconeogenesis - Fusarium graminearum|RNA degradation - Fusarium graminearum|Methane metabolism - Fusarium graminearum	chr1:4455417-4457808	39211	80540	1594.33	3888.43	1594.33	3888.43	-1.28623	2.94339e-19	2.51233e-18	DOWN
23548784	FGSG_01341	hypothetical protein	GO:0003676	nucleic acid binding	-	-	-	-	chr1:4439264-4441458	1525	5397	46.8305	196.79	46.8305	196.79	-2.07114	2.8182e-34	4.67358e-33	DOWN
23548758	FGSG_01315	hypothetical protein	-	-	-	-	-	-	chr1:4353200-4354226	333	2017	25.8054	185.594	25.8054	185.594	-2.84641	3.23477e-48	8.63597e-47	DOWN
23548754	FGSG_01311	hypothetical protein	GO:0016020|GO:0005215|GO:0022857|GO:0016021	membrane|transporter activity|transmembrane transporter activity|integral component of membrane	-	-	-	-	chr1:4331478-4334073	896	9689	23.3925	300.358	23.3925	300.358	-3.68256	5.96713e-73	3.64362e-71	DOWN
23548753	FGSG_01310	hypothetical protein	GO:0003676	nucleic acid binding	-	-	-	-	chr1:4327395-4331036	1203	3289	23.9039	77.5993	23.9039	77.5993	-1.6988	6.11018e-26	7.2105e-25	DOWN
23548745	FGSG_01301	hypothetical protein	-	-	-	-	-	-	chr1:4292274-4294418	861	5592	26.4401	203.9	26.4401	203.9	-2.94707	1.09876e-53	3.61406e-52	DOWN
23548742	FGSG_01298	hypothetical protein	GO:0003676	nucleic acid binding	-	-	-	-	chr1:4276722-4277612	525	2346	38.8122	205.934	38.8122	205.934	-2.4076	1.59391e-39	3.18969e-38	DOWN
23548734	FGSG_01289	hypothetical protein	GO:0016020|GO:0016021	membrane|integral component of membrane	-	-	-	-	chr1:4248303-4250789	1279	5946	35.2058	194.339	35.2058	194.339	-2.46469	3.19515e-43	7.2191e-42	DOWN
23548722	FGSG_01277	hypothetical protein	-	-	-	-	-	-	chr1:4207108-4209500	3042	15539	90.2188	547.208	90.2188	547.208	-2.60059	6.34517e-47	1.62827e-45	DOWN
23548712	FGSG_01267	hypothetical protein	-	-	-	-	-	-	chr1:4169790-4170968	586	12206	36.4837	902.33	36.4837	902.33	-4.62833	5.69469e-98	8.3712e-96	DOWN
23548704	FGSG_01256	hypothetical protein	GO:0003824|GO:0016020|GO:0016740|GO:0016765|GO:0016021	catalytic activity|membrane|transferase activity|transferase activity, transferring alkyl or aryl (other than methyl) groups|integral component of membrane	K19177	dehydrodolichyl diphosphate syntase complex subunit NUS1[2.5.1.87]	fgr01110|fgr00900	Biosynthesis of secondary metabolites - Fusarium graminearum|Terpenoid backbone biosynthesis - Fusarium graminearum	chr1:4140614-4141879	832	1545	47.5314	104.804	47.5314	104.804	-1.14074	1.19093e-15	8.41069e-15	DOWN
23548648	FGSG_01199	glucosamine-fructose-6-phosphate aminotransferase	-	-	K00820	glucosamine--fructose-6-phosphate aminotransferase (isomerizing)[2.6.1.16]	fgr01100|fgr01130|fgr00520|fgr00250	Metabolic pathways - Fusarium graminearum|Biosynthesis of antibiotics - Fusarium graminearum|Amino sugar and nucleotide sugar metabolism - Fusarium graminearum|Alanine, aspartate and glutamate metabolism - Fusarium graminearum	chr1:3946189-3949350	10342	32573	259.515	970.524	259.515	970.524	-1.90295	3.47666e-31	5.0981e-30	DOWN
23548640	FGSG_01191	hypothetical protein	GO:0008152|GO:0006807|GO:0044237|GO:0051726|GO:0007049|GO:0006796|GO:0019901|GO:0016310|GO:0006464|GO:0000079|GO:0045859	metabolic process|nitrogen compound metabolic process|cellular metabolic process|regulation of cell cycle|cell cycle|phosphate-containing compound metabolic process|protein kinase binding|phosphorylation|cellular protein modification process|regulation of cyclin-dependent protein serine/threonine kinase activity|regulation of protein kinase activity	-	-	-	-	chr1:3912188-3913189	2333	6012	153.368	469.277	153.368	469.277	-1.61344	6.00766e-25	6.74206e-24	DOWN
23548612	FGSG_01163	hypothetical protein	-	-	-	-	-	-	chr1:3806857-3809721	4930	9196	119.214	264.04	119.214	264.04	-1.14721	9.73951e-17	7.34442e-16	DOWN
23548611	FGSG_01162	hypothetical protein	GO:0016020|GO:0005215|GO:0022857|GO:0016021|GO:0015075|GO:0008324	membrane|transporter activity|transmembrane transporter activity|integral component of membrane|ion transmembrane transporter activity|cation transmembrane transporter activity	-	-	-	-	chr1:3796823-3799546	1098	3663	28.9996	114.873	28.9996	114.873	-1.98593	1.0836e-31	1.61887e-30	DOWN
23548608	FGSG_01159	hypothetical protein	GO:0003676|GO:0003723	nucleic acid binding|RNA binding	-	-	-	-	chr1:3779259-3781475	144	1143	4.61796	43.5235	4.61796	43.5235	-3.23647	2.5641e-52	7.90951e-51	DOWN
23548607	FGSG_01158	30 kDa heat shock protein	-	-	-	-	-	-	chr1:3774946-3776203	1666	5611	87.233	348.849	87.233	348.849	-1.99966	9.17286e-33	1.4203e-31	DOWN
23548593	FGSG_01144	hypothetical protein	-	-	-	-	-	-	chr1:3736548-3741879	1510	4246	23.3647	78.0107	23.3647	78.0107	-1.73934	3.12844e-27	3.90875e-26	DOWN
23548590	FGSG_01141	delta-1-pyrroline-5-carboxylate dehydrogenase	GO:0003824|GO:0008152|GO:0016491|GO:0006807|GO:0044237|GO:0006520|GO:0009063|GO:0006562|GO:0003842|GO:0019752|GO:0010133|GO:0006536	catalytic activity|metabolic process|oxidoreductase activity|nitrogen compound metabolic process|cellular metabolic process|cellular amino acid metabolic process|cellular amino acid catabolic process|proline catabolic process|1-pyrroline-5-carboxylate dehydrogenase activity|carboxylic acid metabolic process|proline catabolic process to glutamate|glutamate metabolic process	K00294	1-pyrroline-5-carboxylate dehydrogenase[1.2.1.88]	fgr01100|fgr00330|fgr00250	Metabolic pathways - Fusarium graminearum|Arginine and proline metabolism - Fusarium graminearum|Alanine, aspartate and glutamate metabolism - Fusarium graminearum	chr1:3724796-3726592	167	3392	6.35488	153.263	6.35488	153.263	-4.592	2.35389e-89	2.52502e-87	DOWN
23548527	FGSG_01070	hypothetical protein	-	-	-	-	-	-	chr1:3524765-3525888	357	1887	22.8306	143.289	22.8306	143.289	-2.64988	8.10638e-44	1.87787e-42	DOWN
23548526	FGSG_01069	hypothetical protein	GO:0003824|GO:0008152|GO:0005623|GO:0005622|GO:0006807|GO:0016829|GO:0044237|GO:0097367|GO:0005737|GO:0000166|GO:0006139|GO:0006725|GO:0006796|GO:0047453|GO:0052855|GO:0009117|GO:0005524|GO:0046496	catalytic activity|metabolic process|cell|intracellular|nitrogen compound metabolic process|lyase activity|cellular metabolic process|carbohydrate derivative binding|cytoplasm|nucleotide binding|nucleobase-containing compound metabolic process|cellular aromatic compound metabolic process|phosphate-containing compound metabolic process|ATP-dependent NAD(P)H-hydrate dehydratase activity|ADP-depende…	-	-	-	-	chr1:3523030-3524444	194	1034	10.3977	65.8031	10.3977	65.8031	-2.6619	5.16672e-41	1.08693e-39	DOWN
23548525	FGSG_01068	hypothetical protein	-	-	-	-	-	-	chr1:3520070-3522045	1361	7253	50.7638	321.221	50.7638	321.221	-2.6617	4.72026e-48	1.25176e-46	DOWN
23548517	FGSG_01060	hypothetical protein	-	-	-	-	-	-	chr1:3496138-3496967	11	41	0.943435	4.17544	0.943435	4.17544	-2.14594	1.84384e-08	7.55752e-08	DOWN
23548502	FGSG_01045	hypothetical protein	-	-	-	-	-	-	chr1:3429700-3431334	990	5437	46.0531	300.313	46.0531	300.313	-2.7051	5.76193e-48	1.52123e-46	DOWN
23548488	FGSG_01031	hypothetical protein	GO:0016020|GO:0016021	membrane|integral component of membrane	K05770	benzodiazapine receptor[-]	-	-	chr1:3379592-3380885	431	6988	24.0592	463.179	24.0592	463.179	-4.26691	1.35317e-86	1.32067e-84	DOWN
23548447	FGSG_00986	hypothetical protein	GO:0008289|GO:0043169|GO:0005543|GO:0046872|GO:0005544|GO:0005509	lipid binding|cation binding|phospholipid binding|metal ion binding|calcium-dependent phospholipid binding|calcium ion binding	-	-	-	-	chr1:3256197-3258020	597	5281	22.8364	239.862	22.8364	239.862	-3.39279	3.51535e-64	1.70846e-62	DOWN
23548438	FGSG_00975	hypothetical protein	-	-	-	-	-	-	chr1:3206599-3209941	602	1867	15.334	56.4668	15.334	56.4668	-1.88067	1.52717e-28	2.00707e-27	DOWN
23548437	FGSG_00974	hypothetical protein	-	-	-	-	-	-	chr1:3202011-3205498	1774	7471	34.1077	170.557	34.1077	170.557	-2.32208	4.60682e-40	9.3447e-39	DOWN
23548397	FGSG_00931	hypothetical protein	-	-	-	-	-	-	chr1:3062094-3064427	27	98	1.2832	5.5302	1.2832	5.5302	-2.10758	5.35535e-14	3.41178e-13	DOWN
23548366	FGSG_00900	hypothetical protein	-	-	-	-	-	-	chr1:2952233-2953882	481	3880	22.1717	212.362	22.1717	212.362	-3.25973	5.31587e-60	2.18262e-58	DOWN
23548346	FGSG_00878	hypothetical protein	-	-	-	-	-	-	chr1:2864814-2865668	10	571	0.770447	52.2333	0.770447	52.2333	-6.08313	8.20534e-76	5.51983e-74	DOWN
23548334	FGSG_00866	nuclear elongation and deformation protein 1	-	-	K15728	phosphatidate phosphatase LPIN[3.1.3.4]	fgr01100|fgr01110|fgr00564|fgr00561	Metabolic pathways - Fusarium graminearum|Biosynthesis of secondary metabolites - Fusarium graminearum|Glycerophospholipid metabolism - Fusarium graminearum|Glycerolipid metabolism - Fusarium graminearum	chr1:2833940-2836343	1681	5698	47.0179	189.238	47.0179	189.238	-2.00892	5.69711e-33	8.92573e-32	DOWN
23548318	FGSG_00849	hypothetical protein	GO:0016020|GO:0005623|GO:0005886|GO:0016021	membrane|cell|plasma membrane|integral component of membrane	-	-	-	-	chr1:2770125-2771743	3255	23758	132.431	1147.73	132.431	1147.73	-3.11547	6.23743e-60	2.5522e-58	DOWN
23548317	FGSG_00848	hypothetical protein	-	-	-	-	-	-	chr1:2766546-2770138	166	367	3.30744	8.68243	3.30744	8.68243	-1.39238	7.42227e-16	5.31751e-15	DOWN
23548306	FGSG_00836	hypothetical protein	GO:0003676|GO:0003723	nucleic acid binding|RNA binding	-	-	-	-	chr1:2716811-2719633	696	6645	16.7136	189.473	16.7136	189.473	-3.5029	1.46918e-67	7.6726e-66	DOWN
23548289	FGSG_00817	hypothetical protein	-	-	-	-	-	-	chr1:2651189-2653539	354	1791	10.3774	62.3405	10.3774	62.3405	-2.58673	2.73339e-42	5.99383e-41	DOWN
23548288	FGSG_00815	peptide methionine sulfoxide reductase msrA 1	GO:0003824|GO:0016491|GO:0016671|GO:0008113	catalytic activity|oxidoreductase activity|oxidoreductase activity, acting on a sulfur group of donors, disulfide as acceptor|peptide-methionine (S)-S-oxide reductase activity	-	-	-	-	chr1:2634453-2635350	1273	2441	99.8242	227.283	99.8242	227.283	-1.18703	6.5675e-17	5.00315e-16	DOWN
23548278	FGSG_00805	hypothetical protein	-	-	-	-	fgr01200|fgr00620	Carbon metabolism - Fusarium graminearum|Pyruvate metabolism - Fusarium graminearum	chr1:2603089-2606228	55	275	1.23605	7.33828	1.23605	7.33828	-2.56971	6.48933e-28	8.30844e-27	DOWN
23548267	FGSG_00793	hypothetical protein	-	-	-	-	-	-	chr1:2559945-2560772	104	8194	8.82795	825.87	8.82795	825.87	-6.54769	2.69752e-140	2.14129e-137	DOWN
23548263	FGSG_00788	hypothetical protein	GO:0016020|GO:0016021	membrane|integral component of membrane	-	-	-	-	chr1:2544391-2545266	109	186	8.67128	17.5696	8.67128	17.5696	-1.01876	1.75453e-09	7.83321e-09	DOWN
23548248	FGSG_00773	hypothetical protein	GO:0016020|GO:0005215|GO:0022857|GO:0016021|GO:0015075|GO:0008324|GO:0046873|GO:0005375	membrane|transporter activity|transmembrane transporter activity|integral component of membrane|ion transmembrane transporter activity|cation transmembrane transporter activity|metal ion transmembrane transporter activity|copper ion transmembrane transporter activity	K14686	solute carrier family 31 (copper transporter), member 1[-]	-	-	chr1:2509866-2510506	167	12356	19.1977	1686.56	19.1977	1686.56	-6.457	4.56209e-143	4.17852e-140	DOWN
23548215	FGSG_00738	hypothetical protein	GO:0016020|GO:0016021|GO:0061817	membrane|integral component of membrane|endoplasmic reticulum-plasma membrane tethering	-	-	-	-	chr1:2418189-2422199	74	1568	1.32204	33.2622	1.32204	33.2622	-4.65304	2.08822e-81	1.71479e-79	DOWN
23548197	FGSG_00720	hypothetical protein	-	-	-	-	-	-	chr1:2354809-2357034	1495	9821	47.3895	369.648	47.3895	369.648	-2.96351	1.03711e-55	3.70836e-54	DOWN
23548191	FGSG_00714	hypothetical protein	GO:0016020|GO:0016021	membrane|integral component of membrane	-	-	-	-	chr1:2330300-2332600	2322	13123	69.7445	468.028	69.7445	468.028	-2.74644	2.0004e-50	5.83794e-49	DOWN
23548181	FGSG_00703	hypothetical protein	-	-	-	-	-	-	chr1:2294420-2295832	1003	1913	46.7569	105.889	46.7569	105.889	-1.1793	1.90197e-16	1.41542e-15	DOWN
23548177	FGSG_00698	hypothetical protein	-	-	-	-	-	-	chr1:2253899-2255257	202	1374	9.79079	79.076	9.79079	79.076	-3.01374	1.80901e-49	5.06822e-48	DOWN
23548166	FGSG_00687	hypothetical protein	-	-	-	-	-	-	chr1:2206573-2207133	1	18	0.219646	4.69276	0.219646	4.69276	-4.41718	1.3552e-06	4.63022e-06	DOWN
23548160	FGSG_00681	hypothetical protein	-	-	-	-	-	-	chr1:2194646-2195140	1866	12359	278.714	2191.91	278.714	2191.91	-2.97533	4.00088e-56	1.44359e-54	DOWN
23548144	FGSG_00663	hypothetical protein	GO:0016020|GO:0016021	membrane|integral component of membrane	-	-	-	-	chr1:2136888-2140036	711	15854	15.1369	400.771	15.1369	400.771	-4.72664	2.23151e-101	3.8508e-99	DOWN
23548088	FGSG_00603	hypothetical protein	GO:0016020|GO:0016021	membrane|integral component of membrane	-	-	-	-	chr1:1916231-1917829	2083	8888	95.0844	481.743	95.0844	481.743	-2.34098	1.38829e-40	2.87484e-39	DOWN
23548084	FGSG_00599	hypothetical protein	-	-	-	-	-	-	chr1:1906760-1907248	12	114	1.61647	18.2337	1.61647	18.2337	-3.49569	2.38726e-24	2.61742e-23	DOWN
23548075	FGSG_00590	hypothetical protein	GO:0003824|GO:0016491|GO:0030246|GO:0016705|GO:0043169|GO:0016706|GO:0031418|GO:0046872|GO:0005506	catalytic activity|oxidoreductase activity|carbohydrate binding|oxidoreductase activity, acting on paired donors, with incorporation or reduction of molecular oxygen|cation binding|oxidoreductase activity, acting on paired donors, with incorporation or reduction of molecular oxygen, 2-oxoglutarate as one donor, and incorporation of one atom each of oxygen into both donors|L-ascorbic acid binding|…	-	-	-	-	chr1:1876683-1878721	195	2270	6.46433	89.3523	6.46433	89.3523	-3.78893	5.01835e-69	2.75361e-67	DOWN
23548074	FGSG_00589	ribulose-phosphate 3-epimerase	GO:0003824|GO:0008152|GO:0006807|GO:0044237|GO:0016853|GO:0005975|GO:0043169|GO:0006139|GO:1901135|GO:0006725|GO:0006081|GO:0016857|GO:0006796|GO:0046872|GO:0006098|GO:0009117|GO:0004750|GO:0046496	catalytic activity|metabolic process|nitrogen compound metabolic process|cellular metabolic process|isomerase activity|carbohydrate metabolic process|cation binding|nucleobase-containing compound metabolic process|carbohydrate derivative metabolic process|cellular aromatic compound metabolic process|cellular aldehyde metabolic process|racemase and epimerase activity, acting on carbohydrates and d…	K01783	ribulose-phosphate 3-epimerase[5.1.3.1]	fgr01100|fgr01110|fgr01130|fgr01230|fgr01200|fgr00040|fgr00030	Metabolic pathways - Fusarium graminearum|Biosynthesis of secondary metabolites - Fusarium graminearum|Biosynthesis of antibiotics - Fusarium graminearum|Biosynthesis of amino acids - Fusarium graminearum|Carbon metabolism - Fusarium graminearum|Pentose and glucuronate interconversions - Fusarium graminearum|Pentose phosphate pathway - Fusarium graminearum	chr1:1874901-1875984	644	3882	46.0588	329.666	46.0588	329.666	-2.83945	2.50281e-50	7.28629e-49	DOWN
23548073	FGSG_00588	hypothetical protein	-	-	-	-	-	-	chr1:1873603-1875315	979	3302	39.7819	159.321	39.7819	159.321	-2.00175	6.82339e-32	1.02325e-30	DOWN
23548069	FGSG_00584	hypothetical protein	GO:0003676	nucleic acid binding	-	-	-	-	chr1:1854319-1857768	959	6773	18.3099	153.546	18.3099	153.546	-3.06798	6.10492e-57	2.2931e-55	DOWN
23548064	FGSG_00578	general stress protein 39	GO:0003824|GO:0016491	catalytic activity|oxidoreductase activity	-	-	-	-	chr1:1838765-1839855	6	124	0.440608	10.812	0.440608	10.812	-4.617	9.76718e-31	1.40456e-29	DOWN
23548027	FGSG_00539	siderophore iron transporter mirB	GO:0016020|GO:0016021	membrane|integral component of membrane	-	-	-	-	chr1:1692821-1694969	86	457	2.78917	17.5988	2.78917	17.5988	-2.65757	2.41839e-34	4.02176e-33	DOWN
23547988	FGSG_00500	hexokinase	GO:0003824|GO:0008152|GO:0005623|GO:0006807|GO:0016740|GO:0044237|GO:0097367|GO:0030246|GO:0016772|GO:0005975|GO:0000166|GO:0006139|GO:1901135|GO:0006725|GO:0016301|GO:0016773|GO:0005536|GO:0006796|GO:0016052|GO:0016310|GO:0001678|GO:0006096|GO:0009117|GO:0019752|GO:0005524|GO:0004396|GO:0046496|GO:0006090|GO:0046034	catalytic activity|metabolic process|cell|nitrogen compound metabolic process|transferase activity|cellular metabolic process|carbohydrate derivative binding|carbohydrate binding|transferase activity, transferring phosphorus-containing groups|carbohydrate metabolic process|nucleotide binding|nucleobase-containing compound metabolic process|carbohydrate derivative metabolic process|cellular aromat…	K00844	hexokinase[2.7.1.1]	fgr01100|fgr01110|fgr01130|fgr01200|fgr00520|fgr00500|fgr00010|fgr00051|fgr00052	Metabolic pathways - Fusarium graminearum|Biosynthesis of secondary metabolites - Fusarium graminearum|Biosynthesis of antibiotics - Fusarium graminearum|Carbon metabolism - Fusarium graminearum|Amino sugar and nucleotide sugar metabolism - Fusarium graminearum|Starch and sucrose metabolism - Fusarium graminearum|Glycolysis / Gluconeogenesis - Fusarium graminearum|Fructose and mannose metabolism …	chr1:1563992-1566836	6814	17828	224.418	697.189	224.418	697.189	-1.63536	1.18916e-25	1.39089e-24	DOWN
23547981	FGSG_00492	hypothetical protein	-	-	-	-	-	-	chr1:1546508-1547772	6514	48597	354.608	3141.24	354.608	3141.24	-3.14704	7.10653e-61	3.00062e-59	DOWN
23547962	FGSG_00473	hypothetical protein	-	-	-	-	-	-	chr1:1497352-1498047	0	9	0	1.28927	0	1.28927	#NAME?	0.00126829	0.00286666	DOWN
23547958	FGSG_00469	serine/threonine-protein kinase psk1	GO:0003824|GO:0016740|GO:0097367|GO:0016772|GO:0000166|GO:0016301|GO:0016773|GO:0004672|GO:0005524|GO:0004674	catalytic activity|transferase activity|carbohydrate derivative binding|transferase activity, transferring phosphorus-containing groups|nucleotide binding|kinase activity|phosphotransferase activity, alcohol group as acceptor|protein kinase activity|ATP binding|protein serine/threonine kinase activity	-	-	-	-	chr1:1484624-1486162	475	978	20.3302	49.7025	20.3302	49.7025	-1.28969	3.20245e-17	2.47769e-16	DOWN
23547942	FGSG_00453	hypothetical protein	-	-	-	-	-	-	chr1:1446780-1447475	11	382	1.13389	46.7563	1.13389	46.7563	-5.36581	3.36552e-60	1.39143e-58	DOWN
23547939	FGSG_00450	hypothetical protein	-	-	-	-	-	-	chr1:1440961-1442293	3332	7578	164.65	444.633	164.65	444.633	-1.43322	1.20365e-21	1.16614e-20	DOWN
23547933	FGSG_00444	hypothetical protein	GO:0043169|GO:0046872|GO:0005509	cation binding|metal ion binding|calcium ion binding	-	-	-	-	chr1:1421996-1423549	891	3482	45.9953	213.43	45.9953	213.43	-2.21421	2.4684e-36	4.41309e-35	DOWN
23547847	FGSG_00357	hypothetical protein	GO:0003824|GO:0016740|GO:0003676|GO:0008168	catalytic activity|transferase activity|nucleic acid binding|methyltransferase activity	-	-	-	-	chr1:1153134-1153898	197	426	16.9626	43.5537	16.9626	43.5537	-1.36044	5.49811e-16	3.97004e-15	DOWN
23547838	FGSG_00347	hypothetical protein	-	-	-	-	-	-	chr1:1109071-1110231	12	92	0.680837	6.19776	0.680837	6.19776	-3.18637	2.12555e-19	1.83398e-18	DOWN
23547830	FGSG_00338	hypothetical protein	GO:0016020|GO:0016021	membrane|integral component of membrane	-	-	-	-	chr1:1061848-1064244	3094	5645	86.8718	188.197	86.8718	188.197	-1.11529	4.0813e-16	2.97223e-15	DOWN
23547828	FGSG_00336	hypothetical protein	GO:0003676|GO:0003723|GO:0003747	nucleic acid binding|RNA binding|translation release factor activity	-	-	-	-	chr1:1057882-1058538	35	98	4.29322	14.2735	4.29322	14.2735	-1.7332	1.03057e-11	5.60066e-11	DOWN
23547814	FGSG_00322	hypothetical protein	-	-	-	-	-	-	chr1:1005737-1007214	3	16	0.176598	1.11834	0.176598	1.11834	-2.66283	4.57911e-05	0.000129386	DOWN
23547813	FGSG_00321	hypothetical protein	GO:0003824|GO:0016491	catalytic activity|oxidoreductase activity	-	-	-	-	chr1:1003855-1005048	451	5361	25.9452	366.2	25.9452	366.2	-3.81909	1.35918e-74	8.84358e-73	DOWN
23547778	FGSG_00285	hypothetical protein	-	-	-	-	-	-	chr1:890640-892054	1077	12296	51.934	704.029	51.934	704.029	-3.76089	1.82187e-75	1.21871e-73	DOWN
23547770	FGSG_00277	hypothetical protein	-	-	-	-	-	-	chr1:861664-862083	157	739	24.6228	137.617	24.6228	137.617	-2.4826	1.23084e-35	2.14577e-34	DOWN
23547765	FGSG_00272	hypothetical protein	GO:0043169|GO:0046872|GO:0008270	cation binding|metal ion binding|zinc ion binding	-	-	-	-	chr1:848729-849821	43	553	2.95967	45.195	2.95967	45.195	-3.93265	4.6067e-54	1.53647e-52	DOWN
23547764	FGSG_00271	PNG1 protein	GO:0043169|GO:0046872	cation binding|metal ion binding	K01456	peptide-N4-(N-acetyl-beta-glucosaminyl)asparagine amidase[3.5.1.52]	fgr04141	Protein processing in endoplasmic reticulum - Fusarium graminearum	chr1:845735-848286	5782	10770	152.649	337.616	152.649	337.616	-1.14516	9.92452e-17	7.47446e-16	DOWN
23547755	FGSG_00262	hypothetical protein	-	-	-	-	-	-	chr1:816327-817406	4	13	0.254596	0.98236	0.254596	0.98236	-1.94804	0.00200946	0.00439748	DOWN
23547753	FGSG_00260	hypothetical protein	-	-	-	-	-	-	chr1:810407-811074	2517	12500	268.276	1581.97	268.276	1581.97	-2.55994	7.13795e-46	1.76331e-44	DOWN
23547725	FGSG_00227	hypothetical protein	GO:0008152|GO:0005623|GO:0009058|GO:0003700|GO:0005622|GO:0006807|GO:0044237|GO:0000981|GO:0043169|GO:0006139|GO:0006725|GO:0003676|GO:0043231|GO:0005634|GO:0003677|GO:0046872|GO:0016070|GO:0006351|GO:0008270	metabolic process|cell|biosynthetic process|transcription factor activity, sequence-specific DNA binding|intracellular|nitrogen compound metabolic process|cellular metabolic process|RNA polymerase II transcription factor activity, sequence-specific DNA binding|cation binding|nucleobase-containing compound metabolic process|cellular aromatic compound metabolic process|nucleic acid binding|intracel…	-	-	-	-	chr1:707991-710507	122	260	3.6004	9.1108	3.6004	9.1108	-1.33942	8.15941e-14	5.12416e-13	DOWN
23547724	FGSG_00226	hypothetical protein	GO:0016020|GO:0005215|GO:0016021|GO:0055085	membrane|transporter activity|integral component of membrane|transmembrane transport	-	-	-	-	chr1:706206-707855	42	92	1.84804	4.80668	1.84804	4.80668	-1.37905	2.58942e-09	1.13898e-08	DOWN
23547628	FGSG_00118	hypothetical protein	GO:0016020|GO:0016021	membrane|integral component of membrane	-	-	-	-	chr1:395220-396738	3	73	0.134981	3.89996	0.134981	3.89996	-4.85263	1.35626e-21	1.31079e-20	DOWN
23547581	FGSG_00066	hypothetical protein	-	-	-	-	-	-	chr1:269663-270812	1	58	0.0627561	4.32032	0.0627561	4.32032	-6.10524	9.20566e-18	7.3368e-17	DOWN
23547568	FGSG_00052	hypothetical protein	GO:0008152|GO:0005623|GO:0009058|GO:0003700|GO:0005622|GO:0006807|GO:0044237|GO:0000981|GO:0043169|GO:0006139|GO:0006725|GO:0003676|GO:0043231|GO:0005634|GO:0003677|GO:0046872|GO:0016070|GO:0006351|GO:0008270	metabolic process|cell|biosynthetic process|transcription factor activity, sequence-specific DNA binding|intracellular|nitrogen compound metabolic process|cellular metabolic process|RNA polymerase II transcription factor activity, sequence-specific DNA binding|cation binding|nucleobase-containing compound metabolic process|cellular aromatic compound metabolic process|nucleic acid binding|intracel…	-	-	-	-	chr1:219527-220686	4	73	0.263771	5.71526	0.263771	5.71526	-4.43746	8.90188e-22	8.69522e-21	DOWN
23547562	FGSG_00046	hypothetical protein	GO:0003824|GO:0016020|GO:0005215|GO:0022857|GO:0016787|GO:0097367|GO:0000166|GO:0016021|GO:0016817|GO:0016818|GO:0042626|GO:0016462|GO:0005524|GO:0016887|GO:0042623	catalytic activity|membrane|transporter activity|transmembrane transporter activity|hydrolase activity|carbohydrate derivative binding|nucleotide binding|integral component of membrane|hydrolase activity, acting on acid anhydrides|hydrolase activity, acting on acid anhydrides, in phosphorus-containing anhydrides|ATPase activity, coupled to transmembrane movement of substances|pyrophosphatase acti…	-	-	-	-	chr1:203559-208625	14	155	0.21258	2.7946	0.21258	2.7946	-3.71657	2.07838e-30	2.94962e-29	DOWN
23547560	FGSG_00044	hypothetical protein	-	-	-	-	-	-	chr1:200324-201292	0	6	0	0.48427	0	0.48427	#NAME?	0.0172979	0.0315705	DOWN
23547559	FGSG_00043	hypothetical protein	GO:0003824|GO:0016491	catalytic activity|oxidoreductase activity	-	-	-	-	chr1:199051-200085	0	25	0	1.88919	0	1.88919	#NAME?	1.24618e-08	5.16652e-08	DOWN
23547553	FGSG_00033	hypothetical protein	-	-	-	-	-	-	chr1:136747-137534	13	57	1.25187	6.51771	1.25187	6.51771	-2.38028	2.0503e-11	1.08889e-10	DOWN
23547543	FGSG_00023	hypothetical protein	GO:0045735|GO:0005576|GO:0043169|GO:0046872|GO:0030145	nutrient reservoir activity|extracellular region|cation binding|metal ion binding|manganese ion binding	-	-	-	-	chr1:114966-115757	46	155	3.82578	15.3068	3.82578	15.3068	-2.00034	3.88988e-17	2.99397e-16	DOWN
