# Supplementary material for: Interplay of two transcription factors for recruitment of the chromatin remodeling complex modulates fungal nitrosative stress response
Source: Nat Commun. 2021 May 6;12:2576. doi: 10.1038/s41467-021-22831-8 (PMC8102577; doi:10.1038/s41467-021-22831-8)
Supplement: Supplementary file 7 — Supplementary Data 4 [file 41467_2021_22831_MOESM7_ESM.xlsx]

## Sheet: Supplementary Data 4 Snf5 down
Supplementary Data 4. The down-regulated genes in FgSnf5 mutant
gene id	gene name	description	GO_id	GO_term	KO_ID	KO_Description	kegg_id	kegg_term	locus	Snf5_count	PH-1_count	Snf5_FPKM	PH-1_FPKM	Snf5	PH-1	log2FC	Pvalue	Qvalue	updown
23561055	FGSG_20628	tRNA	-	-	-	-	-	-	chr3:268256-268329	0	8	0	8.45559	0	8.45559	#NAME?	0.00464266	0.0084663	DOWN
23560890	FGSG_20051	28S ribosomal RNA	-	-	-	-	fgr03010|fgr03008	Ribosome - Fusarium graminearum|Ribosome biogenesis in eukaryotes - Fusarium graminearum	chr4:7984100-7987619	31	87	0.810766	1.9331	0.810766	1.9331	-1.25356	4.22631e-09	1.43401e-08	DOWN
23560861	FGSG_20022	5S ribosomal RNA	-	-	-	-	fgr03010|fgr03008	Ribosome - Fusarium graminearum|Ribosome biogenesis in eukaryotes - Fusarium graminearum	chr2:6513175-6513290	3	22	2.38115	14.8335	2.38115	14.8335	-2.63913	1.03095e-05	2.6004e-05	DOWN
23560798	FGSG_13996	hypothetical protein	-	-	-	-	-	-	chr3:7621330-7622277	1	9	0.0971623	0.742555	0.0971623	0.742555	-2.93403	0.0139512	0.0235285	DOWN
23560706	FGSG_13903	hypothetical protein	-	-	-	-	-	-	chr3:6479976-6480287	3	9	0.8853	2.25622	0.8853	2.25622	-1.34967	0.0267805	0.0427856	DOWN
23560691	FGSG_13888	hypothetical protein	GO:0003824|GO:0016020|GO:0008152|GO:0016853|GO:0006629|GO:0016021|GO:0016125|GO:0008202|GO:0047750	catalytic activity|membrane|metabolic process|isomerase activity|lipid metabolic process|integral component of membrane|sterol metabolic process|steroid metabolic process|cholestenol delta-isomerase activity	K01824	cholestenol Delta-isomerase[5.3.3.5]	fgr01100|fgr01110|fgr00100	Metabolic pathways - Fusarium graminearum|Biosynthesis of secondary metabolites - Fusarium graminearum|Steroid biosynthesis - Fusarium graminearum	chr3:6224592-6225357	46	175	5.90635	19.0896	5.90635	19.0896	-1.69245	2.96279e-16	1.59629e-15	DOWN
23560681	FGSG_13878	hypothetical protein	GO:0003824|GO:0008152|GO:0031177	catalytic activity|metabolic process|phosphopantetheine binding	-	-	-	-	chr3:6044155-6078232	9	74	0.0246629	0.172286	0.0246629	0.172286	-2.80439	2.22605e-15	1.14282e-14	DOWN
23560671	FGSG_13868	hypothetical protein	GO:0016020|GO:0016021	membrane|integral component of membrane	-	-	-	-	chr3:5942052-5943269	238	1384	17.989	88.8723	17.989	88.8723	-2.30462	3.08556e-39	4.39179e-38	DOWN
23560660	FGSG_13857	hypothetical protein	-	-	-	-	-	-	chr3:5715154-5715659	43	228	9.99656	45.0316	9.99656	45.0316	-2.17143	7.60817e-23	5.60075e-22	DOWN
23560659	FGSG_13856	hypothetical protein	-	-	-	-	-	-	chr3:5714141-5714796	4	18	1.10573	4.22771	1.10573	4.22771	-1.93488	0.000556462	0.00114871	DOWN
23560650	FGSG_13847	hypothetical protein	-	-	-	-	-	-	chr3:5625199-5626120	0	10	0	1.067	0	1.067	#NAME?	0.000667207	0.00136074	DOWN
23560639	FGSG_13836	hypothetical protein	-	-	-	-	-	-	chr3:5478444-5478776	2	18	0.552864	4.22771	0.552864	4.22771	-2.93488	2.59951e-05	6.30646e-05	DOWN
23560630	FGSG_13827	hypothetical protein	-	-	-	-	-	-	chr3:5403237-5404378	5	51	0.423865	3.67298	0.423865	3.67298	-3.11527	4.20536e-12	1.75915e-11	DOWN
23560579	FGSG_13773	hypothetical protein	-	-	-	-	-	-	chr1:10989997-10990365	0	21	0	4.4511	0	4.4511	#NAME?	7.44748e-07	2.10972e-06	DOWN
23560522	FGSG_13716	hypothetical protein	-	-	-	-	-	-	chr1:10077508-10078466	27	378	2.91748	34.7001	2.91748	34.7001	-3.57214	9.13344e-44	1.556e-42	DOWN
23560504	FGSG_13698	hypothetical protein	-	-	-	-	-	-	chr1:9685485-9685850	7	51	1.76071	10.8985	1.76071	10.8985	-2.6299	2.70542e-11	1.0718e-10	DOWN
23560495	FGSG_13689	hypothetical protein	-	-	-	-	-	-	chr1:9474259-9475139	592	5082	61.8617	451.166	61.8617	451.166	-2.86654	2.66278e-56	6.5222e-55	DOWN
23560440	FGSG_13634	hypothetical protein	-	-	-	-	-	-	chr4:5438283-5441502	112	1385	3.64084	38.2502	3.64084	38.2502	-3.39313	9.47618e-60	2.50739e-58	DOWN
23560421	FGSG_13615	hypothetical protein	-	-	-	-	-	-	chr4:5762772-5763266	211	1560	39.2421	246.489	39.2421	246.489	-2.65105	1.53083e-46	2.84651e-45	DOWN
23560410	FGSG_13604	copper amine oxidase 1	-	-	K00276	primary-amine oxidase[1.4.3.21]	fgr01100|fgr01110|fgr00350|fgr00260|fgr00360|fgr00410	Metabolic pathways - Fusarium graminearum|Biosynthesis of secondary metabolites - Fusarium graminearum|Tyrosine metabolism - Fusarium graminearum|Glycine, serine and threonine metabolism - Fusarium graminearum|Phenylalanine metabolism - Fusarium graminearum|beta-Alanine metabolism - Fusarium graminearum	chr4:6093933-6095899	2	16	0.104723	0.711847	0.104723	0.711847	-2.76498	8.08043e-05	0.000186077	DOWN
23560404	FGSG_13598	hypothetical protein	-	-	-	-	-	-	chr4:6268749-6269294	2	9	0.590076	2.25622	0.590076	2.25622	-1.93494	0.0139512	0.0235285	DOWN
23560392	FGSG_13586	hypothetical protein	-	-	-	-	-	-	chr4:6418894-6422207	8	108	0.238128	2.731	0.238128	2.731	-3.51962	1.13568e-22	8.30021e-22	DOWN
23560388	FGSG_13582	hypothetical protein	-	-	-	-	-	-	chr4:6467831-6472919	23	122	0.422881	1.90572	0.422881	1.90572	-2.17201	5.47324e-17	3.07662e-16	DOWN
23560387	FGSG_13581	hypothetical protein	-	-	-	-	-	-	chr4:6473335-6480686	81	372	1.03785	4.04943	1.03785	4.04943	-1.96412	4.12564e-25	3.38203e-24	DOWN
23560368	FGSG_13561	hypothetical protein	-	-	-	-	-	-	chr4:6821931-6823308	2	60	0.133602	3.40547	0.133602	3.40547	-4.67184	1.46208e-17	8.55367e-17	DOWN
23560328	FGSG_13521	hypothetical protein	-	-	-	-	-	-	chr4:7377842-7378511	83	523	12.3243	65.9763	12.3243	65.9763	-2.42044	3.3138e-34	3.87181e-33	DOWN
23560282	FGSG_13475	hypothetical protein	-	-	-	-	-	-	chr4:7941251-7942726	37	97	2.30773	5.13999	2.30773	5.13999	-1.15529	5.53378e-09	1.8621e-08	DOWN
23560277	FGSG_13470	hypothetical protein	-	-	-	-	-	-	chr2:3254791-3256659	0	9	0	0.413112	0	0.413112	#NAME?	0.00242129	0.00460735	DOWN
23560228	FGSG_13421	hypothetical protein	-	-	-	-	-	-	chr2:2575166-2575405	0	10	0	3.25881	0	3.25881	#NAME?	0.000667207	0.00136074	DOWN
23560211	FGSG_13404	hypothetical protein	GO:0003824|GO:0016491	catalytic activity|oxidoreductase activity	-	-	-	-	chr2:2415348-2417259	905	5599	45.3046	238.126	45.3046	238.126	-2.39399	1.32487e-45	2.38712e-44	DOWN
23560203	FGSG_13396	hypothetical protein	GO:0008152|GO:0044237	metabolic process|cellular metabolic process	-	-	-	-	chr2:2334508-2335789	478	1566	34.3254	95.5392	34.3254	95.5392	-1.47681	1.92345e-24	1.53148e-23	DOWN
23560199	FGSG_13392	hypothetical protein	-	-	-	-	-	-	chr2:2245448-2246191	765	2400	94.6595	252.299	94.6595	252.299	-1.41432	4.16281e-24	3.27178e-23	DOWN
23560185	FGSG_13378	hypothetical protein	-	-	-	-	-	-	chr2:2142741-2143262	6	231	1.61495	52.8279	1.61495	52.8279	-5.03174	2.4135e-43	4.01088e-42	DOWN
23560174	FGSG_13367	hypothetical protein	-	-	-	-	-	-	chr2:1888465-1889520	1	52	0.0916516	4.04685	0.0916516	4.04685	-5.46449	1.04021e-15	5.43869e-15	DOWN
23560157	FGSG_13350	hypothetical protein	-	-	-	-	-	-	chr2:1574179-1575066	228	965	25.4423	91.4853	25.4423	91.4853	-1.84631	2.67808e-29	2.6281e-28	DOWN
23560144	FGSG_13337	hypothetical protein	-	-	-	-	-	-	chr2:1310959-1314927	331	3522	9.66452	87.3661	9.66452	87.3661	-3.1763	4.05665e-62	1.16981e-60	DOWN
23560137	FGSG_13330	hypothetical protein	-	-	-	-	-	-	chr2:1242020-1242426	0	9	0	1.87718	0	1.87718	#NAME?	0.00242129	0.00460735	DOWN
23560121	FGSG_13314	hypothetical protein	GO:0003676	nucleic acid binding	-	-	-	-	chr2:972041-973788	843	3837	46.4159	179.487	46.4159	179.487	-1.95119	2.70064e-35	3.31747e-34	DOWN
23560112	FGSG_13305	hypothetical protein	-	-	-	-	-	-	chr2:811674-812063	4	17	0.944122	3.40923	0.944122	3.40923	-1.8524	0.000910749	0.00182659	DOWN
23560106	FGSG_13299	hypothetical protein	GO:0003824|GO:0016020|GO:0008152|GO:0016740|GO:0016021|GO:0016746	catalytic activity|membrane|metabolic process|transferase activity|integral component of membrane|transferase activity, transferring acyl groups	K13507	glycerol-3-phosphate O-acyltransferase / dihydroxyacetone phosphate acyltransferase[2.3.1.42]	fgr01100|fgr01110|fgr00564|fgr00561	Metabolic pathways - Fusarium graminearum|Biosynthesis of secondary metabolites - Fusarium graminearum|Glycerophospholipid metabolism - Fusarium graminearum|Glycerolipid metabolism - Fusarium graminearum	chr2:714597-717009	1236	4197	49.2586	142.103	49.2586	142.103	-1.52849	3.27033e-27	2.98589e-26	DOWN
23560087	FGSG_13280	hypothetical protein	-	-	-	-	-	-	chr2:343889-344612	128	311	17.4575	36.0358	17.4575	36.0358	-1.04559	3.06102e-13	1.38959e-12	DOWN
23560085	FGSG_13278	hypothetical protein	-	-	-	-	-	-	chr2:339243-339677	1	8	0.211747	1.43842	0.211747	1.43842	-2.76408	0.0246349	0.0396917	DOWN
23560084	FGSG_13277	hypothetical protein	GO:0003676	nucleic acid binding	-	-	-	-	chr2:338259-338687	1	9	0.245626	1.87718	0.245626	1.87718	-2.93403	0.0139512	0.0235285	DOWN
23560081	FGSG_13274	hypothetical protein	-	-	-	-	-	-	chr2:287215-288570	6	43	0.407309	2.48019	0.407309	2.48019	-2.60626	2.34787e-09	8.15237e-09	DOWN
23560046	FGSG_13239	hypothetical protein	-	-	-	-	-	-	chr4:4758096-4759369	2	188	0.207324	16.5586	0.207324	16.5586	-6.31955	1.15565e-40	1.71909e-39	DOWN
23560039	FGSG_13232	hypothetical protein	-	-	-	-	-	-	chr4:4684790-4686603	2	24	0.124732	1.27174	0.124732	1.27174	-3.3499	5.23325e-07	1.50095e-06	DOWN
23560006	FGSG_13199	hypothetical protein	-	-	-	-	-	-	chr4:4277061-4277563	0	185	0	30.3341	0	30.3341	#NAME?	4.51804e-40	6.5765e-39	DOWN
23560005	FGSG_13198	hypothetical protein	-	-	-	-	-	-	chr4:4262912-4264163	2	34	0.184288	2.66192	0.184288	2.66192	-3.85243	8.46962e-10	3.03592e-09	DOWN
23559997	FGSG_13190	hypothetical protein	-	-	-	-	-	-	chr4:4221162-4222624	2	1428	0.198602	120.483	0.198602	120.483	-9.24474	2.32428e-111	3.54395e-109	DOWN
23559992	FGSG_13185	hypothetical protein	GO:0003824|GO:0016020|GO:0016491|GO:0043169|GO:0016021|GO:0046872|GO:0005507	catalytic activity|membrane|oxidoreductase activity|cation binding|integral component of membrane|metal ion binding|copper ion binding	-	-	-	-	chr4:4171875-4173908	22	212	0.995759	8.15196	0.995759	8.15196	-3.03328	1.88594e-29	1.85821e-28	DOWN
23559960	FGSG_13153	hypothetical protein	GO:0003824|GO:0016020|GO:0008152|GO:0016021	catalytic activity|membrane|metabolic process|integral component of membrane	-	-	-	-	chr4:3641389-3644648	0	13	0	0.343726	0	0.343726	#NAME?	9.96168e-05	0.000226238	DOWN
23559955	FGSG_13148	hypothetical protein	-	-	-	-	-	-	chr4:3501487-3501960	7	68	1.35954	11.2204	1.35954	11.2204	-3.04493	5.60708e-15	2.81526e-14	DOWN
23559944	FGSG_13137	hypothetical protein	GO:0008289|GO:0005543|GO:0035091	lipid binding|phospholipid binding|phosphatidylinositol binding	-	-	-	-	chr4:3283176-3286670	1630	4024	48.5158	101.755	48.5158	101.755	-1.06857	1.01129e-18	6.18952e-18	DOWN
23559941	FGSG_13134	hypothetical protein	-	-	-	-	-	-	chr4:3240273-3242159	0	8	0	0.43272	0	0.43272	#NAME?	0.00464266	0.0084663	DOWN
23559930	FGSG_13123	hypothetical protein	-	-	-	-	-	-	chr4:3184349-3185397	14	1324	1.35525	108.889	1.35525	108.889	-6.32816	2.42687e-98	2.33094e-96	DOWN
23559928	FGSG_13121	hypothetical protein	-	-	-	-	-	-	chr4:3145681-3146061	8	22	2.25239	5.26203	2.25239	5.26203	-1.22416	0.00124544	0.00246342	DOWN
23559914	FGSG_13107	hypothetical protein	-	-	-	-	-	-	chr4:2970242-2970988	12	131	1.4789	13.716	1.4789	13.716	-3.21327	5.40666e-24	4.19532e-23	DOWN
23559913	FGSG_13106	hypothetical protein	-	-	-	-	-	-	chr4:2967640-2968236	12	132	1.85048	17.2933	1.85048	17.2933	-3.22424	3.97831e-24	3.1308e-23	DOWN
23559896	FGSG_13089	hypothetical protein	-	-	-	-	-	-	chr4:2689357-2689668	19	100	5.60628	25.0681	5.60628	25.0681	-2.16074	5.0521e-15	2.54546e-14	DOWN
23559890	FGSG_13083	hypothetical protein	-	-	-	-	-	-	chr4:2627329-2627773	1	123	0.348901	36.44	0.348901	36.44	-6.70656	2.38767e-30	2.42909e-29	DOWN
23559842	FGSG_13032	hypothetical protein	-	-	-	-	-	-	chr4:1857666-1859349	924	8738	54.8449	440.634	54.8449	440.634	-3.00615	6.76632e-61	1.87581e-59	DOWN
23559832	FGSG_13022	hypothetical protein	-	-	-	-	-	-	chr4:1785373-1785741	2	9	0.498926	1.9077	0.498926	1.9077	-1.93494	0.0139512	0.0235285	DOWN
23559830	FGSG_13020	hypothetical protein	-	-	-	-	-	-	chr4:1751031-1751971	0	9	0	1.49457	0	1.49457	#NAME?	0.00242129	0.00460735	DOWN
23559800	FGSG_12990	hypothetical protein	-	-	-	-	-	-	chr4:1258801-1259202	5	15	1.14507	2.91841	1.14507	2.91841	-1.34975	0.00664724	0.0118577	DOWN
23559798	FGSG_12988	hypothetical protein	-	-	-	-	-	-	chr4:1174557-1175239	0	16	0	2.70872	0	2.70872	#NAME?	1.54285e-05	3.8228e-05	DOWN
23559780	FGSG_12970	hypothetical protein	-	-	-	-	-	-	chr4:941658-943674	205	1396	11.1937	64.7598	11.1937	64.7598	-2.53241	1.30052e-43	2.19112e-42	DOWN
23559745	FGSG_12935	hypothetical protein	-	-	-	-	-	-	chr4:324210-325784	19	165	1.11058	8.1937	1.11058	8.1937	-2.88321	9.76123e-25	7.85405e-24	DOWN
23559723	FGSG_12913	hypothetical protein	-	-	-	-	-	-	chr3:5151924-5152285	108	328	48.7385	125.754	48.7385	125.754	-1.36747	3.40088e-17	1.94032e-16	DOWN
23559708	FGSG_12898	hypothetical protein	-	-	-	-	-	-	chr3:4806964-4807415	2	13	0.613679	3.38914	0.613679	3.38914	-2.46536	0.000794618	0.00160849	DOWN
23559697	FGSG_12887	hypothetical protein	-	-	-	-	-	-	chr3:4586978-4588726	108	779	6.08113	37.2647	6.08113	37.2647	-2.6154	7.67832e-41	1.1492e-39	DOWN
23559695	FGSG_12885	hypothetical protein	-	-	-	-	-	-	chr3:4570513-4571997	21	67	2.14093	5.80319	2.14093	5.80319	-1.43861	1.24661e-08	4.08766e-08	DOWN
23559691	FGSG_12881	hypothetical protein	-	-	-	-	-	-	chr3:4540457-4540768	3	11	0.8853	2.75751	0.8853	2.75751	-1.63913	0.00961124	0.0165871	DOWN
23559685	FGSG_12875	hypothetical protein	-	-	-	-	-	-	chr3:4449689-4450583	203	1448	24.0521	145.756	24.0521	145.756	-2.59932	3.53618e-45	6.27865e-44	DOWN
23559672	FGSG_12862	hypothetical protein	GO:0006457|GO:0007023	protein folding|post-chaperonin tubulin folding pathway	-	-	-	-	chr3:4165224-4166060	302	3637	35.3721	361.908	35.3721	361.908	-3.35494	3.08767e-66	1.02069e-64	DOWN
23559663	FGSG_12851	allantoicase	GO:0003824|GO:0008152|GO:0016787|GO:0006807|GO:0044237|GO:0016810|GO:0016813|GO:0004037|GO:0000256	catalytic activity|metabolic process|hydrolase activity|nitrogen compound metabolic process|cellular metabolic process|hydrolase activity, acting on carbon-nitrogen (but not peptide) bonds|hydrolase activity, acting on carbon-nitrogen (but not peptide) bonds, in linear amidines|allantoicase activity|allantoin catabolic process	K01477	allantoicase[3.5.3.4]	fgr01100|fgr00230	Metabolic pathways - Fusarium graminearum|Purine metabolism - Fusarium graminearum	chr3:3953278-3954531	20	1097	1.53695	71.6189	1.53695	71.6189	-5.54219	5.07197e-86	3.2562e-84	DOWN
23559639	FGSG_12827	hypothetical protein	-	-	K00009	mannitol-1-phosphate 5-dehydrogenase[1.1.1.17]	fgr00051	Fructose and mannose metabolism - Fusarium graminearum	chr3:3529355-3530236	159	2357	16.596	209.011	16.596	209.011	-3.65467	7.68976e-70	2.85106e-68	DOWN
23559611	FGSG_12799	hypothetical protein	-	-	-	-	-	-	chr3:3218295-3220765	137	389	6.47782	15.6265	6.47782	15.6265	-1.27041	9.943e-17	5.50293e-16	DOWN
23559610	FGSG_12798	hypothetical protein	GO:0008152|GO:0005623|GO:0009058|GO:0003700|GO:0005622|GO:0006807|GO:0044237|GO:0000981|GO:0043169|GO:0006139|GO:0006725|GO:0003676|GO:0043231|GO:0005634|GO:0003677|GO:0046872|GO:0016070|GO:0006351|GO:0008270	metabolic process|cell|biosynthetic process|transcription factor activity, sequence-specific DNA binding|intracellular|nitrogen compound metabolic process|cellular metabolic process|RNA polymerase II transcription factor activity, sequence-specific DNA binding|cation binding|nucleobase-containing compound metabolic process|cellular aromatic compound metabolic process|nucleic acid binding|intracel…	-	-	-	-	chr3:3215812-3217836	14	33	0.636465	1.27458	0.636465	1.27458	-1.00187	0.000430003	0.000898146	DOWN
23559603	FGSG_12791	hypothetical protein	-	-	-	-	-	-	chr3:3156747-3157913	2	8	0.157758	0.536173	0.157758	0.536173	-1.76498	0.0246349	0.0396917	DOWN
23559585	FGSG_12773	hypothetical protein	-	-	K20246	L-histidine Nalpha-methyltransferase / hercynylcysteine S-oxide synthase[1.14.99.51]	fgr00340	Histidine metabolism - Fusarium graminearum	chr3:2969180-2971075	349	1291	18.4545	57.997	18.4545	57.997	-1.652	5.48285e-27	4.93943e-26	DOWN
23559584	FGSG_12772	hypothetical protein	-	-	K20246	L-histidine Nalpha-methyltransferase / hercynylcysteine S-oxide synthase[1.14.99.51]	fgr00340	Histidine metabolism - Fusarium graminearum	chr3:2967590-2968512	22	213	2.80135	23.0419	2.80135	23.0419	-3.04007	1.20343e-29	1.19443e-28	DOWN
23559576	FGSG_12764	hypothetical protein	-	-	-	-	-	-	chr3:2804523-2805380	265	7321	28.4337	667.361	28.4337	667.361	-4.55279	2.92885e-98	2.79111e-96	DOWN
23559572	FGSG_12760	hypothetical protein	-	-	-	-	-	-	chr3:2775741-2776109	10	73	5.38383	33.3891	5.38383	33.3891	-2.63267	1.86257e-14	9.04869e-14	DOWN
23559557	FGSG_12745	heat shock protein HSP98	-	-	K03695	ATP-dependent Clp protease ATP-binding subunit ClpB[-]	-	-	chr3:2417991-2421102	890	2716	26.3285	68.2602	26.3285	68.2602	-1.37442	1.47532e-23	1.12545e-22	DOWN
23559551	FGSG_12739	hypothetical protein	-	-	-	-	-	-	chr3:2265247-2265615	8	23	2.4308	5.93701	2.4308	5.93701	-1.28831	0.000819566	0.00165569	DOWN
23559525	FGSG_12713	hypothetical protein	-	-	-	-	-	-	chr3:1886420-1887436	22	63	2.09666	5.10085	2.09666	5.10085	-1.28265	1.06788e-07	3.24516e-07	DOWN
23559517	FGSG_12705	hypothetical protein	-	-	-	-	-	-	chr3:1662186-1662653	6	37	1.43831	7.53616	1.43831	7.53616	-2.38945	5.79084e-08	1.79966e-07	DOWN
23559516	FGSG_12704	hypothetical protein	GO:0003824|GO:0016020|GO:0005215|GO:0022857|GO:0016787|GO:0097367|GO:0000166|GO:0016021|GO:0016817|GO:0016818|GO:0042626|GO:0016462|GO:0005524|GO:0016887|GO:0042623	catalytic activity|membrane|transporter activity|transmembrane transporter activity|hydrolase activity|carbohydrate derivative binding|nucleotide binding|integral component of membrane|hydrolase activity, acting on acid anhydrides|hydrolase activity, acting on acid anhydrides, in phosphorus-containing anhydrides|ATPase activity, coupled to transmembrane movement of substances|pyrophosphatase acti…	K05658	ATP-binding cassette, subfamily B (MDR/TAP), member 1[3.6.3.44]	fgr02010	ABC transporters - Fusarium graminearum	chr3:1529399-1533537	80	911	1.94528	18.8198	1.94528	18.8198	-3.2742	3.94411e-53	8.92584e-52	DOWN
23559514	FGSG_12702	hypothetical protein	-	-	-	-	-	-	chr3:1518959-1519749	0	15	0	3.34245	0	3.34245	#NAME?	2.86152e-05	6.89001e-05	DOWN
23559487	FGSG_12675	hypothetical protein	-	-	-	-	-	-	chr3:1053321-1053656	3	10	0.822064	2.32772	0.822064	2.32772	-1.50159	0.0160841	0.0268464	DOWN
23559469	FGSG_12657	hypothetical protein	-	-	-	-	-	-	chr3:761575-764143	454	2347	18.6755	82.022	18.6755	82.022	-2.13487	5.67437e-38	7.69067e-37	DOWN
23559440	FGSG_12627	hypothetical protein	-	-	-	-	-	-	chr3:413208-415136	0	44	0	3.32499	0	3.32499	#NAME?	2.48909e-13	1.13673e-12	DOWN
23559439	FGSG_12626	hypothetical protein	-	-	-	-	-	-	chr3:411157-412450	2	98	0.154579	6.43565	0.154579	6.43565	-5.37967	8.82606e-26	7.44024e-25	DOWN
23559424	FGSG_12611	hypothetical protein	GO:0005623|GO:0003700|GO:0005622|GO:0000981|GO:0043169|GO:0043231|GO:0005634|GO:0046872|GO:0008270	cell|transcription factor activity, sequence-specific DNA binding|intracellular|RNA polymerase II transcription factor activity, sequence-specific DNA binding|cation binding|intracellular membrane-bounded organelle|nucleus|metal ion binding|zinc ion binding	-	-	-	-	chr3:288012-288749	7	53	0.873199	5.61688	0.873199	5.61688	-2.68539	1.1276e-11	4.58636e-11	DOWN
23559420	FGSG_12607	hypothetical protein	GO:0016020|GO:0016021	membrane|integral component of membrane	-	-	-	-	chr3:225898-226577	167	2647	24.4423	329.14	24.4423	329.14	-3.75125	1.02184e-72	4.1827e-71	DOWN
23559402	FGSG_12589	hypothetical protein	-	-	-	-	-	-	chr3:89820-93075	30	6218	1.20972	213.021	1.20972	213.021	-7.46018	1.45363e-150	7.38809e-148	DOWN
23559374	FGSG_12561	hypothetical protein	-	-	-	-	-	-	chr2:8408717-8410942	1	16	0.0413791	0.562187	0.0413791	0.562187	-3.76408	8.35118e-06	2.12357e-05	DOWN
23559373	FGSG_12560	hypothetical protein	-	-	-	-	-	-	chr2:8407508-8408088	0	11	0	1.61113	0	1.61113	#NAME?	0.000352487	0.000745233	DOWN
23559368	FGSG_12555	hypothetical protein	-	-	-	-	-	-	chr2:8331161-8331682	27	401	5.27747	66.5887	5.27747	66.5887	-3.65736	1.32857e-45	2.39026e-44	DOWN
23559367	FGSG_12554	hypothetical protein	-	-	-	-	-	-	chr2:8316339-8316725	0	98	0	19.8058	0	19.8058	#NAME?	1.90304e-25	1.58344e-24	DOWN
23559361	FGSG_12548	hypothetical protein	GO:0003824|GO:0016787	catalytic activity|hydrolase activity	-	-	-	-	chr2:8214956-8216710	39	242	2.04583	10.7849	2.04583	10.7849	-2.39825	6.04711e-26	5.16907e-25	DOWN
23559347	FGSG_12534	hypothetical protein	GO:0003824|GO:0016020|GO:0016491|GO:0004497|GO:0016705|GO:0043169|GO:0016021|GO:0020037|GO:0046872|GO:0005506	catalytic activity|membrane|oxidoreductase activity|monooxygenase activity|oxidoreductase activity, acting on paired donors, with incorporation or reduction of molecular oxygen|cation binding|integral component of membrane|heme binding|metal ion binding|iron ion binding	-	-	-	-	chr2:8076410-8078098	38	3095	2.2002	152.244	2.2002	152.244	-6.11261	4.62347e-117	7.83292e-115	DOWN
23559343	FGSG_12530	hypothetical protein	-	-	-	-	-	-	chr2:8019345-8020264	85	303	10.11	30.6181	10.11	30.6181	-1.5986	3.16292e-19	1.98464e-18	DOWN
23559335	FGSG_12522	hypothetical protein	-	-	-	-	-	-	chr2:7951728-7953086	63	1007	5.73669	77.9033	5.73669	77.9033	-3.7634	3.49005e-62	1.0112e-60	DOWN
23559324	FGSG_12511	hypothetical protein	-	-	-	-	-	-	chr2:7850328-7851000	0	87	0	11.0105	0	11.0105	#NAME?	3.26634e-23	2.44273e-22	DOWN
23559323	FGSG_12510	hypothetical protein	-	-	-	-	-	-	chr2:7847522-7848013	2	13	0.374195	2.06655	0.374195	2.06655	-2.46536	0.000794618	0.00160849	DOWN
23559322	FGSG_12509	hypothetical protein	-	-	-	-	-	-	chr2:7828998-7830167	9	58	0.708141	3.87721	0.708141	3.87721	-2.45291	2.35366e-11	9.36702e-11	DOWN
23559308	FGSG_12495	trans-aconitate 2-methyltransferase	GO:0003824|GO:0016740|GO:0008168|GO:0008757|GO:0030798	catalytic activity|transferase activity|methyltransferase activity|S-adenosylmethionine-dependent methyltransferase activity|trans-aconitate 2-methyltransferase activity	-	-	-	-	chr2:7595210-7596128	174	926	17.4305	78.8085	17.4305	78.8085	-2.17674	1.06833e-34	1.2776e-33	DOWN
23559294	FGSG_12481	hypothetical protein	GO:0016020|GO:0016021	membrane|integral component of membrane	-	-	-	-	chr2:7475119-7476927	68	293	3.69983	13.5439	3.69983	13.5439	-1.87212	4.59609e-22	3.27663e-21	DOWN
23559281	FGSG_12468	hypothetical protein	-	-	-	-	-	-	chr2:7298378-7299017	0	7	0	1.00272	0	1.00272	#NAME?	0.00894141	0.01553	DOWN
23559274	FGSG_12461	hypothetical protein	GO:0003824|GO:0008152|GO:0016787|GO:0005975|GO:0016798|GO:0004553	catalytic activity|metabolic process|hydrolase activity|carbohydrate metabolic process|hydrolase activity, acting on glycosyl bonds|hydrolase activity, hydrolyzing O-glycosyl compounds	-	-	-	-	chr2:7236675-7238864	102	340	5.00812	14.1826	5.00812	14.1826	-1.50178	6.02169e-19	3.72478e-18	DOWN
23559269	FGSG_12456	hypothetical protein	-	-	-	-	-	-	chr2:7196071-7196363	6	455	2.28228	147.053	2.28228	147.053	-6.00972	2.62036e-66	8.70932e-65	DOWN
23559243	FGSG_12430	hypothetical protein	-	-	-	-	-	-	chr2:6867153-6868785	63	493	5.53944	36.828	5.53944	36.828	-2.73299	8.32018e-38	1.12143e-36	DOWN
23559229	FGSG_12415	hypothetical protein	-	-	-	-	-	-	chr2:6576347-6577458	14	41	1.35099	3.36136	1.35099	3.36136	-1.31503	7.29297e-06	1.86772e-05	DOWN
23559220	FGSG_12406	hypothetical protein	-	-	-	-	-	-	chr2:6433279-6434222	4	16	0.441496	1.50051	0.441496	1.50051	-1.76498	0.00148807	0.00290982	DOWN
23559202	FGSG_12388	hypothetical protein	-	-	-	-	-	-	chr2:6077604-6078144	0	45	0	8.44028	0	8.44028	#NAME?	1.49345e-13	6.91353e-13	DOWN
23559162	FGSG_12347	hypothetical protein	-	-	-	-	-	-	chr2:5580116-5580711	14	836	2.36052	119.754	2.36052	119.754	-5.66483	1.59644e-80	8.43003e-79	DOWN
23559136	FGSG_12321	hypothetical protein	-	-	-	-	-	-	chr2:5255466-5256238	176	1034	22.598	112.792	22.598	112.792	-2.3194	8.53466e-38	1.1478e-36	DOWN
23559121	FGSG_12306	hypothetical protein	-	-	-	-	-	-	chr2:5119925-5121477	555	3116	32.9001	156.929	32.9001	156.929	-2.25395	2.94958e-41	4.52565e-40	DOWN
23559104	FGSG_12289	hypothetical protein	-	-	-	-	-	-	chr2:4753748-4754410	1	11	0.274137	2.56054	0.274137	2.56054	-3.22348	0.000352487	0.000745233	DOWN
23559096	FGSG_12281	hypothetical protein	-	-	-	-	-	-	chr2:4598425-4599564	19	86	1.98994	7.6522	1.98994	7.6522	-1.94315	8.6261e-13	3.77543e-12	DOWN
23559095	FGSG_12280	hypothetical protein	-	-	-	-	-	-	chr2:4597332-4597871	4	35	0.681866	5.06931	0.681866	5.06931	-2.89423	4.67356e-09	1.58049e-08	DOWN
23559061	FGSG_12246	hypothetical protein	-	-	-	-	-	-	chr2:3843900-3846464	1	18	0.0570693	0.87226	0.0570693	0.87226	-3.93397	2.47519e-06	6.66352e-06	DOWN
23559047	FGSG_12232	hypothetical protein	-	-	-	-	-	-	chr2:3641283-3642066	0	48	0	5.11475	0	5.11475	#NAME?	1.98699e-14	9.60305e-14	DOWN
23559046	FGSG_12231	hypothetical protein	-	-	K00681	gamma-glutamyltranspeptidase / glutathione hydrolase[3.4.19.13]	fgr01100|fgr00480|fgr00460|fgr00430	Metabolic pathways - Fusarium graminearum|Glutathione metabolism - Fusarium graminearum|Cyanoamino acid metabolism - Fusarium graminearum|Taurine and hypotaurine metabolism - Fusarium graminearum	chr2:3638906-3640873	381	1182	19.3252	50.9353	19.3252	50.9353	-1.39818	1.84243e-22	1.32825e-21	DOWN
23559041	FGSG_12226	hypothetical protein	-	-	-	-	-	-	chr2:3574056-3574604	2	44	0.563008	10.5241	0.563008	10.5241	-4.22439	1.49345e-13	6.91353e-13	DOWN
23559040	FGSG_12225	hypothetical protein	-	-	-	-	-	-	chr2:3572748-3573670	3	70	0.319692	6.3367	0.319692	6.3367	-4.30898	1.96104e-18	1.18537e-17	DOWN
23559039	FGSG_12224	hypothetical protein	-	-	-	-	-	-	chr2:3569910-3571418	5	1082	0.305048	56.081	0.305048	56.081	-7.52233	2.17135e-100	2.24459e-98	DOWN
23559012	FGSG_12197	hypothetical protein	-	-	-	-	-	-	chr1:8834307-8834776	3	9	0.82947	2.11394	0.82947	2.11394	-1.34967	0.0267805	0.0427856	DOWN
23559007	FGSG_12192	hypothetical protein	-	-	-	-	-	-	chr1:8774672-8775099	1	14	0.307033	3.6499	0.307033	3.6499	-3.57139	5.32834e-05	0.000124631	DOWN
23558989	FGSG_12174	hypothetical protein	-	-	-	-	-	-	chr1:8488314-8489273	28	106	2.93586	9.44256	2.93586	9.44256	-1.6854	1.86874e-12	7.99262e-12	DOWN
23558987	FGSG_12172	hypothetical protein	-	-	-	-	-	-	chr1:8477527-8478738	29	75	3.4097	7.49162	3.4097	7.49162	-1.13563	1.38077e-07	4.16381e-07	DOWN
23558985	FGSG_12170	hypothetical protein	-	-	-	-	-	-	chr1:8465628-8466050	21	228	4.57036	42.1572	4.57036	42.1572	-3.2054	5.0448e-32	5.47478e-31	DOWN
23558984	FGSG_12169	hypothetical protein	-	-	-	-	-	-	chr1:8464701-8465370	10	141	1.55776	18.6599	1.55776	18.6599	-3.5824	2.43296e-27	2.22635e-26	DOWN
23558981	FGSG_12166	hypothetical protein	-	-	-	-	-	-	chr1:8364881-8367094	1058	6909	44.968	249.479	44.968	249.479	-2.47195	9.99989e-48	1.94543e-46	DOWN
23558979	FGSG_12164	hypothetical protein	GO:0008152|GO:0005623|GO:0009058|GO:0005622|GO:0006807|GO:0044237|GO:0009405|GO:0006139|GO:0006725|GO:0043231|GO:0005634|GO:0010468|GO:0016070|GO:0006351|GO:0006355	metabolic process|cell|biosynthetic process|intracellular|nitrogen compound metabolic process|cellular metabolic process|pathogenesis|nucleobase-containing compound metabolic process|cellular aromatic compound metabolic process|intracellular membrane-bounded organelle|nucleus|regulation of gene expression|RNA metabolic process|transcription, DNA-templated|regulation of transcription, DNA-templated	-	-	-	-	chr1:8347599-8348627	75	339	6.70994	25.7669	6.70994	25.7669	-1.94115	3.60004e-24	2.84597e-23	DOWN
23558966	FGSG_12151	hypothetical protein	-	-	-	-	-	-	chr1:8051469-8051591	93	322	69.6073	204.752	69.6073	204.752	-1.55657	3.24728e-19	2.03443e-18	DOWN
23558965	FGSG_12150	hypothetical protein	-	-	-	-	-	-	chr1:8047149-8048061	8	41	1.5062	6.55775	1.5062	6.55775	-2.12229	2.63022e-08	8.39441e-08	DOWN
23558953	FGSG_12138	hypothetical protein	-	-	-	-	-	-	chr1:7893365-7894405	1514	5209	144.286	421.75	144.286	421.75	-1.54745	9.85363e-28	9.14027e-27	DOWN
23558927	FGSG_12112	hypothetical protein	-	-	-	-	-	-	chr1:7344416-7347890	77	3595	2.07455	82.2871	2.07455	82.2871	-5.30979	9.45002e-107	1.15271e-104	DOWN
23558926	FGSG_12111	hypothetical protein	-	-	-	-	-	-	chr1:7342534-7343568	3	21	0.526121	3.12849	0.526121	3.12849	-2.572	2.95077e-05	7.08394e-05	DOWN
23558925	FGSG_12110	hypothetical protein	-	-	-	-	-	-	chr1:7333328-7333946	36	2256	6.46046	343.953	6.46046	343.953	-5.73443	9.36298e-105	1.10883e-102	DOWN
23558900	FGSG_12082	hypothetical protein	GO:0003824|GO:0016491|GO:0048037|GO:0016614|GO:0050662|GO:0000166|GO:0050660	catalytic activity|oxidoreductase activity|cofactor binding|oxidoreductase activity, acting on CH-OH group of donors|coenzyme binding|nucleotide binding|flavin adenine dinucleotide binding	-	-	-	-	chr1:7095691-7097419	1	80	0.0635679	4.31817	0.0635679	4.31817	-6.08598	5.85329e-22	4.15833e-21	DOWN
23558865	FGSG_12047	hypothetical protein	-	-	-	-	-	-	chr1:6546408-6546680	1	8	0.337399	2.29199	0.337399	2.29199	-2.76408	0.0246349	0.0396917	DOWN
23558863	FGSG_12045	hypothetical protein	-	-	-	-	-	-	chr1:6510353-6510866	0	8	0	1.8961	0	1.8961	#NAME?	0.00464266	0.0084663	DOWN
23558857	FGSG_12039	chitin synthase 6	-	-	K00698	chitin synthase[2.4.1.16]	fgr00520	Amino sugar and nucleotide sugar metabolism - Fusarium graminearum	chr1:6469505-6474809	1578	7320	31.061	122.411	31.061	122.411	-1.97856	4.64316e-37	6.07695e-36	DOWN
23558843	FGSG_12025	hypothetical protein	-	-	-	-	-	-	chr1:6144928-6145408	4	14	1.07663	3.20167	1.07663	3.20167	-1.5723	0.00639309	0.0114378	DOWN
23558839	FGSG_12021	hypothetical protein	-	-	-	-	-	-	chr1:6039620-6043728	363	2851	8.50984	56.7824	8.50984	56.7824	-2.73824	2.32683e-51	4.97942e-50	DOWN
23558834	FGSG_12016	hypothetical protein	-	-	-	-	-	-	chr1:5967215-5967706	0	24	0	4.81304	0	4.81304	#NAME?	7.04324e-08	2.16953e-07	DOWN
23558827	FGSG_12009	hypothetical protein	-	-	-	-	-	-	chr1:5822139-5823925	1138	10613	60.314	477.877	60.314	477.877	-2.98607	1.02292e-61	2.91531e-60	DOWN
23558810	FGSG_11991	hypothetical protein	-	-	-	-	-	-	chr1:5629112-5630397	233	871	16.6798	52.973	16.6798	52.973	-1.66716	6.55229e-26	5.57356e-25	DOWN
23558809	FGSG_11990	hypothetical protein	-	-	-	-	-	-	chr1:5627058-5628238	123	766	11.8323	62.6029	11.8323	62.6029	-2.4035	4.4575e-37	5.84651e-36	DOWN
23558790	FGSG_11971	hypothetical protein	-	-	-	-	-	-	chr1:5253716-5254101	4	93	1.31974	26.0709	1.31974	26.0709	-4.30411	3.26819e-23	2.44273e-22	DOWN
23558780	FGSG_11961	hypothetical protein	-	-	-	-	-	-	chr1:4888006-4889985	139	1049	6.81749	43.7108	6.81749	43.7108	-2.68068	1.99472e-44	3.47595e-43	DOWN
23558765	FGSG_11946	hypothetical protein	-	-	-	-	-	-	chr1:4665754-4667415	479	5826	28.5234	294.74	28.5234	294.74	-3.36922	1.14143e-68	4.04742e-67	DOWN
23558755	FGSG_11936	hypothetical protein	-	-	-	-	-	-	chr1:4502183-4502635	145	1189	33.4558	233.07	33.4558	233.07	-2.80044	1.54526e-47	2.98246e-46	DOWN
23558753	FGSG_11934	hypothetical protein	-	-	-	-	-	-	chr1:4429663-4431414	73	432	3.83586	19.2853	3.83586	19.2853	-2.32988	3.42714e-31	3.58527e-30	DOWN
23558751	FGSG_11932	hypothetical protein	-	-	-	-	-	-	chr1:4422172-4423546	261	850	19.4401	53.7871	19.4401	53.7871	-1.46823	1.21163e-22	8.83937e-22	DOWN
23558746	FGSG_11927	hypothetical protein	-	-	-	-	-	-	chr1:4276110-4276589	141	950	27.043	154.796	27.043	154.796	-2.51704	9.68406e-41	1.44585e-39	DOWN
23558745	FGSG_11926	hypothetical protein	-	-	-	-	-	-	chr1:4275297-4275668	231	1796	57.167	377.608	57.167	377.608	-2.72363	7.61203e-49	1.5322e-47	DOWN
23558744	FGSG_11925	hypothetical protein	-	-	K00925	acetate kinase[2.7.2.1]	fgr01100|fgr01200|fgr00620|fgr00640|fgr00680|fgr00430	Metabolic pathways - Fusarium graminearum|Carbon metabolism - Fusarium graminearum|Pyruvate metabolism - Fusarium graminearum|Propanoate metabolism - Fusarium graminearum|Methane metabolism - Fusarium graminearum|Taurine and hypotaurine metabolism - Fusarium graminearum	chr1:4274194-4274992	278	3883	32.0313	380.1	32.0313	380.1	-3.56883	1.6748e-71	6.59006e-70	DOWN
23558681	FGSG_11862	hypothetical protein	-	-	-	-	-	-	chr1:3038817-3039716	109	272	11.1496	23.6376	11.1496	23.6376	-1.08409	4.36779e-13	1.95373e-12	DOWN
23558672	FGSG_11853	hypothetical protein	-	-	-	-	-	-	chr1:2918096-2918788	4	143	0.531324	16.1392	0.531324	16.1392	-4.92483	2.92336e-32	3.20964e-31	DOWN
23558634	FGSG_11815	hypothetical protein	GO:0016020|GO:0016021|GO:0055085	membrane|integral component of membrane|transmembrane transport	-	-	-	-	chr1:2321095-2322909	206	657	10.4488	28.3117	10.4488	28.3117	-1.43807	3.80508e-21	2.59443e-20	DOWN
23558630	FGSG_11811	hypothetical protein	-	-	-	-	-	-	chr1:2256525-2258908	359	2207	15.5602	81.2691	15.5602	81.2691	-2.38484	6.10325e-43	1.00333e-41	DOWN
23558608	FGSG_11789	hypothetical protein	-	-	-	-	-	-	chr1:1869548-1870079	17	51	2.94183	7.49785	2.94183	7.49785	-1.34976	1.31272e-06	3.63015e-06	DOWN
23558596	FGSG_11777	hypothetical protein	-	-	K01179	endoglucanase[3.2.1.4]	fgr01100|fgr00500	Metabolic pathways - Fusarium graminearum|Starch and sucrose metabolism - Fusarium graminearum	chr1:1649382-1650181	13	1695	1.64855	182.604	1.64855	182.604	-6.79138	2.17958e-109	2.98725e-107	DOWN
23558591	FGSG_11772	hypothetical protein	-	-	-	-	-	-	chr1:1550497-1550908	1	23	0.232601	4.54271	0.232601	4.54271	-4.28763	7.04324e-08	2.16953e-07	DOWN
23558576	FGSG_11757	hypothetical protein	-	-	-	-	-	-	chr1:1174873-1175784	201	11032	21.5667	1005.64	21.5667	1005.64	-5.54317	1.20077e-124	2.66309e-122	DOWN
23558569	FGSG_11750	hypothetical protein	-	-	-	-	-	-	chr1:1079874-1081954	164	665	7.44478	25.6467	7.44478	25.6467	-1.78447	1.76177e-26	1.54051e-25	DOWN
23558564	FGSG_11745	hypothetical protein	-	-	-	-	-	-	chr1:1036532-1038525	826	3784	39.482	153.664	39.482	153.664	-1.96051	1.79467e-35	2.22248e-34	DOWN
23558560	FGSG_11741	hypothetical protein	-	-	-	-	-	-	chr1:892170-892455	21	3733	6.75966	1020.87	6.75966	1020.87	-7.23863	9.77203e-136	2.83808e-133	DOWN
23558519	FGSG_11700	hypothetical protein	-	-	-	-	-	-	chr1:579615-580444	40	386	4.98973	40.908	4.98973	40.908	-3.03535	1.14502e-38	1.59804e-37	DOWN
23558509	FGSG_11690	hypothetical protein	-	-	-	-	-	-	chr1:512086-516367	6	123	0.137493	2.39486	0.137493	2.39486	-4.12251	1.58965e-27	1.46565e-26	DOWN
23558477	FGSG_11658	hypothetical protein	GO:0046983	protein dimerization activity	-	-	-	-	chr1:171341-172428	3	9	0.253873	0.647006	0.253873	0.647006	-1.34967	0.0267805	0.0427856	DOWN
23558475	FGSG_11656	hypothetical protein	GO:0003824|GO:0008152|GO:0005623|GO:0009058|GO:0005622|GO:0016491|GO:0016740|GO:0044237|GO:0005835|GO:0016627|GO:0006629|GO:0005737|GO:0044255|GO:0016746|GO:0008610|GO:0016747|GO:0016628|GO:0005829|GO:0006631|GO:0004312|GO:0004318|GO:0006633|GO:0019752	catalytic activity|metabolic process|cell|biosynthetic process|intracellular|oxidoreductase activity|transferase activity|cellular metabolic process|fatty acid synthase complex|oxidoreductase activity, acting on the CH-CH group of donors|lipid metabolic process|cytoplasm|cellular lipid metabolic process|transferase activity, transferring acyl groups|lipid biosynthetic process|transferase activity…	K00668	fatty acid synthase subunit beta, fungi type[2.3.1.86]	fgr01100|fgr00061	Metabolic pathways - Fusarium graminearum|Fatty acid biosynthesis - Fusarium graminearum	chr1:153701-160141	2	18	0.0297758	0.227693	0.0297758	0.227693	-2.93488	2.59951e-05	6.30646e-05	DOWN
23558426	FGSG_11602	hypothetical protein	-	-	-	-	-	-	chr1:8954981-8957128	1492	7172	67.5628	275.918	67.5628	275.918	-2.02994	3.38701e-38	4.63169e-37	DOWN
23558411	FGSG_11585	cytochrome P450 55A2	-	-	K15877	fungal nitric oxide reductase[1.7.1.14]	fgr00910	Nitrogen metabolism - Fusarium graminearum	chr1:15133-16722	24	653	1.90801	44.1044	1.90801	44.1044	-4.53078	3.5518e-64	1.11951e-62	DOWN
23558401	FGSG_11573	hypothetical protein	-	-	-	-	-	-	chr2:8741321-8743540	5	28	0.20735	0.98646	0.20735	0.98646	-2.25019	1.46665e-06	4.04115e-06	DOWN
23558398	FGSG_11570	hypothetical protein	-	-	-	-	-	-	chr2:8751119-8752134	59	141	7.07237	14.3594	7.07237	14.3594	-1.02173	1.17056e-09	4.16043e-09	DOWN
23558363	FGSG_11533	hypothetical protein	-	-	-	-	-	-	chr2:8845454-8845989	0	19	0	3.07672	0	3.07672	#NAME?	1.3552e-06	3.74252e-06	DOWN
23558358	FGSG_11528	hypothetical protein	GO:0003824|GO:0016491|GO:0043169|GO:0046872	catalytic activity|oxidoreductase activity|cation binding|metal ion binding	K00505	tyrosinase[1.14.18.1]	fgr01100|fgr01110|fgr00350	Metabolic pathways - Fusarium graminearum|Biosynthesis of secondary metabolites - Fusarium graminearum|Tyrosine metabolism - Fusarium graminearum	chr2:8853565-8854893	2	46	0.156951	3.06715	0.156951	3.06715	-4.28851	3.27725e-14	1.56953e-13	DOWN
23558313	FGSG_11480	hypothetical protein	GO:0016020|GO:0005215|GO:0022857|GO:0016021	membrane|transporter activity|transmembrane transporter activity|integral component of membrane	-	-	-	-	chr3:7049615-7051363	55	364	3.10827	17.4767	3.10827	17.4767	-2.49124	2.66463e-31	2.81412e-30	DOWN
23558311	FGSG_11478	hypothetical protein	-	-	-	-	-	-	chr3:7056056-7057472	6	558	0.593883	46.9277	0.593883	46.9277	-6.30412	1.90537e-73	7.90534e-72	DOWN
23558240	FGSG_11398	hypothetical protein	-	-	-	-	-	-	chr3:7268438-7269283	67	521	7.29091	48.1665	7.29091	48.1665	-2.72386	2.02608e-38	2.80206e-37	DOWN
23558182	FGSG_11331	hypothetical protein	-	-	-	-	-	-	chr3:7456062-7457468	288	985	30.4754	88.5512	30.4754	88.5512	-1.53887	2.99035e-24	2.36859e-23	DOWN
23558161	FGSG_11310	hypothetical protein	-	-	-	-	-	-	chr3:7503250-7503980	4	110	0.543881	12.7082	0.543881	12.7082	-4.54632	1.34553e-26	1.18333e-25	DOWN
23558137	FGSG_11285	hypothetical protein	GO:0016020|GO:0016021	membrane|integral component of membrane	-	-	-	-	chr3:7562370-7563318	14	280	1.46127	24.8295	1.46127	24.8295	-4.08676	2.68419e-42	4.28557e-41	DOWN
23558127	FGSG_11275	siderophore iron transporter mirB	GO:0016020|GO:0016021|GO:0055085	membrane|integral component of membrane|transmembrane transport	-	-	-	-	chr3:7584938-7586825	142	541	7.34831	23.7848	7.34831	23.7848	-1.69455	6.27158e-24	4.86028e-23	DOWN
23558126	FGSG_11274	hypothetical protein	-	-	-	-	-	-	chr3:7587817-7589442	165	487	11.0073	27.6012	11.0073	27.6012	-1.32626	2.37786e-18	1.43306e-17	DOWN
23558124	FGSG_11272	hypothetical protein	GO:0003824|GO:0016020|GO:0005215|GO:0022857|GO:0016787|GO:0097367|GO:0000166|GO:0016021|GO:0016817|GO:0016818|GO:0042626|GO:0016462|GO:0005524|GO:0016887|GO:0042623	catalytic activity|membrane|transporter activity|transmembrane transporter activity|hydrolase activity|carbohydrate derivative binding|nucleotide binding|integral component of membrane|hydrolase activity, acting on acid anhydrides|hydrolase activity, acting on acid anhydrides, in phosphorus-containing anhydrides|ATPase activity, coupled to transmembrane movement of substances|pyrophosphatase acti…	-	-	-	-	chr3:7593058-7597699	10	31	0.205315	0.540716	0.205315	0.540716	-1.39703	4.94043e-05	0.000116182	DOWN
23558117	FGSG_11264	hypothetical protein	GO:0003824|GO:0016020|GO:0016491|GO:0016021	catalytic activity|membrane|oxidoreductase activity|integral component of membrane	-	-	-	-	chr3:7628171-7629922	357	997	18.759	44.5081	18.759	44.5081	-1.24648	1.38472e-19	8.84802e-19	DOWN
23558103	FGSG_11248	hypothetical protein	GO:0016020|GO:0006950|GO:0016021	membrane|response to stress|integral component of membrane	-	-	-	-	chr3:7668046-7669000	20	106	2.04585	9.21174	2.04585	9.21174	-2.17077	1.40905e-15	7.32633e-15	DOWN
23558099	FGSG_11244	hypothetical protein	-	-	-	-	-	-	chr3:7681937-7684853	94	333	3.58331	10.7846	3.58331	10.7846	-1.58961	9.81527e-20	6.31197e-19	DOWN
23558096	FGSG_11240	hypothetical protein	GO:0003824|GO:0016020|GO:0005215|GO:0022857|GO:0016787|GO:0097367|GO:0000166|GO:0016021|GO:0016817|GO:0016818|GO:0042626|GO:0016462|GO:0005524|GO:0016887|GO:0042623	catalytic activity|membrane|transporter activity|transmembrane transporter activity|hydrolase activity|carbohydrate derivative binding|nucleotide binding|integral component of membrane|hydrolase activity, acting on acid anhydrides|hydrolase activity, acting on acid anhydrides, in phosphorus-containing anhydrides|ATPase activity, coupled to transmembrane movement of substances|pyrophosphatase acti…	-	-	-	-	chr3:7693328-7697863	0	12	0	0.214579	0	0.214579	#NAME?	0.000187	0.000409888	DOWN
23558090	FGSG_11233	hypothetical protein	GO:0016020|GO:0016021	membrane|integral component of membrane	-	-	-	-	chr3:5374891-5375436	451	4753	76.0431	680.852	76.0431	680.852	-3.16245	4.97198e-63	1.4938e-61	DOWN
23558089	FGSG_11232	hypothetical protein	GO:0003824|GO:0016491	catalytic activity|oxidoreductase activity	-	-	-	-	chr3:5377570-5378994	11	189	0.710617	10.3735	0.710617	10.3735	-3.86769	2.10091e-33	2.38834e-32	DOWN
23558085	FGSG_11228	hypothetical protein	GO:0003824|GO:0016491|GO:0048037|GO:0016614|GO:0050662|GO:0000166|GO:0050660	catalytic activity|oxidoreductase activity|cofactor binding|oxidoreductase activity, acting on CH-OH group of donors|coenzyme binding|nucleotide binding|flavin adenine dinucleotide binding	-	-	-	-	chr3:5387574-5389627	2	12	0.091914	0.468582	0.091914	0.468582	-2.34995	0.00141036	0.00276808	DOWN
23558069	FGSG_11208	hypothetical protein	-	-	-	-	-	-	chr3:5451582-5453887	0	8	0	0.283385	0	0.283385	#NAME?	0.00464266	0.0084663	DOWN
23558061	FGSG_11200	hypothetical protein	-	-	-	-	-	-	chr3:5473416-5477198	427	1388	10.3912	28.6966	10.3912	28.6966	-1.46551	5.25951e-24	4.08634e-23	DOWN
23558047	FGSG_11183	hypothetical protein	-	-	-	-	-	-	chr3:5521519-5522556	94	380	10.2775	35.2979	10.2775	35.2979	-1.78009	7.26005e-23	5.35094e-22	DOWN
23557996	FGSG_11130	hypothetical protein	GO:0003824|GO:0016020|GO:0008152|GO:0016787|GO:0016788|GO:0016021|GO:0008484	catalytic activity|membrane|metabolic process|hydrolase activity|hydrolase activity, acting on ester bonds|integral component of membrane|sulfuric ester hydrolase activity	-	-	-	-	chr3:5656308-5658896	362	6273	12.8722	189.505	12.8722	189.505	-3.87991	2.95877e-81	1.61844e-79	DOWN
23557995	FGSG_11129	hypothetical protein	GO:0016020|GO:0016021	membrane|integral component of membrane	-	-	-	-	chr3:5661163-5662440	939	16896	73.1348	1118.01	73.1348	1118.01	-3.93423	6.03139e-86	3.83182e-84	DOWN
23557985	FGSG_11119	hypothetical protein	-	-	-	-	-	-	chr3:5680661-5683683	4	287	0.147874	9.01489	0.147874	9.01489	-5.92986	4.70645e-53	1.05921e-51	DOWN
23557981	FGSG_11114	hypothetical protein	GO:0016020|GO:0016021	membrane|integral component of membrane	-	-	-	-	chr3:5703313-5704195	0	23	0	2.1726	0	2.1726	#NAME?	1.26331e-07	3.81905e-07	DOWN
23557980	FGSG_11113	hypothetical protein	GO:0008152|GO:0045735|GO:0044237|GO:0019752|GO:0033609	metabolic process|nutrient reservoir activity|cellular metabolic process|carboxylic acid metabolic process|oxalate metabolic process	-	-	-	-	chr3:5705082-5706846	4	302	0.226729	14.5445	0.226729	14.5445	-6.00336	1.29324e-54	3.03363e-53	DOWN
23557979	FGSG_11112	hypothetical protein	GO:0003824|GO:0016787|GO:0016788|GO:0052689	catalytic activity|hydrolase activity|hydrolase activity, acting on ester bonds|carboxylic ester hydrolase activity	-	-	-	-	chr3:5707580-5708669	11	115	0.969951	8.61538	0.969951	8.61538	-3.15093	2.1874e-21	1.5083e-20	DOWN
23557978	FGSG_11111	hypothetical protein	GO:0016020|GO:0005215|GO:0022857|GO:0016021|GO:0015075|GO:0015171	membrane|transporter activity|transmembrane transporter activity|integral component of membrane|ion transmembrane transporter activity|amino acid transmembrane transporter activity	-	-	-	-	chr3:5709062-5710813	16	127	0.919442	6.20039	0.919442	6.20039	-2.75353	3.02347e-21	2.07426e-20	DOWN
23557977	FGSG_11110	hypothetical protein	GO:0016020|GO:0016021	membrane|integral component of membrane	-	-	-	-	chr3:5712467-5713777	43	311	3.01955	18.5539	3.01955	18.5539	-2.61931	4.2493e-31	4.43396e-30	DOWN
23557967	FGSG_11099	hypothetical protein	GO:0016020|GO:0016021	membrane|integral component of membrane	-	-	-	-	chr3:5737191-5740614	17	2068	0.552048	57.0526	0.552048	57.0526	-6.69135	3.47124e-114	5.64562e-112	DOWN
23557966	FGSG_11098	hypothetical protein	GO:0003824|GO:0008152|GO:0016787|GO:0005975|GO:0016798|GO:0004553	catalytic activity|metabolic process|hydrolase activity|carbohydrate metabolic process|hydrolase activity, acting on glycosyl bonds|hydrolase activity, hydrolyzing O-glycosyl compounds	-	-	-	-	chr3:5743269-5745096	121	3457	7.45608	180.978	7.45608	180.978	-4.60126	5.88793e-93	4.6637e-91	DOWN
23557965	FGSG_11097	hypothetical protein	-	-	-	-	-	-	chr3:5747259-5750281	13	8482	0.41615	230.668	0.41615	230.668	-9.1145	6.6008e-177	8.05166e-174	DOWN
23557949	FGSG_11081	hypothetical protein	GO:0048037|GO:0050662|GO:0000166|GO:0050660|GO:0071949	cofactor binding|coenzyme binding|nucleotide binding|flavin adenine dinucleotide binding|FAD binding	-	-	-	-	chr3:5787850-5789254	30	725	2.1919	45.0034	2.1919	45.0034	-4.35978	2.81123e-64	8.90685e-63	DOWN
23557948	FGSG_11080	hypothetical protein	GO:0016020|GO:0016021	membrane|integral component of membrane	-	-	-	-	chr3:5789823-5791054	0	533	0	38.1753	0	38.1753	#NAME?	1.6624e-73	6.9208e-72	DOWN
23557947	FGSG_11079	hypothetical protein	GO:0016020|GO:0016021|GO:0055085	membrane|integral component of membrane|transmembrane transport	-	-	-	-	chr3:5791930-5793838	3	2321	0.166294	109.291	0.166294	109.291	-9.36022	2.95715e-131	7.67476e-129	DOWN
23557928	FGSG_11058	hypothetical protein	-	-	-	-	-	-	chr3:5847442-5848667	147	399	11.0383	25.4542	11.0383	25.4542	-1.20539	4.2184e-16	2.24895e-15	DOWN
23557914	FGSG_11044	hypothetical protein	-	-	-	-	-	-	chr3:5874977-5876167	29	522	2.24164	34.2797	2.24164	34.2797	-3.93473	1.55696e-53	3.55652e-52	DOWN
23557903	FGSG_11032	galactose oxidase precursor	GO:0003824|GO:0005576|GO:0016491|GO:0016614|GO:0043169|GO:0046872|GO:0045480	catalytic activity|extracellular region|oxidoreductase activity|oxidoreductase activity, acting on CH-OH group of donors|cation binding|metal ion binding|galactose oxidase activity	K04618	galactose oxidase[1.1.3.9]	fgr00052	Galactose metabolism - Fusarium graminearum	chr3:5902588-5904710	43	339	1.86464	12.489	1.86464	12.489	-2.74368	1.79752e-33	2.0511e-32	DOWN
23557900	FGSG_11029	hypothetical protein	GO:0016020|GO:0016021|GO:0055085	membrane|integral component of membrane|transmembrane transport	-	-	-	-	chr3:5914982-5916930	9	238	0.425103	9.55086	0.425103	9.55086	-4.48975	1.19386e-41	1.86462e-40	DOWN
23557895	FGSG_11024	cytochrome P450 51	GO:0003824|GO:0016020|GO:0016491|GO:0004497|GO:0016705|GO:0043169|GO:0016021|GO:0020037|GO:0046872|GO:0005506	catalytic activity|membrane|oxidoreductase activity|monooxygenase activity|oxidoreductase activity, acting on paired donors, with incorporation or reduction of molecular oxygen|cation binding|integral component of membrane|heme binding|metal ion binding|iron ion binding	K05917	sterol 14-demethylase[1.14.13.70]	fgr01100|fgr01110|fgr01130|fgr00100	Metabolic pathways - Fusarium graminearum|Biosynthesis of secondary metabolites - Fusarium graminearum|Biosynthesis of antibiotics - Fusarium graminearum|Steroid biosynthesis - Fusarium graminearum	chr3:5943675-5945329	607	2653	35.9595	133.525	35.9595	133.525	-1.89267	2.19058e-33	2.48796e-32	DOWN
23557872	FGSG_10998	hypothetical protein	GO:0003824|GO:0016491|GO:0048037|GO:0016614|GO:0050662|GO:0000166|GO:0050660	catalytic activity|oxidoreductase activity|cofactor binding|oxidoreductase activity, acting on CH-OH group of donors|coenzyme binding|nucleotide binding|flavin adenine dinucleotide binding	-	-	-	-	chr3:6016671-6018254	9	60	0.560193	3.17291	0.560193	3.17291	-2.50181	1.04397e-11	4.25755e-11	DOWN
23557866	FGSG_10992	hypothetical protein	GO:0003824|GO:0008152|GO:0016787|GO:0005975|GO:0016810	catalytic activity|metabolic process|hydrolase activity|carbohydrate metabolic process|hydrolase activity, acting on carbon-nitrogen (but not peptide) bonds	-	-	-	-	chr3:6034265-6035281	2	42	0.181026	3.23	0.181026	3.23	-4.15726	8.60156e-12	3.5256e-11	DOWN
23557838	FGSG_10962	hypothetical protein	-	-	-	-	-	-	chr3:6140491-6141475	8	4713	0.786892	393.821	0.786892	393.821	-8.96716	2.44808e-157	1.75657e-154	DOWN
23557833	FGSG_10957	hypothetical protein	GO:0016020|GO:0016021	membrane|integral component of membrane	-	-	-	-	chr3:6154745-6156430	18	991	0.982829	45.972	0.982829	45.972	-5.54767	5.92292e-84	3.59442e-82	DOWN
23557832	FGSG_10956	glucose N-acetyltransferase 1	-	-	-	-	-	-	chr3:6157981-6158965	13	532	1.69046	58.77	1.69046	58.77	-5.11959	4.58582e-64	1.43799e-62	DOWN
23557806	FGSG_10927	hypothetical protein	-	-	-	-	-	-	chr3:6234256-6235641	327	986	34.0928	87.3361	34.0928	87.3361	-1.35711	2.48028e-21	1.70544e-20	DOWN
23557802	FGSG_10922	hypothetical protein	-	-	-	-	-	-	chr3:6248340-6249764	871	58815	58.3589	3347.95	58.3589	3347.95	-5.84218	1.01921e-140	3.65656e-138	DOWN
23557797	FGSG_10917	hypothetical protein	GO:0016020|GO:0016021	membrane|integral component of membrane	-	-	-	-	chr3:6260811-6262216	2	8	0.140752	0.478374	0.140752	0.478374	-1.76498	0.0246349	0.0396917	DOWN
23557789	FGSG_10909	hypothetical protein	GO:0016020	membrane	-	-	-	-	chr3:6291745-6293768	798	34036	38.1833	1383.6	38.1833	1383.6	-5.17934	4.19858e-121	8.12924e-119	DOWN
23557784	FGSG_10904	hypothetical protein	GO:0005623|GO:0005622|GO:0005085|GO:0007165|GO:0035556|GO:0007264	cell|intracellular|guanyl-nucleotide exchange factor activity|signal transduction|intracellular signal transduction|small GTPase mediated signal transduction	-	-	-	-	chr3:6302342-6308065	337	1445	5.6728	20.6651	5.6728	20.6651	-1.86506	3.5799e-31	3.74187e-30	DOWN
23557779	FGSG_10899	hypothetical protein	-	-	-	-	-	-	chr3:6319802-6320613	79	937	13.1755	132.763	13.1755	132.763	-3.33293	4.07047e-54	9.42155e-53	DOWN
23557777	FGSG_10897	hypothetical protein	GO:0016020|GO:0016021	membrane|integral component of membrane	K16368	diacylglycerol kinase (CTP)[2.7.1.174]	fgr01100|fgr01110|fgr00564	Metabolic pathways - Fusarium graminearum|Biosynthesis of secondary metabolites - Fusarium graminearum|Glycerophospholipid metabolism - Fusarium graminearum	chr3:6326834-6329194	369	1865	19.5909	84.1216	19.5909	84.1216	-2.10229	1.45711e-36	1.85919e-35	DOWN
23557769	FGSG_10889	hypothetical protein	GO:0005623|GO:0005622|GO:0005085|GO:0007165|GO:0035556|GO:0007264	cell|intracellular|guanyl-nucleotide exchange factor activity|signal transduction|intracellular signal transduction|small GTPase mediated signal transduction	-	-	-	-	chr3:6375335-6379030	119	792	2.99816	16.9525	2.99816	16.9525	-2.49935	4.4298e-39	6.2831e-38	DOWN
23557768	FGSG_10888	hypothetical protein	GO:0016020|GO:0016021|GO:0055085	membrane|integral component of membrane|transmembrane transport	-	-	-	-	chr3:6380094-6382227	157	1103	7.13758	42.6018	7.13758	42.6018	-2.57741	6.65603e-43	1.09127e-41	DOWN
23557751	FGSG_10871	hypothetical protein	-	-	-	-	-	-	chr3:6420826-6423807	70	515	2.19868	13.7426	2.19868	13.7426	-2.64395	5.70351e-37	7.44079e-36	DOWN
23557735	FGSG_10855	alcohol dehydrogenase 1	GO:0003824|GO:0016491|GO:0043169|GO:0046872|GO:0008270	catalytic activity|oxidoreductase activity|cation binding|metal ion binding|zinc ion binding	K13953	alcohol dehydrogenase, propanol-preferring[1.1.1.1]	fgr01100|fgr01110|fgr01130|fgr00350|fgr00010|fgr00071	Metabolic pathways - Fusarium graminearum|Biosynthesis of secondary metabolites - Fusarium graminearum|Biosynthesis of antibiotics - Fusarium graminearum|Tyrosine metabolism - Fusarium graminearum|Glycolysis / Gluconeogenesis - Fusarium graminearum|Fatty acid degradation - Fusarium graminearum	chr3:6468300-6469916	2676	160152	172.881	8790.13	172.881	8790.13	-5.66803	4.03219e-138	1.36624e-135	DOWN
23557728	FGSG_10846	cytochrome c oxidase assembly protein COX11	GO:0016020|GO:0043169|GO:0016021|GO:0046872|GO:0005507	membrane|cation binding|integral component of membrane|metal ion binding|copper ion binding	K02258	cytochrome c oxidase assembly protein subunit 11[-]	fgr01100|fgr00190	Metabolic pathways - Fusarium graminearum|Oxidative phosphorylation - Fusarium graminearum	chr3:6500349-6501405	225	981	22.7623	84.3151	22.7623	84.3151	-1.88914	5.01584e-30	5.05229e-29	DOWN
23557725	FGSG_10843	hypothetical protein	-	-	-	-	-	-	chr3:6510310-6511296	142	884	15.4706	81.8226	15.4706	81.8226	-2.40297	2.97961e-38	4.07915e-37	DOWN
23557724	FGSG_10842	hypothetical protein	GO:0016020|GO:0016021	membrane|integral component of membrane	-	-	-	-	chr3:6511538-6513505	7	139	0.32745	5.52418	0.32745	5.52418	-4.07642	3.82094e-29	3.7436e-28	DOWN
23557717	FGSG_10835	hypothetical protein	GO:0008134|GO:0003712	transcription factor binding|transcription cofactor activity	-	-	-	-	chr3:6529420-6534438	384	2842	7.31913	46.0208	7.31913	46.0208	-2.65254	1.68255e-49	3.44937e-48	DOWN
23557694	FGSG_10810	hypothetical protein	-	-	-	-	-	-	chr3:6633266-6633709	891	3034	184.744	534.454	184.744	534.454	-1.53254	1.22264e-26	1.07681e-25	DOWN
23557693	FGSG_10809	hypothetical protein	GO:0016020|GO:0016021|GO:0055085	membrane|integral component of membrane|transmembrane transport	-	-	-	-	chr3:6634526-6636676	161	847	7.69564	34.3957	7.69564	34.3957	-2.16012	5.59159e-34	6.47733e-33	DOWN
23557692	FGSG_10808	hypothetical protein	GO:0016020|GO:0016021	membrane|integral component of membrane	-	-	-	-	chr3:6637629-6639551	2339	9288	111.976	377.764	111.976	377.764	-1.75429	2.71757e-32	2.99719e-31	DOWN
23557691	FGSG_10807	hypothetical protein	-	-	-	-	fgr04933	AGE-RAGE signaling pathway in diabetic complications - Fusarium graminearum	chr3:6642645-6644495	337	3288	17.9852	149.08	17.9852	149.08	-3.0512	5.6603e-59	1.47847e-57	DOWN
23557687	FGSG_10803	hypothetical protein	-	-	-	-	-	-	chr3:6651557-6652193	9	98	1.46124	13.5183	1.46124	13.5183	-3.20964	4.45211e-20	2.89791e-19	DOWN
23557686	FGSG_10802	hypothetical protein	-	-	-	-	-	-	chr3:6652751-6654690	51	421	2.7848	19.53	2.7848	19.53	-2.81005	4.50133e-37	5.89766e-36	DOWN
23557680	FGSG_10796	hypothetical protein	-	-	-	-	-	-	chr3:6688093-6690138	1608	7366	72.353	281.581	72.353	281.581	-1.96043	1.16428e-36	1.49023e-35	DOWN
23557670	FGSG_10786	hypothetical protein	-	-	-	-	-	-	chr3:6722205-6723343	6	22	0.944122	2.94134	0.944122	2.94134	-1.63943	0.000165623	0.000366722	DOWN
23557668	FGSG_10784	hypothetical protein	-	-	-	-	-	-	chr3:6724966-6725370	0	1178	0	263.242	0	263.242	#NAME?	1.20831e-103	1.36471e-101	DOWN
23557645	FGSG_10761	hypothetical protein	-	-	-	-	-	-	chr3:6799541-6801310	3420	9614	177.881	424.823	177.881	424.823	-1.25595	2.28165e-22	1.64198e-21	DOWN
23557643	FGSG_10759	hypothetical protein	-	-	-	-	-	-	chr3:6809996-6811646	15	419	0.895559	21.2524	0.895559	21.2524	-4.56869	6.10931e-55	1.45834e-53	DOWN
23557642	FGSG_10758	hypothetical protein	-	-	-	-	-	-	chr3:6813815-6814945	65	944	5.56135	68.6179	5.56135	68.6179	-3.62508	5.25238e-59	1.37486e-57	DOWN
23557638	FGSG_10754	hypothetical protein	-	-	-	-	-	-	chr3:6836040-6837894	33	628	2.65096	42.8601	2.65096	42.8601	-4.01505	6.55925e-58	1.65652e-56	DOWN
23557624	FGSG_10739	coproporphyrinogen III oxidase	GO:0003824|GO:0008152|GO:0009058|GO:0016491|GO:0006807|GO:0044237|GO:0016627|GO:0006725|GO:0051188|GO:0004109|GO:0006779|GO:0033014	catalytic activity|metabolic process|biosynthetic process|oxidoreductase activity|nitrogen compound metabolic process|cellular metabolic process|oxidoreductase activity, acting on the CH-CH group of donors|cellular aromatic compound metabolic process|cofactor biosynthetic process|coproporphyrinogen oxidase activity|porphyrin-containing compound biosynthetic process|tetrapyrrole biosynthetic proce…	K00228	coproporphyrinogen III oxidase[1.3.3.3]	fgr01100|fgr01110|fgr00860	Metabolic pathways - Fusarium graminearum|Biosynthesis of secondary metabolites - Fusarium graminearum|Porphyrin and chlorophyll metabolism - Fusarium graminearum	chr3:6876622-6878247	1594	12330	93.4683	614.244	93.4683	614.244	-2.71626	6.44005e-55	1.5313e-53	DOWN
23557576	FGSG_10684	hypothetical protein	-	-	-	-	-	-	chr1:11600534-11602543	6	33	0.305313	1.42677	0.305313	1.42677	-2.22439	3.7089e-07	1.08026e-06	DOWN
23557570	FGSG_10677	hypothetical protein	GO:0003824|GO:0008152|GO:0016491|GO:0006807|GO:0048037|GO:0048038|GO:0043169|GO:0009308|GO:0046872|GO:0008131|GO:0005507	catalytic activity|metabolic process|oxidoreductase activity|nitrogen compound metabolic process|cofactor binding|quinone binding|cation binding|amine metabolic process|metal ion binding|primary amine oxidase activity|copper ion binding	K00276	primary-amine oxidase[1.4.3.21]	fgr01100|fgr01110|fgr00350|fgr00260|fgr00360|fgr00410	Metabolic pathways - Fusarium graminearum|Biosynthesis of secondary metabolites - Fusarium graminearum|Tyrosine metabolism - Fusarium graminearum|Glycine, serine and threonine metabolism - Fusarium graminearum|Phenylalanine metabolism - Fusarium graminearum|beta-Alanine metabolism - Fusarium graminearum	chr1:11580874-11583757	88	848	3.37136	27.6007	3.37136	27.6007	-3.0333	2.63587e-48	5.20264e-47	DOWN
23557563	FGSG_10670	acetylxylan esterase 2 precursor	GO:0003824|GO:0008152|GO:0016787	catalytic activity|metabolic process|hydrolase activity	-	-	-	-	chr1:11566888-11567691	1	42	0.132915	4.74013	0.132915	4.74013	-5.15636	4.15962e-13	1.86678e-12	DOWN
23557561	FGSG_10668	hypothetical protein	-	-	-	-	-	-	chr1:11561370-11563263	25	66	1.36992	3.07265	1.36992	3.07265	-1.16539	4.16014e-07	1.20564e-06	DOWN
23557549	FGSG_10655	hypothetical protein	GO:0003824|GO:0016020|GO:0016491|GO:0016021	catalytic activity|membrane|oxidoreductase activity|integral component of membrane	-	-	-	-	chr1:11531417-11533357	50	1210	2.37149	48.7571	2.37149	48.7571	-4.36175	9.22349e-74	3.89301e-72	DOWN
23557548	FGSG_10654	hypothetical protein	-	-	-	-	-	-	chr1:11528928-11531079	24	86	1.05213	3.20299	1.05213	3.20299	-1.6061	1.32894e-10	5.0187e-10	DOWN
23557515	FGSG_10617	hypothetical protein	GO:0003824|GO:0008152	catalytic activity|metabolic process	-	-	-	-	chr1:11426233-11429541	18	105	0.516698	2.56075	0.516698	2.56075	-2.30918	2.16058e-16	1.1755e-15	DOWN
23557513	FGSG_10615	hypothetical protein	-	-	K05349	beta-glucosidase[3.2.1.21]	fgr01100|fgr01110|fgr00500|fgr00460	Metabolic pathways - Fusarium graminearum|Biosynthesis of secondary metabolites - Fusarium graminearum|Starch and sucrose metabolism - Fusarium graminearum|Cyanoamino acid metabolism - Fusarium graminearum	chr1:11417111-11419963	3	40	0.116252	1.31671	0.116252	1.31671	-3.50162	2.34568e-11	9.33831e-11	DOWN
23557464	FGSG_10562	hypothetical protein	-	-	-	-	-	-	chr1:11259829-11260766	0	87	0	7.25428	0	7.25428	#NAME?	3.26634e-23	2.44273e-22	DOWN
23557451	FGSG_10549	hypothetical protein	-	-	-	-	-	-	chr1:11224894-11225750	448	8946	59.3429	1006.75	59.3429	1006.75	-4.08449	7.07217e-88	4.95783e-86	DOWN
23557433	FGSG_10530	hypothetical protein	GO:0005623|GO:0005622|GO:0046907|GO:0005737|GO:0005794|GO:0043231|GO:0007034|GO:0016197|GO:0015031|GO:0045324|GO:0045053	cell|intracellular|intracellular transport|cytoplasm|Golgi apparatus|intracellular membrane-bounded organelle|vacuolar transport|endosomal transport|protein transport|late endosome to vacuole transport|protein retention in Golgi apparatus	-	-	-	-	chr1:11131321-11141012	2219	8430	21.1868	68.3814	21.1868	68.3814	-1.69044	6.63654e-31	6.88372e-30	DOWN
23557432	FGSG_10529	hypothetical protein	GO:0016020|GO:0016021	membrane|integral component of membrane	-	-	-	-	chr1:11128342-11130019	50	214	2.93002	10.6541	2.93002	10.6541	-1.86242	1.13604e-19	7.28954e-19	DOWN
23557425	FGSG_10522	hypothetical protein	GO:0016020|GO:0016021|GO:0055085	membrane|integral component of membrane|transmembrane transport	-	-	-	-	chr1:11098935-11102669	874	3501	22.369	76.1254	22.369	76.1254	-1.76688	2.13033e-31	2.26159e-30	DOWN
23557416	FGSG_10513	hypothetical protein	-	-	-	-	-	-	chr1:11062270-11063197	163	2276	19.3375	229.397	19.3375	229.397	-3.56837	1.28396e-67	4.39936e-66	DOWN
23557409	FGSG_10506	hypothetical protein	GO:0016020|GO:0016021|GO:0055085	membrane|integral component of membrane|transmembrane transport	-	-	-	-	chr1:11043016-11044447	21	325	1.44814	19.0405	1.44814	19.0405	-3.7168	1.24336e-42	2.01682e-41	DOWN
23557402	FGSG_10499	hypothetical protein	-	-	-	-	-	-	chr1:11018207-11020056	254	1435	13.4853	64.7263	13.4853	64.7263	-2.26296	1.27829e-38	1.78201e-37	DOWN
23557401	FGSG_10498	hypothetical protein	GO:0016020|GO:0016021	membrane|integral component of membrane	-	-	-	-	chr1:11003624-11005708	45	444	2.10826	17.6725	2.10826	17.6725	-3.06738	5.93108e-41	8.90977e-40	DOWN
23557399	FGSG_10496	hypothetical protein	-	-	-	-	-	-	chr1:11001675-11003320	28	154	1.62017	7.57055	1.62017	7.57055	-2.22426	1.49683e-19	9.53938e-19	DOWN
23557397	FGSG_10494	hypothetical protein	-	-	-	-	-	-	chr1:10996893-10997297	1	14	0.227432	2.70363	0.227432	2.70363	-3.57139	5.32834e-05	0.000124631	DOWN
23557394	FGSG_10491	hypothetical protein	-	-	-	-	-	-	chr1:10987741-10989015	14	923	1.01086	56.6199	1.01086	56.6199	-5.80766	2.9133e-84	1.77682e-82	DOWN
23557350	FGSG_10444	hypothetical protein	GO:0003824|GO:0008152|GO:0016491|GO:0044237|GO:0016614|GO:0005975|GO:0016616|GO:0019752	catalytic activity|metabolic process|oxidoreductase activity|cellular metabolic process|oxidoreductase activity, acting on CH-OH group of donors|carbohydrate metabolic process|oxidoreductase activity, acting on the CH-OH group of donors, NAD or NADP as acceptor|carboxylic acid metabolic process	K00016	L-lactate dehydrogenase[1.1.1.27]	fgr01100|fgr01110|fgr01130|fgr00010|fgr00270|fgr00620|fgr00640	Metabolic pathways - Fusarium graminearum|Biosynthesis of secondary metabolites - Fusarium graminearum|Biosynthesis of antibiotics - Fusarium graminearum|Glycolysis / Gluconeogenesis - Fusarium graminearum|Cysteine and methionine metabolism - Fusarium graminearum|Pyruvate metabolism - Fusarium graminearum|Propanoate metabolism - Fusarium graminearum	chr1:10844638-10845807	25	428	2.16304	31.4615	2.16304	31.4615	-3.86246	4.68926e-49	9.48583e-48	DOWN
23557347	FGSG_10441	hypothetical protein	-	-	-	-	-	-	chr1:10841146-10841793	1	17	0.245626	3.5456	0.245626	3.5456	-3.85149	4.53786e-06	1.18783e-05	DOWN
23557344	FGSG_10437	hypothetical protein	-	-	-	-	-	-	chr1:10830226-10830921	52	141	6.87811	15.8448	6.87811	15.8448	-1.20393	4.56225e-11	1.78538e-10	DOWN
23557340	FGSG_10433	hypothetical protein	-	-	-	-	-	-	chr1:10818307-10819206	42	1045	4.29614	90.8137	4.29614	90.8137	-4.4018	4.673e-72	1.88123e-70	DOWN
23557333	FGSG_10425	hypothetical protein	-	-	K20858	calcium uniporter protein, mitochondrial[-]	-	-	chr1:10794524-10795657	59	373	4.78976	25.7261	4.78976	25.7261	-2.42521	7.44283e-31	7.7004e-30	DOWN
23557321	FGSG_10413	hypothetical protein	-	-	-	-	-	-	chr1:10768121-10768539	0	8	0	1.7096	0	1.7096	#NAME?	0.00464266	0.0084663	DOWN
23557319	FGSG_10411	hypothetical protein	-	-	-	-	-	-	chr1:10764789-10766194	1	26	0.0704204	1.5547	0.0704204	1.5547	-4.46449	1.24618e-08	4.08736e-08	DOWN
23557311	FGSG_10402	hypothetical protein	GO:0008152|GO:0006807|GO:0044237|GO:0016569|GO:0051276|GO:0016570|GO:0006464|GO:0016575	metabolic process|nitrogen compound metabolic process|cellular metabolic process|covalent chromatin modification|chromosome organization|histone modification|cellular protein modification process|histone deacetylation	-	-	-	-	chr1:10728749-10732312	254	715	6.56103	15.6908	6.56103	15.6908	-1.25793	7.27828e-19	4.48613e-18	DOWN
23557303	FGSG_10394	hypothetical protein	GO:0016020|GO:0005215|GO:0022857|GO:0016021|GO:0015075|GO:0015171	membrane|transporter activity|transmembrane transporter activity|integral component of membrane|ion transmembrane transporter activity|amino acid transmembrane transporter activity	-	-	-	-	chr1:10709046-10710789	76	307	4.39211	15.073	4.39211	15.073	-1.77898	1.73772e-21	1.20436e-20	DOWN
23557298	FGSG_10389	hypothetical protein	-	-	-	-	-	-	chr1:10696131-10699435	1474	4857	42.592	119.234	42.592	119.234	-1.48514	1.85997e-26	1.62521e-25	DOWN
23557295	FGSG_10386	hypothetical protein	-	-	-	-	-	-	chr1:10685474-10686488	5	1224	0.453515	94.3176	0.453515	94.3176	-7.70023	2.90052e-105	3.50303e-103	DOWN
23557291	FGSG_10382	hypothetical protein	-	-	-	-	-	-	chr1:10668012-10670267	2324	6028	94.8359	208.983	94.8359	208.983	-1.13988	3.96821e-20	2.59262e-19	DOWN
23557272	FGSG_10363	hypothetical protein	-	-	-	-	-	-	chr1:10613812-10614493	180	670	24.2976	76.8366	24.2976	76.8366	-1.66098	1.14907e-24	9.20915e-24	DOWN
23557271	FGSG_10362	hypothetical protein	GO:0003824|GO:0008152	catalytic activity|metabolic process	-	-	fgr01100|fgr00630	Metabolic pathways - Fusarium graminearum|Glyoxylate and dicarboxylate metabolism - Fusarium graminearum	chr1:10611983-10613782	566	1554	32.5463	75.9167	32.5463	75.9167	-1.22192	3.9889e-20	2.60474e-19	DOWN
23557266	FGSG_10357	hypothetical protein	-	-	-	-	-	-	chr1:10592946-10595561	131	455	4.6101	13.6035	4.6101	13.6035	-1.56111	3.40791e-21	2.32883e-20	DOWN
23557263	FGSG_10354	hypothetical protein	-	-	-	-	-	-	chr1:10579562-10581243	823	1965	45.0454	91.3722	45.0454	91.3722	-1.02038	3.24472e-17	1.85382e-16	DOWN
23557256	FGSG_10347	hypothetical protein	GO:0003824|GO:0008152|GO:0016491|GO:0048037|GO:0044237|GO:0016614|GO:0050662|GO:0043169|GO:0000166|GO:0055114|GO:0006099|GO:0051287|GO:0016616|GO:0046872|GO:0009060|GO:0000287|GO:0019752|GO:0004450|GO:0006102	catalytic activity|metabolic process|oxidoreductase activity|cofactor binding|cellular metabolic process|oxidoreductase activity, acting on CH-OH group of donors|coenzyme binding|cation binding|nucleotide binding|oxidation-reduction process|tricarboxylic acid cycle|NAD binding|oxidoreductase activity, acting on the CH-OH group of donors, NAD or NADP as acceptor|metal ion binding|aerobic respirati…	K00031	isocitrate dehydrogenase[1.1.1.42]	fgr01100|fgr01110|fgr01130|fgr01230|fgr01200|fgr04146|fgr01210|fgr00480|fgr00020	Metabolic pathways - Fusarium graminearum|Biosynthesis of secondary metabolites - Fusarium graminearum|Biosynthesis of antibiotics - Fusarium graminearum|Biosynthesis of amino acids - Fusarium graminearum|Carbon metabolism - Fusarium graminearum|Peroxisome - Fusarium graminearum|2-Oxocarboxylic acid metabolism - Fusarium graminearum|Glutathione metabolism - Fusarium graminearum|Citrate cycle (TCA…	chr1:10547040-10550055	1800	5374	67.7196	171.768	67.7196	171.768	-1.34281	8.88815e-24	6.84281e-23	DOWN
23557250	FGSG_10341	hypothetical protein	-	-	-	-	-	-	chr1:10525807-10526669	586	3748	62.5119	339.677	62.5119	339.677	-2.44196	7.92643e-46	1.44093e-44	DOWN
23557217	FGSG_10306	hypothetical protein	GO:0016020	membrane	-	-	-	-	chr1:10437498-10438769	1148	2838	86.699	182.09	86.699	182.09	-1.07056	1.50532e-18	9.13982e-18	DOWN
23557193	FGSG_10281	hypothetical protein	-	-	-	-	-	-	chr1:10370159-10371251	1104	15839	97.5387	1188.88	97.5387	1188.88	-3.60748	2.83592e-77	1.35127e-75	DOWN
23557187	FGSG_10275	hypothetical protein	GO:0016020|GO:0016021	membrane|integral component of membrane	-	-	-	-	chr1:10347245-10349444	379	1471	15.8596	52.2959	15.8596	52.2959	-1.72134	1.23354e-28	1.18292e-27	DOWN
23557186	FGSG_10272	E3 ubiquitin-protein ligase pub1	GO:0003824|GO:0008152|GO:0006807|GO:0016740|GO:0044237|GO:0030163|GO:0006508|GO:0004842|GO:0051603|GO:0061630|GO:0006511	catalytic activity|metabolic process|nitrogen compound metabolic process|transferase activity|cellular metabolic process|protein catabolic process|proteolysis|ubiquitin-protein transferase activity|proteolysis involved in cellular protein catabolic process|ubiquitin protein ligase activity|ubiquitin-dependent protein catabolic process	K10591	E3 ubiquitin-protein ligase NEDD4[2.3.2.26]	fgr04144|fgr04011|fgr04120	Endocytosis - Fusarium graminearum|MAPK signaling pathway - yeast - Fusarium graminearum|Ubiquitin mediated proteolysis - Fusarium graminearum	chr1:10336849-10340383	4682	16145	136.402	399.603	136.402	399.603	-1.5507	3.2459e-28	3.05742e-27	DOWN
23557171	FGSG_10257	hypothetical protein	-	-	-	-	-	-	chr1:10287440-10288404	654	1894	65.586	161.367	65.586	161.367	-1.29889	1.02391e-21	7.20282e-21	DOWN
23557156	FGSG_10241	hypothetical protein	-	-	-	-	-	-	chr1:10238240-10239939	210	1401	12.159	68.9158	12.159	68.9158	-2.50281	4.44618e-43	7.36881e-42	DOWN
23557144	FGSG_10228	hypothetical protein	-	-	K03114	mitosis inhibitor protein kinase SWE1[2.7.11.1]	fgr04111|fgr04011|fgr04113	Cell cycle - yeast - Fusarium graminearum|MAPK signaling pathway - yeast - Fusarium graminearum|Meiosis - yeast - Fusarium graminearum	chr1:10198599-10201800	470	1151	13.7361	28.5787	13.7361	28.5787	-1.05697	4.83616e-17	2.72856e-16	DOWN
23557140	FGSG_10224	hypothetical protein	GO:0016020|GO:0016021	membrane|integral component of membrane	-	-	-	-	chr1:10185419-10186168	294	5150	39.226	583.762	39.226	583.762	-3.8955	1.1537e-80	6.11861e-79	DOWN
23557138	FGSG_10222	hypothetical protein	GO:0016020|GO:0005623|GO:0005886|GO:0016021	membrane|cell|plasma membrane|integral component of membrane	-	-	-	-	chr1:10179215-10180948	364	12925	22.9837	693.347	22.9837	693.347	-4.91489	2.06757e-110	2.96708e-108	DOWN
23557128	FGSG_10212	hypothetical protein	-	-	-	-	-	-	chr1:10160261-10161192	1256	20023	132.147	1789.78	132.147	1789.78	-3.75956	7.97717e-83	4.56834e-81	DOWN
23557127	FGSG_10211	homoserine kinase	GO:0003824|GO:0008152|GO:0006807|GO:0016740|GO:0044237|GO:0097367|GO:0016772|GO:0006520|GO:0000166|GO:0016301|GO:0016773|GO:0004413|GO:0019752|GO:0005524|GO:0006566	catalytic activity|metabolic process|nitrogen compound metabolic process|transferase activity|cellular metabolic process|carbohydrate derivative binding|transferase activity, transferring phosphorus-containing groups|cellular amino acid metabolic process|nucleotide binding|kinase activity|phosphotransferase activity, alcohol group as acceptor|homoserine kinase activity|carboxylic acid metabolic p…	K00872	homoserine kinase[2.7.1.39]	fgr01100|fgr01110|fgr01230|fgr00260	Metabolic pathways - Fusarium graminearum|Biosynthesis of secondary metabolites - Fusarium graminearum|Biosynthesis of amino acids - Fusarium graminearum|Glycine, serine and threonine metabolism - Fusarium graminearum	chr1:10156566-10157930	766	2173	56.37	135.856	56.37	135.856	-1.26908	2.02947e-21	1.40258e-20	DOWN
23557123	FGSG_10207	hypothetical protein	-	-	-	-	-	-	chr1:10148450-10150470	181	435	9.60961	19.6209	9.60961	19.6209	-1.02984	2.99774e-14	1.43849e-13	DOWN
23557118	FGSG_10202	hypothetical protein	GO:0043169|GO:0046872|GO:0008270	cation binding|metal ion binding|zinc ion binding	-	-	-	-	chr1:10131778-10132613	2338	8911	273.841	886.71	273.841	886.71	-1.69513	5.0203e-31	5.22505e-30	DOWN
23557085	FGSG_10167	hypothetical protein	GO:0016020|GO:0016021	membrane|integral component of membrane	-	-	-	-	chr1:10017105-10020348	2277	10960	65.6714	268.55	65.6714	268.55	-2.03185	1.85817e-38	2.57275e-37	DOWN
23557084	FGSG_10166	hypothetical protein	GO:0008152|GO:0009058|GO:0006807|GO:0044237|GO:0006139|GO:0006725|GO:0030435|GO:0048315|GO:0010468|GO:0016070|GO:0006351|GO:0006355	metabolic process|biosynthetic process|nitrogen compound metabolic process|cellular metabolic process|nucleobase-containing compound metabolic process|cellular aromatic compound metabolic process|sporulation resulting in formation of a cellular spore|conidium formation|regulation of gene expression|RNA metabolic process|transcription, DNA-templated|regulation of transcription, DNA-templated	-	-	-	-	chr1:10015215-10015943	4	13	0.505086	1.39471	0.505086	1.39471	-1.46536	0.0103193	0.0176989	DOWN
23557080	FGSG_10162	hypothetical protein	GO:0003676	nucleic acid binding	-	-	-	-	chr1:9995426-9997215	275	1393	14.3764	61.8685	14.3764	61.8685	-2.10551	1.53921e-35	1.9139e-34	DOWN
23557070	FGSG_10150	hypothetical protein	GO:0016020|GO:0005623|GO:0005886|GO:0016021	membrane|cell|plasma membrane|integral component of membrane	-	-	-	-	chr1:9958580-9959654	159	902	14.3086	68.9618	14.3086	68.9618	-2.26891	4.42097e-36	5.58829e-35	DOWN
23557056	FGSG_10136	hypothetical protein	-	-	-	-	-	-	chr1:9923254-9926309	525	1567	15.8155	40.1045	15.8155	40.1045	-1.34243	3.59517e-22	2.56907e-21	DOWN
23557055	FGSG_10135	hypothetical protein	-	-	-	-	-	-	chr1:9915936-9917305	6735	56049	474.393	3354.05	474.393	3354.05	-2.82175	5.07307e-58	1.28919e-56	DOWN
23557052	FGSG_10132	hypothetical protein	-	-	-	-	-	-	chr1:9909322-9911275	2605	12273	122.732	491.251	122.732	491.251	-2.00095	8.36985e-38	1.12688e-36	DOWN
23557049	FGSG_10129	hypothetical protein	GO:0008152|GO:0005623|GO:0009058|GO:0005622|GO:0006807|GO:0044237|GO:0009405|GO:0006139|GO:0006725|GO:0003676|GO:0043231|GO:0030435|GO:0048315|GO:0005634|GO:0003677|GO:0010468|GO:0016070|GO:0006351|GO:0006355	metabolic process|cell|biosynthetic process|intracellular|nitrogen compound metabolic process|cellular metabolic process|pathogenesis|nucleobase-containing compound metabolic process|cellular aromatic compound metabolic process|nucleic acid binding|intracellular membrane-bounded organelle|sporulation resulting in formation of a cellular spore|conidium formation|nucleus|DNA binding|regulation of g…	K12763	protein SOK2[-]	fgr04113	Meiosis - yeast - Fusarium graminearum	chr1:9902189-9904738	1592	11564	60.0661	370.677	60.0661	370.677	-2.62554	1.29549e-52	2.8784e-51	DOWN
23557036	FGSG_10116	chitin synthase 1	GO:0003824|GO:0016020|GO:0008152|GO:0009058|GO:0006807|GO:0016740|GO:0016757|GO:1901135|GO:0016021|GO:0016758|GO:0006030|GO:0008375|GO:0006031|GO:0004100	catalytic activity|membrane|metabolic process|biosynthetic process|nitrogen compound metabolic process|transferase activity|transferase activity, transferring glycosyl groups|carbohydrate derivative metabolic process|integral component of membrane|transferase activity, transferring hexosyl groups|chitin metabolic process|acetylglucosaminyltransferase activity|chitin biosynthetic process|chitin sy…	K00698	chitin synthase[2.4.1.16]	fgr00520	Amino sugar and nucleotide sugar metabolism - Fusarium graminearum	chr1:9857224-9860762	5845	15234	157.892	349.617	157.892	349.617	-1.14683	1.78526e-20	1.18287e-19	DOWN
23557033	FGSG_10113	hypothetical protein	GO:0003824|GO:0008152|GO:0016787|GO:0019120	catalytic activity|metabolic process|hydrolase activity|hydrolase activity, acting on acid halide bonds, in C-halide compounds	K01560	2-haloacid dehalogenase[3.8.1.2]	fgr01100	Metabolic pathways - Fusarium graminearum	chr1:9838920-9839723	151	377	17.29	36.6744	17.29	36.6744	-1.08483	2.34896e-14	1.13162e-13	DOWN
23557031	FGSG_10111	hypothetical protein	GO:0005623|GO:0005622|GO:0008289|GO:0005737|GO:0005543|GO:0005938|GO:0032065	cell|intracellular|lipid binding|cytoplasm|phospholipid binding|cell cortex|cortical protein anchoring	-	-	-	-	chr1:9828104-9832221	44	2172	0.994996	41.7288	0.994996	41.7288	-5.39021	1.79641e-99	1.79612e-97	DOWN
23557019	FGSG_10098	hypothetical protein	GO:0016020|GO:0016021|GO:0055085	membrane|integral component of membrane|transmembrane transport	-	-	-	-	chr1:9796435-9798194	9	33	0.512384	1.59618	0.512384	1.59618	-1.63933	4.8473e-06	1.26368e-05	DOWN
23556991	FGSG_10069	hypothetical protein	GO:0003824|GO:0005623|GO:0003700|GO:0005622|GO:0016740|GO:0000981|GO:0043169|GO:0043231|GO:0016746|GO:0016747|GO:0005634|GO:0046872|GO:0016407|GO:0008270	catalytic activity|cell|transcription factor activity, sequence-specific DNA binding|intracellular|transferase activity|RNA polymerase II transcription factor activity, sequence-specific DNA binding|cation binding|intracellular membrane-bounded organelle|transferase activity, transferring acyl groups|transferase activity, transferring acyl groups other than amino-acyl groups|nucleus|metal ion bin…	-	-	-	-	chr1:9693451-9695499	247	2381	11.7151	95.9426	11.7151	95.9426	-3.0338	7.07385e-57	1.76096e-55	DOWN
23556983	FGSG_10061	hypothetical protein	-	-	-	-	-	-	chr1:9661136-9664829	1902	5506	48.1706	118.47	48.1706	118.47	-1.2983	5.88119e-23	4.35044e-22	DOWN
23556973	FGSG_10050	hypothetical protein	-	-	-	-	-	-	chr1:9625463-9626468	480	2758	46.2231	225.639	46.2231	225.639	-2.28733	1.28083e-41	1.99281e-40	DOWN
23556951	FGSG_10028	hypothetical protein	GO:0016020|GO:0016021	membrane|integral component of membrane	-	-	-	-	chr1:9540035-9542905	329	2834	10.5497	77.2048	10.5497	77.2048	-2.87149	2.89575e-54	6.72807e-53	DOWN
23556945	FGSG_10022	hypothetical protein	GO:0016020|GO:0006950|GO:0016021	membrane|response to stress|integral component of membrane	-	-	-	-	chr1:9524558-9526298	463	2356	26.0063	112.428	26.0063	112.428	-2.11207	1.51439e-37	2.01665e-36	DOWN
23556942	FGSG_10019	hypothetical protein	GO:0016020|GO:0016021	membrane|integral component of membrane	-	-	-	-	chr1:9517405-9518497	769	20995	108.084	2506.99	108.084	2506.99	-4.53573	2.10665e-102	2.31504e-100	DOWN
23556939	FGSG_10016	hypothetical protein	-	-	-	-	-	-	chr1:9502214-9505154	725	2610	23.6179	72.2347	23.6179	72.2347	-1.61281	6.38111e-28	5.95538e-27	DOWN
23556936	FGSG_10013	hypothetical protein	-	-	-	-	-	-	chr1:9491873-9493289	11	3751	0.714628	207.04	0.714628	207.04	-8.1785	8.97117e-145	3.77346e-142	DOWN
23556932	FGSG_10009	hypothetical protein	-	-	-	-	-	-	chr1:9480712-9484424	407	1246	10.5934	27.5525	10.5934	27.5525	-1.37902	2.79679e-22	2.00796e-21	DOWN
23556931	FGSG_10008	hypothetical protein	GO:0016020|GO:0016021	membrane|integral component of membrane	-	-	-	-	chr1:9476291-9478717	302	4097	12.0045	138.358	12.0045	138.358	-3.52676	8.81451e-71	3.39178e-69	DOWN
23556929	FGSG_10006	hypothetical protein	-	-	-	-	-	-	chr1:9462534-9465907	554	1594	18.0858	44.2096	18.0858	44.2096	-1.28951	2.71071e-21	1.86283e-20	DOWN
23556928	FGSG_10005	choline-phosphate cytidylyltransferase	GO:0003824|GO:0008152|GO:0009058	catalytic activity|metabolic process|biosynthetic process	K00968	choline-phosphate cytidylyltransferase[2.7.7.15]	fgr01100|fgr00564|fgr00440	Metabolic pathways - Fusarium graminearum|Glycerophospholipid metabolism - Fusarium graminearum|Phosphonate and phosphinate metabolism - Fusarium graminearum	chr1:9456877-9458883	1990	9411	100.494	403.763	100.494	403.763	-2.00639	8.14165e-38	1.0998e-36	DOWN
23556915	FGSG_09992	hypothetical protein	-	-	-	-	-	-	chr1:9394728-9396014	383	1481	31.3139	102.871	31.3139	102.871	-1.71597	1.36425e-28	1.30621e-27	DOWN
23556904	FGSG_09980	1,3-beta-glucanosyltransferase gel1 precursor	GO:0003824|GO:0016020|GO:0005623|GO:0005886|GO:0016740|GO:0031225|GO:0016021	catalytic activity|membrane|cell|plasma membrane|transferase activity|anchored component of membrane|integral component of membrane	-	-	-	-	chr1:9347905-9349940	2381	8046	113.574	326.062	113.574	326.062	-1.52152	1.99164e-27	1.82937e-26	DOWN
23556900	FGSG_09976	hypothetical protein	-	-	-	-	-	-	chr1:9335791-9340853	1979	5169	36.365	80.695	36.365	80.695	-1.14993	3.037e-20	1.99169e-19	DOWN
23556880	FGSG_09955	hypothetical protein	-	-	-	-	-	-	chr1:9277712-9278581	954	22232	108.294	2144.05	108.294	2144.05	-4.30732	1.82389e-96	1.61216e-94	DOWN
23556875	FGSG_09950	hypothetical protein	-	-	-	-	-	-	chr1:9263988-9265403	285	3328	18.5292	183.822	18.5292	183.822	-3.31043	8.8073e-65	2.8421e-63	DOWN
23556868	FGSG_09943	hypothetical protein	-	-	-	-	-	-	chr1:9238241-9242421	164	592	4.6801	14.3528	4.6801	14.3528	-1.61671	2.10294e-23	1.59228e-22	DOWN
23556867	FGSG_09941	hypothetical protein	GO:0007165|GO:0043169|GO:0009966|GO:0035556|GO:0007264|GO:0046872|GO:0035023	signal transduction|cation binding|regulation of signal transduction|intracellular signal transduction|small GTPase mediated signal transduction|metal ion binding|regulation of Rho protein signal transduction	-	-	-	-	chr1:9222492-9224724	89	421	3.91284	15.7247	3.91284	15.7247	-2.00675	9.74595e-27	8.65219e-26	DOWN
23556839	FGSG_09913	hypothetical protein	GO:0016020|GO:0016021|GO:0055085	membrane|integral component of membrane|transmembrane transport	-	-	-	-	chr1:9133621-9135442	34	293	2.01423	14.7467	2.01423	14.7467	-2.87209	7.50089e-33	8.37874e-32	DOWN
23556832	FGSG_09906	hypothetical protein	-	-	-	-	-	-	chr1:9112869-9114520	1568	63072	121.611	4155.88	121.611	4155.88	-5.09482	3.21002e-121	6.31546e-119	DOWN
23556823	FGSG_09897	carbon catabolite derepressing protein kinase	GO:0003824|GO:0016740|GO:0097367|GO:0016772|GO:0000166|GO:0016301|GO:0016773|GO:0004672|GO:0005524|GO:0004674	catalytic activity|transferase activity|carbohydrate derivative binding|transferase activity, transferring phosphorus-containing groups|nucleotide binding|kinase activity|phosphotransferase activity, alcohol group as acceptor|protein kinase activity|ATP binding|protein serine/threonine kinase activity	K12761	carbon catabolite-derepressing protein kinase[2.7.11.1]	fgr04138|fgr04113	Autophagy - yeast - Fusarium graminearum|Meiosis - yeast - Fusarium graminearum	chr1:9087494-9089797	1658	4802	71.4594	175.832	71.4594	175.832	-1.299	6.67146e-23	4.92605e-22	DOWN
23556774	FGSG_09845	hypothetical protein	GO:0003824|GO:0016020|GO:0008152|GO:0016491|GO:0006629|GO:0016021	catalytic activity|membrane|metabolic process|oxidoreductase activity|lipid metabolic process|integral component of membrane	-	-	-	-	chr4:5094221-5096003	552	3038	29.4596	137.745	29.4596	137.745	-2.22519	1.50819e-40	2.2408e-39	DOWN
23556766	FGSG_09836	hypothetical protein	-	-	-	-	-	-	chr4:5121122-5122567	86	223	5.47529	12.0618	5.47529	12.0618	-1.13944	7.89448e-13	3.46641e-12	DOWN
23556764	FGSG_09834	pyruvate decarboxylase	GO:0003824|GO:0048037|GO:0016829|GO:0050662|GO:0043169|GO:0030976|GO:0046872|GO:0016831|GO:0000287	catalytic activity|cofactor binding|lyase activity|coenzyme binding|cation binding|thiamine pyrophosphate binding|metal ion binding|carboxy-lyase activity|magnesium ion binding	K01568	pyruvate decarboxylase[4.1.1.1]	fgr01100|fgr01110|fgr01130|fgr00010	Metabolic pathways - Fusarium graminearum|Biosynthesis of secondary metabolites - Fusarium graminearum|Biosynthesis of antibiotics - Fusarium graminearum|Glycolysis / Gluconeogenesis - Fusarium graminearum	chr4:5127533-5129683	1075	203678	48.8237	7859.01	48.8237	7859.01	-7.33062	1.96752e-185	3.99997e-182	DOWN
23556760	FGSG_09830	C-4 methylsterol oxidase	GO:0003824|GO:0008152|GO:0009058|GO:0016491|GO:0006629|GO:0043169|GO:0008610|GO:0046872|GO:0005506	catalytic activity|metabolic process|biosynthetic process|oxidoreductase activity|lipid metabolic process|cation binding|lipid biosynthetic process|metal ion binding|iron ion binding	-	-	-	-	chr4:5140215-5141692	1773	13424	121.628	782.361	121.628	782.361	-2.68536	3.48728e-54	8.08705e-53	DOWN
23556757	FGSG_09827	hypothetical protein	-	-	-	-	-	-	chr4:5151087-5152031	0	10	0	1.18323	0	1.18323	#NAME?	0.000667207	0.00136074	DOWN
23556756	FGSG_09826	hypothetical protein	-	-	-	-	-	-	chr4:5154063-5155218	0	10	0	0.708437	0	0.708437	#NAME?	0.000667207	0.00136074	DOWN
23556755	FGSG_09825	hypothetical protein	-	-	-	-	-	-	chr4:5157777-5158636	315	1038	39.5084	110.606	39.5084	110.606	-1.4852	1.54033e-23	1.17358e-22	DOWN
23556746	FGSG_09814	hypothetical protein	GO:0016020|GO:0016021	membrane|integral component of membrane	-	-	-	-	chr4:5184862-5185908	118	608	10.3755	45.4187	10.3755	45.4187	-2.1301	4.30252e-31	4.48565e-30	DOWN
23556716	FGSG_09782	hypothetical protein	GO:0016020|GO:0016021|GO:0055085	membrane|integral component of membrane|transmembrane transport	-	-	-	-	chr4:5297555-5300788	516	1508	14.9241	37.0546	14.9241	37.0546	-1.31201	1.41959e-21	9.88928e-21	DOWN
23556677	FGSG_09741	hypothetical protein	-	-	-	-	-	-	chr4:5431257-5431547	158	426	49.9848	114.497	49.9848	114.497	-1.19575	3.14994e-16	1.69339e-15	DOWN
23556662	FGSG_09726	hypothetical protein	GO:0005623|GO:0003700|GO:0005622|GO:0000981|GO:0043169|GO:0043231|GO:0005634|GO:0046872|GO:0008270	cell|transcription factor activity, sequence-specific DNA binding|intracellular|RNA polymerase II transcription factor activity, sequence-specific DNA binding|cation binding|intracellular membrane-bounded organelle|nucleus|metal ion binding|zinc ion binding	-	-	-	-	chr4:5488581-5490666	89	914	4.57481	39.9143	4.57481	39.9143	-3.12512	1.53616e-50	3.22514e-49	DOWN
23556642	FGSG_09703	hypothetical protein	GO:0016020|GO:0016021	membrane|integral component of membrane	-	-	-	-	chr4:5596932-5599021	1200	3626	56.2778	144.472	56.2778	144.472	-1.36016	7.2618e-24	5.6134e-23	DOWN
23556640	FGSG_09701	hypothetical protein	GO:0016020|GO:0016021|GO:0055085	membrane|integral component of membrane|transmembrane transport	-	-	-	-	chr4:5603261-5605120	22	193	1.16001	8.64552	1.16001	8.64552	-2.89782	3.80802e-27	3.45869e-26	DOWN
23556638	FGSG_09699	hypothetical protein	-	-	-	-	-	-	chr4:5609840-5612612	709	2554	24.5843	75.2374	24.5843	75.2374	-1.61371	6.74213e-28	6.28269e-27	DOWN
23556636	FGSG_09697	hypothetical protein	-	-	-	-	-	-	chr4:5615169-5617380	155	8610	6.62465	312.633	6.62465	312.633	-5.56048	6.98355e-123	1.46871e-120	DOWN
23556633	FGSG_09694	hypothetical protein	-	-	-	-	-	-	chr4:5624091-5625167	143	1112	13.5579	89.5701	13.5579	89.5701	-2.72388	1.67365e-45	3.00223e-44	DOWN
23556630	FGSG_09691	hypothetical protein	-	-	-	-	-	-	chr4:5628958-5630807	184	1092	9.41071	47.4491	9.41071	47.4491	-2.334	1.78303e-38	2.47152e-37	DOWN
23556617	FGSG_09678	hypothetical protein	GO:0003824|GO:0016020|GO:0008152|GO:0005623|GO:0009058|GO:0005622|GO:0016491|GO:0006807|GO:0044237|GO:0016627|GO:0005737|GO:0006139|GO:0006725|GO:0019856|GO:0004152|GO:0006207	catalytic activity|membrane|metabolic process|cell|biosynthetic process|intracellular|oxidoreductase activity|nitrogen compound metabolic process|cellular metabolic process|oxidoreductase activity, acting on the CH-CH group of donors|cytoplasm|nucleobase-containing compound metabolic process|cellular aromatic compound metabolic process|pyrimidine nucleobase biosynthetic process|dihydroorotate deh…	K00254	dihydroorotate dehydrogenase[1.3.5.2]	fgr01100|fgr00240	Metabolic pathways - Fusarium graminearum|Pyrimidine metabolism - Fusarium graminearum	chr4:5663697-5665115	1248	4810	80.967	265.119	80.967	265.119	-1.71123	5.09454e-31	5.2978e-30	DOWN
23556616	FGSG_09677	hypothetical protein	-	-	-	-	-	-	chr4:5666146-5667111	10	264	1.00616	22.5663	1.00616	22.5663	-4.48724	1.43729e-43	2.41821e-42	DOWN
23556613	FGSG_09673	hypothetical protein	GO:0016020|GO:0005215|GO:0022857|GO:0016021|GO:0015075|GO:0008324|GO:0046873|GO:0015095	membrane|transporter activity|transmembrane transporter activity|integral component of membrane|ion transmembrane transporter activity|cation transmembrane transporter activity|metal ion transmembrane transporter activity|magnesium ion transmembrane transporter activity	-	-	-	-	chr4:5676663-5678925	854	2666	35.4784	94.0953	35.4784	94.0953	-1.40718	3.7632e-24	2.97303e-23	DOWN
23556585	FGSG_09639	pyridoxamine 5'-phosphate oxidase	GO:0003824|GO:0008152|GO:0009058|GO:0016491|GO:0006807|GO:0048037|GO:0044237|GO:0097367|GO:0000166|GO:0006725|GO:0010181|GO:0004733|GO:0008615	catalytic activity|metabolic process|biosynthetic process|oxidoreductase activity|nitrogen compound metabolic process|cofactor binding|cellular metabolic process|carbohydrate derivative binding|nucleotide binding|cellular aromatic compound metabolic process|FMN binding|pyridoxamine-phosphate oxidase activity|pyridoxine biosynthetic process	K00275	pyridoxamine 5'-phosphate oxidase[1.4.3.5]	fgr01100	Metabolic pathways - Fusarium graminearum	chr4:5764034-5764871	1004	14938	122.748	1551.58	122.748	1551.58	-3.65997	1.64052e-78	7.9409e-77	DOWN
23556573	FGSG_09627	bli-3 protein	-	-	-	-	-	-	chr4:5799404-5800274	368	6110	41.5687	586.356	41.5687	586.356	-3.81821	1.24743e-79	6.34007e-78	DOWN
23556559	FGSG_09613	glycogen phosphorylase	-	-	K00688	glycogen phosphorylase[2.4.1.1]	fgr01100|fgr01110|fgr00500	Metabolic pathways - Fusarium graminearum|Biosynthesis of secondary metabolites - Fusarium graminearum|Starch and sucrose metabolism - Fusarium graminearum	chr4:5846227-5848773	349	22146	13.9571	752.433	13.9571	752.433	-5.75249	1.19386e-134	3.38668e-132	DOWN
23556556	FGSG_09610	hypothetical protein	GO:0016020|GO:0016021	membrane|integral component of membrane	-	-	-	-	chr4:5863264-5864607	435	5364	33.7376	353.44	33.7376	353.44	-3.38903	7.62655e-69	2.72811e-67	DOWN
23556543	FGSG_09596	hypothetical protein	-	-	-	-	-	-	chr4:5921376-5921927	46	560	7.67183	79.3462	7.67183	79.3462	-3.37052	7.11557e-48	1.38651e-46	DOWN
23556528	FGSG_09580	isocitrate dehydrogenase subunit 2	GO:0003824|GO:0008152|GO:0005623|GO:0005622|GO:0016491|GO:0048037|GO:0044237|GO:0016614|GO:0050662|GO:0043169|GO:0005737|GO:0000166|GO:0055114|GO:0043231|GO:0006099|GO:0051287|GO:0016616|GO:0046872|GO:0005739|GO:0009060|GO:0000287|GO:0019752|GO:0004449	catalytic activity|metabolic process|cell|intracellular|oxidoreductase activity|cofactor binding|cellular metabolic process|oxidoreductase activity, acting on CH-OH group of donors|coenzyme binding|cation binding|cytoplasm|nucleotide binding|oxidation-reduction process|intracellular membrane-bounded organelle|tricarboxylic acid cycle|NAD binding|oxidoreductase activity, acting on the CH-OH group …	K00030	isocitrate dehydrogenase (NAD+)[1.1.1.41]	fgr01100|fgr01110|fgr01130|fgr01230|fgr01200|fgr01210|fgr00020	Metabolic pathways - Fusarium graminearum|Biosynthesis of secondary metabolites - Fusarium graminearum|Biosynthesis of antibiotics - Fusarium graminearum|Biosynthesis of amino acids - Fusarium graminearum|Carbon metabolism - Fusarium graminearum|2-Oxocarboxylic acid metabolism - Fusarium graminearum|Citrate cycle (TCA cycle) - Fusarium graminearum	chr4:5973956-5975839	1217	7789	74.0994	402.91	74.0994	402.91	-2.44292	6.86708e-48	1.34023e-46	DOWN
23556518	FGSG_09570	hypothetical protein	-	-	-	-	-	-	chr4:6013710-6014339	21	926	3.76854	141.179	3.76854	141.179	-5.22738	1.19927e-78	5.85147e-77	DOWN
23556511	FGSG_09563	hypothetical protein	GO:0016020|GO:0016021	membrane|integral component of membrane	-	-	-	-	chr4:6035735-6037330	485	1375	28.8434	69.4719	28.8434	69.4719	-1.26819	1.15869e-20	7.74872e-20	DOWN
23556502	FGSG_09552	hypothetical protein	-	-	-	-	-	-	chr4:6082233-6083708	308	35090	22.7566	2202.64	22.7566	2202.64	-6.5968	8.56872e-159	6.96808e-156	DOWN
23556490	FGSG_09540	hypothetical protein	-	-	-	-	-	-	chr4:6118383-6118778	17	1103	3.95216	217.85	3.95216	217.85	-5.78455	4.64232e-89	3.331e-87	DOWN
23556484	FGSG_09534	hypothetical protein	-	-	-	-	-	-	chr4:6134238-6137879	359	2521	9.21638	54.9845	9.21638	54.9845	-2.57675	1.77977e-47	3.42964e-46	DOWN
23556476	FGSG_09526	hypothetical protein	GO:0016020|GO:0016021	membrane|integral component of membrane	-	-	-	-	chr4:6161492-6168210	2031	8250	28.9661	99.9621	28.9661	99.9621	-1.78702	6.12553e-33	6.86757e-32	DOWN
23556472	FGSG_09522	hypothetical protein	GO:0003824|GO:0016491	catalytic activity|oxidoreductase activity	-	-	-	-	chr4:6183052-6184948	2142	27776	114.117	1257.2	114.117	1257.2	-3.46162	8.61308e-75	3.71245e-73	DOWN
23556465	FGSG_09515	hypothetical protein	GO:0003824|GO:0016020|GO:0005215|GO:0022857|GO:0016787|GO:0097367|GO:0000166|GO:0016021|GO:0016817|GO:0015075|GO:0016818|GO:0008324|GO:0042626|GO:0016462|GO:0005524|GO:0019829|GO:0046873|GO:0016887|GO:0005388|GO:0042623	catalytic activity|membrane|transporter activity|transmembrane transporter activity|hydrolase activity|carbohydrate derivative binding|nucleotide binding|integral component of membrane|hydrolase activity, acting on acid anhydrides|ion transmembrane transporter activity|hydrolase activity, acting on acid anhydrides, in phosphorus-containing anhydrides|cation transmembrane transporter activity|ATPa…	-	-	-	-	chr4:6207574-6211725	694	8112	15.8813	157.709	15.8813	157.709	-3.31186	2.65246e-68	9.27069e-67	DOWN
23556457	FGSG_09507	hypothetical protein	-	-	-	-	-	-	chr4:6232899-6236000	1228	5267	36.9689	134.711	36.9689	134.711	-1.86548	2.33684e-34	2.75143e-33	DOWN
23556452	FGSG_09502	hypothetical protein	-	-	-	-	-	-	chr4:6249399-6250827	207	956	14.0536	55.1411	14.0536	55.1411	-1.97219	2.33786e-31	2.47546e-30	DOWN
23556444	FGSG_09494	hypothetical protein	GO:0003824|GO:0016491	catalytic activity|oxidoreductase activity	-	-	-	-	chr4:6269851-6271205	28	1094	1.90235	63.1474	1.90235	63.1474	-5.05287	5.15658e-81	2.79555e-79	DOWN
23556443	FGSG_09493	hypothetical protein	-	-	-	-	-	-	chr4:6272294-6272969	239	876	32.5481	101.353	32.5481	101.353	-1.63874	1.86858e-25	1.55583e-24	DOWN
23556407	FGSG_09456	6-phosphofructokinase	GO:0003824|GO:0008152|GO:0005623|GO:0005622|GO:0016740|GO:0044237|GO:0097367|GO:0016772|GO:0043169|GO:0005737|GO:0000166|GO:1901135|GO:0016301|GO:0016773|GO:0006796|GO:0046872|GO:0006002|GO:0005524|GO:0003872	catalytic activity|metabolic process|cell|intracellular|transferase activity|cellular metabolic process|carbohydrate derivative binding|transferase activity, transferring phosphorus-containing groups|cation binding|cytoplasm|nucleotide binding|carbohydrate derivative metabolic process|kinase activity|phosphotransferase activity, alcohol group as acceptor|phosphate-containing compound metabolic pr…	-	-	fgr01100|fgr01110|fgr01130|fgr01230|fgr01200|fgr00010|fgr03018|fgr00051|fgr00052|fgr00030|fgr00680	Metabolic pathways - Fusarium graminearum|Biosynthesis of secondary metabolites - Fusarium graminearum|Biosynthesis of antibiotics - Fusarium graminearum|Biosynthesis of amino acids - Fusarium graminearum|Carbon metabolism - Fusarium graminearum|Glycolysis / Gluconeogenesis - Fusarium graminearum|RNA degradation - Fusarium graminearum|Fructose and mannose metabolism - Fusarium graminearum|Galacto…	chr4:6391984-6394672	3110	28103	110.801	850.624	110.801	850.624	-2.94055	5.84145e-61	1.6231e-59	DOWN
23556403	FGSG_09451	hypothetical protein	GO:0003824	catalytic activity	-	-	-	-	chr4:6423541-6424074	3	73	0.517254	10.692	0.517254	10.692	-4.36952	3.55541e-19	2.22177e-18	DOWN
23556358	FGSG_09402	hypothetical protein	-	-	-	-	fgr01100|fgr01110|fgr00564|fgr00565	Metabolic pathways - Fusarium graminearum|Biosynthesis of secondary metabolites - Fusarium graminearum|Glycerophospholipid metabolism - Fusarium graminearum|Ether lipid metabolism - Fusarium graminearum	chr4:6621886-6623402	688	2298	50.8739	144.364	50.8739	144.364	-1.50471	1.09111e-25	9.16623e-25	DOWN
23556348	FGSG_09392	hypothetical protein	GO:0016020|GO:0016021	membrane|integral component of membrane	-	-	-	-	chr4:6647336-6648459	431	2110	40.0387	166.528	40.0387	166.528	-2.05629	4.31025e-36	5.45965e-35	DOWN
23556330	FGSG_09374	hypothetical protein	GO:0016020|GO:0016021	membrane|integral component of membrane	-	-	-	-	chr4:6703019-6703985	29	2687	3.12257	245.798	3.12257	245.798	-6.2986	3.66666e-116	6.04405e-114	DOWN
23556329	FGSG_09373	hypothetical protein	GO:0003824|GO:0016491|GO:0016627|GO:0000104	catalytic activity|oxidoreductase activity|oxidoreductase activity, acting on the CH-CH group of donors|succinate dehydrogenase activity	-	-	-	-	chr4:6704867-6706571	162	11471	8.74716	526.204	8.74716	526.204	-5.91066	1.8433e-133	5.11013e-131	DOWN
23556323	FGSG_09367	hypothetical protein	GO:0016020|GO:0005215|GO:0022857|GO:0016021	membrane|transporter activity|transmembrane transporter activity|integral component of membrane	-	-	-	-	chr4:6724751-6726590	3	19	0.163828	0.881409	0.163828	0.881409	-2.42763	8.47349e-05	0.000194541	DOWN
23556322	FGSG_09366	hypothetical protein	GO:0003824|GO:0008152|GO:0016787|GO:0005975|GO:0016798|GO:0004553	catalytic activity|metabolic process|hydrolase activity|carbohydrate metabolic process|hydrolase activity, acting on glycosyl bonds|hydrolase activity, hydrolyzing O-glycosyl compounds	K01199	glucan endo-1,3-beta-D-glucosidase[3.2.1.39]	fgr00500	Starch and sucrose metabolism - Fusarium graminearum	chr4:6728359-6729744	5435	13296	361.004	750.301	361.004	750.301	-1.05545	7.54141e-19	4.6366e-18	DOWN
23556315	FGSG_09359	hypothetical protein	GO:0016020|GO:0005623|GO:0005622|GO:0005737|GO:0031966|GO:0016021|GO:0043231|GO:0005743|GO:0005740|GO:0015031|GO:0005739|GO:0005744	membrane|cell|intracellular|cytoplasm|mitochondrial membrane|integral component of membrane|intracellular membrane-bounded organelle|mitochondrial inner membrane|mitochondrial envelope|protein transport|mitochondrion|mitochondrial inner membrane presequence translocase complex	-	-	-	-	chr4:6740595-6742462	808	3467	40.8262	148.827	40.8262	148.827	-1.86607	2.38189e-33	2.70021e-32	DOWN
23556308	FGSG_09351	hypothetical protein	GO:0003824|GO:0016020|GO:0016491|GO:0004497|GO:0016705|GO:0043169|GO:0016021|GO:0020037|GO:0046872|GO:0005506	catalytic activity|membrane|oxidoreductase activity|monooxygenase activity|oxidoreductase activity, acting on paired donors, with incorporation or reduction of molecular oxygen|cation binding|integral component of membrane|heme binding|metal ion binding|iron ion binding	-	-	-	-	chr4:6761061-6762721	2	124	0.118015	6.21692	0.118015	6.21692	-5.71916	1.69358e-30	1.73017e-29	DOWN
23556302	FGSG_09345	hypothetical protein	-	-	-	-	-	-	chr4:6774214-6775460	3	112	0.24487	7.7658	0.24487	7.7658	-4.98705	1.62022e-28	1.54523e-27	DOWN
23556296	FGSG_09339	hypothetical protein	GO:0008152|GO:0005623|GO:0009058|GO:0005622|GO:0006807|GO:0044237|GO:0046983|GO:0006139|GO:0006725|GO:0003676|GO:0043231|GO:0005634|GO:0003677|GO:0010468|GO:0016070|GO:0006351|GO:0003690|GO:0043565|GO:0006355|GO:0006366|GO:0045944|GO:0006357|GO:0000977	metabolic process|cell|biosynthetic process|intracellular|nitrogen compound metabolic process|cellular metabolic process|protein dimerization activity|nucleobase-containing compound metabolic process|cellular aromatic compound metabolic process|nucleic acid binding|intracellular membrane-bounded organelle|nucleus|DNA binding|regulation of gene expression|RNA metabolic process|transcription, DNA-t…	K09265	transcription factor RLM1[-]	fgr04011	MAPK signaling pathway - yeast - Fusarium graminearum	chr4:6801720-6804370	324	1400	12.0273	44.1524	12.0273	44.1524	-1.87617	2.60913e-31	2.7579e-30	DOWN
23556292	FGSG_09335	hypothetical protein	GO:0016020|GO:0016021|GO:0055085	membrane|integral component of membrane|transmembrane transport	-	-	-	-	chr4:6826268-6828243	343	2098	15.9803	83.0417	15.9803	83.0417	-2.37755	1.3743e-42	2.22036e-41	DOWN
23556290	FGSG_09333	RDR1 protein	GO:0008152|GO:0005623|GO:0009058|GO:0003700|GO:0005622|GO:0006807|GO:0044237|GO:0000981|GO:0043169|GO:0006139|GO:0006725|GO:0003676|GO:0043231|GO:0005634|GO:0003677|GO:0046872|GO:0016070|GO:0006351|GO:0008270	metabolic process|cell|biosynthetic process|transcription factor activity, sequence-specific DNA binding|intracellular|nitrogen compound metabolic process|cellular metabolic process|RNA polymerase II transcription factor activity, sequence-specific DNA binding|cation binding|nucleobase-containing compound metabolic process|cellular aromatic compound metabolic process|nucleic acid binding|intracel…	-	-	-	-	chr4:6833389-6835023	45	229	2.53379	10.9546	2.53379	10.9546	-2.11217	1.27174e-22	9.2526e-22	DOWN
23556282	FGSG_09325	hypothetical protein	-	-	-	-	-	-	chr4:6857329-6859641	434	1060	17.6166	36.5545	17.6166	36.5545	-1.05311	8.26362e-17	4.59433e-16	DOWN
23556267	FGSG_09308	hypothetical protein	GO:0046983	protein dimerization activity	-	-	-	-	chr4:6907636-6909264	689	1693	41.6208	86.886	41.6208	86.886	-1.06182	1.0358e-17	6.0949e-17	DOWN
23556262	FGSG_09303	hypothetical protein	GO:0016020|GO:0005215|GO:0022857|GO:0016021|GO:0015075|GO:0008324|GO:0046873|GO:0005385	membrane|transporter activity|transmembrane transporter activity|integral component of membrane|ion transmembrane transporter activity|cation transmembrane transporter activity|metal ion transmembrane transporter activity|zinc ion transmembrane transporter activity	-	-	-	-	chr4:6925834-6928053	230	1448	10.3338	55.2719	10.3338	55.2719	-2.41917	1.0321e-41	1.61819e-40	DOWN
23556255	FGSG_09296	hypothetical protein	-	-	-	-	-	-	chr4:6955649-6958159	280	786	10.2657	24.4824	10.2657	24.4824	-1.25392	4.19802e-19	2.61663e-18	DOWN
23556249	FGSG_09289	hypothetical protein	GO:0003824|GO:0008152|GO:0005623|GO:0016787|GO:0005618|GO:0005975|GO:0071555|GO:0016798|GO:0004553	catalytic activity|metabolic process|cell|hydrolase activity|cell wall|carbohydrate metabolic process|cell wall organization|hydrolase activity, acting on glycosyl bonds|hydrolase activity, hydrolyzing O-glycosyl compounds	-	-	-	-	chr4:6973189-6974513	221	2161	15.9572	132.563	15.9572	132.563	-3.05439	1.05324e-56	2.60598e-55	DOWN
23556223	FGSG_09261	hypothetical protein	GO:0003824|GO:0016787|GO:0016788|GO:0043169|GO:0042578|GO:0046872|GO:0008081|GO:0070290|GO:0008270	catalytic activity|hydrolase activity|hydrolase activity, acting on ester bonds|cation binding|phosphoric ester hydrolase activity|metal ion binding|phosphoric diester hydrolase activity|N-acylphosphatidylethanolamine-specific phospholipase D activity|zinc ion binding	-	-	-	-	chr4:7075319-7076746	27	398	1.80909	22.6555	1.80909	22.6555	-3.64653	2.07311e-45	3.70246e-44	DOWN
23556220	FGSG_09258	hypothetical protein	-	-	-	-	-	-	chr4:7080627-7081910	64	599	4.58871	36.4871	4.58871	36.4871	-2.99123	1.56069e-43	2.6186e-42	DOWN
23556202	FGSG_09239	ubiquinone/menaquinone biosynthesis methyltransferase ubiE	GO:0003824|GO:0016020|GO:0008152|GO:0005623|GO:0009058|GO:0005622|GO:0016740|GO:0044237|GO:0005737|GO:0031966|GO:0031314|GO:0043231|GO:0051188|GO:0005743|GO:0005740|GO:0008168|GO:0005739|GO:0008757|GO:0102005|GO:0006744|GO:0008425	catalytic activity|membrane|metabolic process|cell|biosynthetic process|intracellular|transferase activity|cellular metabolic process|cytoplasm|mitochondrial membrane|extrinsic component of mitochondrial inner membrane|intracellular membrane-bounded organelle|cofactor biosynthetic process|mitochondrial inner membrane|mitochondrial envelope|methyltransferase activity|mitochondrion|S-adenosylmethio…	K06127	2-methoxy-6-polyprenyl-1,4-benzoquinol methylase[2.1.1.201]	fgr01100|fgr01110|fgr00130	Metabolic pathways - Fusarium graminearum|Biosynthesis of secondary metabolites - Fusarium graminearum|Ubiquinone and other terpenoid-quinone biosynthesis - Fusarium graminearum	chr4:7143809-7144788	140	1038	13.9486	87.8624	13.9486	87.8624	-2.65512	7.28063e-44	1.24557e-42	DOWN
23556195	FGSG_09232	hypothetical protein	GO:0016020|GO:0005215|GO:0022857|GO:0016021|GO:0015267|GO:0015075|GO:0008324|GO:0005216|GO:0046873|GO:0005267|GO:0015079	membrane|transporter activity|transmembrane transporter activity|integral component of membrane|channel activity|ion transmembrane transporter activity|cation transmembrane transporter activity|ion channel activity|metal ion transmembrane transporter activity|potassium channel activity|potassium ion transmembrane transporter activity	-	-	-	-	chr4:7166357-7168624	109	631	4.6328	22.785	4.6328	22.785	-2.29813	4.52965e-34	5.26717e-33	DOWN
23556193	FGSG_09230	hypothetical protein	-	-	-	-	-	-	chr4:7171593-7173053	438	1124	34.6118	75.4602	34.6118	75.4602	-1.12445	5.42615e-18	3.22555e-17	DOWN
23556185	FGSG_09222	hypothetical protein	-	-	-	-	-	-	chr4:7194737-7195810	8	28	0.726362	2.15971	0.726362	2.15971	-1.57207	6.40444e-05	0.000148718	DOWN
23556182	FGSG_09219	hypothetical protein	-	-	-	-	-	-	chr4:7202938-7204664	97	1978	5.7464	99.5527	5.7464	99.5527	-4.11473	7.1359e-77	3.37379e-75	DOWN
23556169	FGSG_09206	hypothetical protein	GO:0003824|GO:0016787|GO:0043169|GO:0008233|GO:0046872|GO:0008237|GO:0004222	catalytic activity|hydrolase activity|cation binding|peptidase activity|metal ion binding|metallopeptidase activity|metalloendopeptidase activity	-	-	-	-	chr4:7230442-7232639	328	776	14.3585	28.8603	14.3585	28.8603	-1.00717	1.42565e-15	7.40948e-15	DOWN
23556168	FGSG_09205	hypothetical protein	-	-	-	-	-	-	chr4:7233836-7235332	925	5912	59.0544	320.661	59.0544	320.661	-2.44093	9.7256e-47	1.82232e-45	DOWN
23556166	FGSG_09203	hypothetical protein	-	-	-	-	-	-	chr4:7239195-7242725	639	2865	18.4468	70.2664	18.4468	70.2664	-1.92946	2.71306e-34	3.18211e-33	DOWN
23556150	FGSG_09187	hypothetical protein	-	-	-	-	-	-	chr4:7285032-7285911	3	77	0.313879	6.84363	0.313879	6.84363	-4.44648	6.63137e-20	4.29122e-19	DOWN
23556118	FGSG_09155	hypothetical protein	GO:0016020|GO:0016021	membrane|integral component of membrane	-	-	-	-	chr4:7372418-7373836	22	151	1.47837	8.62052	1.47837	8.62052	-2.54376	1.04877e-21	7.36495e-21	DOWN
23556099	FGSG_09136	hypothetical protein	GO:0016020|GO:0016021	membrane|integral component of membrane	-	-	-	-	chr4:7422013-7422901	72	521	8.40105	51.6462	8.40105	51.6462	-2.62002	5.22942e-37	6.8296e-36	DOWN
23556081	FGSG_09117	hypothetical protein	-	-	-	-	-	-	chr4:7476767-7478249	3	35	0.21512	2.13195	0.21512	2.13195	-3.30896	5.03731e-10	1.82709e-09	DOWN
23556074	FGSG_09110	phenol 2-monooxygenase	GO:0048037|GO:0050662|GO:0000166|GO:0050660|GO:0071949	cofactor binding|coenzyme binding|nucleotide binding|flavin adenine dinucleotide binding|FAD binding	K03380	phenol 2-monooxygenase[1.14.13.7]	-	-	chr4:7496555-7498753	2	8	0.0918681	0.312232	0.0918681	0.312232	-1.76498	0.0246349	0.0396917	DOWN
23556071	FGSG_09107	hypothetical protein	-	-	-	-	-	-	chr4:7504007-7505659	16	56	0.891074	2.64969	0.891074	2.64969	-1.57221	6.58257e-08	2.03328e-07	DOWN
23556065	FGSG_09101	hypothetical protein	-	-	-	-	-	-	chr4:7520049-7520864	11	352	1.24097	33.7388	1.24097	33.7388	-4.76487	2.30221e-52	5.06903e-51	DOWN
23556011	FGSG_09045	hypothetical protein	GO:0097367|GO:0000166|GO:0005524	carbohydrate derivative binding|nucleotide binding|ATP binding	-	-	-	-	chr4:7662387-7665849	206	3045	5.65431	71.0071	5.65431	71.0071	-3.65054	1.24325e-71	4.92375e-70	DOWN
23556010	FGSG_09044	hypothetical protein	-	-	-	-	-	-	chr4:7666511-7668602	87	4056	4.23771	167.847	4.23771	167.847	-5.30772	1.55144e-108	1.9713e-106	DOWN
23556005	FGSG_09039	N amino acid transport system protein	GO:0016020|GO:0016021	membrane|integral component of membrane	-	-	-	-	chr4:7678315-7679923	427	10755	25.9644	555.6	25.9644	555.6	-4.41944	4.53801e-97	4.13094e-95	DOWN
23556001	FGSG_09035	hypothetical protein	GO:0003824|GO:0008152|GO:0009058|GO:0006807|GO:0016829|GO:0044237|GO:0009308|GO:0016831|GO:0004014|GO:0006597|GO:0008295|GO:0006596	catalytic activity|metabolic process|biosynthetic process|nitrogen compound metabolic process|lyase activity|cellular metabolic process|amine metabolic process|carboxy-lyase activity|adenosylmethionine decarboxylase activity|spermine biosynthetic process|spermidine biosynthetic process|polyamine biosynthetic process	K01611	S-adenosylmethionine decarboxylase[4.1.1.50]	fgr01100|fgr00270|fgr00330	Metabolic pathways - Fusarium graminearum|Cysteine and methionine metabolism - Fusarium graminearum|Arginine and proline metabolism - Fusarium graminearum	chr4:7686528-7688091	1031	3787	60.6873	189.381	60.6873	189.381	-1.64182	5.04346e-29	4.91768e-28	DOWN
23555977	FGSG_09008	hypothetical protein	GO:0016020|GO:0016021	membrane|integral component of membrane	-	-	-	-	chr4:7779921-7781108	70	386	5.42452	25.4125	5.42452	25.4125	-2.22797	9.86641e-29	9.5214e-28	DOWN
23555975	FGSG_09006	NAD(P) transhydrogenase	-	-	K00323	NAD(P) transhydrogenase[1.6.1.2]	fgr01100|fgr00760	Metabolic pathways - Fusarium graminearum|Nicotinate and nicotinamide metabolism - Fusarium graminearum	chr4:7783482-7787015	62	1822	1.74711	43.6191	1.74711	43.6191	-4.64192	1.16031e-84	7.18447e-83	DOWN
23555952	FGSG_08980	hypothetical protein	GO:0003824|GO:0016491|GO:0043169|GO:0046872|GO:0008270	catalytic activity|oxidoreductase activity|cation binding|metal ion binding|zinc ion binding	-	-	fgr01100|fgr01110|fgr01130|fgr00010|fgr00040|fgr00561	Metabolic pathways - Fusarium graminearum|Biosynthesis of secondary metabolites - Fusarium graminearum|Biosynthesis of antibiotics - Fusarium graminearum|Glycolysis / Gluconeogenesis - Fusarium graminearum|Pentose and glucuronate interconversions - Fusarium graminearum|Glycerolipid metabolism - Fusarium graminearum	chr4:7860396-7861478	38	142	3.23021	10.2551	3.23021	10.2551	-1.66663	9.09764e-15	4.50696e-14	DOWN
23555914	FGSG_08936	hypothetical protein	-	-	-	-	-	-	chr2:79443-81621	660	2283	29.9607	88.0472	29.9607	88.0472	-1.55521	1.28327e-26	1.12939e-25	DOWN
23555902	FGSG_08924	hypothetical protein	GO:0005623|GO:0003700|GO:0005622|GO:0000981|GO:0043169|GO:0043231|GO:0005634|GO:0046872|GO:0008270	cell|transcription factor activity, sequence-specific DNA binding|intracellular|RNA polymerase II transcription factor activity, sequence-specific DNA binding|cation binding|intracellular membrane-bounded organelle|nucleus|metal ion binding|zinc ion binding	-	-	-	-	chr2:125678-127139	404	1254	26.6614	70.3074	26.6614	70.3074	-1.39892	1.35378e-22	9.81185e-22	DOWN
23555885	FGSG_08907	hypothetical protein	-	-	-	-	-	-	chr2:203407-204387	55	162	5.78011	14.464	5.78011	14.464	-1.3233	8.92605e-13	3.90111e-12	DOWN
23555884	FGSG_08906	hypothetical protein	-	-	-	-	-	-	chr2:205947-208489	421	2811	15.2409	86.4554	15.2409	86.4554	-2.504	2.84536e-46	5.24285e-45	DOWN
23555862	FGSG_08884	hypothetical protein	GO:0016020|GO:0005215|GO:0022857|GO:0016021	membrane|transporter activity|transmembrane transporter activity|integral component of membrane	-	-	-	-	chr2:283677-286270	1091	5391	58.4285	245.285	58.4285	245.285	-2.06971	2.49392e-38	3.43738e-37	DOWN
23555857	FGSG_08878	hypothetical protein	-	-	-	-	-	-	chr2:307688-308879	160	626	12.9322	42.9861	12.9322	42.9861	-1.7329	2.2719e-25	1.88393e-24	DOWN
23555855	FGSG_08876	hypothetical protein	-	-	-	-	-	-	chr2:313536-316091	446	1259	16.3713	39.2623	16.3713	39.2623	-1.26198	2.1871e-20	1.44285e-19	DOWN
23555854	FGSG_08875	sulfate adenylyltransferase	GO:0003824|GO:0008152|GO:0005623|GO:0009058|GO:0005622|GO:0006807|GO:0016740|GO:0044237|GO:0097367|GO:0016772|GO:0006520|GO:0006790|GO:0005737|GO:0000166|GO:0016779|GO:0016301|GO:0016773|GO:0000103|GO:0008652|GO:0004020|GO:0019752|GO:0006555|GO:0070814|GO:0005524|GO:0009086|GO:0019344|GO:0004781	catalytic activity|metabolic process|cell|biosynthetic process|intracellular|nitrogen compound metabolic process|transferase activity|cellular metabolic process|carbohydrate derivative binding|transferase activity, transferring phosphorus-containing groups|cellular amino acid metabolic process|sulfur compound metabolic process|cytoplasm|nucleotide binding|nucleotidyltransferase activity|kinase ac…	K00958	sulfate adenylyltransferase[2.7.7.4]	fgr01100|fgr01130|fgr00230|fgr00920|fgr00450|fgr00261	Metabolic pathways - Fusarium graminearum|Biosynthesis of antibiotics - Fusarium graminearum|Purine metabolism - Fusarium graminearum|Sulfur metabolism - Fusarium graminearum|Selenocompound metabolism - Fusarium graminearum|Monobactam biosynthesis - Fusarium graminearum	chr2:320305-322719	94	787	4.18862	29.7935	4.18862	29.7935	-2.83045	2.98561e-44	5.17463e-43	DOWN
23555853	FGSG_08874	hypothetical protein	-	-	-	-	-	-	chr2:324149-326869	473	1393	17.3003	43.2858	17.3003	43.2858	-1.3231	1.33825e-21	9.3333e-21	DOWN
23555852	FGSG_08873	hypothetical protein	GO:0016020|GO:0016021	membrane|integral component of membrane	-	-	-	-	chr2:327807-330136	675	1912	27.9789	67.3313	27.9789	67.3313	-1.26694	3.40688e-21	2.32883e-20	DOWN
23555837	FGSG_08855	hypothetical protein	GO:0016020|GO:0016021|GO:0006915|GO:0019050	membrane|integral component of membrane|apoptotic process|suppression by virus of host apoptotic process	-	-	-	-	chr2:367260-367952	0	12	0	1.75762	0	1.75762	#NAME?	0.000187	0.000409888	DOWN
23555834	FGSG_08852	hypothetical protein	GO:0003824|GO:0008152|GO:0006807|GO:0016829|GO:0044237|GO:0006950|GO:0006139|GO:0006725|GO:0006974|GO:0003913|GO:0006281|GO:0006464|GO:0018298	catalytic activity|metabolic process|nitrogen compound metabolic process|lyase activity|cellular metabolic process|response to stress|nucleobase-containing compound metabolic process|cellular aromatic compound metabolic process|cellular response to DNA damage stimulus|DNA photolyase activity|DNA repair|cellular protein modification process|protein-chromophore linkage	-	-	-	-	chr2:381807-383949	133	4641	6.01086	178.196	6.01086	178.196	-4.88975	4.84583e-102	5.23092e-100	DOWN
23555828	FGSG_08846	hypothetical protein	GO:0008152|GO:0006807|GO:0044237|GO:0006139|GO:0006725|GO:0003676|GO:0006313|GO:0003677|GO:0006310|GO:0015074	metabolic process|nitrogen compound metabolic process|cellular metabolic process|nucleobase-containing compound metabolic process|cellular aromatic compound metabolic process|nucleic acid binding|transposition, DNA-mediated|DNA binding|DNA recombination|DNA integration	-	-	-	-	chr2:398354-399820	332	2286	20.8345	121.878	20.8345	121.878	-2.54838	1.80588e-46	3.34266e-45	DOWN
23555826	FGSG_08844	hypothetical protein	-	-	-	-	-	-	chr2:408622-411553	2425	23025	76.1419	614.205	76.1419	614.205	-3.01196	9.25809e-63	2.74102e-61	DOWN
23555824	FGSG_08842	hypothetical protein	-	-	-	-	-	-	chr2:415454-417330	371	3781	20.6373	178.684	20.6373	178.684	-3.11409	5.55238e-61	1.5463e-59	DOWN
23555816	FGSG_08833	hypothetical protein	-	-	-	-	-	-	chr2:448260-449688	145	522	10.5692	32.3255	10.5692	32.3255	-1.61281	1.22974e-22	8.96613e-22	DOWN
23555810	FGSG_08827	hypothetical protein	-	-	-	-	-	-	chr2:468509-470731	81	204	3.6234	7.75288	3.6234	7.75288	-1.09739	4.73871e-12	1.9732e-11	DOWN
23555803	FGSG_08818	hypothetical protein	GO:0016020|GO:0016021	membrane|integral component of membrane	-	-	-	-	chr2:506934-507515	63	370	9.96527	49.7229	9.96527	49.7229	-2.31893	1.51628e-29	1.49884e-28	DOWN
23555802	FGSG_08817	hypothetical protein	GO:0003824|GO:0016020|GO:0016787|GO:0097367|GO:0007165|GO:0000166|GO:0001882|GO:0016817|GO:0032549|GO:0016818|GO:0016462|GO:0005525|GO:0003924	catalytic activity|membrane|hydrolase activity|carbohydrate derivative binding|signal transduction|nucleotide binding|nucleoside binding|hydrolase activity, acting on acid anhydrides|ribonucleoside binding|hydrolase activity, acting on acid anhydrides, in phosphorus-containing anhydrides|pyrophosphatase activity|GTP binding|GTPase activity	-	-	-	-	chr2:513227-514422	162	761	22.9092	91.4284	22.9092	91.4284	-1.99671	1.32509e-30	1.3617e-29	DOWN
23555795	FGSG_08809	hypothetical protein	GO:0003824|GO:0016020|GO:0016491|GO:0016705|GO:0043169|GO:0016021|GO:0020037|GO:0046872|GO:0005506	catalytic activity|membrane|oxidoreductase activity|oxidoreductase activity, acting on paired donors, with incorporation or reduction of molecular oxygen|cation binding|integral component of membrane|heme binding|metal ion binding|iron ion binding	-	-	-	-	chr2:549059-550846	147	415	8.49527	20.3756	8.49527	20.3756	-1.26211	6.27712e-17	3.51231e-16	DOWN
23555776	FGSG_08790	hypothetical protein	GO:0003824|GO:0008152|GO:0005623|GO:0004871|GO:0005622|GO:0016787|GO:0007165|GO:0006629|GO:0016788|GO:0035556|GO:0042578|GO:0016042|GO:0008081|GO:0004435	catalytic activity|metabolic process|cell|signal transducer activity|intracellular|hydrolase activity|signal transduction|lipid metabolic process|hydrolase activity, acting on ester bonds|intracellular signal transduction|phosphoric ester hydrolase activity|lipid catabolic process|phosphoric diester hydrolase activity|phosphatidylinositol phospholipase C activity	-	-	-	-	chr2:620518-623382	1354	4114	55.3265	142.817	55.3265	142.817	-1.36813	4.20939e-24	3.302e-23	DOWN
23555775	FGSG_08788	hypothetical protein	GO:0016020|GO:0016021	membrane|integral component of membrane	-	-	-	-	chr2:635309-637335	1797	6213	81.6151	239.732	81.6151	239.732	-1.55451	5.67093e-28	5.30883e-27	DOWN
23555773	FGSG_08786	hypothetical protein	-	-	-	-	-	-	chr2:640936-647181	603	3141	8.88773	39.3318	8.88773	39.3318	-2.14581	5.35856e-39	7.56524e-38	DOWN
23555761	FGSG_08774	glucokinase	-	-	K00844	hexokinase[2.7.1.1]	fgr01100|fgr01110|fgr01130|fgr01200|fgr00520|fgr00500|fgr00010|fgr00051|fgr00052	Metabolic pathways - Fusarium graminearum|Biosynthesis of secondary metabolites - Fusarium graminearum|Biosynthesis of antibiotics - Fusarium graminearum|Carbon metabolism - Fusarium graminearum|Amino sugar and nucleotide sugar metabolism - Fusarium graminearum|Starch and sucrose metabolism - Fusarium graminearum|Glycolysis / Gluconeogenesis - Fusarium graminearum|Fructose and mannose metabolism …	chr2:673680-675588	314	6300	17.5195	298.631	17.5195	298.631	-4.09133	2.45203e-86	1.59946e-84	DOWN
23555760	FGSG_08773	mannose-1-phosphate guanyltransferase	GO:0003824|GO:0008152|GO:0005623|GO:0009058|GO:0005622|GO:0006807|GO:0016740|GO:0044237|GO:0097367|GO:0016772|GO:0007049|GO:0005737|GO:0000166|GO:0006139|GO:0001882|GO:1901135|GO:0006725|GO:0016779|GO:0032549|GO:0005525|GO:0009298|GO:0004475	catalytic activity|metabolic process|cell|biosynthetic process|intracellular|nitrogen compound metabolic process|transferase activity|cellular metabolic process|carbohydrate derivative binding|transferase activity, transferring phosphorus-containing groups|cell cycle|cytoplasm|nucleotide binding|nucleobase-containing compound metabolic process|nucleoside binding|carbohydrate derivative metabolic …	K00966	mannose-1-phosphate guanylyltransferase[2.7.7.13]	fgr01100|fgr01110|fgr00051	Metabolic pathways - Fusarium graminearum|Biosynthesis of secondary metabolites - Fusarium graminearum|Fructose and mannose metabolism - Fusarium graminearum	chr2:678588-680599	3435	9329	175.196	404.236	175.196	404.236	-1.20623	1.89459e-21	1.31084e-20	DOWN
23555757	FGSG_08770	hypothetical protein	-	-	-	-	-	-	chr2:695923-697347	34	646	2.83525	45.7658	2.83525	45.7658	-4.01272	2.92316e-58	7.45956e-57	DOWN
23555756	FGSG_08769	hypothetical protein	GO:0005623|GO:0003700|GO:0005622|GO:0000981|GO:0043169|GO:0043231|GO:0005634|GO:0046872|GO:0008270	cell|transcription factor activity, sequence-specific DNA binding|intracellular|RNA polymerase II transcription factor activity, sequence-specific DNA binding|cation binding|intracellular membrane-bounded organelle|nucleus|metal ion binding|zinc ion binding	-	-	-	-	chr2:703540-706064	1818	9637	67.7051	304.91	67.7051	304.91	-2.17104	1.38232e-41	2.14524e-40	DOWN
23555748	FGSG_08760	cytochrome c oxidase assembly protein COX15	GO:0003824|GO:0016020|GO:0008152|GO:0009058|GO:0016491|GO:0006807|GO:0044237|GO:0016627|GO:0006725|GO:0016021|GO:0051188|GO:0006783|GO:0006779|GO:0006784|GO:0033014	catalytic activity|membrane|metabolic process|biosynthetic process|oxidoreductase activity|nitrogen compound metabolic process|cellular metabolic process|oxidoreductase activity, acting on the CH-CH group of donors|cellular aromatic compound metabolic process|integral component of membrane|cofactor biosynthetic process|heme biosynthetic process|porphyrin-containing compound biosynthetic process|h…	K02259	cytochrome c oxidase assembly protein subunit 15[-]	fgr01100|fgr01110|fgr00190|fgr00860	Metabolic pathways - Fusarium graminearum|Biosynthesis of secondary metabolites - Fusarium graminearum|Oxidative phosphorylation - Fusarium graminearum|Porphyrin and chlorophyll metabolism - Fusarium graminearum	chr2:733212-734707	279	2904	17.8369	157.729	17.8369	157.729	-3.14452	2.17261e-60	5.9155e-59	DOWN
23555745	FGSG_08757	hypothetical protein	GO:0003824|GO:0016787|GO:0016798|GO:0004553|GO:0052861	catalytic activity|hydrolase activity|hydrolase activity, acting on glycosyl bonds|hydrolase activity, hydrolyzing O-glycosyl compounds|glucan endo-1,3-beta-glucanase activity, C-3 substituted reducing group	-	-	-	-	chr2:743298-746062	157	395	5.66142	12.1011	5.66142	12.1011	-1.0959	9.07299e-15	4.49705e-14	DOWN
23555734	FGSG_08746	hypothetical protein	GO:0003824|GO:0008152|GO:0016787	catalytic activity|metabolic process|hydrolase activity	-	-	-	-	chr2:771399-774355	177	946	5.87198	26.6628	5.87198	26.6628	-2.18291	5.09984e-35	6.17141e-34	DOWN
23555731	FGSG_08743	hypothetical protein	-	-	-	-	-	-	chr2:778797-779629	613	1916	128.843	342.136	128.843	342.136	-1.40895	1.15334e-23	8.84811e-23	DOWN
23555730	FGSG_08742	hypothetical protein	GO:0003824|GO:0016740|GO:0008168|GO:0008171	catalytic activity|transferase activity|methyltransferase activity|O-methyltransferase activity	-	-	-	-	chr2:781809-783486	73	858	4.55931	45.5268	4.55931	45.5268	-3.31983	7.10862e-53	1.59689e-51	DOWN
23555729	FGSG_08741	hypothetical protein	-	-	-	-	-	-	chr2:784442-785919	11	422	0.725899	23.6601	0.725899	23.6601	-5.02654	2.84471e-58	7.27459e-57	DOWN
23555727	FGSG_08739	hypothetical protein	GO:0008289|GO:0043169|GO:0005543|GO:0046872|GO:0005544|GO:0005509	lipid binding|cation binding|phospholipid binding|metal ion binding|calcium-dependent phospholipid binding|calcium ion binding	-	-	-	-	chr2:789357-793506	1778	13704	40.0305	262.125	40.0305	262.125	-2.71108	7.6981e-55	1.82593e-53	DOWN
23555723	FGSG_08735	hypothetical protein	-	-	-	-	-	-	chr2:808589-811097	788	2400	29.5977	76.5853	29.5977	76.5853	-1.37158	2.41538e-23	1.82206e-22	DOWN
23555688	FGSG_08697	hypothetical protein	-	-	-	-	-	-	chr2:979363-980003	44	1849	7.03234	251.068	7.03234	251.068	-5.15793	5.13223e-93	4.09169e-91	DOWN
23555686	FGSG_08695	hypothetical protein	GO:0016020|GO:0016021	membrane|integral component of membrane	-	-	-	-	chr2:990894-991678	180	1061	24.5496	122.939	24.5496	122.939	-2.32417	4.42113e-38	6.01886e-37	DOWN
23555685	FGSG_08694	hypothetical protein	GO:0003824|GO:0016020|GO:0016491|GO:0048037|GO:0016614|GO:0050662|GO:0000166|GO:0050660|GO:0003885	catalytic activity|membrane|oxidoreductase activity|cofactor binding|oxidoreductase activity, acting on CH-OH group of donors|coenzyme binding|nucleotide binding|flavin adenine dinucleotide binding|D-arabinono-1,4-lactone oxidase activity	-	-	-	-	chr2:991972-993516	214	818	12.7515	41.4097	12.7515	41.4097	-1.6993	4.17918e-26	3.59757e-25	DOWN
23555683	FGSG_08692	hypothetical protein	GO:0016020|GO:0005623|GO:0005886|GO:0016021	membrane|cell|plasma membrane|integral component of membrane	-	-	-	-	chr2:997514-999158	240	3151	15.0202	167.538	15.0202	167.538	-3.47952	2.97164e-68	1.03271e-66	DOWN
23555681	FGSG_08690	hypothetical protein	GO:0016020|GO:0016021|GO:0055085	membrane|integral component of membrane|transmembrane transport	-	-	-	-	chr2:1006354-1008159	656	3322	35.6927	153.56	35.6927	153.56	-2.1051	2.82012e-38	3.8695e-37	DOWN
23555678	FGSG_08687	hypothetical protein	-	-	-	-	-	-	chr2:1012412-1013882	94	322	6.41489	18.669	6.41489	18.669	-1.54115	5.39506e-19	3.34395e-18	DOWN
23555674	FGSG_08682	hypothetical protein	-	-	-	-	-	-	chr2:1031304-1031832	249	2393	48.6692	397.374	48.6692	397.374	-3.02942	9.24262e-57	2.29149e-55	DOWN
23555660	FGSG_08667	hypothetical protein	GO:0003824|GO:0016491	catalytic activity|oxidoreductase activity	-	-	-	-	chr2:1077286-1079757	1092	11153	43.4633	377.132	43.4633	377.132	-3.1172	4.3021e-64	1.3525e-62	DOWN
23555634	FGSG_08639	hypothetical protein	-	-	-	-	-	-	chr2:1164001-1164720	43	183	5.49811	19.879	5.49811	19.879	-1.85424	4.18919e-18	2.50121e-17	DOWN
23555633	FGSG_08638	hypothetical protein	-	-	-	-	-	-	chr2:1168797-1171897	2712	7308	89.971	205.974	89.971	205.974	-1.19493	3.56268e-21	2.43323e-20	DOWN
23555613	FGSG_08617	hypothetical protein	GO:0003676	nucleic acid binding	-	-	-	-	chr2:1242822-1244239	280	1543	19.5281	91.426	19.5281	91.426	-2.22705	2.68369e-38	3.69061e-37	DOWN
23555612	FGSG_08616	hypothetical protein	-	-	-	-	-	-	chr2:1250194-1250795	1	15	0.182758	2.32778	0.182758	2.32778	-3.67095	2.86152e-05	6.89001e-05	DOWN
23555606	FGSG_08610	hypothetical protein	GO:0003824|GO:0008152|GO:0016787|GO:0030246|GO:0005975|GO:0016798|GO:0004553	catalytic activity|metabolic process|hydrolase activity|carbohydrate binding|carbohydrate metabolic process|hydrolase activity, acting on glycosyl bonds|hydrolase activity, hydrolyzing O-glycosyl compounds	-	-	-	-	chr2:1267695-1270037	37	1252	1.45378	41.7936	1.45378	41.7936	-4.8454	2.21239e-81	1.21562e-79	DOWN
23555605	FGSG_08609	hypothetical protein	GO:0003824|GO:0008152|GO:0016787|GO:0005975|GO:0016798|GO:0004553	catalytic activity|metabolic process|hydrolase activity|carbohydrate metabolic process|hydrolase activity, acting on glycosyl bonds|hydrolase activity, hydrolyzing O-glycosyl compounds	K05349	beta-glucosidase[3.2.1.21]	fgr01100|fgr01110|fgr00500|fgr00460	Metabolic pathways - Fusarium graminearum|Biosynthesis of secondary metabolites - Fusarium graminearum|Starch and sucrose metabolism - Fusarium graminearum|Cyanoamino acid metabolism - Fusarium graminearum	chr2:1271147-1273790	2	22	0.0769343	0.719049	0.0769343	0.719049	-3.22439	1.5797e-06	4.3399e-06	DOWN
23555594	FGSG_08596	hypothetical protein	GO:0003824|GO:0016491	catalytic activity|oxidoreductase activity	-	-	-	-	chr2:1323174-1325330	315	1641	13.8157	61.1468	13.8157	61.1468	-2.14597	6.20928e-37	8.07471e-36	DOWN
23555584	FGSG_08586	hypothetical protein	-	-	-	-	-	-	chr2:1367138-1371321	2323	6604	55.6921	134.51	55.6921	134.51	-1.27216	1.50386e-22	1.08867e-21	DOWN
23555577	FGSG_08579	hypothetical protein	GO:0003824|GO:0016020|GO:0016491|GO:0016021|GO:0000293	catalytic activity|membrane|oxidoreductase activity|integral component of membrane|ferric-chelate reductase activity	-	-	-	-	chr2:1382724-1385321	170	2573	6.02399	77.4601	6.02399	77.4601	-3.68466	3.4611e-71	1.34883e-69	DOWN
23555545	FGSG_08546	hypothetical protein	-	-	-	-	-	-	chr2:1482383-1483177	187	3834	23.3271	406.325	23.3271	406.325	-4.12256	8.81347e-84	5.2959e-82	DOWN
23555529	FGSG_08530	hypothetical protein	GO:0016020|GO:0016021	membrane|integral component of membrane	-	-	-	-	chr2:1554248-1555095	2185	5500	294.084	628.904	294.084	628.904	-1.09661	2.44266e-19	1.54141e-18	DOWN
23555527	FGSG_08528	phosphoadenosine phosphosulfate reductase	GO:0003824|GO:0008152|GO:0016491|GO:0044237|GO:0006790|GO:0055114|GO:0016671|GO:0000103|GO:0019379|GO:0004604	catalytic activity|metabolic process|oxidoreductase activity|cellular metabolic process|sulfur compound metabolic process|oxidation-reduction process|oxidoreductase activity, acting on a sulfur group of donors, disulfide as acceptor|sulfate assimilation|sulfate assimilation, phosphoadenylyl sulfate reduction by phosphoadenylyl-sulfate reductase (thioredoxin)|phosphoadenylyl-sulfate reductase (thi…	K00390	phosphoadenosine phosphosulfate reductase[1.8.4.10]	fgr01100|fgr00920	Metabolic pathways - Fusarium graminearum|Sulfur metabolism - Fusarium graminearum	chr2:1558496-1560493	198	485	9.12319	18.9856	9.12319	18.9856	-1.05729	6.7138e-15	3.34949e-14	DOWN
23555521	FGSG_08520	hypothetical protein	-	-	-	-	-	-	chr2:1585163-1586707	352	1004	20.9744	50.8256	20.9744	50.8256	-1.27692	4.48956e-20	2.92073e-19	DOWN
23555515	FGSG_08514	hypothetical protein	-	-	-	-	-	-	chr2:1600339-1605114	712	3635	14.537	63.0524	14.537	63.0524	-2.11682	1.08493e-38	1.51766e-37	DOWN
23555505	FGSG_08504	hypothetical protein	-	-	-	-	-	-	chr2:1635696-1636976	28	156	2.85458	13.5118	2.85458	13.5118	-2.24287	9.07606e-20	5.8422e-19	DOWN
23555500	FGSG_08499	hypothetical protein	GO:0016020|GO:0043169|GO:0016021|GO:0046872|GO:0008270	membrane|cation binding|integral component of membrane|metal ion binding|zinc ion binding	-	-	-	-	chr2:1660656-1663310	593	2492	20.9647	74.8488	20.9647	74.8488	-1.83601	3.7027e-32	4.03624e-31	DOWN
23555475	FGSG_08471	hypothetical protein	-	-	-	-	-	-	chr2:1753149-1754393	49	410	3.83584	27.2681	3.83584	27.2681	-2.8296	9.56424e-37	1.23064e-35	DOWN
23555471	FGSG_08467	hypothetical protein	GO:0008152|GO:0006807|GO:0044237|GO:0051726|GO:0007049|GO:0006796|GO:0019901|GO:0016310|GO:0006464|GO:0000079|GO:0045859	metabolic process|nitrogen compound metabolic process|cellular metabolic process|regulation of cell cycle|cell cycle|phosphate-containing compound metabolic process|protein kinase binding|phosphorylation|cellular protein modification process|regulation of cyclin-dependent protein serine/threonine kinase activity|regulation of protein kinase activity	-	-	-	-	chr2:1771094-1773128	1514	9755	68.4916	374.922	68.4916	374.922	-2.45259	2.85475e-48	5.61648e-47	DOWN
23555467	FGSG_08463	hypothetical protein	GO:0003824|GO:0016491|GO:0016903	catalytic activity|oxidoreductase activity|oxidoreductase activity, acting on the aldehyde or oxo group of donors	K00380	sulfite reductase (NADPH) flavoprotein alpha-component[1.8.1.2]	fgr01100|fgr00920	Metabolic pathways - Fusarium graminearum|Sulfur metabolism - Fusarium graminearum	chr2:1789891-1793184	306	1671	8.55211	39.6762	8.55211	39.6762	-2.21392	2.11254e-38	2.91502e-37	DOWN
23555466	FGSG_08462	hypothetical protein	GO:0003824|GO:0016491	catalytic activity|oxidoreductase activity	K00306	sarcosine oxidase / L-pipecolate oxidase[1.5.3.7]	fgr01100|fgr00260|fgr04146	Metabolic pathways - Fusarium graminearum|Glycine, serine and threonine metabolism - Fusarium graminearum|Peroxisome - Fusarium graminearum	chr2:1798494-1800046	192	858	13.6072	51.6602	13.6072	51.6602	-1.92469	5.50811e-30	5.52987e-29	DOWN
23555465	FGSG_08461	hypothetical protein	-	-	-	-	-	-	chr2:1803707-1804588	61	286	6.85676	27.3124	6.85676	27.3124	-1.99396	2.75195e-23	2.06701e-22	DOWN
23555463	FGSG_08459	hypothetical protein	-	-	K20246	L-histidine Nalpha-methyltransferase / hercynylcysteine S-oxide synthase[1.14.99.51]	fgr00340	Histidine metabolism - Fusarium graminearum	chr2:1809387-1811137	39	11155	2.31641	562.88	2.31641	562.88	-7.92479	1.50704e-170	1.53191e-167	DOWN
23555443	FGSG_08437	hypothetical protein	-	-	-	-	-	-	chr2:1886059-1887606	0	295	0	21.071	0	21.071	#NAME?	1.39983e-53	3.20359e-52	DOWN
23555438	FGSG_08431	hypothetical protein	GO:0008152|GO:0005623|GO:0009058|GO:0003700|GO:0005622|GO:0006807|GO:0044237|GO:0043169|GO:0006139|GO:0006725|GO:0003676|GO:0043231|GO:0005634|GO:0003677|GO:0046872|GO:0016070|GO:0006351|GO:0005507	metabolic process|cell|biosynthetic process|transcription factor activity, sequence-specific DNA binding|intracellular|nitrogen compound metabolic process|cellular metabolic process|cation binding|nucleobase-containing compound metabolic process|cellular aromatic compound metabolic process|nucleic acid binding|intracellular membrane-bounded organelle|nucleus|DNA binding|metal ion binding|RNA meta…	-	-	-	-	chr2:1908112-1909718	183	859	10.9897	43.8257	10.9897	43.8257	-1.99563	2.68213e-31	2.83016e-30	DOWN
23555432	FGSG_08425	hypothetical protein	-	-	-	-	-	-	chr2:1926033-1928001	271	1727	13.0964	70.9047	13.0964	70.9047	-2.43672	7.39203e-43	1.21031e-41	DOWN
23555422	FGSG_08415	hypothetical protein	GO:0003824|GO:0008152|GO:0016787|GO:0005975|GO:0016798|GO:0004553	catalytic activity|metabolic process|hydrolase activity|carbohydrate metabolic process|hydrolase activity, acting on glycosyl bonds|hydrolase activity, hydrolyzing O-glycosyl compounds	K01193	beta-fructofuranosidase[3.2.1.26]	fgr01100|fgr00500|fgr00052	Metabolic pathways - Fusarium graminearum|Starch and sucrose metabolism - Fusarium graminearum|Galactose metabolism - Fusarium graminearum	chr2:1962031-1963948	352	1302	17.4223	54.7489	17.4223	54.7489	-1.65189	4.83756e-27	4.371e-26	DOWN
23555414	FGSG_08407	hypothetical protein	GO:0003824|GO:0016491|GO:0048037|GO:0016614|GO:0050662|GO:0000166|GO:0050660	catalytic activity|oxidoreductase activity|cofactor binding|oxidoreductase activity, acting on CH-OH group of donors|coenzyme binding|nucleotide binding|flavin adenine dinucleotide binding	-	-	-	-	chr2:1982555-1984552	86	1985	4.53712	88.9698	4.53712	88.9698	-4.29347	3.45241e-80	1.81519e-78	DOWN
23555411	FGSG_08403	hypothetical protein	-	-	-	-	-	-	chr2:1996911-2000088	1078	7827	34.1742	210.803	34.1742	210.803	-2.62492	1.61123e-51	3.4724e-50	DOWN
23555401	FGSG_08393	hypothetical protein	GO:0008152|GO:0005623|GO:0009058|GO:0003700|GO:0005622|GO:0006807|GO:0044237|GO:0043169|GO:0006139|GO:0006725|GO:0003676|GO:0043231|GO:0005634|GO:0003677|GO:0046872|GO:0016070|GO:0006351|GO:0005507	metabolic process|cell|biosynthetic process|transcription factor activity, sequence-specific DNA binding|intracellular|nitrogen compound metabolic process|cellular metabolic process|cation binding|nucleobase-containing compound metabolic process|cellular aromatic compound metabolic process|nucleic acid binding|intracellular membrane-bounded organelle|nucleus|DNA binding|metal ion binding|RNA meta…	-	-	-	-	chr2:2034948-2038255	2768	6567	80.5898	162.436	80.5898	162.436	-1.0112	6.07563e-18	3.60635e-17	DOWN
23555399	FGSG_08391	hypothetical protein	-	-	-	-	-	-	chr2:2045507-2046400	95	581	10.5244	54.6831	10.5244	54.6831	-2.37735	1.89782e-34	2.241e-33	DOWN
23555393	FGSG_08385	hypothetical protein	GO:0016020|GO:0016021	membrane|integral component of membrane	-	-	-	-	chr2:2061258-2063381	169	807	7.50523	30.4475	7.50523	30.4475	-2.02036	2.7299e-31	2.87559e-30	DOWN
23555374	FGSG_08365	hypothetical protein	GO:0003676|GO:0003723	nucleic acid binding|RNA binding	-	-	-	-	chr2:2117981-2119139	2335	9570	194.185	676.148	194.185	676.148	-1.79991	2.79197e-33	3.16216e-32	DOWN
23555371	FGSG_08362	hypothetical protein	-	-	-	-	-	-	chr2:2124790-2126115	0	8	0	0.471881	0	0.471881	#NAME?	0.00464266	0.0084663	DOWN
23555368	FGSG_08359	hypothetical protein	-	-	-	-	-	-	chr2:2144872-2146152	180	58562	16.7722	4635.93	16.7722	4635.93	-8.11064	1.03273e-199	4.19908e-196	DOWN
23555357	FGSG_08347	hypothetical protein	GO:0016020|GO:0005215|GO:0022857|GO:0016021|GO:0015075|GO:0015171	membrane|transporter activity|transmembrane transporter activity|integral component of membrane|ion transmembrane transporter activity|amino acid transmembrane transporter activity	-	-	-	-	chr2:2174208-2175835	63	943	3.56252	45.3038	3.56252	45.3038	-3.66866	2.13196e-59	5.60467e-58	DOWN
23555354	FGSG_08343	plasma membrane ATPase	GO:0003824|GO:0016020|GO:0005215|GO:0008152|GO:0009058|GO:0022857|GO:0016787|GO:0006807|GO:0044237|GO:0097367|GO:0000166|GO:0006139|GO:1901135|GO:0006725|GO:0016021|GO:0016817|GO:0015075|GO:0006796|GO:0016818|GO:0008324|GO:0042626|GO:0009117|GO:0016462|GO:0009165|GO:0005524|GO:0019829|GO:0009156|GO:0006164|GO:0008553|GO:0016887|GO:0046034|GO:0009168|GO:0006754|GO:0042623|GO:0015078	catalytic activity|membrane|transporter activity|metabolic process|biosynthetic process|transmembrane transporter activity|hydrolase activity|nitrogen compound metabolic process|cellular metabolic process|carbohydrate derivative binding|nucleotide binding|nucleobase-containing compound metabolic process|carbohydrate derivative metabolic process|cellular aromatic compound metabolic process|integra…	K01535	H+-transporting ATPase[3.6.3.6]	fgr00190	Oxidative phosphorylation - Fusarium graminearum	chr2:2189521-2192885	56	5085	1.70651	131.649	1.70651	131.649	-6.2695	5.06105e-129	1.25989e-126	DOWN
23555348	FGSG_08336	hypothetical protein	GO:0016020|GO:0016021	membrane|integral component of membrane	-	-	-	-	chr2:2210862-2212194	815	2065	58.617	126.179	58.617	126.179	-1.10608	1.20809e-18	7.36079e-18	DOWN
23555320	FGSG_08306	hypothetical protein	-	-	-	-	-	-	chr2:2315856-2317121	687	6598	49.9573	407.621	49.9573	407.621	-3.02846	8.40393e-61	2.31926e-59	DOWN
23555310	FGSG_08295	hypothetical protein	GO:0016020|GO:0016021	membrane|integral component of membrane	-	-	-	-	chr2:2345938-2346995	29	1399	2.81624	115.422	2.81624	115.422	-5.357	7.93331e-90	5.72607e-88	DOWN
23555287	FGSG_08270	hypothetical protein	-	-	-	-	-	-	chr2:2421260-2422165	187	2275	19.0015	196.395	19.0015	196.395	-3.36957	1.2088e-63	3.70476e-62	DOWN
23555286	FGSG_08269	hypothetical protein	-	-	-	-	-	-	chr2:2422825-2424219	2	14	0.131974	0.784925	0.131974	0.784925	-2.5723	0.000447975	0.000934565	DOWN
23555283	FGSG_08266	acetyl-CoA hydrolase	GO:0003824|GO:0008152|GO:0044237|GO:0006790|GO:0006637|GO:0006084	catalytic activity|metabolic process|cellular metabolic process|sulfur compound metabolic process|acyl-CoA metabolic process|acetyl-CoA metabolic process	K01067	acetyl-CoA hydrolase[3.1.2.1]	fgr00620	Pyruvate metabolism - Fusarium graminearum	chr2:2429951-2431900	1239	5604	70.8469	272.239	70.8469	272.239	-1.94209	4.49229e-36	5.67257e-35	DOWN
23555258	FGSG_08238	hypothetical protein	-	-	-	-	-	-	chr2:2507686-2508389	528	26243	74.3246	3138.44	74.3246	3138.44	-5.40006	3.21343e-126	7.53796e-124	DOWN
23555251	FGSG_08230	hypothetical protein	GO:0016020|GO:0016021|GO:0055085	membrane|integral component of membrane|transmembrane transport	-	-	-	-	chr2:2522458-2524199	12	49	0.692192	2.40125	0.692192	2.40125	-1.79454	1.92711e-08	6.22535e-08	DOWN
23555244	FGSG_08222	hypothetical protein	GO:0016020|GO:0016021	membrane|integral component of membrane	-	-	-	-	chr2:2548450-2549775	27	528	2.13547	35.4779	2.13547	35.4779	-4.05429	1.3881e-54	3.24992e-53	DOWN
23555243	FGSG_08221	hypothetical protein	GO:0016020|GO:0005215|GO:0022857|GO:0016021|GO:0015075|GO:0015171	membrane|transporter activity|transmembrane transporter activity|integral component of membrane|ion transmembrane transporter activity|amino acid transmembrane transporter activity	-	-	-	-	chr2:2550997-2552831	36	2467	1.96689	114.511	1.96689	114.511	-5.86342	2.11236e-108	2.65635e-106	DOWN
23555229	FGSG_08204	hypothetical protein	GO:0016020|GO:0016021	membrane|integral component of membrane	-	-	-	-	chr2:2608932-2610153	221	1497	18.5804	106.926	18.5804	106.926	-2.52477	7.0693e-44	1.21111e-42	DOWN
23555194	FGSG_08166	hypothetical protein	-	-	-	-	-	-	chr2:2706390-2709185	0	778	0	29.5673	0	29.5673	#NAME?	1.65735e-87	1.13575e-85	DOWN
23555165	FGSG_08135	hypothetical protein	GO:0005623|GO:0003700|GO:0005622|GO:0000981|GO:0043169|GO:0043231|GO:0005634|GO:0046872|GO:0008270	cell|transcription factor activity, sequence-specific DNA binding|intracellular|RNA polymerase II transcription factor activity, sequence-specific DNA binding|cation binding|intracellular membrane-bounded organelle|nucleus|metal ion binding|zinc ion binding	-	-	-	-	chr2:2790068-2791985	246	658	12.4571	28.308	12.4571	28.308	-1.18425	1.62678e-17	9.48539e-17	DOWN
23555161	FGSG_08130	hypothetical protein	-	-	-	-	-	-	chr2:2809243-2810694	191	2063	12.7696	117.177	12.7696	117.177	-3.19791	1.91191e-59	5.03703e-58	DOWN
23555154	FGSG_08122	hypothetical protein	-	-	-	-	-	-	chr2:2844486-2845320	184	9919	21.7729	997.162	21.7729	997.162	-5.51723	3.72222e-123	7.96554e-121	DOWN
23555115	FGSG_08081	hypothetical protein	GO:0003824|GO:0016491|GO:0043169|GO:0046872	catalytic activity|oxidoreductase activity|cation binding|metal ion binding	-	-	-	-	chr2:2951672-2952989	1	16	0.0763131	1.03681	0.0763131	1.03681	-3.76408	8.35118e-06	2.12357e-05	DOWN
23555114	FGSG_08080	hypothetical protein	GO:0005623|GO:0003700|GO:0005622|GO:0000981|GO:0043169|GO:0043231|GO:0005634|GO:0046872|GO:0008270	cell|transcription factor activity, sequence-specific DNA binding|intracellular|RNA polymerase II transcription factor activity, sequence-specific DNA binding|cation binding|intracellular membrane-bounded organelle|nucleus|metal ion binding|zinc ion binding	-	-	-	-	chr2:2955362-2956609	0	7	0	0.43869	0	0.43869	#NAME?	0.00894141	0.01553	DOWN
23555112	FGSG_08078	hypothetical protein	GO:0003824|GO:0016787|GO:0016810|GO:0016811|GO:0004040	catalytic activity|hydrolase activity|hydrolase activity, acting on carbon-nitrogen (but not peptide) bonds|hydrolase activity, acting on carbon-nitrogen (but not peptide) bonds, in linear amides|amidase activity	K01426	amidase[3.5.1.4]	fgr00330|fgr00380|fgr00360	Arginine and proline metabolism - Fusarium graminearum|Tryptophan metabolism - Fusarium graminearum|Phenylalanine metabolism - Fusarium graminearum	chr2:2959724-2961674	9	713	0.50489	33.9827	0.50489	33.9827	-6.07269	2.19648e-79	1.10713e-77	DOWN
23555111	FGSG_08077	hypothetical protein	GO:0003824|GO:0016491|GO:0048037|GO:0097367|GO:0000166|GO:0010181	catalytic activity|oxidoreductase activity|cofactor binding|carbohydrate derivative binding|nucleotide binding|FMN binding	-	-	-	-	chr2:2962243-2963646	8	1241	0.546794	72.0579	0.546794	72.0579	-7.04202	3.27079e-102	3.56224e-100	DOWN
23555103	FGSG_08069	hypothetical protein	-	-	-	-	-	-	chr2:2983729-2984673	1	12	0.0974708	0.993197	0.0974708	0.993197	-3.34904	0.000187	0.000409888	DOWN
23555093	FGSG_08059	hypothetical protein	-	-	-	-	-	-	chr2:3002876-3003474	9	144	1.51744	20.6275	1.51744	20.6275	-3.76485	7.29371e-28	6.78632e-27	DOWN
23555092	FGSG_08058	hypothetical protein	GO:0003824|GO:0008152|GO:0006807|GO:0044237|GO:0006950|GO:0006139|GO:0006725|GO:0006974|GO:0006281|GO:0006284	catalytic activity|metabolic process|nitrogen compound metabolic process|cellular metabolic process|response to stress|nucleobase-containing compound metabolic process|cellular aromatic compound metabolic process|cellular response to DNA damage stimulus|DNA repair|base-excision repair	-	-	-	-	chr2:3004954-3005835	0	7	0	0.620732	0	0.620732	#NAME?	0.00894141	0.01553	DOWN
23555089	FGSG_08055	hypothetical protein	GO:0016020|GO:0016021	membrane|integral component of membrane	-	-	-	-	chr2:3013699-3015140	185	2047	12.2351	115.015	12.2351	115.015	-3.23273	6.14255e-60	1.63954e-58	DOWN
23555078	FGSG_08043	hypothetical protein	-	-	-	-	-	-	chr2:3038620-3040257	12	42	0.674443	2.00544	0.674443	2.00544	-1.57215	1.94817e-06	5.31509e-06	DOWN
23555044	FGSG_08006	hypothetical protein	-	-	-	-	-	-	chr2:3146668-3147647	0	10	0	0.846444	0	0.846444	#NAME?	0.000667207	0.00136074	DOWN
23555014	FGSG_07973	hypothetical protein	GO:0016020|GO:0016021	membrane|integral component of membrane	-	-	-	-	chr2:3250387-3252243	13	47	0.692621	2.12731	0.692621	2.12731	-1.6189	1.90808e-07	5.69065e-07	DOWN
23555011	FGSG_07969	hypothetical protein	-	-	-	-	-	-	chr4:5035891-5037651	1354	5014	70.784	222.691	70.784	222.691	-1.65355	7.40258e-30	7.3953e-29	DOWN
23555002	FGSG_07960	hypothetical protein	GO:0016020|GO:0016021	membrane|integral component of membrane	-	-	-	-	chr4:5012965-5014948	361	1238	19.1	55.6479	19.1	55.6479	-1.54275	5.7962e-25	4.71661e-24	DOWN
23554996	FGSG_07953	aconitate hydratase	GO:0003824|GO:0008152|GO:0005623|GO:0005622|GO:0016829|GO:0044237|GO:0051536|GO:0043169|GO:0005737|GO:0055114|GO:0043231|GO:0006099|GO:0046872|GO:0051539|GO:0005739|GO:0003994|GO:0009060|GO:0019752	catalytic activity|metabolic process|cell|intracellular|lyase activity|cellular metabolic process|iron-sulfur cluster binding|cation binding|cytoplasm|oxidation-reduction process|intracellular membrane-bounded organelle|tricarboxylic acid cycle|metal ion binding|4 iron, 4 sulfur cluster binding|mitochondrion|aconitate hydratase activity|aerobic respiration|carboxylic acid metabolic process	K01681	aconitate hydratase[4.2.1.3]	fgr01100|fgr01110|fgr01130|fgr01230|fgr01200|fgr00630|fgr00020	Metabolic pathways - Fusarium graminearum|Biosynthesis of secondary metabolites - Fusarium graminearum|Biosynthesis of antibiotics - Fusarium graminearum|Biosynthesis of amino acids - Fusarium graminearum|Carbon metabolism - Fusarium graminearum|Glyoxylate and dicarboxylate metabolism - Fusarium graminearum|Citrate cycle (TCA cycle) - Fusarium graminearum	chr4:4993771-4996644	2918	13119	105.305	402.224	105.305	402.224	-1.93342	2.57246e-36	3.27205e-35	DOWN
23554989	FGSG_07946	1,3-beta-glucan synthase component GLS2	GO:0003824|GO:0016020|GO:0008152|GO:0005623|GO:0009058|GO:0005886|GO:0016740|GO:0044237|GO:0005975|GO:0016757|GO:0000148|GO:0016021|GO:0016758|GO:0000271|GO:0003843|GO:0006075	catalytic activity|membrane|metabolic process|cell|biosynthetic process|plasma membrane|transferase activity|cellular metabolic process|carbohydrate metabolic process|transferase activity, transferring glycosyl groups|1,3-beta-D-glucan synthase complex|integral component of membrane|transferase activity, transferring hexosyl groups|polysaccharide biosynthetic process|1,3-beta-D-glucan synthase ac…	K00706	1,3-beta-glucan synthase[2.4.1.34]	fgr04011|fgr00500	MAPK signaling pathway - yeast - Fusarium graminearum|Starch and sucrose metabolism - Fusarium graminearum	chr4:4971511-4978302	5586	13931	78.5599	166.45	78.5599	166.45	-1.08322	2.44685e-19	1.54326e-18	DOWN
23554988	FGSG_07945	hypothetical protein	GO:0003824|GO:0008152|GO:0009058|GO:0048037|GO:0030170	catalytic activity|metabolic process|biosynthetic process|cofactor binding|pyridoxal phosphate binding	K00654	serine palmitoyltransferase[2.3.1.50]	fgr01100|fgr04138|fgr00600	Metabolic pathways - Fusarium graminearum|Autophagy - yeast - Fusarium graminearum|Sphingolipid metabolism - Fusarium graminearum	chr4:4969206-4970929	1159	2999	68.7935	151.232	68.7935	151.232	-1.13641	1.04768e-19	6.72966e-19	DOWN
23554973	FGSG_07929	hypothetical protein	GO:0016020|GO:0016021	membrane|integral component of membrane	-	-	-	-	chr4:4899111-4901448	764	2096	30.0832	70.1172	30.0832	70.1172	-1.22081	1.42867e-20	9.51773e-20	DOWN
23554972	FGSG_07928	hypothetical protein	GO:0003676	nucleic acid binding	-	-	-	-	chr4:4889514-4891743	492	3275	20.7962	117.606	20.7962	117.606	-2.49958	1.13454e-46	2.11607e-45	DOWN
23554969	FGSG_07925	hypothetical protein	-	-	-	-	-	-	chr4:4877860-4878957	125	356	11.7544	28.441	11.7544	28.441	-1.27477	1.88609e-16	1.028e-15	DOWN
23554957	FGSG_07913	hypothetical protein	-	-	-	-	-	-	chr4:4849171-4850020	1756	6504	190.187	598.466	190.187	598.466	-1.65385	5.08219e-30	5.11068e-29	DOWN
23554942	FGSG_07895	hypothetical protein	-	-	-	-	-	-	chr4:4799775-4800522	41	105	5.47034	11.9019	5.47034	11.9019	-1.1215	4.00854e-09	1.36467e-08	DOWN
23554928	FGSG_07881	hypothetical protein	-	-	-	-	-	-	chr4:4766102-4767810	30	661	1.78757	33.4619	1.78757	33.4619	-4.22645	5.32939e-61	1.48759e-59	DOWN
23554911	FGSG_07863	hypothetical protein	-	-	-	-	-	-	chr4:4716243-4717522	19719	57412	1418.24	3508.09	1418.24	3508.09	-1.30658	1.53295e-23	1.16869e-22	DOWN
23554887	FGSG_07838	hypothetical protein	GO:0003824|GO:0016491|GO:0048037|GO:0016614|GO:0050662|GO:0000166|GO:0050660	catalytic activity|oxidoreductase activity|cofactor binding|oxidoreductase activity, acting on CH-OH group of donors|coenzyme binding|nucleotide binding|flavin adenine dinucleotide binding	-	-	-	-	chr4:4648997-4650852	16	198	0.864912	9.09343	0.864912	9.09343	-3.3942	3.35517e-31	3.51299e-30	DOWN
23554883	FGSG_07834	hypothetical protein	-	-	-	-	-	-	chr4:4637451-4638828	3	18	0.233092	1.18804	0.233092	1.18804	-2.34961	0.000143701	0.00032045	DOWN
23554871	FGSG_07822	hypothetical protein	-	-	-	-	-	-	chr4:4602710-4603939	0	25	0	1.78567	0	1.78567	#NAME?	3.94049e-08	1.24074e-07	DOWN
23554870	FGSG_07821	hypothetical protein	-	-	-	-	-	-	chr4:4597689-4602404	5	16	0.098993	0.269124	0.098993	0.269124	-1.44287	0.00423033	0.00778891	DOWN
23554838	FGSG_07786	hypothetical protein	-	-	-	-	-	-	chr4:4488953-4492266	0	120	0	3.3895	0	3.3895	#NAME?	1.35419e-29	1.34187e-28	DOWN
23554833	FGSG_07781	hypothetical protein	GO:0016020|GO:0016021|GO:0055085	membrane|integral component of membrane|transmembrane transport	-	-	-	-	chr4:4476757-4478251	13	40	0.857956	2.24266	0.857956	2.24266	-1.38624	4.22639e-06	1.11323e-05	DOWN
23554818	FGSG_07765	hypothetical protein	GO:0003824|GO:0016020|GO:0016491|GO:0004497|GO:0016705|GO:0043169|GO:0016021|GO:0020037|GO:0046872|GO:0005506	catalytic activity|membrane|oxidoreductase activity|monooxygenase activity|oxidoreductase activity, acting on paired donors, with incorporation or reduction of molecular oxygen|cation binding|integral component of membrane|heme binding|metal ion binding|iron ion binding	-	-	-	-	chr4:4423495-4425243	0	15	0	0.771334	0	0.771334	#NAME?	2.86152e-05	6.89001e-05	DOWN
23554796	FGSG_07742	hypothetical protein	-	-	-	-	-	-	chr4:4358497-4361091	19	65	0.718046	2.08696	0.718046	2.08696	-1.53925	9.75315e-09	3.21973e-08	DOWN
23554773	FGSG_07715	hypothetical protein	-	-	-	-	-	-	chr4:4268363-4269794	0	1064	0	79.2556	0	79.2556	#NAME?	1.30153e-99	1.31207e-97	DOWN
23554758	FGSG_07696	hypothetical protein	GO:0016020|GO:0016021	membrane|integral component of membrane	-	-	-	-	chr4:4219216-4220245	0	28	0	2.40125	0	2.40125	#NAME?	7.04361e-09	2.34556e-08	DOWN
23554742	FGSG_07678	hypothetical protein	GO:0003824|GO:0008152|GO:0016787|GO:0016788	catalytic activity|metabolic process|hydrolase activity|hydrolase activity, acting on ester bonds	-	-	-	-	chr4:4174363-4175729	21	1023	1.46793	60.753	1.46793	60.753	-5.3711	1.90889e-82	1.07799e-80	DOWN
23554740	FGSG_07674	hypothetical protein	GO:0008152|GO:0005623|GO:0009058|GO:0005622|GO:0006807|GO:0044237|GO:0043169|GO:0006139|GO:0006725|GO:0003676|GO:0043231|GO:0005634|GO:0003677|GO:0046872|GO:0016070|GO:0006351|GO:0008270	metabolic process|cell|biosynthetic process|intracellular|nitrogen compound metabolic process|cellular metabolic process|cation binding|nucleobase-containing compound metabolic process|cellular aromatic compound metabolic process|nucleic acid binding|intracellular membrane-bounded organelle|nucleus|DNA binding|metal ion binding|RNA metabolic process|transcription, DNA-templated|zinc ion binding	-	-	-	-	chr4:4163850-4165371	312	2796	22.0607	167.959	22.0607	167.959	-2.92856	1.80894e-55	4.35216e-54	DOWN
23554739	FGSG_07673	hypothetical protein	-	-	-	-	-	-	chr4:4161448-4162075	9	188	1.57814	28.0076	1.57814	28.0076	-4.14952	2.5297e-35	3.11689e-34	DOWN
23554738	FGSG_07672	hypothetical protein	GO:0016020|GO:0016021	membrane|integral component of membrane	-	-	-	-	chr4:4158642-4160033	12	275	0.793634	15.4515	0.793634	15.4515	-4.28313	1.08498e-43	1.8356e-42	DOWN
23554737	FGSG_07671	hypothetical protein	GO:0003824|GO:0008152|GO:0016787|GO:0006629|GO:0016788|GO:0016042|GO:0052689|GO:0004806	catalytic activity|metabolic process|hydrolase activity|lipid metabolic process|hydrolase activity, acting on ester bonds|lipid catabolic process|carboxylic ester hydrolase activity|triglyceride lipase activity	-	-	-	-	chr4:4153386-4154765	45	229	3.00199	12.9788	3.00199	12.9788	-2.11217	1.27174e-22	9.2526e-22	DOWN
23554732	FGSG_07666	hypothetical protein	GO:0016020|GO:0005215|GO:0022857|GO:0016021	membrane|transporter activity|transmembrane transporter activity|integral component of membrane	-	-	-	-	chr4:4140955-4142669	32	663	1.79198	31.542	1.79198	31.542	-4.13765	9.06317e-60	2.40332e-58	DOWN
23554726	FGSG_07660	hypothetical protein	-	-	-	-	-	-	chr4:4123695-4125102	1	2668	0.0924798	209.51	0.0924798	209.51	-11.1456	4.98431e-137	1.59996e-134	DOWN
23554698	FGSG_07631	hypothetical protein	GO:0016020|GO:0005215|GO:0022857|GO:0016021	membrane|transporter activity|transmembrane transporter activity|integral component of membrane	-	-	-	-	chr4:4056008-4058136	2	41	0.102451	1.7845	0.102451	1.7845	-4.12252	1.41877e-11	5.73051e-11	DOWN
23554689	FGSG_07622	hypothetical protein	-	-	-	-	-	-	chr4:4032349-4034182	261	938	13.5521	41.3782	13.5521	41.3782	-1.61035	3.05405e-25	2.52052e-24	DOWN
23554667	FGSG_07598	hypothetical protein	-	-	-	-	-	-	chr4:3973652-3975199	34	151	2.09512	7.90503	2.09512	7.90503	-1.91574	6.12115e-17	3.42661e-16	DOWN
23554666	FGSG_07597	hypothetical protein	GO:0016020|GO:0016021	membrane|integral component of membrane	-	-	-	-	chr4:3971762-3972880	7	26	0.631785	1.99367	0.631785	1.99367	-1.65792	8.2223e-05	0.000189273	DOWN
23554665	FGSG_07596	hypothetical protein	GO:0003824|GO:0016020|GO:0016491|GO:0048037|GO:0097367|GO:0004497|GO:0016705|GO:0043169|GO:0000166|GO:0016021|GO:0016651|GO:0010181|GO:0020037|GO:0046872|GO:0016712|GO:0070330|GO:0003958|GO:0005506	catalytic activity|membrane|oxidoreductase activity|cofactor binding|carbohydrate derivative binding|monooxygenase activity|oxidoreductase activity, acting on paired donors, with incorporation or reduction of molecular oxygen|cation binding|nucleotide binding|integral component of membrane|oxidoreductase activity, acting on NAD(P)H|FMN binding|heme binding|metal ion binding|oxidoreductase activit…	K14338	cytochrome P450 / NADPH-cytochrome P450 reductase[1.6.2.4]	fgr00380|fgr00071	Tryptophan metabolism - Fusarium graminearum|Fatty acid degradation - Fusarium graminearum	chr4:3967340-3970937	83	928	2.28911	21.744	2.28911	21.744	-3.24776	9.94381e-53	2.21745e-51	DOWN
23554652	FGSG_07582	hypothetical protein	GO:0016020|GO:0005215|GO:0022857|GO:0016021	membrane|transporter activity|transmembrane transporter activity|integral component of membrane	-	-	-	-	chr4:3931141-3933031	2	25	0.105625	1.12181	0.105625	1.12181	-3.40881	3.02271e-07	8.88457e-07	DOWN
23554637	FGSG_07567	hypothetical protein	GO:0016020|GO:0016021|GO:0055085	membrane|integral component of membrane|transmembrane transport	-	-	-	-	chr4:3894277-3896147	26	162	1.34094	7.09829	1.34094	7.09829	-2.40423	1.58073e-21	1.09618e-20	DOWN
23554629	FGSG_07558	hypothetical protein	-	-	-	-	-	-	chr4:3872736-3873360	0	78	0	10.6097	0	10.6097	#NAME?	2.07007e-21	1.42983e-20	DOWN
23554625	FGSG_07554	opsin-1	GO:0016020|GO:0005215|GO:0022857|GO:0016021|GO:0015267|GO:0015075|GO:0005216	membrane|transporter activity|transmembrane transporter activity|integral component of membrane|channel activity|ion transmembrane transporter activity|ion channel activity	-	-	-	-	chr4:3860298-3861686	1044	4988	75.146	305.024	75.146	305.024	-2.02115	3.63265e-37	4.79039e-36	DOWN
23554611	FGSG_07539	hypothetical protein	GO:0003824|GO:0008152	catalytic activity|metabolic process	-	-	-	-	chr4:3812276-3814262	312	2742	15.1733	113.291	15.1733	113.291	-2.90042	9.33829e-55	2.199e-53	DOWN
23554600	FGSG_07528	pyruvate kinase	GO:0003824|GO:0016740|GO:0016772|GO:0043169|GO:0016301|GO:0016773|GO:0046872|GO:0004743|GO:0000287|GO:0030955	catalytic activity|transferase activity|transferase activity, transferring phosphorus-containing groups|cation binding|kinase activity|phosphotransferase activity, alcohol group as acceptor|metal ion binding|pyruvate kinase activity|magnesium ion binding|potassium ion binding	K00873	pyruvate kinase[2.7.1.40]	fgr01100|fgr01130|fgr01230|fgr01200|fgr00230|fgr00010|fgr00620	Metabolic pathways - Fusarium graminearum|Biosynthesis of antibiotics - Fusarium graminearum|Biosynthesis of amino acids - Fusarium graminearum|Carbon metabolism - Fusarium graminearum|Purine metabolism - Fusarium graminearum|Glycolysis / Gluconeogenesis - Fusarium graminearum|Pyruvate metabolism - Fusarium graminearum	chr4:3777475-3779230	3701	79695	200.777	3673.05	200.777	3673.05	-4.19332	2.56267e-95	2.21699e-93	DOWN
23554594	FGSG_07522	hypothetical protein	-	-	-	-	-	-	chr4:3759236-3761560	113	7935	4.47434	266.933	4.47434	266.933	-5.89866	3.9183e-129	9.95737e-127	DOWN
23554584	FGSG_07512	hypothetical protein	-	-	-	-	-	-	chr4:3728690-3730847	145	2522	9.19343	135.849	9.19343	135.849	-3.88526	4.56835e-75	1.99017e-73	DOWN
23554581	FGSG_07509	hypothetical protein	GO:0016020|GO:0005215|GO:0016021|GO:0055085	membrane|transporter activity|integral component of membrane|transmembrane transport	-	-	-	-	chr4:3721058-3722923	63	693	3.22211	30.1119	3.22211	30.1119	-3.22426	1.02708e-48	2.06057e-47	DOWN
23554561	FGSG_07488	hypothetical protein	GO:0016020|GO:0016021	membrane|integral component of membrane	-	-	-	-	chr4:3662515-3663521	446	4360	42.9939	357.076	42.9939	357.076	-3.05403	3.54054e-60	9.53366e-59	DOWN
23554554	FGSG_07478	hypothetical protein	-	-	-	-	-	-	chr4:3635076-3636374	244	2472	18.0425	155.295	18.0425	155.295	-3.10554	1.4788e-58	3.83797e-57	DOWN
23554527	FGSG_07450	hypothetical protein	GO:0016020|GO:0016021	membrane|integral component of membrane	-	-	-	-	chr4:3552163-3555687	364	1577	9.80692	36.0964	9.80692	36.0964	-1.87998	9.65189e-32	1.03639e-30	DOWN
23554508	FGSG_07430	hypothetical protein	-	-	-	-	-	-	chr4:3502242-3504133	1378	3681	71.3098	161.833	71.3098	161.833	-1.18234	1.21653e-20	8.1311e-20	DOWN
23554504	FGSG_07426	hypothetical protein	-	-	-	-	-	-	chr4:3488094-3491115	106	514	3.38013	13.925	3.38013	13.925	-2.04252	1.1548e-28	1.1109e-27	DOWN
23554503	FGSG_07425	hypothetical protein	GO:0016020|GO:0016021	membrane|integral component of membrane	-	-	-	-	chr4:3486522-3487952	132	727	9.22704	43.1744	9.22704	43.1744	-2.22624	6.54154e-34	7.57056e-33	DOWN
23554489	FGSG_07411	hypothetical protein	GO:0016020|GO:0016021|GO:0055085	membrane|integral component of membrane|transmembrane transport	-	-	-	-	chr4:3448076-3449478	44	277	3.72986	19.9493	3.72986	19.9493	-2.41915	1.22984e-27	1.13648e-26	DOWN
23554447	FGSG_07368	hypothetical protein	GO:0008152|GO:0005623|GO:0009058|GO:0003700|GO:0005622|GO:0006807|GO:0044237|GO:0000981|GO:0043169|GO:0006139|GO:0006725|GO:0003676|GO:0043231|GO:0005634|GO:0003677|GO:0046872|GO:0016070|GO:0006351|GO:0008270	metabolic process|cell|biosynthetic process|transcription factor activity, sequence-specific DNA binding|intracellular|nitrogen compound metabolic process|cellular metabolic process|RNA polymerase II transcription factor activity, sequence-specific DNA binding|cation binding|nucleobase-containing compound metabolic process|cellular aromatic compound metabolic process|nucleic acid binding|intracel…	-	-	-	-	chr4:3319035-3321739	378	2209	13.107	65.0742	13.107	65.0742	-2.31175	2.20011e-41	3.3885e-40	DOWN
23554445	FGSG_07366	hypothetical protein	GO:0016020|GO:0016021	membrane|integral component of membrane	-	-	-	-	chr4:3304245-3306082	23	1313	2.31406	112.233	2.31406	112.233	-5.59993	2.85082e-91	2.1334e-89	DOWN
23554435	FGSG_07355	hypothetical protein	-	-	-	-	-	-	chr4:3261089-3262713	229	1215	12.9736	58.4791	12.9736	58.4791	-2.17235	4.37473e-36	5.53557e-35	DOWN
23554392	FGSG_07307	hypothetical protein	-	-	-	-	-	-	chr4:3080058-3081794	607	1929	32.171	86.8581	32.171	86.8581	-1.4329	4.19278e-24	3.29109e-23	DOWN
23554366	FGSG_07279	hypothetical protein	-	-	-	-	-	-	chr4:2997610-3000611	626	3108	22.1314	93.3507	22.1314	93.3507	-2.07656	1.67119e-37	2.22302e-36	DOWN
23554363	FGSG_07276	hypothetical protein	GO:0003824|GO:0016491	catalytic activity|oxidoreductase activity	-	-	-	-	chr4:2990288-2991194	63	179	6.78338	16.3744	6.78338	16.3744	-1.27137	8.95536e-13	3.91252e-12	DOWN
23554353	FGSG_07266	5-aminolevulinate synthase	GO:0003824|GO:0008152|GO:0005623|GO:0009058|GO:0005622|GO:0006807|GO:0016740|GO:0048037|GO:0044237|GO:0005737|GO:0030170|GO:0006725|GO:0043231|GO:0016746|GO:0005759|GO:0051188|GO:0016747|GO:0006783|GO:0005739|GO:0006779|GO:0006782|GO:0033014|GO:0003870	catalytic activity|metabolic process|cell|biosynthetic process|intracellular|nitrogen compound metabolic process|transferase activity|cofactor binding|cellular metabolic process|cytoplasm|pyridoxal phosphate binding|cellular aromatic compound metabolic process|intracellular membrane-bounded organelle|transferase activity, transferring acyl groups|mitochondrial matrix|cofactor biosynthetic process…	K00643	5-aminolevulinate synthase[2.3.1.37]	fgr01100|fgr01110|fgr00260	Metabolic pathways - Fusarium graminearum|Biosynthesis of secondary metabolites - Fusarium graminearum|Glycine, serine and threonine metabolism - Fusarium graminearum	chr4:2949404-2951693	697	1864	28.943	65.7594	28.943	65.7594	-1.18398	8.77976e-20	5.65446e-19	DOWN
23554345	FGSG_07258	hypothetical protein	GO:0003824|GO:0005623|GO:0005622|GO:0016787|GO:0097367|GO:0000166|GO:0043231|GO:0016817|GO:0042273|GO:0005634|GO:0042254|GO:0016818|GO:0042255|GO:0016462|GO:0000027|GO:0005524|GO:0016887	catalytic activity|cell|intracellular|hydrolase activity|carbohydrate derivative binding|nucleotide binding|intracellular membrane-bounded organelle|hydrolase activity, acting on acid anhydrides|ribosomal large subunit biogenesis|nucleus|ribosome biogenesis|hydrolase activity, acting on acid anhydrides, in phosphorus-containing anhydrides|ribosome assembly|pyrophosphatase activity|ribosomal large…	K14572	midasin[-]	fgr03008	Ribosome biogenesis in eukaryotes - Fusarium graminearum	chr4:2914445-2929225	238	911	1.48235	4.8205	1.48235	4.8205	-1.7013	1.17515e-26	1.03723e-25	DOWN
23554330	FGSG_07243	hypothetical protein	GO:0003676|GO:0003677	nucleic acid binding|DNA binding	-	-	-	-	chr4:2876609-2878300	168	816	9.47685	39.1064	9.47685	39.1064	-2.04492	8.66265e-32	9.3263e-31	DOWN
23554294	FGSG_07205	hypothetical protein	GO:0016020|GO:0016021	membrane|integral component of membrane	-	-	-	-	chr4:2743781-2745330	315	2082	20.9229	117.488	20.9229	117.488	-2.48936	9.41409e-45	1.6499e-43	DOWN
23554293	FGSG_07204	hypothetical protein	-	-	-	-	-	-	chr4:2738768-2739384	31	460	5.53081	69.7246	5.53081	69.7246	-3.6561	4.71505e-48	9.24666e-47	DOWN
23554282	FGSG_07192	cutinase transcription factor 1 beta	GO:0008152|GO:0005623|GO:0009058|GO:0003700|GO:0005622|GO:0006807|GO:0044237|GO:0000981|GO:0043169|GO:0006139|GO:0006725|GO:0003676|GO:0043231|GO:0005634|GO:0003677|GO:0046872|GO:0016070|GO:0006351|GO:0008270	metabolic process|cell|biosynthetic process|transcription factor activity, sequence-specific DNA binding|intracellular|nitrogen compound metabolic process|cellular metabolic process|RNA polymerase II transcription factor activity, sequence-specific DNA binding|cation binding|nucleobase-containing compound metabolic process|cellular aromatic compound metabolic process|nucleic acid binding|intracel…	-	-	-	-	chr4:2695813-2699085	360	1369	12.3158	39.7894	12.3158	39.7894	-1.69187	7.47258e-28	6.94745e-27	DOWN
23554281	FGSG_07191	hypothetical protein	GO:0003824|GO:0016491|GO:0048037|GO:0016614|GO:0050662|GO:0043169|GO:0000166|GO:0051287|GO:0016616|GO:0046872|GO:0004471	catalytic activity|oxidoreductase activity|cofactor binding|oxidoreductase activity, acting on CH-OH group of donors|coenzyme binding|cation binding|nucleotide binding|NAD binding|oxidoreductase activity, acting on the CH-OH group of donors, NAD or NADP as acceptor|metal ion binding|malate dehydrogenase (decarboxylating) (NAD+) activity	K00029	malate dehydrogenase (oxaloacetate-decarboxylating)(NADP+)[1.1.1.40]	fgr01100|fgr01200|fgr00620	Metabolic pathways - Fusarium graminearum|Carbon metabolism - Fusarium graminearum|Pyruvate metabolism - Fusarium graminearum	chr4:2686950-2689306	299	10678	12.8148	388.806	12.8148	388.806	-4.92317	1.52111e-109	2.10847e-107	DOWN
23554274	FGSG_07182	elongation factor Tu	GO:0003824|GO:0005623|GO:0005622|GO:0016787|GO:0097367|GO:0000166|GO:0001882|GO:0003676|GO:0016817|GO:0003723|GO:0032549|GO:0016818|GO:0016462|GO:0005525|GO:0003746|GO:0003924	catalytic activity|cell|intracellular|hydrolase activity|carbohydrate derivative binding|nucleotide binding|nucleoside binding|nucleic acid binding|hydrolase activity, acting on acid anhydrides|RNA binding|ribonucleoside binding|hydrolase activity, acting on acid anhydrides, in phosphorus-containing anhydrides|pyrophosphatase activity|GTP binding|translation elongation factor activity|GTPase acti…	-	-	-	-	chr4:2652215-2653948	910	3569	50.4065	167.955	50.4065	167.955	-1.73639	8.5322e-31	8.80506e-30	DOWN
23554269	FGSG_07177	hypothetical protein	-	-	-	-	-	-	chr4:2642111-2644816	91	554	3.33237	17.2354	3.33237	17.2354	-2.37075	7.17257e-34	8.28513e-33	DOWN
23554249	FGSG_07157	hypothetical protein	GO:0003700|GO:0003676|GO:0003677	transcription factor activity, sequence-specific DNA binding|nucleic acid binding|DNA binding	-	-	-	-	chr4:2562130-2564247	42	681	1.97979	27.2723	1.97979	27.2723	-3.78402	4.89814e-56	1.19734e-54	DOWN
23554225	FGSG_07130	hypothetical protein	-	-	-	-	-	-	chr4:2459954-2461170	165	8642	12.4816	555.394	12.4816	555.394	-5.47564	4.59617e-121	8.76002e-119	DOWN
23554224	FGSG_07129	hypothetical protein	GO:0016020|GO:0016021	membrane|integral component of membrane	K12386	cystinosin[-]	-	-	chr4:2456539-2457588	227	1745	24.7019	161.325	24.7019	161.325	-2.70728	2.54945e-48	5.04022e-47	DOWN
23554214	FGSG_07118	hypothetical protein	-	-	K19691	osomolarity two-component system, sensor histidine kinase NIK1[2.7.13.3]	-	-	chr4:2408270-2412435	1433	4236	34.9837	87.8571	34.9837	87.8571	-1.32848	2.23072e-23	1.68799e-22	DOWN
23554212	FGSG_07116	hypothetical protein	GO:0005623|GO:0005622|GO:0003676|GO:0043231|GO:0005634|GO:0003677	cell|intracellular|nucleic acid binding|intracellular membrane-bounded organelle|nucleus|DNA binding	-	-	-	-	chr4:2396850-2398566	227	2016	15.1433	114.259	15.1433	114.259	-2.91555	2.18275e-53	4.96738e-52	DOWN
23554193	FGSG_07097	hypothetical protein	-	-	-	-	-	-	chr4:2326619-2329082	342	4727	13.0372	153.09	13.0372	153.09	-3.55367	3.26204e-72	1.31756e-70	DOWN
23554180	FGSG_07082	hypothetical protein	-	-	-	-	-	-	chr4:2284651-2285193	28	855	4.74712	123.153	4.74712	123.153	-4.69725	1.04326e-71	4.14519e-70	DOWN
23554176	FGSG_07078	hypothetical protein	GO:0016020|GO:0005623|GO:0005622|GO:0046907|GO:0043169|GO:0005737|GO:0016021|GO:0043231|GO:0007031|GO:0006886|GO:0016558|GO:0005779|GO:0046872|GO:0055085|GO:0005778|GO:0015031|GO:0006625|GO:0006605|GO:0005777|GO:0008270	membrane|cell|intracellular|intracellular transport|cation binding|cytoplasm|integral component of membrane|intracellular membrane-bounded organelle|peroxisome organization|intracellular protein transport|protein import into peroxisome matrix|integral component of peroxisomal membrane|metal ion binding|transmembrane transport|peroxisomal membrane|protein transport|protein targeting to peroxisome|…	K13346	peroxin-10[-]	fgr04146	Peroxisome - Fusarium graminearum	chr4:2270247-2271977	214	639	11.3813	28.8723	11.3813	28.8723	-1.34302	9.8162e-20	6.31197e-19	DOWN
23554170	FGSG_07072	hypothetical protein	GO:0016020|GO:0016021	membrane|integral component of membrane	-	-	-	-	chr4:2237724-2238511	649	6236	81.6225	666.304	81.6225	666.304	-3.02914	1.13138e-60	3.10824e-59	DOWN
23554166	FGSG_07068	hypothetical protein	-	-	-	-	-	-	chr4:2226073-2228777	209	2990	7.449	90.5367	7.449	90.5367	-3.60338	1.44003e-70	5.47213e-69	DOWN
23554165	FGSG_07067	transcriptional regulatory protein pro-1	GO:0005623|GO:0003700|GO:0005622|GO:0000981|GO:0043169|GO:0043231|GO:0005634|GO:0046872|GO:0008270	cell|transcription factor activity, sequence-specific DNA binding|intracellular|RNA polymerase II transcription factor activity, sequence-specific DNA binding|cation binding|intracellular membrane-bounded organelle|nucleus|metal ion binding|zinc ion binding	-	-	-	-	chr4:2213119-2215253	490	4878	21.9834	185.927	21.9834	185.927	-3.08025	3.59451e-61	1.01027e-59	DOWN
23554161	FGSG_07063	hypothetical protein	-	-	-	-	-	-	chr4:2195989-2196665	74	499	12.4772	71.4801	12.4772	71.4801	-2.51825	4.86267e-35	5.90197e-34	DOWN
23554157	FGSG_07059	hypothetical protein	GO:0016020|GO:0005215|GO:0022857|GO:0016021|GO:0015075|GO:0008324|GO:0046873|GO:0005375	membrane|transporter activity|transmembrane transporter activity|integral component of membrane|ion transmembrane transporter activity|cation transmembrane transporter activity|metal ion transmembrane transporter activity|copper ion transmembrane transporter activity	K14686	solute carrier family 31 (copper transporter), member 1[-]	-	-	chr4:2186860-2187670	338	4389	62.1091	685.181	62.1091	685.181	-3.46361	1.02086e-69	3.73947e-68	DOWN
23554156	FGSG_07058	3-hydroxyanthranilate 3,4-dioxygenase	GO:0003824|GO:0008152|GO:0005623|GO:0009058|GO:0005622|GO:0016491|GO:0006807|GO:0044237|GO:0006520|GO:0016701|GO:0043169|GO:0005737|GO:0006139|GO:0006725|GO:0016702|GO:0009072|GO:0051188|GO:0019439|GO:0009308|GO:0006796|GO:0046872|GO:0009063|GO:0000334|GO:0009117|GO:0009165|GO:0019752|GO:0043420|GO:0009310|GO:0005506|GO:0006569|GO:0046496|GO:0019805|GO:0034354|GO:0008198|GO:0019359|GO:0019674|GO:…	catalytic activity|metabolic process|cell|biosynthetic process|intracellular|oxidoreductase activity|nitrogen compound metabolic process|cellular metabolic process|cellular amino acid metabolic process|oxidoreductase activity, acting on single donors with incorporation of molecular oxygen|cation binding|cytoplasm|nucleobase-containing compound metabolic process|cellular aromatic compound metaboli…	K00452	3-hydroxyanthranilate 3,4-dioxygenase[1.13.11.6]	fgr01100|fgr00380	Metabolic pathways - Fusarium graminearum|Tryptophan metabolism - Fusarium graminearum	chr4:2185466-2186396	367	2203	42.7136	217.829	42.7136	217.829	-2.35043	3.55273e-42	5.65747e-41	DOWN
23554151	FGSG_07053	hypothetical protein	-	-	-	-	-	-	chr4:2169330-2173583	727	1895	17.6639	39.1167	17.6639	39.1167	-1.14698	3.22273e-19	2.02112e-18	DOWN
23554143	FGSG_07045	hypothetical protein	-	-	-	-	-	-	chr4:2133077-2133772	272	768	35.978	86.3037	35.978	86.3037	-1.26231	4.11659e-19	2.56719e-18	DOWN
23554137	FGSG_07039	hypothetical protein	-	-	-	-	-	-	chr4:2113814-2115932	330	20207	14.8196	770.949	14.8196	770.949	-5.70106	9.17161e-133	2.48612e-130	DOWN
23554123	FGSG_07024	hypothetical protein	GO:0003824|GO:0016020|GO:0016787|GO:0097367|GO:0007165|GO:0000166|GO:0001882|GO:0016817|GO:0032549|GO:0016818|GO:0016462|GO:0005525|GO:0003924	catalytic activity|membrane|hydrolase activity|carbohydrate derivative binding|signal transduction|nucleotide binding|nucleoside binding|hydrolase activity, acting on acid anhydrides|ribonucleoside binding|hydrolase activity, acting on acid anhydrides, in phosphorus-containing anhydrides|pyrophosphatase activity|GTP binding|GTPase activity	-	-	-	-	chr4:2062313-2063095	103	612	12.1103	61.1318	12.1103	61.1318	-2.33569	2.12499e-34	2.50683e-33	DOWN
23554108	FGSG_07009	hypothetical protein	-	-	-	-	-	-	chr4:2016359-2020153	3205	9590	78.8708	200.497	78.8708	200.497	-1.34602	4.6619e-24	3.63825e-23	DOWN
23554104	FGSG_07005	hypothetical protein	-	-	-	-	-	-	chr4:2001993-2003943	615	4381	31.0914	188.166	31.0914	188.166	-2.59742	1.10673e-49	2.28811e-48	DOWN
23554100	FGSG_07000	hypothetical protein	GO:0003824|GO:0016787|GO:0033961	catalytic activity|hydrolase activity|cis-stilbene-oxide hydrolase activity	-	-	-	-	chr4:1982758-1984414	924	3420	55.0579	173.131	55.0579	173.131	-1.65284	4.21379e-29	4.12188e-28	DOWN
23554092	FGSG_06992	hypothetical protein	GO:0005085|GO:0007165|GO:0005086|GO:0009966|GO:0035556|GO:0007264|GO:0032012	guanyl-nucleotide exchange factor activity|signal transduction|ARF guanyl-nucleotide exchange factor activity|regulation of signal transduction|intracellular signal transduction|small GTPase mediated signal transduction|regulation of ARF protein signal transduction	-	-	-	-	chr4:1952807-1957434	504	1594	10.1285	27.2148	10.1285	27.2148	-1.42597	1.27521e-23	9.75845e-23	DOWN
23554077	FGSG_06977	hypothetical protein	GO:0003824|GO:0016787|GO:0016788|GO:0042578|GO:0016791|GO:0004721|GO:0004725|GO:0008138	catalytic activity|hydrolase activity|hydrolase activity, acting on ester bonds|phosphoric ester hydrolase activity|phosphatase activity|phosphoprotein phosphatase activity|protein tyrosine phosphatase activity|protein tyrosine/serine/threonine phosphatase activity	K11240	tyrosine-protein phosphatase MSG5[3.1.3.48]	fgr04011	MAPK signaling pathway - yeast - Fusarium graminearum	chr4:1908616-1911003	865	5431	33.3471	177.878	33.3471	177.878	-2.41526	5.26081e-46	9.6209e-45	DOWN
23554056	FGSG_06954	hypothetical protein	GO:0005623|GO:0005622|GO:0043231|GO:0000228|GO:0051276|GO:0006338|GO:0005634|GO:0005694	cell|intracellular|intracellular membrane-bounded organelle|nuclear chromosome|chromosome organization|chromatin remodeling|nucleus|chromosome	K11648	SWI/SNF-related matrix-associated actin-dependent regulator of chromatin subfamily B member 1[-]	-	-	chr4:1814935-1817123	0	498	0	18.1585	0	18.1585	#NAME?	4.53332e-71	1.75548e-69	DOWN
23554048	FGSG_06945	hypothetical protein	GO:0043169|GO:0046872|GO:0005509	cation binding|metal ion binding|calcium ion binding	-	-	-	-	chr4:1776012-1780633	2104	5249	42.9482	91.0286	42.9482	91.0286	-1.08372	4.24776e-19	2.64628e-18	DOWN
23554041	FGSG_06938	hypothetical protein	-	-	-	-	-	-	chr4:1744950-1747630	892	5042	31.5234	151.381	31.5234	151.381	-2.26369	1.79418e-42	2.89107e-41	DOWN
23554021	FGSG_06917	hypothetical protein	-	-	-	-	-	-	chr4:1678822-1679889	313	6122	26.9804	448.332	26.9804	448.332	-4.05458	2.53519e-85	1.58586e-83	DOWN
23554006	FGSG_06902	hypothetical protein	-	-	-	-	-	-	chr4:1628888-1630459	59	431	4.39448	27.2732	4.39448	27.2732	-2.63372	5.62401e-35	6.77882e-34	DOWN
23553990	FGSG_06885	hypothetical protein	-	-	-	-	-	-	chr4:1563130-1568119	1601	8174	31.413	136.256	31.413	136.256	-2.11688	3.00709e-40	4.41402e-39	DOWN
23553979	FGSG_06871	hypothetical protein	GO:0003676	nucleic acid binding	-	-	-	-	chr4:1498923-1502028	6176	25942	203.205	725.159	203.205	725.159	-1.83536	2.60397e-34	3.05709e-33	DOWN
23553953	FGSG_06842	hypothetical protein	-	-	-	-	-	-	chr4:1414869-1417685	1364	17801	54.5488	604.807	54.5488	604.807	-3.47086	7.18673e-75	3.10864e-73	DOWN
23553943	FGSG_06830	hypothetical protein	-	-	-	-	-	-	chr4:1370405-1372189	266	2017	13.7189	88.3782	13.7189	88.3782	-2.68753	1.13213e-48	2.26762e-47	DOWN
23553936	FGSG_06822	glycogen synthase	GO:0003824|GO:0008152|GO:0009058|GO:0016740|GO:0044237|GO:0005975|GO:0016757|GO:0055114|GO:0016758|GO:0000271|GO:0005978|GO:0004373	catalytic activity|metabolic process|biosynthetic process|transferase activity|cellular metabolic process|carbohydrate metabolic process|transferase activity, transferring glycosyl groups|oxidation-reduction process|transferase activity, transferring hexosyl groups|polysaccharide biosynthetic process|glycogen biosynthetic process|glycogen (starch) synthase activity	K00693	glycogen synthase[2.4.1.11]	fgr01100|fgr00500	Metabolic pathways - Fusarium graminearum|Starch and sucrose metabolism - Fusarium graminearum	chr4:1347318-1350557	1451	4819	46.625	131.556	46.625	131.556	-1.4965	1.12576e-26	9.96514e-26	DOWN
23553930	FGSG_06816	hypothetical protein	GO:0003824|GO:0016020|GO:0016787|GO:0097367|GO:0043169|GO:0008233|GO:0000166|GO:0016021|GO:0046872|GO:0008237|GO:0005524|GO:0004222|GO:0008270	catalytic activity|membrane|hydrolase activity|carbohydrate derivative binding|cation binding|peptidase activity|nucleotide binding|integral component of membrane|metal ion binding|metallopeptidase activity|ATP binding|metalloendopeptidase activity|zinc ion binding	-	-	-	-	chr4:1333444-1336151	1007	3294	34.8779	96.9273	34.8779	96.9273	-1.47459	1.22403e-25	1.02616e-24	DOWN
23553926	FGSG_06812	hypothetical protein	-	-	-	-	-	-	chr4:1314250-1315830	89	250	6.04239	14.4198	6.04239	14.4198	-1.25485	1.40585e-14	6.88698e-14	DOWN
23553924	FGSG_06810	hypothetical protein	GO:0008152|GO:0005623|GO:0009058|GO:0003700|GO:0005622|GO:0006807|GO:0044237|GO:0000981|GO:0043169|GO:0006139|GO:0006725|GO:0003676|GO:0043231|GO:0005634|GO:0003677|GO:0046872|GO:0016070|GO:0006351|GO:0008270	metabolic process|cell|biosynthetic process|transcription factor activity, sequence-specific DNA binding|intracellular|nitrogen compound metabolic process|cellular metabolic process|RNA polymerase II transcription factor activity, sequence-specific DNA binding|cation binding|nucleobase-containing compound metabolic process|cellular aromatic compound metabolic process|nucleic acid binding|intracel…	-	-	-	-	chr4:1306671-1309830	871	2717	27.7938	73.6583	27.7938	73.6583	-1.40608	3.81039e-24	3.00557e-23	DOWN
23553923	FGSG_06809	hypothetical protein	GO:0016020|GO:0016021	membrane|integral component of membrane	-	-	-	-	chr4:1300623-1303252	1094	3426	39.4033	104.834	39.4033	104.834	-1.41172	1.63258e-24	1.30073e-23	DOWN
23553911	FGSG_06796	hypothetical protein	-	-	-	-	-	-	chr4:1257433-1258083	390	921	55.1518	110.651	55.1518	110.651	-1.00454	7.37083e-16	3.87207e-15	DOWN
23553910	FGSG_06795	hypothetical protein	-	-	-	-	-	-	chr4:1250947-1251932	563	3400	59.3025	304.26	59.3025	304.26	-2.35914	1.04083e-43	1.76579e-42	DOWN
23553889	FGSG_06774	hypothetical protein	-	-	-	-	-	-	chr4:1175787-1177318	259	1506	17.5451	86.6728	17.5451	86.6728	-2.30451	1.1867e-39	1.70499e-38	DOWN
23553877	FGSG_06762	hypothetical protein	-	-	-	-	-	-	chr4:1124020-1127496	194	1132	5.13656	25.4636	5.13656	25.4636	-2.30956	2.864e-38	3.92529e-37	DOWN
23553873	FGSG_06758	hypothetical protein	GO:0003824|GO:0016020|GO:0016491|GO:0016021	catalytic activity|membrane|oxidoreductase activity|integral component of membrane	-	-	-	-	chr4:1114764-1116262	51	153	3.70866	9.45226	3.70866	9.45226	-1.34976	1.32946e-12	5.74246e-12	DOWN
23553867	FGSG_06751	4-aminobutyrate aminotransferase	GO:0003824|GO:0008152|GO:0006807|GO:0016740|GO:0048037|GO:0044237|GO:0006520|GO:0030170|GO:0008483|GO:0009448|GO:0003867|GO:0019752	catalytic activity|metabolic process|nitrogen compound metabolic process|transferase activity|cofactor binding|cellular metabolic process|cellular amino acid metabolic process|pyridoxal phosphate binding|transaminase activity|gamma-aminobutyric acid metabolic process|4-aminobutyrate transaminase activity|carboxylic acid metabolic process	K13524	4-aminobutyrate aminotransferase / (S)-3-amino-2-methylpropionate transaminase[2.6.1.22]	fgr01100|fgr00280|fgr00250|fgr00410|fgr00640|fgr00650	Metabolic pathways - Fusarium graminearum|Valine, leucine and isoleucine degradation - Fusarium graminearum|Alanine, aspartate and glutamate metabolism - Fusarium graminearum|beta-Alanine metabolism - Fusarium graminearum|Propanoate metabolism - Fusarium graminearum|Butanoate metabolism - Fusarium graminearum	chr4:1076578-1078567	172	1749	8.17056	70.5852	8.17056	70.5852	-3.11086	2.15671e-56	5.29328e-55	DOWN
23553855	FGSG_06738	hypothetical protein	GO:0003824|GO:0048037|GO:0050662	catalytic activity|cofactor binding|coenzyme binding	-	-	-	-	chr4:1030753-1031683	204	705	21.5867	63.3793	21.5867	63.3793	-1.55387	3.32792e-23	2.48433e-22	DOWN
23553848	FGSG_06730	hypothetical protein	GO:0003824|GO:0008152|GO:0016787|GO:0006629|GO:0016788|GO:0042578|GO:0008081	catalytic activity|metabolic process|hydrolase activity|lipid metabolic process|hydrolase activity, acting on ester bonds|phosphoric ester hydrolase activity|phosphoric diester hydrolase activity	-	-	-	-	chr4:994044-995603	3827	9014	225.845	451.929	225.845	451.929	-1.00077	7.57364e-18	4.48245e-17	DOWN
23553832	FGSG_06711	hypothetical protein	GO:0016020|GO:0016021	membrane|integral component of membrane	-	-	-	-	chr4:936761-938652	3079	8784	180.775	438.151	180.775	438.151	-1.27723	9.7373e-23	7.12939e-22	DOWN
23553824	FGSG_06702	triosephosphate isomerase	GO:0003824|GO:0008152|GO:0009058|GO:0006807|GO:0044237|GO:0016853|GO:0005975|GO:0006139|GO:1901135|GO:0006725|GO:0006081|GO:0006796|GO:0016052|GO:0016310|GO:0006098|GO:0004807|GO:0006096|GO:0009117|GO:0019752|GO:0046496|GO:0006006|GO:0006090|GO:0046034|GO:0006094	catalytic activity|metabolic process|biosynthetic process|nitrogen compound metabolic process|cellular metabolic process|isomerase activity|carbohydrate metabolic process|nucleobase-containing compound metabolic process|carbohydrate derivative metabolic process|cellular aromatic compound metabolic process|cellular aldehyde metabolic process|phosphate-containing compound metabolic process|carbohyd…	K01803	triosephosphate isomerase (TIM)[5.3.1.1]	fgr01100|fgr01110|fgr01130|fgr01230|fgr01200|fgr00010|fgr00051|fgr00562	Metabolic pathways - Fusarium graminearum|Biosynthesis of secondary metabolites - Fusarium graminearum|Biosynthesis of antibiotics - Fusarium graminearum|Biosynthesis of amino acids - Fusarium graminearum|Carbon metabolism - Fusarium graminearum|Glycolysis / Gluconeogenesis - Fusarium graminearum|Fructose and mannose metabolism - Fusarium graminearum|Inositol phosphate metabolism - Fusarium grami…	chr4:909410-910662	2900	19968	280.144	1638.77	280.144	1638.77	-2.54838	6.33184e-51	1.33626e-49	DOWN
23553814	FGSG_06692	hypothetical protein	GO:0008152|GO:0006807|GO:0044237|GO:0006950|GO:0006139|GO:0006725|GO:0006974|GO:0006281	metabolic process|nitrogen compound metabolic process|cellular metabolic process|response to stress|nucleobase-containing compound metabolic process|cellular aromatic compound metabolic process|cellular response to DNA damage stimulus|DNA repair	-	-	-	-	chr4:870469-871624	17068	187349	1662.75	15505.9	1662.75	15505.9	-3.22118	1.4181e-68	5.0139e-67	DOWN
23553798	FGSG_06676	hypothetical protein	-	-	-	-	-	-	chr4:830694-833268	49	306	1.89855	10.0729	1.89855	10.0729	-2.40751	1.48961e-28	1.42288e-27	DOWN
23553776	FGSG_06653	hypothetical protein	-	-	-	-	-	-	chr4:745151-749595	1012	3675	21.8085	67.2828	21.8085	67.2828	-1.62535	1.19162e-28	1.14542e-27	DOWN
23553774	FGSG_06651	hypothetical protein	GO:0003700	transcription factor activity, sequence-specific DNA binding	-	-	-	-	chr4:728568-730241	187	2156	10.284	100.733	10.284	100.733	-3.29206	1.20231e-61	3.40273e-60	DOWN
23553771	FGSG_06647	hypothetical protein	-	-	-	-	-	-	chr4:702223-704343	631	1506	27.3882	55.5344	27.3882	55.5344	-1.01982	6.68185e-17	3.73021e-16	DOWN
23553769	FGSG_06645	hypothetical protein	GO:0003824|GO:0016020|GO:0008152|GO:0016787|GO:0006629|GO:0016788|GO:0016021|GO:0016042|GO:0052689|GO:0004806	catalytic activity|membrane|metabolic process|hydrolase activity|lipid metabolic process|hydrolase activity, acting on ester bonds|integral component of membrane|lipid catabolic process|carboxylic ester hydrolase activity|triglyceride lipase activity	-	-	-	-	chr4:697113-699671	927	3298	34.0138	102.808	34.0138	102.808	-1.59576	6.24699e-28	5.83914e-27	DOWN
23553761	FGSG_06637	hypothetical protein	-	-	-	-	-	-	chr4:673230-675591	581	2375	30.7399	106.756	30.7399	106.756	-1.79613	3.1083e-31	3.26292e-30	DOWN
23553757	FGSG_06633	hypothetical protein	GO:0003824|GO:0008152|GO:0016787|GO:0006807|GO:0044237|GO:0016788|GO:0006139|GO:1901135|GO:0006725|GO:0042578|GO:0019439|GO:0006796|GO:0009166|GO:0009117|GO:0008081|GO:0004114|GO:0006198|GO:0004115	catalytic activity|metabolic process|hydrolase activity|nitrogen compound metabolic process|cellular metabolic process|hydrolase activity, acting on ester bonds|nucleobase-containing compound metabolic process|carbohydrate derivative metabolic process|cellular aromatic compound metabolic process|phosphoric ester hydrolase activity|aromatic compound catabolic process|phosphate-containing compound …	-	-	-	-	chr4:659624-661379	215	625	13.1168	32.3943	13.1168	32.3943	-1.30433	4.32625e-19	2.69243e-18	DOWN
23553755	FGSG_06631	hypothetical protein	-	-	-	-	-	-	chr4:647668-653475	992	2338	16.2182	32.4741	16.2182	32.4741	-1.00168	4.02302e-17	2.28671e-16	DOWN
23553750	FGSG_06626	hypothetical protein	-	-	-	-	-	-	chr4:623208-627229	1261	3979	44.3935	119.009	44.3935	119.009	-1.42265	4.08845e-25	3.35379e-24	DOWN
23553738	FGSG_06614	hypothetical protein	-	-	-	-	-	-	chr4:587771-588867	242	1048	21.2179	78.0638	21.2179	78.0638	-1.87937	2.94103e-30	2.98956e-29	DOWN
23553736	FGSG_06612	hypothetical protein	GO:0008152|GO:0045735|GO:0044237|GO:0019752|GO:0033609	metabolic process|nutrient reservoir activity|cellular metabolic process|carboxylic acid metabolic process|oxalate metabolic process	-	-	-	-	chr4:582843-584439	13	52	0.799498	2.71682	0.799498	2.71682	-1.76475	1.88715e-08	6.10111e-08	DOWN
23553729	FGSG_06605	beta-glucosidase 1 precursor	GO:0003824|GO:0008152|GO:0016787|GO:0005975|GO:0016798|GO:0004553	catalytic activity|metabolic process|hydrolase activity|carbohydrate metabolic process|hydrolase activity, acting on glycosyl bonds|hydrolase activity, hydrolyzing O-glycosyl compounds	K05349	beta-glucosidase[3.2.1.21]	fgr01100|fgr01110|fgr00500|fgr00460	Metabolic pathways - Fusarium graminearum|Biosynthesis of secondary metabolites - Fusarium graminearum|Starch and sucrose metabolism - Fusarium graminearum|Cyanoamino acid metabolism - Fusarium graminearum	chr4:555002-558135	5	16	0.172987	0.470285	0.172987	0.470285	-1.44287	0.00423033	0.00778891	DOWN
23553726	FGSG_06600	hypothetical protein	GO:0016020|GO:0016021	membrane|integral component of membrane	-	-	-	-	chr4:545222-545857	279	3800	40.3853	467.309	40.3853	467.309	-3.53247	1.58898e-70	6.01937e-69	DOWN
23553718	FGSG_06592	hypothetical protein	-	-	-	-	-	-	chr4:528575-529953	4	100	0.286766	6.09132	0.286766	6.09132	-4.40881	1.07415e-24	8.62575e-24	DOWN
23553715	FGSG_06589	hypothetical protein	-	-	-	-	-	-	chr4:523307-525368	79	1442	3.65654	56.7033	3.65654	56.7033	-3.95488	3.57274e-70	1.34093e-68	DOWN
23553706	FGSG_06579	hypothetical protein	GO:0016020|GO:0005215|GO:0022857|GO:0016021|GO:0015075|GO:0015297|GO:0015103	membrane|transporter activity|transmembrane transporter activity|integral component of membrane|ion transmembrane transporter activity|antiporter activity|inorganic anion transmembrane transporter activity	-	-	-	-	chr4:477890-479108	16	70	1.31279	4.8796	1.31279	4.8796	-1.89413	5.55867e-11	2.16145e-10	DOWN
23553702	FGSG_06575	hypothetical protein	GO:0016020|GO:0016021	membrane|integral component of membrane	-	-	-	-	chr4:471233-473164	2396	12958	114.171	524.576	114.171	524.576	-2.19996	2.16504e-42	3.47947e-41	DOWN
23553701	FGSG_06574	hypothetical protein	GO:0016020|GO:0016021	membrane|integral component of membrane	-	-	-	-	chr4:466185-467676	789	2572	52.1437	144.41	52.1437	144.41	-1.46961	3.11242e-25	2.56696e-24	DOWN
23553699	FGSG_06572	hypothetical protein	GO:0003824|GO:0016020|GO:0005623|GO:0016787|GO:0005618|GO:0008233|GO:0008236|GO:0004252	catalytic activity|membrane|cell|hydrolase activity|cell wall|peptidase activity|serine-type peptidase activity|serine-type endopeptidase activity	-	-	-	-	chr4:460873-463610	1097	7625	38.2107	225.642	38.2107	225.642	-2.56199	5.68241e-50	1.18283e-48	DOWN
23553695	FGSG_06566	succinate/fumarate transporter	GO:0016020|GO:0016021|GO:0055085	membrane|integral component of membrane|transmembrane transport	-	-	-	-	chr4:438637-440435	62	640	3.55848	31.2071	3.55848	31.2071	-3.13254	1.79635e-46	3.33008e-45	DOWN
23553693	FGSG_06564	hypothetical protein	-	-	-	-	-	-	chr4:429426-430331	32	5037	3.41764	457.027	3.41764	457.027	-7.06314	6.63487e-141	2.45249e-138	DOWN
23553692	FGSG_06563	hypothetical protein	-	-	-	-	-	-	chr4:424251-427979	232	2241	8.92152	73.2142	8.92152	73.2142	-3.03676	1.48807e-56	3.66697e-55	DOWN
23553682	FGSG_06553	hypothetical protein	GO:0003824|GO:0008152|GO:0016829|GO:0005975|GO:0016832	catalytic activity|metabolic process|lyase activity|carbohydrate metabolic process|aldehyde-lyase activity	K01621	xylulose-5-phosphate/fructose-6-phosphate phosphoketolase[4.1.2.22]	fgr01100|fgr00030	Metabolic pathways - Fusarium graminearum|Pentose phosphate pathway - Fusarium graminearum	chr4:393177-395874	84	465	3.19817	15.0409	3.19817	15.0409	-2.23358	1.44218e-30	1.48078e-29	DOWN
23553679	FGSG_06550	hypothetical protein	-	-	K00698	chitin synthase[2.4.1.16]	fgr00520	Amino sugar and nucleotide sugar metabolism - Fusarium graminearum	chr4:384962-387011	0	578	0	23.2546	0	23.2546	#NAME?	1.96027e-76	9.02318e-75	DOWN
23553678	FGSG_06549	hypothetical protein	GO:0003824|GO:0008152|GO:0016787|GO:0097367|GO:0005975|GO:0008061|GO:0016810	catalytic activity|metabolic process|hydrolase activity|carbohydrate derivative binding|carbohydrate metabolic process|chitin binding|hydrolase activity, acting on carbon-nitrogen (but not peptide) bonds	-	-	-	-	chr4:380557-382281	13	1681	0.816404	89.6833	0.816404	89.6833	-6.77941	4.90241e-109	6.57138e-107	DOWN
23553677	FGSG_06548	hypothetical protein	GO:0003824|GO:0008152|GO:0009058|GO:0016491|GO:0048037|GO:0016627|GO:0016614|GO:0050662|GO:0005975|GO:0000166|GO:0051287|GO:0016628|GO:0016616|GO:0000271|GO:0003979	catalytic activity|metabolic process|biosynthetic process|oxidoreductase activity|cofactor binding|oxidoreductase activity, acting on the CH-CH group of donors|oxidoreductase activity, acting on CH-OH group of donors|coenzyme binding|carbohydrate metabolic process|nucleotide binding|NAD binding|oxidoreductase activity, acting on the CH-CH group of donors, NAD or NADP as acceptor|oxidoreductase ac…	-	-	-	-	chr4:376973-378461	3	860	0.185503	45.1733	0.185503	45.1733	-7.92788	2.13911e-91	1.61067e-89	DOWN
23553676	FGSG_06547	hypothetical protein	-	-	-	-	-	-	chr4:375216-376679	25	285	1.57204	15.2258	1.57204	15.2258	-3.27581	4.29087e-36	5.44075e-35	DOWN
23553673	FGSG_06544	cystathionine beta-synthase	GO:0003824|GO:0008152|GO:0005623|GO:0009058|GO:0005622|GO:0006807|GO:0016829|GO:0044237|GO:0006520|GO:0006790|GO:0005737|GO:0008652|GO:0004122|GO:0019752|GO:0019344|GO:0006535|GO:0019343	catalytic activity|metabolic process|cell|biosynthetic process|intracellular|nitrogen compound metabolic process|lyase activity|cellular metabolic process|cellular amino acid metabolic process|sulfur compound metabolic process|cytoplasm|cellular amino acid biosynthetic process|cystathionine beta-synthase activity|carboxylic acid metabolic process|cysteine biosynthetic process|cysteine biosyntheti…	K01697	cystathionine beta-synthase[4.2.1.22]	fgr01100|fgr01130|fgr01230|fgr00260|fgr00270	Metabolic pathways - Fusarium graminearum|Biosynthesis of antibiotics - Fusarium graminearum|Biosynthesis of amino acids - Fusarium graminearum|Glycine, serine and threonine metabolism - Fusarium graminearum|Cysteine and methionine metabolism - Fusarium graminearum	chr4:367581-370523	1125	3164	35.8245	85.5985	35.8245	85.5985	-1.25664	7.2983e-22	5.16984e-21	DOWN
23553666	FGSG_06537	N amino acid transport system protein	GO:0016020|GO:0016021	membrane|integral component of membrane	-	-	-	-	chr4:352438-354209	120	519	6.42657	23.614	6.42657	23.614	-1.87752	2.99381e-26	2.5918e-25	DOWN
23553665	FGSG_06536	hypothetical protein	GO:0003824|GO:0016491	catalytic activity|oxidoreductase activity	K00306	sarcosine oxidase / L-pipecolate oxidase[1.5.3.7]	fgr00260|fgr00310	Glycine, serine and threonine metabolism - Fusarium graminearum|Lysine degradation - Fusarium graminearum	chr4:351046-352389	25	643	1.77583	38.8047	1.77583	38.8047	-4.44967	7.12678e-63	2.12549e-61	DOWN
23553655	FGSG_06526	hypothetical protein	-	-	-	-	-	-	chr4:327224-329049	2448	8558	135.517	402.492	135.517	402.492	-1.57048	1.94364e-28	1.84502e-27	DOWN
23553639	FGSG_06509	PNS1 protein	GO:0016020|GO:0005623|GO:0005886|GO:0016021	membrane|cell|plasma membrane|integral component of membrane	-	-	-	-	chr4:292575-294238	120	669	6.83195	32.3589	6.83195	32.3589	-2.24379	1.21052e-33	1.3917e-32	DOWN
23553638	FGSG_06508	hypothetical protein	GO:0016020|GO:0005215|GO:0022857|GO:0016021|GO:0015075|GO:0015171	membrane|transporter activity|transmembrane transporter activity|integral component of membrane|ion transmembrane transporter activity|amino acid transmembrane transporter activity	-	-	-	-	chr4:286761-288308	81	1702	4.81715	85.9936	4.81715	85.9936	-4.15798	9.90276e-76	4.37659e-74	DOWN
23553637	FGSG_06507	hypothetical protein	GO:0003824|GO:0008152	catalytic activity|metabolic process	-	-	-	-	chr4:279310-283372	1027	3903	23.2702	75.1328	23.2702	75.1328	-1.69096	5.07831e-30	5.11068e-29	DOWN
23553623	FGSG_06493	hypothetical protein	-	-	-	-	-	-	chr4:235767-239645	868	14897	23.7471	346.251	23.7471	346.251	-3.866	6.89612e-84	4.1643e-82	DOWN
23553616	FGSG_06486	hypothetical protein	-	-	-	-	-	-	chr4:197850-201439	27	208	0.797462	5.21921	0.797462	5.21921	-2.71034	1.04245e-26	9.23446e-26	DOWN
23553611	FGSG_06480	hypothetical protein	GO:0003824|GO:0008152|GO:0016787|GO:0006807|GO:0016810	catalytic activity|metabolic process|hydrolase activity|nitrogen compound metabolic process|hydrolase activity, acting on carbon-nitrogen (but not peptide) bonds	-	-	-	-	chr4:174164-175308	3	30	0.263563	2.23893	0.263563	2.23893	-3.08659	9.70402e-08	2.96146e-07	DOWN
23553595	FGSG_06464	hypothetical protein	GO:0016020|GO:0005215|GO:0022857|GO:0016021	membrane|transporter activity|transmembrane transporter activity|integral component of membrane	-	-	-	-	chr4:113678-115582	40	1503	1.983	63.3031	1.983	63.3031	-4.99652	1.27275e-86	8.43749e-85	DOWN
23553591	FGSG_06460	hypothetical protein	-	-	-	-	-	-	chr4:96251-98419	18	47	0.947427	2.10177	0.947427	2.10177	-1.14952	5.20702e-06	1.35369e-05	DOWN
23553576	FGSG_06444	hypothetical protein	GO:0003824|GO:0008152|GO:0009058|GO:0016829|GO:0044237|GO:0006629|GO:0044255|GO:0008610|GO:0008299|GO:0016106|GO:0045482	catalytic activity|metabolic process|biosynthetic process|lyase activity|cellular metabolic process|lipid metabolic process|cellular lipid metabolic process|lipid biosynthetic process|isoprenoid biosynthetic process|sesquiterpenoid biosynthetic process|trichodiene synthase activity	-	-	-	-	chr4:59063-60312	2	85	0.183188	6.61504	0.183188	6.61504	-5.17435	3.26634e-23	2.44273e-22	DOWN
23553572	FGSG_06440	hypothetical protein	GO:0016020|GO:0016021	membrane|integral component of membrane	-	-	-	-	chr4:46911-47971	13	927	1.3616	82.4838	1.3616	82.4838	-5.92073	1.51823e-85	9.59553e-84	DOWN
23553571	FGSG_06439	hypothetical protein	GO:0016020|GO:0016021	membrane|integral component of membrane	-	-	-	-	chr4:44766-46048	0	232	0	16.5711	0	16.5711	#NAME?	2.20218e-46	4.06387e-45	DOWN
23553570	FGSG_06438	hypothetical protein	-	-	-	-	-	-	chr4:40165-43962	11	152	0.508348	5.96804	0.508348	5.96804	-3.55337	4.37837e-28	4.10826e-27	DOWN
23553553	FGSG_06420	hypothetical protein	GO:0003824|GO:0016740|GO:0097367|GO:0016772|GO:0000166|GO:0016301|GO:0016773|GO:0004672|GO:0005524	catalytic activity|transferase activity|carbohydrate derivative binding|transferase activity, transferring phosphorus-containing groups|nucleotide binding|kinase activity|phosphotransferase activity, alcohol group as acceptor|protein kinase activity|ATP binding	-	-	-	-	chr3:5322186-5324558	427	1488	16.9294	50.1208	16.9294	50.1208	-1.56588	6.39076e-26	5.44375e-25	DOWN
23553551	FGSG_06418	hypothetical protein	-	-	-	-	-	-	chr3:5314957-5317198	111	704	5.4851	29.5554	5.4851	29.5554	-2.42983	7.04893e-37	9.11801e-36	DOWN
23553547	FGSG_06414	hypothetical protein	-	-	-	-	-	-	chr3:5299169-5300533	390	1771	26.3032	101.476	26.3032	101.476	-1.94783	2.06257e-33	2.34695e-32	DOWN
23553534	FGSG_06401	hypothetical protein	-	-	-	-	-	-	chr3:5269434-5270372	175	795	20.265	78.2128	20.265	78.2128	-1.94842	5.27841e-30	5.30363e-29	DOWN
23553500	FGSG_06367	hypothetical protein	GO:0016020|GO:0016021	membrane|integral component of membrane	-	-	-	-	chr3:5163462-5165918	118	2073	4.42131	65.989	4.42131	65.989	-3.89968	2.1586e-73	8.92562e-72	DOWN
23553499	FGSG_06366	hypothetical protein	-	-	-	-	-	-	chr3:5157409-5159623	388	1205	18.5172	48.8576	18.5172	48.8576	-1.39972	1.65154e-22	1.19416e-21	DOWN
23553493	FGSG_06359	hypothetical protein	GO:0005623|GO:0004871|GO:0003700|GO:0005622|GO:0000156|GO:0006950|GO:0003676|GO:0043231|GO:0005634|GO:0003677|GO:0043565	cell|signal transducer activity|transcription factor activity, sequence-specific DNA binding|intracellular|phosphorelay response regulator activity|response to stress|nucleic acid binding|intracellular membrane-bounded organelle|nucleus|DNA binding|sequence-specific DNA binding	K15859	osomolarity two-component system, response regulator SKN7[-]	-	-	chr3:5132512-5135451	799	3685	28.0644	109.963	28.0644	109.963	-1.97021	1.26319e-35	1.5755e-34	DOWN
23553490	FGSG_06356	hypothetical protein	-	-	-	-	-	-	chr3:5113208-5116620	485	8441	13.9095	205.668	13.9095	205.668	-3.88617	1.04137e-82	5.90822e-81	DOWN
23553462	FGSG_06328	xylulose-5-phosphate phosphoketolase	GO:0003824|GO:0008152|GO:0016829|GO:0005975|GO:0016832	catalytic activity|metabolic process|lyase activity|carbohydrate metabolic process|aldehyde-lyase activity	K01621	xylulose-5-phosphate/fructose-6-phosphate phosphoketolase[4.1.2.22]	fgr01100|fgr00030	Metabolic pathways - Fusarium graminearum|Pentose phosphate pathway - Fusarium graminearum	chr3:5026136-5030004	254	2774	6.20911	57.6108	6.20911	57.6108	-3.21388	1.39078e-61	3.92702e-60	DOWN
23553460	FGSG_06326	hypothetical protein	-	-	K11229	mitogen-activated protein kinase kinase kinase[2.7.11.25]	fgr04011|fgr04139	MAPK signaling pathway - yeast - Fusarium graminearum|Mitophagy - yeast - Fusarium graminearum	chr3:5014223-5019774	745	1986	12.4792	28.2625	12.4792	28.2625	-1.17937	8.6221e-20	5.56173e-19	DOWN
23553432	FGSG_06297	hypothetical protein	GO:0003824|GO:0016787|GO:0016788|GO:0042578|GO:0016791|GO:0004721|GO:0004725	catalytic activity|hydrolase activity|hydrolase activity, acting on ester bonds|phosphoric ester hydrolase activity|phosphatase activity|phosphoprotein phosphatase activity|protein tyrosine phosphatase activity	-	-	-	-	chr3:4932498-4933951	501	5882	32.9212	328.371	32.9212	328.371	-3.31824	1.81896e-67	6.19768e-66	DOWN
23553431	FGSG_06296	hypothetical protein	-	-	-	-	-	-	chr3:4929057-4931773	213	563	7.61809	17.1072	7.61809	17.1072	-1.1671	8.04438e-17	4.47448e-16	DOWN
23553422	FGSG_06287	hypothetical protein	-	-	-	-	-	-	chr3:4893991-4895379	604	1710	40.0323	96.2878	40.0323	96.2878	-1.26619	5.07386e-21	3.44605e-20	DOWN
23553398	FGSG_06262	hypothetical protein	GO:0046983	protein dimerization activity	-	-	-	-	chr3:4822245-4823818	500	2810	30.6054	146.129	30.6054	146.129	-2.25538	5.03272e-41	7.59766e-40	DOWN
23553397	FGSG_06261	hypothetical protein	-	-	-	-	-	-	chr3:4820400-4821293	74	1782	8.16851	167.116	8.16851	167.116	-4.35464	7.06189e-80	3.66557e-78	DOWN
23553393	FGSG_06257	glyceraldehyde-3-phosphate dehydrogenase	-	-	K00134	glyceraldehyde 3-phosphate dehydrogenase[1.2.1.12]	fgr01100|fgr01110|fgr01130|fgr01230|fgr01200|fgr00010	Metabolic pathways - Fusarium graminearum|Biosynthesis of secondary metabolites - Fusarium graminearum|Biosynthesis of antibiotics - Fusarium graminearum|Biosynthesis of amino acids - Fusarium graminearum|Carbon metabolism - Fusarium graminearum|Glycolysis / Gluconeogenesis - Fusarium graminearum	chr3:4808509-4809850	17507	112169	1400.27	7622.11	1400.27	7622.11	-2.44448	1.29652e-48	2.58837e-47	DOWN
23553376	FGSG_06240	hypothetical protein	GO:0003824|GO:0016491	catalytic activity|oxidoreductase activity	-	-	-	-	chr3:4766807-4767954	202	761	17.7785	56.9024	17.7785	56.9024	-1.67835	1.7478e-25	1.45825e-24	DOWN
23553373	FGSG_06236	hypothetical protein	-	-	-	-	-	-	chr3:4746993-4748306	4	62	0.280219	3.69041	0.280219	3.69041	-3.71916	1.44149e-15	7.48225e-15	DOWN
23553352	FGSG_06215	hypothetical protein	GO:0003824|GO:0016020|GO:0016491|GO:0048037|GO:0004497|GO:0016705|GO:0050662|GO:0000166|GO:0016021|GO:0016709|GO:0050660|GO:0004506|GO:0071949	catalytic activity|membrane|oxidoreductase activity|cofactor binding|monooxygenase activity|oxidoreductase activity, acting on paired donors, with incorporation or reduction of molecular oxygen|coenzyme binding|nucleotide binding|integral component of membrane|oxidoreductase activity, acting on paired donors, with incorporation or reduction of molecular oxygen, NAD(P)H as one donor, and incorpora…	K00511	squalene monooxygenase[1.14.14.17]	fgr01100|fgr01110|fgr01130|fgr00100|fgr00909	Metabolic pathways - Fusarium graminearum|Biosynthesis of secondary metabolites - Fusarium graminearum|Biosynthesis of antibiotics - Fusarium graminearum|Steroid biosynthesis - Fusarium graminearum|Sesquiterpenoid and triterpenoid biosynthesis - Fusarium graminearum	chr3:4689831-4691627	336	2749	17.2134	119.648	17.2134	119.648	-2.79718	1.75465e-52	3.87039e-51	DOWN
23553319	FGSG_06181	hypothetical protein	GO:0003676|GO:0003723	nucleic acid binding|RNA binding	-	-	-	-	chr3:4573617-4576829	453	1387	14.2285	37.0116	14.2285	37.0116	-1.3792	1.70862e-22	1.23397e-21	DOWN
23553303	FGSG_06163	hypothetical protein	GO:0003824|GO:0016740|GO:0016746|GO:0016747|GO:0016407|GO:0008080	catalytic activity|transferase activity|transferase activity, transferring acyl groups|transferase activity, transferring acyl groups other than amino-acyl groups|acetyltransferase activity|N-acetyltransferase activity	-	-	-	-	chr3:4512172-4513463	265	849	22.2592	60.5864	22.2592	60.5864	-1.44459	3.57101e-22	2.55329e-21	DOWN
23553296	FGSG_06155	hypothetical protein	-	-	-	-	-	-	chr3:4483217-4484113	0	7	0	1.04882	0	1.04882	#NAME?	0.00894141	0.01553	DOWN
23553295	FGSG_06154	heat shock protein SSC1	GO:0006457|GO:0097367|GO:0000166|GO:0051082|GO:0005524	protein folding|carbohydrate derivative binding|nucleotide binding|unfolded protein binding|ATP binding	K04043	molecular chaperone DnaK[-]	fgr03018	RNA degradation - Fusarium graminearum	chr3:4480983-4483396	2590	6627	101.897	221.503	101.897	221.503	-1.12022	8.15185e-20	5.26118e-19	DOWN
23553293	FGSG_06152	hypothetical protein	-	-	-	-	-	-	chr3:4474624-4477140	162	620	5.92527	19.2658	5.92527	19.2658	-1.70109	9.1956e-25	7.40382e-24	DOWN
23553291	FGSG_06150	peroxiredoxin HYR1	GO:0003824|GO:0016491|GO:0004601|GO:0006950|GO:0004602|GO:0006979	catalytic activity|oxidoreductase activity|peroxidase activity|response to stress|glutathione peroxidase activity|response to oxidative stress	K00432	glutathione peroxidase[1.11.1.9]	fgr00480	Glutathione metabolism - Fusarium graminearum	chr3:4465971-4466901	488	1529	54.9216	146.195	54.9216	146.195	-1.41245	2.69288e-23	2.02514e-22	DOWN
23553289	FGSG_06148	hypothetical protein	-	-	-	-	-	-	chr3:4446332-4446938	4	20	0.65987	2.80328	0.65987	2.80328	-2.08686	0.000206996	0.000451203	DOWN
23553272	FGSG_06130	hypothetical protein	-	-	-	-	-	-	chr3:4385240-4386343	578	11602	48.1987	821.942	48.1987	821.942	-4.09197	4.96e-89	3.53814e-87	DOWN
23553271	FGSG_06129	hypothetical protein	-	-	-	-	-	-	chr3:4380222-4381811	9	33	0.553457	1.72413	0.553457	1.72413	-1.63933	4.8473e-06	1.26368e-05	DOWN
23553266	FGSG_06124	hypothetical protein	-	-	-	-	-	-	chr3:4364933-4367663	3975	27412	164.913	966.187	164.913	966.187	-2.55059	4.61367e-51	9.7874e-50	DOWN
23553261	FGSG_06119	hypothetical protein	GO:0003824|GO:0016020|GO:0008152|GO:0016787|GO:0005975|GO:0016798|GO:0016021|GO:0004553	catalytic activity|membrane|metabolic process|hydrolase activity|carbohydrate metabolic process|hydrolase activity, acting on glycosyl bonds|integral component of membrane|hydrolase activity, hydrolyzing O-glycosyl compounds	-	-	-	-	chr3:4350115-4352038	173	711	8.74124	30.521	8.74124	30.521	-1.80389	4.86435e-27	4.39196e-26	DOWN
23553250	FGSG_06108	hypothetical protein	GO:0016020|GO:0016021	membrane|integral component of membrane	-	-	-	-	chr3:4327784-4329826	459	8059	23.4235	349.399	23.4235	349.399	-3.89885	7.89716e-83	4.54385e-81	DOWN
23553247	FGSG_06105	hypothetical protein	-	-	K00474	trimethyllysine dioxygenase[1.14.11.8]	fgr00310	Lysine degradation - Fusarium graminearum	chr3:4318404-4320096	514	1262	42.6301	88.923	42.6301	88.923	-1.06068	3.03576e-17	1.73525e-16	DOWN
23553225	FGSG_06082	hypothetical protein	-	-	-	-	-	-	chr3:4246585-4247472	912	2179	101.156	205.332	101.156	205.332	-1.02137	2.37009e-17	1.36627e-16	DOWN
23553224	FGSG_06081	hypothetical protein	GO:0016020|GO:0016021	membrane|integral component of membrane	-	-	-	-	chr3:4245297-4246569	4	1340	0.301069	85.6951	0.301069	85.6951	-8.15297	7.55781e-109	9.80747e-107	DOWN
23553223	FGSG_06080	hypothetical protein	-	-	-	-	-	-	chr3:4242505-4243419	312	1228	31.3913	104.968	31.3913	104.968	-1.7415	2.31467e-28	2.19041e-27	DOWN
23553212	FGSG_06069	hypothetical protein	GO:0016020|GO:0016021	membrane|integral component of membrane	-	-	-	-	chr3:4203887-4207543	616	4433	19.6499	120.138	19.6499	120.138	-2.61209	4.90897e-50	1.02358e-48	DOWN
23553206	FGSG_06062	hypothetical protein	-	-	-	-	-	-	chr3:4180468-4181677	15	2456	1.18843	165.31	1.18843	165.31	-7.11998	2.60448e-122	5.38465e-120	DOWN
23553205	FGSG_06061	hypothetical protein	GO:0016020|GO:0005215|GO:0022857|GO:0016021|GO:0015075|GO:0008324|GO:0046873|GO:0005375	membrane|transporter activity|transmembrane transporter activity|integral component of membrane|ion transmembrane transporter activity|cation transmembrane transporter activity|metal ion transmembrane transporter activity|copper ion transmembrane transporter activity	K14686	solute carrier family 31 (copper transporter), member 1[-]	-	-	chr3:4178596-4179547	130	5693	13.357	496.948	13.357	496.948	-5.21742	5.08652e-111	7.65992e-109	DOWN
23553204	FGSG_06060	hypothetical protein	GO:0003824|GO:0016020|GO:0016491|GO:0016021	catalytic activity|membrane|oxidoreductase activity|integral component of membrane	-	-	-	-	chr3:4175904-4177865	394	5630	18.4873	224.433	18.4873	224.433	-3.60168	4.41804e-74	1.88431e-72	DOWN
23553199	FGSG_06055	hypothetical protein	-	-	K15633	2,3-bisphosphoglycerate-independent phosphoglycerate mutase[5.4.2.12]	fgr01100|fgr01110|fgr01130|fgr01230|fgr01200|fgr00260|fgr00010	Metabolic pathways - Fusarium graminearum|Biosynthesis of secondary metabolites - Fusarium graminearum|Biosynthesis of antibiotics - Fusarium graminearum|Biosynthesis of amino acids - Fusarium graminearum|Carbon metabolism - Fusarium graminearum|Glycine, serine and threonine metabolism - Fusarium graminearum|Glycolysis / Gluconeogenesis - Fusarium graminearum	chr3:4160807-4164021	5279	27720	156.923	700.051	156.923	700.051	-2.1574	1.32841e-41	2.0642e-40	DOWN
23553157	FGSG_06010	hypothetical protein	-	-	-	-	-	-	chr3:4031434-4032070	5330	13353	860.851	1832.24	860.851	1832.24	-1.08977	1.90948e-19	1.20871e-18	DOWN
23553139	FGSG_05990	hypothetical protein	GO:0003824|GO:0005623|GO:0004871|GO:0005622|GO:0016740|GO:0016772|GO:0000155|GO:0016301|GO:0016773|GO:0004672	catalytic activity|cell|signal transducer activity|intracellular|transferase activity|transferase activity, transferring phosphorus-containing groups|phosphorelay sensor kinase activity|kinase activity|phosphotransferase activity, alcohol group as acceptor|protein kinase activity	-	-	-	-	chr3:3939801-3945851	402	1388	6.17736	18.1204	6.17736	18.1204	-1.55255	1.7753e-25	1.48019e-24	DOWN
23553118	FGSG_05968	hypothetical protein	GO:0016020|GO:0006950|GO:0016021	membrane|response to stress|integral component of membrane	-	-	-	-	chr3:3880067-3881008	33	89	3.40965	7.81247	3.40965	7.81247	-1.19615	1.00842e-08	3.32812e-08	DOWN
23553072	FGSG_05921	hypothetical protein	GO:0003824|GO:0016491|GO:0048037|GO:0016614|GO:0050662|GO:0000166|GO:0050660	catalytic activity|oxidoreductase activity|cofactor binding|oxidoreductase activity, acting on CH-OH group of donors|coenzyme binding|nucleotide binding|flavin adenine dinucleotide binding	-	-	-	-	chr3:3766837-3768342	272	985	16.6273	51.1551	16.6273	51.1551	-1.62133	1.3302e-25	1.11441e-24	DOWN
23553060	FGSG_05908	hypothetical protein	GO:0003824|GO:0016787|GO:0097367|GO:0000166|GO:0001882|GO:0016817|GO:0032549|GO:0016818|GO:0016462|GO:0005525|GO:0003924	catalytic activity|hydrolase activity|carbohydrate derivative binding|nucleotide binding|nucleoside binding|hydrolase activity, acting on acid anhydrides|ribonucleoside binding|hydrolase activity, acting on acid anhydrides, in phosphorus-containing anhydrides|pyrophosphatase activity|GTP binding|GTPase activity	-	-	-	-	chr3:3744205-3747094	8	6460	0.278778	191.239	0.278778	191.239	-9.42205	9.46247e-171	1.0493e-167	DOWN
23553055	FGSG_05903	ornithine decarboxylase	GO:0003824|GO:0008152|GO:0009058|GO:0006807|GO:0044237|GO:0009308|GO:0006596	catalytic activity|metabolic process|biosynthetic process|nitrogen compound metabolic process|cellular metabolic process|amine metabolic process|polyamine biosynthetic process	K01581	ornithine decarboxylase[4.1.1.17]	fgr01100|fgr01110|fgr01130|fgr00480	Metabolic pathways - Fusarium graminearum|Biosynthesis of secondary metabolites - Fusarium graminearum|Biosynthesis of antibiotics - Fusarium graminearum|Glutathione metabolism - Fusarium graminearum	chr3:3730690-3732886	1265	4506	54.4957	164.917	54.4957	164.917	-1.59752	1.21487e-28	1.16685e-27	DOWN
23553004	FGSG_05847	hypothetical protein	GO:0003824|GO:0008152|GO:0016787|GO:0097367|GO:0005975|GO:0008061|GO:0016810	catalytic activity|metabolic process|hydrolase activity|carbohydrate derivative binding|carbohydrate metabolic process|chitin binding|hydrolase activity, acting on carbon-nitrogen (but not peptide) bonds	-	-	-	-	chr3:3548158-3549629	47	584	3.16985	33.4625	3.16985	33.4625	-3.40006	9.44021e-49	1.89706e-47	DOWN
23553000	FGSG_05843	glucose-6-phosphate isomerase	GO:0003824|GO:0008152|GO:0009058|GO:0006807|GO:0044237|GO:0016853|GO:0005975|GO:0006139|GO:1901135|GO:0006725|GO:0006796|GO:0016052|GO:0016310|GO:0006096|GO:0009117|GO:0019752|GO:0004347|GO:0046496|GO:0006006|GO:0006090|GO:0046034|GO:0006094	catalytic activity|metabolic process|biosynthetic process|nitrogen compound metabolic process|cellular metabolic process|isomerase activity|carbohydrate metabolic process|nucleobase-containing compound metabolic process|carbohydrate derivative metabolic process|cellular aromatic compound metabolic process|phosphate-containing compound metabolic process|carbohydrate catabolic process|phosphorylati…	K01810	glucose-6-phosphate isomerase[5.3.1.9]	fgr01100|fgr01110|fgr01130|fgr00520|fgr00500|fgr00010|fgr00030	Metabolic pathways - Fusarium graminearum|Biosynthesis of secondary metabolites - Fusarium graminearum|Biosynthesis of antibiotics - Fusarium graminearum|Amino sugar and nucleotide sugar metabolism - Fusarium graminearum|Starch and sucrose metabolism - Fusarium graminearum|Glycolysis / Gluconeogenesis - Fusarium graminearum|Pentose phosphate pathway - Fusarium graminearum	chr3:3535648-3537686	2137	33946	103.872	1401.8	103.872	1401.8	-3.7544	7.20328e-83	4.16425e-81	DOWN
23552999	FGSG_05842	hypothetical protein	-	-	-	-	-	-	chr3:3527413-3528750	179	2224	12.3161	130.004	12.3161	130.004	-3.39993	5.28635e-64	1.64918e-62	DOWN
23552992	FGSG_05834	hypothetical protein	-	-	-	-	-	-	chr3:3505007-3506361	0	84	0	7.55159	0	7.55159	#NAME?	1.68173e-22	1.21527e-21	DOWN
23552989	FGSG_05831	aldehyde dehydrogenase	GO:0003824|GO:0016491	catalytic activity|oxidoreductase activity	K00128	aldehyde dehydrogenase (NAD+)[1.2.1.3]	fgr01100|fgr01110|fgr01130|fgr00010|fgr00330|fgr00620|fgr00380|fgr00280|fgr00310|fgr00071|fgr00410|fgr00561|fgr00340|fgr00053	Metabolic pathways - Fusarium graminearum|Biosynthesis of secondary metabolites - Fusarium graminearum|Biosynthesis of antibiotics - Fusarium graminearum|Glycolysis / Gluconeogenesis - Fusarium graminearum|Arginine and proline metabolism - Fusarium graminearum|Pyruvate metabolism - Fusarium graminearum|Tryptophan metabolism - Fusarium graminearum|Valine, leucine and isoleucine degradation - Fusar…	chr3:3497245-3498834	154	3877	9.58579	205.024	9.58579	205.024	-4.41875	2.65862e-90	1.96545e-88	DOWN
23552986	FGSG_05827	hypothetical protein	GO:0016020|GO:0008152|GO:0005623|GO:0009058|GO:0003700|GO:0005622|GO:0006807|GO:0044237|GO:0000981|GO:0043169|GO:0006139|GO:0006725|GO:0016021|GO:0003676|GO:0043231|GO:0005634|GO:0003677|GO:0046872|GO:0016070|GO:0006351|GO:0008270	membrane|metabolic process|cell|biosynthetic process|transcription factor activity, sequence-specific DNA binding|intracellular|nitrogen compound metabolic process|cellular metabolic process|RNA polymerase II transcription factor activity, sequence-specific DNA binding|cation binding|nucleobase-containing compound metabolic process|cellular aromatic compound metabolic process|integral component o…	-	-	-	-	chr3:3488512-3490496	311	1990	15.6197	84.9118	15.6197	84.9118	-2.4426	1.06702e-43	1.80771e-42	DOWN
23552980	FGSG_05820	hypothetical protein	-	-	-	-	-	-	chr3:3470047-3471904	13	3985	1.01	263.019	1.01	263.019	-8.02467	8.66945e-145	3.77346e-142	DOWN
23552966	FGSG_05805	cyanide hydratase	GO:0003824|GO:0008152|GO:0016787|GO:0006807|GO:0016829|GO:0044237|GO:0016810|GO:0019500|GO:0030196	catalytic activity|metabolic process|hydrolase activity|nitrogen compound metabolic process|lyase activity|cellular metabolic process|hydrolase activity, acting on carbon-nitrogen (but not peptide) bonds|cyanide catabolic process|cyanide hydratase activity	K10675	cyanide hydratase[4.2.1.66]	fgr00460	Cyanoamino acid metabolism - Fusarium graminearum	chr3:3440331-3441501	0	9	0	0.659122	0	0.659122	#NAME?	0.00242129	0.00460735	DOWN
23552964	FGSG_05803	hypothetical protein	-	-	-	-	-	-	chr3:3436704-3437783	0	405	0	34.6188	0	34.6188	#NAME?	6.27181e-64	1.95162e-62	DOWN
23552954	FGSG_05793	hypothetical protein	GO:0016020|GO:0016021	membrane|integral component of membrane	-	-	-	-	chr3:3403409-3404661	2	582	0.173847	42.9838	0.173847	42.9838	-7.94983	8.57829e-77	4.00912e-75	DOWN
23552953	FGSG_05792	hypothetical protein	-	-	-	-	-	-	chr3:3401057-3402063	0	678	0	61.5892	0	61.5892	#NAME?	2.66738e-82	1.49939e-80	DOWN
23552948	FGSG_05786	hypothetical protein	-	-	-	-	-	-	chr3:3384556-3385176	2	23	0.296463	2.8968	0.296463	2.8968	-3.28853	9.08175e-07	2.54782e-06	DOWN
23552946	FGSG_05784	hypothetical protein	GO:0016020|GO:0008152|GO:0006629|GO:0016021	membrane|metabolic process|lipid metabolic process|integral component of membrane	-	-	-	-	chr3:3376142-3377905	2633	34174	141.257	1557.6	141.257	1557.6	-3.46293	6.95269e-75	3.01811e-73	DOWN
23552945	FGSG_05783	hypothetical protein	-	-	-	-	-	-	chr3:3370916-3372576	0	25	0	1.23911	0	1.23911	#NAME?	3.94049e-08	1.24074e-07	DOWN
23552939	FGSG_05776	hypothetical protein	-	-	-	-	-	-	chr3:3350947-3352221	23	70	1.84279	4.76494	1.84279	4.76494	-1.37056	1.92468e-08	6.21915e-08	DOWN
23552906	FGSG_05740	sterol 24-C-methyltransferase	-	-	-	-	fgr01100|fgr01110|fgr01130|fgr00100	Metabolic pathways - Fusarium graminearum|Biosynthesis of secondary metabolites - Fusarium graminearum|Biosynthesis of antibiotics - Fusarium graminearum|Steroid biosynthesis - Fusarium graminearum	chr3:3247237-3248636	70	1321	5.44284	87.2627	5.44284	87.2627	-4.00293	1.1403e-69	4.16449e-68	DOWN
23552903	FGSG_05737	hypothetical protein	-	-	-	-	-	-	chr3:3241084-3242836	932	3093	53.2264	150.07	53.2264	150.07	-1.49542	6.06899e-26	5.18414e-25	DOWN
23552899	FGSG_05733	isocitrate dehydrogenase subunit 1	GO:0003824|GO:0008152|GO:0005623|GO:0005622|GO:0016491|GO:0048037|GO:0044237|GO:0016614|GO:0050662|GO:0043169|GO:0005737|GO:0000166|GO:0055114|GO:0043231|GO:0006099|GO:0051287|GO:0016616|GO:0046872|GO:0005739|GO:0009060|GO:0000287|GO:0019752|GO:0004449	catalytic activity|metabolic process|cell|intracellular|oxidoreductase activity|cofactor binding|cellular metabolic process|oxidoreductase activity, acting on CH-OH group of donors|coenzyme binding|cation binding|cytoplasm|nucleotide binding|oxidation-reduction process|intracellular membrane-bounded organelle|tricarboxylic acid cycle|NAD binding|oxidoreductase activity, acting on the CH-OH group …	K00030	isocitrate dehydrogenase (NAD+)[1.1.1.41]	fgr01100|fgr01110|fgr01130|fgr01230|fgr01200|fgr01210|fgr00020	Metabolic pathways - Fusarium graminearum|Biosynthesis of secondary metabolites - Fusarium graminearum|Biosynthesis of antibiotics - Fusarium graminearum|Biosynthesis of amino acids - Fusarium graminearum|Carbon metabolism - Fusarium graminearum|2-Oxocarboxylic acid metabolism - Fusarium graminearum|Citrate cycle (TCA cycle) - Fusarium graminearum	chr3:3220634-3222511	901	6306	51.9393	308.835	51.9393	308.835	-2.57194	6.76159e-50	1.40507e-48	DOWN
23552898	FGSG_05731	hypothetical protein	GO:0016020|GO:0016021|GO:0055085	membrane|integral component of membrane|transmembrane transport	-	-	-	-	chr3:3213691-3215248	6	19	0.37649	1.01299	0.37649	1.01299	-1.42794	0.00106861	0.00212538	DOWN
23552888	FGSG_05720	hypothetical protein	GO:0016020|GO:0005215|GO:0022857|GO:0016021	membrane|transporter activity|transmembrane transporter activity|integral component of membrane	-	-	-	-	chr3:3179739-3181580	7	25	0.39927	1.21147	0.39927	1.21147	-1.60132	0.000128569	0.00028813	DOWN
23552883	FGSG_05714	hypothetical protein	-	-	-	-	-	-	chr3:3165069-3165865	1012	3327	116.896	326.492	116.896	326.492	-1.48183	8.74195e-26	7.37444e-25	DOWN
23552876	FGSG_05705	hypothetical protein	GO:0016020|GO:0016021|GO:0055085	membrane|integral component of membrane|transmembrane transport	-	-	-	-	chr3:3142396-3143880	4	15	0.247951	0.790033	0.247951	0.790033	-1.67186	0.0024261	0.00461102	DOWN
23552863	FGSG_05692	hypothetical protein	GO:0016020|GO:0016021	membrane|integral component of membrane	-	-	-	-	chr3:3112241-3113365	0	10	0	0.695213	0	0.695213	#NAME?	0.000667207	0.00136074	DOWN
23552862	FGSG_05691	hypothetical protein	-	-	-	-	-	-	chr3:3104837-3110422	1121	8705	18.635	122.94	18.635	122.94	-2.72187	7.70907e-55	1.82593e-53	DOWN
23552855	FGSG_05683	hypothetical protein	GO:0003824|GO:0016491|GO:0048037|GO:0004497|GO:0016705|GO:0050662|GO:0000166|GO:0050661|GO:0016709|GO:0050660|GO:0004499	catalytic activity|oxidoreductase activity|cofactor binding|monooxygenase activity|oxidoreductase activity, acting on paired donors, with incorporation or reduction of molecular oxygen|coenzyme binding|nucleotide binding|NADP binding|oxidoreductase activity, acting on paired donors, with incorporation or reduction of molecular oxygen, NAD(P)H as one donor, and incorporation of one atom of oxygen|…	-	-	-	-	chr3:3083643-3085255	168	2349	10.202	121.189	10.202	121.189	-3.57033	6.06773e-68	2.09672e-66	DOWN
23552849	FGSG_05677	hypothetical protein	-	-	-	-	-	-	chr3:3069406-3070105	47	225	6.61597	26.9081	6.61597	26.9081	-2.02401	1.86209e-21	1.28909e-20	DOWN
23552833	FGSG_05660	hypothetical protein	GO:0003824|GO:0016787|GO:0097367|GO:0000166|GO:0001882|GO:0016817|GO:0032549|GO:0016818|GO:0016462|GO:0005525|GO:0003924	catalytic activity|hydrolase activity|carbohydrate derivative binding|nucleotide binding|nucleoside binding|hydrolase activity, acting on acid anhydrides|ribonucleoside binding|hydrolase activity, acting on acid anhydrides, in phosphorus-containing anhydrides|pyrophosphatase activity|GTP binding|GTPase activity	-	-	-	-	chr3:3020708-3023526	3	121	0.10431	3.57393	0.10431	3.57393	-5.09856	3.37025e-30	3.41448e-29	DOWN
23552830	FGSG_05656	hypothetical protein	-	-	-	-	-	-	chr3:2999636-3000458	351	1170	44.6935	126.568	44.6935	126.568	-1.50178	4.16194e-24	3.27178e-23	DOWN
23552827	FGSG_05653	hypothetical protein	GO:0016020|GO:0016021	membrane|integral component of membrane	-	-	-	-	chr3:2982033-2985125	1415	10114	45.3258	275.241	45.3258	275.241	-2.60229	5.83507e-52	1.271e-50	DOWN
23552824	FGSG_05650	hypothetical protein	-	-	-	-	-	-	chr3:2974190-2975103	45	145	5.13351	14.0531	5.13351	14.0531	-1.45287	4.20516e-13	1.88652e-12	DOWN
23552818	FGSG_05643	hypothetical protein	-	-	-	-	-	-	chr3:2954066-2956066	456	2052	21.5281	82.3039	21.5281	82.3039	-1.93474	1.39512e-33	1.59791e-32	DOWN
23552813	FGSG_05637	hypothetical protein	-	-	-	-	-	-	chr3:2936195-2938350	344	4460	15.8821	174.939	15.8821	174.939	-3.46138	9.9409e-70	3.65238e-68	DOWN
23552810	FGSG_05634	hypothetical protein	GO:0016020|GO:0016021	membrane|integral component of membrane	-	-	-	-	chr3:2925009-2928140	125	601	3.76065	15.3614	3.76065	15.3614	-2.03026	1.19928e-29	1.19224e-28	DOWN
23552809	FGSG_05633	hypothetical protein	GO:0016020|GO:0016021	membrane|integral component of membrane	-	-	-	-	chr3:2918880-2922952	957	4676	21.6308	89.792	21.6308	89.792	-2.0535	9.1083e-38	1.2236e-36	DOWN
23552774	FGSG_05597	hypothetical protein	GO:0016020|GO:0008152|GO:0006629|GO:0016021	membrane|metabolic process|lipid metabolic process|integral component of membrane	-	-	-	-	chr3:2819697-2821880	125	525	5.26904	18.8011	5.26904	18.8011	-1.83521	9.14582e-26	7.70447e-25	DOWN
23552747	FGSG_05569	hypothetical protein	-	-	-	-	-	-	chr3:2716205-2716972	2	10	0.543079	2.30712	0.543079	2.30712	-2.08686	0.00444385	0.00816234	DOWN
23552725	FGSG_05546	ornithine aminotransferase	GO:0003824|GO:0016740|GO:0048037|GO:0030170|GO:0008483|GO:0004587	catalytic activity|transferase activity|cofactor binding|pyridoxal phosphate binding|transaminase activity|ornithine-oxo-acid transaminase activity	K00819	ornithine--oxo-acid transaminase[2.6.1.13]	fgr01100|fgr01110|fgr01130|fgr00330	Metabolic pathways - Fusarium graminearum|Biosynthesis of secondary metabolites - Fusarium graminearum|Biosynthesis of antibiotics - Fusarium graminearum|Arginine and proline metabolism - Fusarium graminearum	chr3:2641140-2642879	841	17768	46.0853	827.193	46.0853	827.193	-4.16584	3.49199e-92	2.71308e-90	DOWN
23552706	FGSG_05527	hypothetical protein	GO:0003824|GO:0016020|GO:0005215|GO:0022857|GO:0016787|GO:0097367|GO:0000166|GO:0016021|GO:0016817|GO:0016818|GO:0042626|GO:0016462|GO:0005524|GO:0016887|GO:0042623	catalytic activity|membrane|transporter activity|transmembrane transporter activity|hydrolase activity|carbohydrate derivative binding|nucleotide binding|integral component of membrane|hydrolase activity, acting on acid anhydrides|hydrolase activity, acting on acid anhydrides, in phosphorus-containing anhydrides|ATPase activity, coupled to transmembrane movement of substances|pyrophosphatase acti…	-	-	-	-	chr3:2572637-2576518	729	7370	17.8967	153.714	17.8967	153.714	-3.10249	6.92404e-63	2.07009e-61	DOWN
23552703	FGSG_05524	hypothetical protein	GO:0016020|GO:0016021	membrane|integral component of membrane	-	-	-	-	chr3:2565149-2567782	527	1848	18.4192	54.8736	18.4192	54.8736	-1.5749	1.52946e-26	1.34026e-25	DOWN
23552682	FGSG_05503	hypothetical protein	GO:0008152|GO:0005623|GO:0009058|GO:0003700|GO:0005622|GO:0006807|GO:0044237|GO:0000981|GO:0043169|GO:0006139|GO:0006725|GO:0003676|GO:0043231|GO:0005634|GO:0003677|GO:0046872|GO:0016070|GO:0006351|GO:0008270	metabolic process|cell|biosynthetic process|transcription factor activity, sequence-specific DNA binding|intracellular|nitrogen compound metabolic process|cellular metabolic process|RNA polymerase II transcription factor activity, sequence-specific DNA binding|cation binding|nucleobase-containing compound metabolic process|cellular aromatic compound metabolic process|nucleic acid binding|intracel…	-	-	-	-	chr3:2477632-2480902	584	1561	16.6864	37.8926	16.6864	37.8926	-1.18324	1.70139e-19	1.07923e-18	DOWN
23552656	FGSG_05475	hypothetical protein	GO:0008152|GO:0005623|GO:0009058|GO:0005622|GO:0006807|GO:0044237|GO:0006139|GO:0006725|GO:0003676|GO:0043231|GO:0005634|GO:0003677|GO:0010468|GO:0016070|GO:0006351|GO:0006355	metabolic process|cell|biosynthetic process|intracellular|nitrogen compound metabolic process|cellular metabolic process|nucleobase-containing compound metabolic process|cellular aromatic compound metabolic process|nucleic acid binding|intracellular membrane-bounded organelle|nucleus|DNA binding|regulation of gene expression|RNA metabolic process|transcription, DNA-templated|regulation of transcr…	-	-	-	-	chr3:2398662-2400105	119	908	8.22468	53.3162	8.22468	53.3162	-2.69654	1.74375e-43	2.91774e-42	DOWN
23552653	FGSG_05471	hypothetical protein	GO:0003824|GO:0016020|GO:0016787|GO:0008233|GO:0016021|GO:0004190	catalytic activity|membrane|hydrolase activity|peptidase activity|integral component of membrane|aspartic-type endopeptidase activity	-	-	-	-	chr3:2385408-2387365	98	718	4.75093	29.5718	4.75093	29.5718	-2.63794	1.9954e-40	2.95387e-39	DOWN
23552643	FGSG_05461	hypothetical protein	-	-	-	-	-	-	chr3:2349788-2350859	46	310	4.13964	23.7008	4.13964	23.7008	-2.51736	1.00095e-29	9.97518e-29	DOWN
23552640	FGSG_05458	hypothetical protein	-	-	-	-	-	-	chr3:2340877-2343018	1388	7345	63.8266	286.949	63.8266	286.949	-2.16857	2.27292e-41	3.49623e-40	DOWN
23552630	FGSG_05448	hypothetical protein	GO:0016020|GO:0016021|GO:0055085	membrane|integral component of membrane|transmembrane transport	-	-	-	-	chr3:2313543-2315103	58	233	3.69266	12.6028	3.69266	12.6028	-1.77101	3.01829e-19	1.89583e-18	DOWN
23552627	FGSG_05445	hypothetical protein	-	-	-	-	-	-	chr3:2301281-2302208	0	10	0	1.59942	0	1.59942	#NAME?	0.000667207	0.00136074	DOWN
23552616	FGSG_05434	hypothetical protein	-	-	-	-	-	-	chr3:2265894-2267543	574	1723	43.3851	110.641	43.3851	110.641	-1.35061	1.78177e-22	1.28603e-21	DOWN
23552594	FGSG_05410	hypothetical protein	GO:0016020|GO:0016021	membrane|integral component of membrane	-	-	-	-	chr3:2176285-2177846	91	1073	5.80568	58.1582	5.80568	58.1582	-3.32445	8.65204e-56	2.094e-54	DOWN
23552592	FGSG_05408	hypothetical protein	-	-	-	-	-	-	chr3:2169503-2171358	99	628	6.54742	35.2857	6.54742	35.2857	-2.43008	5.4451e-36	6.85441e-35	DOWN
23552591	FGSG_05407	hypothetical protein	-	-	-	-	-	-	chr3:2166216-2167559	1901	8642	135.665	523.965	135.665	523.965	-1.94942	1.67569e-36	2.13585e-35	DOWN
23552583	FGSG_05399	hypothetical protein	GO:0008152|GO:0005623|GO:0009058|GO:0005622|GO:0006807|GO:0044237|GO:0043169|GO:0006139|GO:0006725|GO:0003676|GO:0043231|GO:0005634|GO:0003677|GO:0046872|GO:0016070|GO:0006351|GO:0008270	metabolic process|cell|biosynthetic process|intracellular|nitrogen compound metabolic process|cellular metabolic process|cation binding|nucleobase-containing compound metabolic process|cellular aromatic compound metabolic process|nucleic acid binding|intracellular membrane-bounded organelle|nucleus|DNA binding|metal ion binding|RNA metabolic process|transcription, DNA-templated|zinc ion binding	-	-	-	-	chr3:2147541-2150102	978	5907	37.2818	191.306	37.2818	191.306	-2.35933	6.90244e-45	1.21495e-43	DOWN
23552556	FGSG_05371	hypothetical protein	-	-	-	-	-	-	chr3:2033838-2036149	75	556	3.14557	19.8115	3.14557	19.8115	-2.65495	5.53574e-38	7.51112e-37	DOWN
23552542	FGSG_05356	hypothetical protein	-	-	-	-	-	-	chr3:1995938-1996451	0	7	0	1.75476	0	1.75476	#NAME?	0.00894141	0.01553	DOWN
23552528	FGSG_05342	hypothetical protein	-	-	-	-	-	-	chr3:1953308-1954550	9	180	0.697999	11.8604	0.697999	11.8604	-4.08678	3.56639e-34	4.155e-33	DOWN
23552525	FGSG_05339	hypothetical protein	-	-	-	-	-	-	chr3:1940524-1941541	438	1312	39.6098	100.801	39.6098	100.801	-1.34758	7.85669e-22	5.5557e-21	DOWN
23552503	FGSG_05316	ferrochelatase	GO:0003824|GO:0008152|GO:0009058|GO:0006807|GO:0016829|GO:0044237|GO:0004325|GO:0006725|GO:0051188|GO:0006783|GO:0006779|GO:0033014	catalytic activity|metabolic process|biosynthetic process|nitrogen compound metabolic process|lyase activity|cellular metabolic process|ferrochelatase activity|cellular aromatic compound metabolic process|cofactor biosynthetic process|heme biosynthetic process|porphyrin-containing compound biosynthetic process|tetrapyrrole biosynthetic process	K01772	ferrochelatase[4.99.1.1]	fgr01100|fgr01110|fgr00860	Metabolic pathways - Fusarium graminearum|Biosynthesis of secondary metabolites - Fusarium graminearum|Porphyrin and chlorophyll metabolism - Fusarium graminearum	chr3:1844151-1845780	604	1777	36.4862	91.1969	36.4862	91.1969	-1.32164	5.12877e-22	3.65425e-21	DOWN
23552482	FGSG_05294	hypothetical protein	-	-	-	-	-	-	chr3:1777227-1779109	22	183	1.07561	7.60112	1.07561	7.60112	-2.82106	6.76757e-26	5.74866e-25	DOWN
23552480	FGSG_05292	hypothetical protein	-	-	K01199	glucan endo-1,3-beta-D-glucosidase[3.2.1.39]	fgr00500	Starch and sucrose metabolism - Fusarium graminearum	chr3:1767456-1768685	103	408	7.70921	25.9437	7.70921	25.9437	-1.75073	4.53936e-23	3.37629e-22	DOWN
23552478	FGSG_05290	hypothetical protein	-	-	-	-	-	-	chr3:1758733-1761162	372	6344	14.0933	204.19	14.0933	204.19	-3.85683	9.05899e-81	4.84656e-79	DOWN
23552422	FGSG_05232	hypothetical protein	-	-	-	-	-	-	chr3:1590639-1594271	90	1542	2.31115	33.6413	2.31115	33.6413	-3.86355	2.02016e-69	7.2905e-68	DOWN
23552415	FGSG_05225	hypothetical protein	-	-	-	-	-	-	chr3:1572721-1574018	452	2486	34.1639	159.636	34.1639	159.636	-2.22424	5.29784e-40	7.66585e-39	DOWN
23552404	FGSG_05213	hypothetical protein	GO:0016020|GO:0008152|GO:0005623|GO:0005789|GO:0005622|GO:0044237|GO:0046907|GO:0005783|GO:0005737|GO:0005794|GO:0043231|GO:0016192|GO:0006888|GO:0006461|GO:0000139|GO:0015031|GO:0006914|GO:0048193|GO:0090114|GO:0048208	membrane|metabolic process|cell|endoplasmic reticulum membrane|intracellular|cellular metabolic process|intracellular transport|endoplasmic reticulum|cytoplasm|Golgi apparatus|intracellular membrane-bounded organelle|vesicle-mediated transport|ER to Golgi vesicle-mediated transport|protein complex assembly|Golgi membrane|protein transport|autophagy|Golgi vesicle transport|COPII-coated vesicle bud…	-	-	-	-	chr3:1534635-1540517	1218	4949	19.2267	66.3709	19.2267	66.3709	-1.78744	1.21841e-32	1.3548e-31	DOWN
23552400	FGSG_05209	hypothetical protein	-	-	-	-	-	-	chr3:1511386-1515195	377	2577	14.1085	81.9326	14.1085	81.9326	-2.53787	1.08002e-46	2.01748e-45	DOWN
23552395	FGSG_05203	meiotic coiled-coil protein 2	GO:0003676|GO:0003723	nucleic acid binding|RNA binding	-	-	-	-	chr3:1492873-1495597	11	87	0.408812	2.74708	0.408812	2.74708	-2.74839	1.73238e-16	9.45907e-16	DOWN
23552382	FGSG_05190	hypothetical protein	GO:0016020|GO:0016021	membrane|integral component of membrane	-	-	-	-	chr3:1465850-1467693	36	8012	1.84842	349.493	1.84842	349.493	-7.56283	9.43506e-158	7.19306e-155	DOWN
23552370	FGSG_05178	hypothetical protein	-	-	-	-	-	-	chr3:1401471-1402073	2	15	0.305313	1.9456	0.305313	1.9456	-2.67186	0.000252789	0.000546143	DOWN
23552369	FGSG_05177	hypothetical protein	-	-	-	-	-	-	chr3:1398337-1399981	796	24323	56.1537	1457.75	56.1537	1457.75	-4.69822	3.80603e-107	4.68949e-105	DOWN
23552367	FGSG_05175	hypothetical protein	-	-	-	-	-	-	chr3:1389882-1392078	285	15165	15.863	717.108	15.863	717.108	-5.49845	5.36721e-126	1.23527e-123	DOWN
23552361	FGSG_05169	hypothetical protein	GO:0003824|GO:0008152|GO:0009058|GO:0048037|GO:0030170	catalytic activity|metabolic process|biosynthetic process|cofactor binding|pyridoxal phosphate binding	-	-	-	-	chr3:1369468-1372189	1282	4951	64.4226	211.371	64.4226	211.371	-1.71414	4.22185e-31	4.40908e-30	DOWN
23552359	FGSG_05167	hypothetical protein	-	-	-	-	-	-	chr3:1362891-1364350	276	2989	18.1492	166.984	18.1492	166.984	-3.20173	9.76458e-62	2.79597e-60	DOWN
23552356	FGSG_05164	inositolphosphorylceramide-B C-26 hydroxylase	GO:0003824|GO:0016020|GO:0008152|GO:0005623|GO:0009058|GO:0005789|GO:0005622|GO:0016491|GO:0044237|GO:0080132|GO:0006629|GO:0005783|GO:0043169|GO:0005737|GO:0016021|GO:0044255|GO:0043231|GO:0020037|GO:0008610|GO:0046872|GO:0006631|GO:0006633|GO:0019752|GO:0005506	catalytic activity|membrane|metabolic process|cell|biosynthetic process|endoplasmic reticulum membrane|intracellular|oxidoreductase activity|cellular metabolic process|fatty acid alpha-hydroxylase activity|lipid metabolic process|endoplasmic reticulum|cation binding|cytoplasm|integral component of membrane|cellular lipid metabolic process|intracellular membrane-bounded organelle|heme binding|lipi…	-	-	-	-	chr3:1354663-1356094	257	4397	17.1199	248.843	17.1199	248.843	-3.86149	6.46272e-79	3.20457e-77	DOWN
23552348	FGSG_05156	orotidine 5'-phosphate decarboxylase	GO:0003824|GO:0008152|GO:0009058|GO:0006807|GO:0016829|GO:0044237|GO:0006139|GO:0006725|GO:0016831|GO:0019856|GO:0004590|GO:0006207	catalytic activity|metabolic process|biosynthetic process|nitrogen compound metabolic process|lyase activity|cellular metabolic process|nucleobase-containing compound metabolic process|cellular aromatic compound metabolic process|carboxy-lyase activity|pyrimidine nucleobase biosynthetic process|orotidine-5'-phosphate decarboxylase activity|'de novo' pyrimidine nucleobase biosynthetic process	K13421	uridine monophosphate synthetase[4.1.1.23]	fgr01100|fgr00240	Metabolic pathways - Fusarium graminearum|Pyrimidine metabolism - Fusarium graminearum	chr3:1329561-1331136	958	3255	55.961	161.537	55.961	161.537	-1.52937	1.17807e-26	1.03905e-25	DOWN
23552325	FGSG_05132	hypothetical protein	GO:0003824|GO:0008152|GO:0016787	catalytic activity|metabolic process|hydrolase activity	-	-	-	-	chr3:1250995-1252050	824	4105	75.7825	320.743	75.7825	320.743	-2.08148	3.55416e-38	4.85484e-37	DOWN
23552321	FGSG_05128	hypothetical protein	GO:0003824|GO:0008152|GO:0016829	catalytic activity|metabolic process|lyase activity	K18103	L-threo-3-deoxy-hexylosonate aldolase[4.1.2.54]	fgr01100|fgr00040	Metabolic pathways - Fusarium graminearum|Pentose and glucuronate interconversions - Fusarium graminearum	chr3:1244419-1245584	121	341	9.5535	22.8735	9.5535	22.8735	-1.25958	4.65939e-16	2.48081e-15	DOWN
23552312	FGSG_05119	hypothetical protein	GO:0016020|GO:0016021|GO:0055085	membrane|integral component of membrane|transmembrane transport	-	-	-	-	chr3:1219444-1221365	134	696	7.31686	32.2871	7.31686	32.2871	-2.14166	3.16474e-32	3.4622e-31	DOWN
23552301	FGSG_05108	hypothetical protein	GO:0003824|GO:0016787|GO:0097367|GO:0000166|GO:0003676|GO:0016817|GO:0016818|GO:0016462|GO:0005524|GO:0004386	catalytic activity|hydrolase activity|carbohydrate derivative binding|nucleotide binding|nucleic acid binding|hydrolase activity, acting on acid anhydrides|hydrolase activity, acting on acid anhydrides, in phosphorus-containing anhydrides|pyrophosphatase activity|ATP binding|helicase activity	-	-	-	-	chr3:1186469-1188867	154	1271	6.05871	42.4822	6.05871	42.4822	-2.80978	2.79416e-48	5.50616e-47	DOWN
23552277	FGSG_05083	hypothetical protein	GO:0003824|GO:0016787|GO:0097367|GO:0000166|GO:0001882|GO:0016817|GO:0032549|GO:0016818|GO:0016462|GO:0005525|GO:0003924	catalytic activity|hydrolase activity|carbohydrate derivative binding|nucleotide binding|nucleoside binding|hydrolase activity, acting on acid anhydrides|ribonucleoside binding|hydrolase activity, acting on acid anhydrides, in phosphorus-containing anhydrides|pyrophosphatase activity|GTP binding|GTPase activity	-	-	-	-	chr3:1111659-1114112	346	851	13.4914	28.191	13.4914	28.191	-1.0632	1.56113e-16	8.55464e-16	DOWN
23552273	FGSG_05079	hypothetical protein	GO:0003824|GO:0016740|GO:0016772|GO:0016301|GO:0000829	catalytic activity|transferase activity|transferase activity, transferring phosphorus-containing groups|kinase activity|inositol heptakisphosphate kinase activity	-	-	-	-	chr3:1094200-1099298	896	2468	17.1633	40.1642	17.1633	40.1642	-1.22658	7.48867e-21	5.06076e-20	DOWN
23552269	FGSG_05075	hypothetical protein	GO:0003824|GO:0016020|GO:0016740|GO:0016021|GO:0016746|GO:0016747|GO:0016407|GO:0008080	catalytic activity|membrane|transferase activity|integral component of membrane|transferase activity, transferring acyl groups|transferase activity, transferring acyl groups other than amino-acyl groups|acetyltransferase activity|N-acetyltransferase activity	-	-	-	-	chr3:1073034-1074383	170	1415	15.7132	111.115	15.7132	111.115	-2.82201	2.6083e-49	5.3204e-48	DOWN
23552263	FGSG_05068	hypothetical protein	-	-	-	-	-	-	chr3:1049603-1052037	63	412	2.48705	13.818	2.48705	13.818	-2.47405	1.40274e-32	1.55693e-31	DOWN
23552259	FGSG_05064	hypothetical protein	-	-	-	-	-	-	chr3:1034798-1035588	1255	5472	146.064	541.062	146.064	541.062	-1.88919	6.70483e-35	8.05769e-34	DOWN
23552244	FGSG_05048	hypothetical protein	GO:0003824|GO:0008152|GO:0016829	catalytic activity|metabolic process|lyase activity	K18123	4-hydroxy-2-oxoglutarate aldolase[4.1.3.16]	fgr01100|fgr00330|fgr00630	Metabolic pathways - Fusarium graminearum|Arginine and proline metabolism - Fusarium graminearum|Glyoxylate and dicarboxylate metabolism - Fusarium graminearum	chr3:994224-995481	129	1234	9.44031	76.7206	9.44031	76.7206	-3.02271	7.01525e-52	1.52535e-50	DOWN
23552235	FGSG_05039	hypothetical protein	GO:0016020|GO:0016021	membrane|integral component of membrane	-	-	-	-	chr3:967891-969233	36	961	2.56518	58.1753	2.56518	58.1753	-4.50327	2.48189e-71	9.70323e-70	DOWN
23552228	FGSG_05031	hypothetical protein	GO:0003676	nucleic acid binding	-	-	-	-	chr3:945068-946705	6	75	0.37268	3.95812	0.37268	3.95812	-3.40881	2.67711e-17	1.53962e-16	DOWN
23552223	FGSG_05026	hypothetical protein	GO:0003824|GO:0016787|GO:0008233|GO:0008234	catalytic activity|hydrolase activity|peptidase activity|cysteine-type peptidase activity	-	-	-	-	chr3:936050-938403	1138	4960	55.4902	205.474	55.4902	205.474	-1.88865	8.21438e-35	9.83307e-34	DOWN
23552205	FGSG_05008	hypothetical protein	-	-	K13535	cardiolipin-specific phospholipase [EC:3.1.1.-][-]	fgr00564	Glycerophospholipid metabolism - Fusarium graminearum	chr3:885354-887146	1071	3907	56.4058	174.815	56.4058	174.815	-1.63192	7.4799e-29	7.25277e-28	DOWN
23552203	FGSG_05006	hypothetical protein	GO:0016020|GO:0016021	membrane|integral component of membrane	K12762	G protein-coupled receptor GPR1[-]	fgr04113	Meiosis - yeast - Fusarium graminearum	chr3:881862-883665	57	574	3.03147	25.9354	3.03147	25.9354	-3.09683	1.44569e-44	2.52643e-43	DOWN
23552188	FGSG_04991	hypothetical protein	-	-	-	-	-	-	chr3:830339-830668	5	51	1.3949	12.0874	1.3949	12.0874	-3.11527	4.20536e-12	1.75915e-11	DOWN
23552151	FGSG_04950	hypothetical protein	-	-	-	-	-	-	chr3:723008-723851	7	1266	0.763532	117.319	0.763532	117.319	-7.26353	1.14268e-104	1.31495e-102	DOWN
23552150	FGSG_04949	hypothetical protein	-	-	-	-	-	-	chr3:719954-722761	50	8655	1.63927	241.072	1.63927	241.072	-7.20027	3.17787e-154	1.76198e-151	DOWN
23552149	FGSG_04948	hypothetical protein	-	-	-	-	-	-	chr3:711984-717023	908	3634	17.0595	58.0051	17.0595	58.0051	-1.76561	2.0494e-31	2.17757e-30	DOWN
23552144	FGSG_04943	amino-acid permease inda1	GO:0016020|GO:0005215|GO:0022857|GO:0016021|GO:0015075|GO:0015171	membrane|transporter activity|transmembrane transporter activity|integral component of membrane|ion transmembrane transporter activity|amino acid transmembrane transporter activity	-	-	-	-	chr3:697188-699013	38	768	2.01749	34.6409	2.01749	34.6409	-4.10185	1.5643e-62	4.57586e-61	DOWN
23552135	FGSG_04934	aspartyl-tRNA synthetase	-	-	K01876	aspartyl-tRNA synthetase[6.1.1.12]	fgr00970	Aminoacyl-tRNA biosynthesis - Fusarium graminearum	chr3:674664-677434	261	988	9.83944	31.6438	9.83944	31.6438	-1.68528	1.15095e-26	1.01661e-25	DOWN
23552133	FGSG_04932	hypothetical protein	GO:0003676	nucleic acid binding	-	-	-	-	chr3:671466-672744	11	107	0.854539	7.06223	0.854539	7.06223	-3.04691	5.92333e-20	3.84323e-19	DOWN
23552124	FGSG_04923	hypothetical protein	GO:0016020|GO:0016021	membrane|integral component of membrane	-	-	-	-	chr3:652936-654027	151	4556	13.9151	356.694	13.9151	356.694	-4.67997	2.53855e-97	2.32821e-95	DOWN
23552118	FGSG_04917	hypothetical protein	-	-	-	-	-	-	chr3:637241-637821	21	591	3.32748	79.5589	3.32748	79.5589	-4.57952	3.10625e-62	9.02145e-61	DOWN
23552117	FGSG_04916	hypothetical protein	-	-	-	-	-	-	chr3:633789-636461	107	9099	3.75259	271.108	3.75259	271.108	-6.17484	1.49298e-136	4.55284e-134	DOWN
23552112	FGSG_04911	endoplasmic oxidoreductin-1 precursor	GO:0003824|GO:0005623|GO:0005622|GO:0016491|GO:0016853|GO:0005783|GO:0005737|GO:0043231|GO:0016671|GO:0003756	catalytic activity|cell|intracellular|oxidoreductase activity|isomerase activity|endoplasmic reticulum|cytoplasm|intracellular membrane-bounded organelle|oxidoreductase activity, acting on a sulfur group of donors, disulfide as acceptor|protein disulfide isomerase activity	-	-	-	-	chr3:618156-620513	843	5470	34.4005	189.638	34.4005	189.638	-2.46275	4.19871e-47	8.00249e-46	DOWN
23552104	FGSG_04903	hypothetical protein	-	-	K00326	cytochrome-b5 reductase[1.6.2.2]	fgr00520	Amino sugar and nucleotide sugar metabolism - Fusarium graminearum	chr3:597949-598923	15	45	1.73705	4.42717	1.73705	4.42717	-1.34975	2.8034e-06	7.50073e-06	DOWN
23552090	FGSG_04888	hypothetical protein	-	-	-	-	-	-	chr3:556643-559432	240	4222	8.38825	125.366	8.38825	125.366	-3.90163	1.3637e-79	6.90225e-78	DOWN
23552083	FGSG_04881	hypothetical protein	-	-	-	-	-	-	chr3:543629-544227	1006	3192	188.239	507.429	188.239	507.429	-1.43064	8.57189e-25	6.91534e-24	DOWN
23552036	FGSG_04824	hypothetical protein	-	-	-	-	-	-	chr3:375710-377948	1640	29380	67.432	1026.3	67.432	1026.3	-3.92788	1.20122e-87	8.32528e-86	DOWN
23552030	FGSG_04817	hypothetical protein	GO:0003824|GO:0016787|GO:0008233|GO:0008236	catalytic activity|hydrolase activity|peptidase activity|serine-type peptidase activity	-	-	-	-	chr3:358586-360255	3	37	0.170819	1.78966	0.170819	1.78966	-3.38915	1.79489e-10	6.70569e-10	DOWN
23552020	FGSG_04805	hypothetical protein	-	-	-	-	-	-	chr3:332457-333152	17	9969	2.48028	1235.66	2.48028	1235.66	-8.96057	1.85894e-180	2.83443e-177	DOWN
23552004	FGSG_04788	hypothetical protein	-	-	-	-	-	-	chr3:286905-287510	20	3424	3.0384	441.915	3.0384	441.915	-7.18431	4.06136e-132	1.07697e-129	DOWN
23552000	FGSG_04784	hypothetical protein	-	-	-	-	-	-	chr3:278431-279121	12	85	1.73701	10.453	1.73701	10.453	-2.58924	2.4559e-15	1.25553e-14	DOWN
23551999	FGSG_04783	hypothetical protein	GO:0016020|GO:0005215|GO:0022857|GO:0016021	membrane|transporter activity|transmembrane transporter activity|integral component of membrane	-	-	-	-	chr3:276253-278018	20	217	1.22751	11.3148	1.22751	11.3148	-3.2044	2.33755e-31	2.47546e-30	DOWN
23551996	FGSG_04780	hypothetical protein	GO:0003824|GO:0016020|GO:0016491|GO:0016021	catalytic activity|membrane|oxidoreductase activity|integral component of membrane	-	-	-	-	chr3:268810-270960	6	4637	0.265662	174.446	0.265662	174.446	-9.35897	2.47798e-160	2.15903e-157	DOWN
23551968	FGSG_04746	hypothetical protein	-	-	-	-	-	-	chr3:186041-187096	0	727	0	53.8453	0	53.8453	#NAME?	6.42945e-85	4.00135e-83	DOWN
23551967	FGSG_04745	hypothetical protein	-	-	-	-	-	-	chr3:184065-184449	0	28	0	7.84925	0	7.84925	#NAME?	7.04361e-09	2.34556e-08	DOWN
23551966	FGSG_04744	hypothetical protein	-	-	-	-	-	-	chr3:180981-182805	20	670	1.0637	30.273	1.0637	30.273	-4.83086	1.47495e-67	5.03961e-66	DOWN
23551961	FGSG_04739	hypothetical protein	-	-	-	-	-	-	chr3:167265-168278	10	24	0.907924	1.85117	0.907924	1.85117	-1.02779	0.00128011	0.00252381	DOWN
23551958	FGSG_04735	hypothetical protein	-	-	-	-	-	-	chr3:154723-155181	4001	13797	802.475	2350.98	802.475	2350.98	-1.55074	3.50725e-28	3.30104e-27	DOWN
23551955	FGSG_04732	hypothetical protein	GO:0003824|GO:0016491|GO:0048037|GO:0016614|GO:0050662|GO:0000166|GO:0050660	catalytic activity|oxidoreductase activity|cofactor binding|oxidoreductase activity, acting on CH-OH group of donors|coenzyme binding|nucleotide binding|flavin adenine dinucleotide binding	-	-	-	-	chr3:147266-149126	0	19	0	0.928785	0	0.928785	#NAME?	1.3552e-06	3.74252e-06	DOWN
23551940	FGSG_04709	hypothetical protein	GO:0016020|GO:0016021|GO:0055085	membrane|integral component of membrane|transmembrane transport	-	-	-	-	chr3:68046-69659	1	18	0.0590448	0.902454	0.0590448	0.902454	-3.93397	2.47519e-06	6.66352e-06	DOWN
23551923	FGSG_04692	hypothetical protein	GO:0003824|GO:0016740|GO:0016746|GO:0016747	catalytic activity|transferase activity|transferase activity, transferring acyl groups|transferase activity, transferring acyl groups other than amino-acyl groups	-	-	-	-	chr3:11812-13382	0	15	0	0.746785	0	0.746785	#NAME?	2.86152e-05	6.89001e-05	DOWN
23551863	FGSG_04628	hypothetical protein	-	-	-	-	-	-	chr2:3451139-3453077	5	581	0.276467	27.2923	0.276467	27.2923	-6.62524	7.62726e-77	3.57836e-75	DOWN
23551847	FGSG_04611	hypothetical protein	-	-	-	-	-	-	chr2:3502015-3502693	155	414	26.425	59.9631	26.425	59.9631	-1.18217	7.04236e-16	3.7043e-15	DOWN
23551832	FGSG_04593	hypothetical protein	GO:0003824|GO:0016020|GO:0016740|GO:0016765|GO:0016021	catalytic activity|membrane|transferase activity|transferase activity, transferring alkyl or aryl (other than methyl) groups|integral component of membrane	-	-	-	-	chr2:3546884-3548348	6	32	0.556205	2.52044	0.556205	2.52044	-2.17999	9.43926e-07	2.64204e-06	DOWN
23551826	FGSG_04587	hypothetical protein	-	-	-	-	-	-	chr2:3563765-3569405	8	1783	0.138238	26.1737	0.138238	26.1737	-7.56482	8.58162e-117	1.43395e-114	DOWN
23551824	FGSG_04583	hypothetical protein	-	-	-	-	-	-	chr2:3581674-3582668	143	4783	13.2309	375.972	13.2309	375.972	-4.82864	4.1423e-101	4.31862e-99	DOWN
23551810	FGSG_04568	phosphopantothenoylcysteine decarboxylase	-	-	K01598	phosphopantothenoylcysteine decarboxylase[4.1.1.36]	fgr01100|fgr00770	Metabolic pathways - Fusarium graminearum|Pantothenate and CoA biosynthesis - Fusarium graminearum	chr2:3631888-3632963	290	1175	24.812	85.4089	24.812	85.4089	-1.78335	6.06828e-29	5.89808e-28	DOWN
23551803	FGSG_04560	hypothetical protein	GO:0016020|GO:0016021	membrane|integral component of membrane	-	-	-	-	chr2:3651167-3652879	290	1214	15.5854	55.4292	15.5854	55.4292	-1.83046	6.74764e-30	6.75207e-29	DOWN
23551797	FGSG_04554	hypothetical protein	GO:0003824|GO:0008152|GO:0005623|GO:0009058|GO:0005622|GO:0016874|GO:0006807|GO:0044237|GO:0097367|GO:0006520|GO:0005737|GO:0000166|GO:0006139|GO:0006725|GO:0016070|GO:0006412|GO:0019752|GO:0005524|GO:0004815|GO:0006422	catalytic activity|metabolic process|cell|biosynthetic process|intracellular|ligase activity|nitrogen compound metabolic process|cellular metabolic process|carbohydrate derivative binding|cellular amino acid metabolic process|cytoplasm|nucleotide binding|nucleobase-containing compound metabolic process|cellular aromatic compound metabolic process|RNA metabolic process|translation|carboxylic acid …	-	-	fgr00970	Aminoacyl-tRNA biosynthesis - Fusarium graminearum	chr2:3667471-3669384	2438	7804	120.669	328.157	120.669	328.157	-1.44333	7.20664e-26	6.10039e-25	DOWN
23551794	FGSG_04551	hypothetical protein	-	-	-	-	-	-	chr2:3677272-3678431	76	245	6.90004	18.8975	6.90004	18.8975	-1.45352	2.63768e-16	1.4287e-15	DOWN
23551771	FGSG_04527	carboxypeptidase S1	GO:0003824|GO:0016787|GO:0008233|GO:0008236|GO:0004185	catalytic activity|hydrolase activity|peptidase activity|serine-type peptidase activity|serine-type carboxypeptidase activity	-	-	-	-	chr2:3732149-3733832	39	537	2.52491	29.5361	2.52491	29.5361	-3.54817	1.22812e-49	2.53478e-48	DOWN
23551748	FGSG_04500	hypothetical protein	GO:0016020|GO:0016021	membrane|integral component of membrane	-	-	-	-	chr2:3821076-3822223	21	63	1.95279	4.9772	1.95279	4.9772	-1.3498	1.06788e-07	3.24516e-07	DOWN
23551747	FGSG_04499	hypothetical protein	-	-	-	-	-	-	chr2:3823124-3824206	12	260	1.02007	18.7768	1.02007	18.7768	-4.20221	4.48948e-42	7.11203e-41	DOWN
23551739	FGSG_04490	hypothetical protein	-	-	-	-	-	-	chr2:3849930-3850590	13	3303	2.43262	525.075	2.43262	525.075	-7.75387	6.59321e-137	2.06215e-134	DOWN
23551736	FGSG_04487	hypothetical protein	GO:0016020|GO:0005215|GO:0022857|GO:0016021	membrane|transporter activity|transmembrane transporter activity|integral component of membrane	-	-	-	-	chr2:3854136-3855719	538	2802	32.6277	144.369	32.6277	144.369	-2.14559	1.02844e-38	1.44194e-37	DOWN
23551729	FGSG_04480	hypothetical protein	GO:0005623|GO:0003700|GO:0005622|GO:0000981|GO:0043169|GO:0043231|GO:0005634|GO:0046872|GO:0008270	cell|transcription factor activity, sequence-specific DNA binding|intracellular|RNA polymerase II transcription factor activity, sequence-specific DNA binding|cation binding|intracellular membrane-bounded organelle|nucleus|metal ion binding|zinc ion binding	-	-	-	-	chr2:3870420-3871843	23	78	1.63377	4.70723	1.63377	4.70723	-1.52667	8.53506e-10	3.05848e-09	DOWN
23551717	FGSG_04468	hypothetical protein	GO:0016020|GO:0016021	membrane|integral component of membrane	-	-	-	-	chr2:3914637-3916119	97	757	6.02151	39.9238	6.02151	39.9238	-2.72905	2.02991e-42	3.2666e-41	DOWN
23551710	FGSG_04459	hypothetical protein	GO:0005623|GO:0003700|GO:0005622|GO:0000981|GO:0043169|GO:0043231|GO:0005634|GO:0046872|GO:0008270	cell|transcription factor activity, sequence-specific DNA binding|intracellular|RNA polymerase II transcription factor activity, sequence-specific DNA binding|cation binding|intracellular membrane-bounded organelle|nucleus|metal ion binding|zinc ion binding	-	-	-	-	chr2:3955759-3957336	0	69	0	3.75552	0	3.75552	#NAME?	1.57453e-19	1.00136e-18	DOWN
23551709	FGSG_04458	hypothetical protein	GO:0003824|GO:0016491|GO:0020037	catalytic activity|oxidoreductase activity|heme binding	-	-	-	-	chr2:3958797-3960892	191	7753	8.38917	289.305	8.38917	289.305	-5.10792	1.38774e-111	2.14274e-109	DOWN
23551707	FGSG_04456	hypothetical protein	-	-	-	-	-	-	chr2:3965583-3968241	41	8071	1.69337	283.201	1.69337	283.201	-7.38578	1.97419e-155	1.20406e-152	DOWN
23551703	FGSG_04452	hypothetical protein	-	-	-	-	-	-	chr2:3973075-3976424	592	1718	16.5453	40.7922	16.5453	40.7922	-1.30187	1.25437e-21	8.76835e-21	DOWN
23551690	FGSG_04439	hypothetical protein	-	-	-	-	-	-	chr2:4023218-4030984	18	87	0.219273	0.900425	0.219273	0.900425	-2.03787	6.22166e-13	2.7497e-12	DOWN
23551685	FGSG_04434	hypothetical protein	GO:0003824|GO:0016491|GO:0004601|GO:0006950|GO:0043169|GO:0006979|GO:0020037|GO:0046872	catalytic activity|oxidoreductase activity|peroxidase activity|response to stress|cation binding|response to oxidative stress|heme binding|metal ion binding	-	-	-	-	chr2:4045897-4047542	301	1365	17.3624	66.8925	17.3624	66.8925	-1.94588	1.59881e-32	1.77294e-31	DOWN
23551682	FGSG_04431	hypothetical protein	GO:0016020|GO:0016021|GO:0055085	membrane|integral component of membrane|transmembrane transport	-	-	-	-	chr2:4057934-4059883	18	437	0.896187	18.4851	0.896187	18.4851	-4.36642	1.28252e-53	2.94064e-52	DOWN
23551678	FGSG_04427	hypothetical protein	-	-	-	-	-	-	chr2:4068685-4070714	413	979	18.7297	37.7194	18.7297	37.7194	-1.00998	4.91871e-16	2.61317e-15	DOWN
23551676	FGSG_04425	hypothetical protein	-	-	-	-	-	-	chr2:4082711-4087085	762	3409	16.0344	60.9434	16.0344	60.9434	-1.9263	1.41375e-34	1.67916e-33	DOWN
23551669	FGSG_04418	hypothetical protein	GO:0003824|GO:0016740|GO:0097367|GO:0016772|GO:0000166|GO:0016301|GO:0016773|GO:0004672|GO:0005524	catalytic activity|transferase activity|carbohydrate derivative binding|transferase activity, transferring phosphorus-containing groups|nucleotide binding|kinase activity|phosphotransferase activity, alcohol group as acceptor|protein kinase activity|ATP binding	K12765	meiosis induction protein kinase IME2/SME1[2.7.11.1]	fgr04113	Meiosis - yeast - Fusarium graminearum	chr2:4103876-4106253	450	1983	17.8183	66.7079	17.8183	66.7079	-1.9045	6.64883e-33	7.44742e-32	DOWN
23551652	FGSG_04399	hypothetical protein	-	-	-	-	-	-	chr2:4167254-4167740	1288	6627	275.755	1205.39	275.755	1205.39	-2.12804	2.28337e-40	3.3679e-39	DOWN
23551637	FGSG_04382	serine/threonine-protein kinase nrc-2	GO:0003824|GO:0016740|GO:0097367|GO:0016772|GO:0000166|GO:0016301|GO:0016773|GO:0004672|GO:0005524	catalytic activity|transferase activity|carbohydrate derivative binding|transferase activity, transferring phosphorus-containing groups|nucleotide binding|kinase activity|phosphotransferase activity, alcohol group as acceptor|protein kinase activity|ATP binding	-	-	-	-	chr2:4207310-4209777	1425	3488	56.6438	117.792	56.6438	117.792	-1.05625	1.944e-18	1.17565e-17	DOWN
23551636	FGSG_04381	hypothetical protein	-	-	-	-	-	-	chr2:4213077-4217057	18	44	0.506279	1.05144	0.506279	1.05144	-1.05437	4.25715e-05	0.00010095	DOWN
23551633	FGSG_04378	hypothetical protein	GO:0016020|GO:0016021|GO:0061817	membrane|integral component of membrane|endoplasmic reticulum-plasma membrane tethering	-	-	-	-	chr2:4222890-4226608	51	1583	1.29988	34.2776	1.29988	34.2776	-4.72082	1.42022e-83	8.45064e-82	DOWN
23551625	FGSG_04370	hypothetical protein	GO:0016020|GO:0016021|GO:0055085	membrane|integral component of membrane|transmembrane transport	-	-	-	-	chr2:4240310-4242771	86	950	3.28927	30.8692	3.28927	30.8692	-3.23033	7.29312e-53	1.63532e-51	DOWN
23551618	FGSG_04363	hypothetical protein	GO:0005623|GO:0004871|GO:0005622|GO:0007165|GO:0035556|GO:0000160	cell|signal transducer activity|intracellular|signal transduction|intracellular signal transduction|phosphorelay signal transduction system	K11232	osomolarity two-component system, phosphorelay intermediate protein YPD1[-]	fgr04011	MAPK signaling pathway - yeast - Fusarium graminearum	chr2:4258048-4259877	519	1625	37.1827	98.9072	37.1827	98.9072	-1.41145	2.01396e-23	1.52775e-22	DOWN
23551617	FGSG_04362	hypothetical protein	-	-	-	-	-	-	chr2:4263680-4264801	431	1844	35.364	128.542	35.364	128.542	-1.86189	6.26135e-32	6.77092e-31	DOWN
23551614	FGSG_04359	hypothetical protein	-	-	-	-	-	-	chr2:4273854-4275518	166	849	9.17845	39.8815	9.17845	39.8815	-2.1194	3.9323e-33	4.43721e-32	DOWN
23551606	FGSG_04351	hypothetical protein	-	-	K15361	WD repeat-containing protein 48[-]	-	-	chr2:4304281-4307798	450	1292	12.7744	31.1597	12.7744	31.1597	-1.28642	7.366e-21	4.98339e-20	DOWN
23551605	FGSG_04350	ATP-dependent RNA helicase HAS1	GO:0003824|GO:0008152|GO:0005623|GO:0005622|GO:0016787|GO:0006807|GO:0044237|GO:0097367|GO:0000166|GO:0006139|GO:0006725|GO:0003676|GO:0043231|GO:0016817|GO:0003723|GO:0005634|GO:0005730|GO:0042254|GO:0016818|GO:0016070|GO:0006396|GO:0016462|GO:0005524|GO:0006364|GO:0004386	catalytic activity|metabolic process|cell|intracellular|hydrolase activity|nitrogen compound metabolic process|cellular metabolic process|carbohydrate derivative binding|nucleotide binding|nucleobase-containing compound metabolic process|cellular aromatic compound metabolic process|nucleic acid binding|intracellular membrane-bounded organelle|hydrolase activity, acting on acid anhydrides|RNA bind…	-	-	-	-	chr2:4310470-4312298	262	1133	13.5811	49.8959	13.5811	49.8959	-1.87732	1.76733e-30	1.80099e-29	DOWN
23551589	FGSG_04332	hypothetical protein	-	-	-	-	-	-	chr2:4373180-4375964	260	701	12.144	27.8169	12.144	27.8169	-1.19571	6.53595e-18	3.87393e-17	DOWN
23551551	FGSG_04293	hypothetical protein	GO:0003676	nucleic acid binding	-	-	-	-	chr2:4524053-4525920	20	5132	1.05942	230.948	1.05942	230.948	-7.76815	3.74055e-149	1.82509e-146	DOWN
23551546	FGSG_04288	hypothetical protein	GO:0003676	nucleic acid binding	-	-	-	-	chr2:4547767-4550424	220	3780	7.61978	111.228	7.61978	111.228	-3.86763	5.0586e-78	2.43892e-76	DOWN
23551505	FGSG_04245	calcium-transporting ATPase 3	GO:0003824|GO:0016020|GO:0005215|GO:0022857|GO:0016787|GO:0097367|GO:0000166|GO:0016021|GO:0016817|GO:0015075|GO:0016818|GO:0008324|GO:0042626|GO:0016462|GO:0005524|GO:0019829|GO:0016887|GO:0042623	catalytic activity|membrane|transporter activity|transmembrane transporter activity|hydrolase activity|carbohydrate derivative binding|nucleotide binding|integral component of membrane|hydrolase activity, acting on acid anhydrides|ion transmembrane transporter activity|hydrolase activity, acting on acid anhydrides, in phosphorus-containing anhydrides|cation transmembrane transporter activity|ATPa…	-	-	-	-	chr2:4658560-4662046	13	55	0.353679	1.27119	0.353679	1.27119	-1.84567	4.07669e-09	1.3871e-08	DOWN
23551494	FGSG_04234	hypothetical protein	GO:0016020|GO:0016021	membrane|integral component of membrane	-	-	-	-	chr2:4694906-4695969	117	2807	10.6857	217.801	10.6857	217.801	-4.34926	1.59171e-85	1.00081e-83	DOWN
23551493	FGSG_04233	hypothetical protein	GO:0016020|GO:0016021	membrane|integral component of membrane	-	-	-	-	chr2:4696598-4698172	19	128	1.11058	6.35635	1.11058	6.35635	-2.51689	1.72566e-19	1.09349e-18	DOWN
23551486	FGSG_04226	hypothetical protein	GO:0016020|GO:0016021	membrane|integral component of membrane	-	-	-	-	chr2:4717609-4718693	219	736	19.4796	55.618	19.4796	55.618	-1.51359	8.59036e-23	6.31236e-22	DOWN
23551474	FGSG_04214	glutathione-independent formaldehyde dehydrogenase	GO:0003824|GO:0016491|GO:0043169|GO:0046872|GO:0008270	catalytic activity|oxidoreductase activity|cation binding|metal ion binding|zinc ion binding	-	-	-	-	chr2:4748218-4749629	6	201	0.47572	13.5407	0.47572	13.5407	-4.83105	1.99532e-39	2.85333e-38	DOWN
23551473	FGSG_04213	hypothetical protein	-	-	-	-	-	-	chr2:4750979-4751869	129	27784	13.3287	2438.9	13.3287	2438.9	-7.51555	1.60365e-178	2.17348e-175	DOWN
23551470	FGSG_04210	hypothetical protein	GO:0016020|GO:0016021	membrane|integral component of membrane	-	-	-	-	chr2:4757332-4757781	48	190	9.8199	33.0232	9.8199	33.0232	-1.7497	1.56624e-17	9.15429e-17	DOWN
23551465	FGSG_04204	hypothetical protein	GO:0016020|GO:0005215|GO:0022857|GO:0016021	membrane|transporter activity|transmembrane transporter activity|integral component of membrane	-	-	-	-	chr2:4769915-4771845	17	370	1.00004	18.4912	1.00004	18.4912	-4.20872	4.51741e-49	9.15338e-48	DOWN
23551457	FGSG_04196	succinate-semialdehyde dehydrogenase	GO:0003824|GO:0016491	catalytic activity|oxidoreductase activity	K00135	succinate-semialdehyde dehydrogenase / glutarate-semialdehyde dehydrogenase[1.2.1.20]	fgr01100|fgr00350|fgr00250|fgr00310|fgr00650|fgr00760	Metabolic pathways - Fusarium graminearum|Tyrosine metabolism - Fusarium graminearum|Alanine, aspartate and glutamate metabolism - Fusarium graminearum|Lysine degradation - Fusarium graminearum|Butanoate metabolism - Fusarium graminearum|Nicotinate and nicotinamide metabolism - Fusarium graminearum	chr2:4793526-4795497	192	1346	10.2113	60.8171	10.2113	60.8171	-2.57432	2.90746e-44	5.05753e-43	DOWN
23551455	FGSG_04193	hypothetical protein	-	-	-	-	-	-	chr2:4802574-4803556	210	971	22.454	88.2051	22.454	88.2051	-1.97389	1.52554e-31	1.62804e-30	DOWN
23551444	FGSG_04182	hypothetical protein	GO:0016020|GO:0005215|GO:0022857|GO:0016021|GO:0015075|GO:0015171	membrane|transporter activity|transmembrane transporter activity|integral component of membrane|ion transmembrane transporter activity|amino acid transmembrane transporter activity	-	-	-	-	chr2:4839015-4841296	119	2110	4.92815	74.237	4.92815	74.237	-3.91302	8.87416e-74	3.75858e-72	DOWN
23551366	FGSG_04102	serine palmitoyltransferase 2	GO:0003824|GO:0008152|GO:0009058|GO:0048037|GO:0030170	catalytic activity|metabolic process|biosynthetic process|cofactor binding|pyridoxal phosphate binding	K00654	serine palmitoyltransferase[2.3.1.50]	fgr01100|fgr04138|fgr00600	Metabolic pathways - Fusarium graminearum|Autophagy - yeast - Fusarium graminearum|Sphingolipid metabolism - Fusarium graminearum	chr2:5107432-5109384	1038	3244	48.9295	129.914	48.9295	129.914	-1.40878	2.05676e-24	1.63656e-23	DOWN
23551365	FGSG_04101	hypothetical protein	GO:0007165	signal transduction	K19841	protein STE50[-]	fgr04011	MAPK signaling pathway - yeast - Fusarium graminearum	chr2:5111343-5112981	555	1451	34.5462	76.7321	34.5462	76.7321	-1.1513	6.95949e-19	4.29397e-18	DOWN
23551358	FGSG_04092	cytochrome P450 51	GO:0003824|GO:0016020|GO:0016491|GO:0004497|GO:0016705|GO:0043169|GO:0016021|GO:0020037|GO:0046872|GO:0005506	catalytic activity|membrane|oxidoreductase activity|monooxygenase activity|oxidoreductase activity, acting on paired donors, with incorporation or reduction of molecular oxygen|cation binding|integral component of membrane|heme binding|metal ion binding|iron ion binding	K05917	sterol 14-demethylase[1.14.13.70]	fgr01100|fgr01110|fgr01130	Metabolic pathways - Fusarium graminearum|Biosynthesis of secondary metabolites - Fusarium graminearum|Biosynthesis of antibiotics - Fusarium graminearum	chr2:5143201-5144774	12	522	0.724894	26.7894	0.724894	26.7894	-5.20775	1.75587e-64	5.5922e-63	DOWN
23551355	FGSG_04089	hypothetical protein	GO:0016020|GO:0016021	membrane|integral component of membrane	-	-	-	-	chr2:5149617-5150427	73	3187	9.03283	335.032	9.03283	335.032	-5.21298	4.37372e-103	4.85006e-101	DOWN
23551354	FGSG_04088	hypothetical protein	-	-	-	-	-	-	chr2:5150669-5151062	158	2184	134.681	1581.64	134.681	1581.64	-3.5538	5.94447e-67	2.00861e-65	DOWN
23551353	FGSG_04087	hypothetical protein	GO:0003824|GO:0016020|GO:0008152|GO:0016787|GO:0006807|GO:0044237|GO:0006629|GO:0016021|GO:0044255|GO:0016810|GO:0006665|GO:0016811|GO:0006672	catalytic activity|membrane|metabolic process|hydrolase activity|nitrogen compound metabolic process|cellular metabolic process|lipid metabolic process|integral component of membrane|cellular lipid metabolic process|hydrolase activity, acting on carbon-nitrogen (but not peptide) bonds|sphingolipid metabolic process|hydrolase activity, acting on carbon-nitrogen (but not peptide) bonds, in linear a…	K04711	dihydroceramidase [EC:3.5.1.-][-]	fgr00600	Sphingolipid metabolism - Fusarium graminearum	chr2:5152559-5153483	249	7319	28.8342	720.049	28.8342	720.049	-4.64224	2.27665e-100	2.33366e-98	DOWN
23551352	FGSG_04086	hypothetical protein	-	-	-	-	-	-	chr2:5154044-5154996	12	232	1.15922	19.0403	1.15922	19.0403	-4.03782	7.56661e-39	1.06456e-37	DOWN
23551351	FGSG_04085	hypothetical protein	GO:0003824|GO:0008152|GO:0005623|GO:0005622|GO:0016740|GO:0097367|GO:0030246|GO:0016772|GO:0005975|GO:0005737|GO:0000166|GO:0016301|GO:0016773|GO:0005534|GO:0005524|GO:0004335|GO:0006012	catalytic activity|metabolic process|cell|intracellular|transferase activity|carbohydrate derivative binding|carbohydrate binding|transferase activity, transferring phosphorus-containing groups|carbohydrate metabolic process|cytoplasm|nucleotide binding|kinase activity|phosphotransferase activity, alcohol group as acceptor|galactose binding|ATP binding|galactokinase activity|galactose metabolic p…	K00849	galactokinase[2.7.1.6]	fgr01100|fgr00520|fgr00052	Metabolic pathways - Fusarium graminearum|Amino sugar and nucleotide sugar metabolism - Fusarium graminearum|Galactose metabolism - Fusarium graminearum	chr2:5155830-5157464	777	4049	45.2444	200.306	45.2444	200.306	-2.14639	1.56238e-39	2.23948e-38	DOWN
23551349	FGSG_04083	hypothetical protein	GO:0003676	nucleic acid binding	-	-	-	-	chr2:5167347-5169242	393	1327	19.6098	56.2538	19.6098	56.2538	-1.52038	8.92554e-25	7.19113e-24	DOWN
23551341	FGSG_04074	hypothetical protein	-	-	-	-	-	-	chr2:5210197-5211013	43	1850	4.84533	177.104	4.84533	177.104	-5.19185	1.26718e-93	1.03047e-91	DOWN
23551336	FGSG_04068	hypothetical protein	-	-	-	-	-	-	chr2:5228989-5231103	2072	6485	105.329	280.072	105.329	280.072	-1.4109	3.65745e-25	3.00602e-24	DOWN
23551327	FGSG_04058	hypothetical protein	-	-	-	-	-	-	chr2:5253358-5254283	67	369	8.22415	38.4807	8.22415	38.4807	-2.2262	3.78744e-28	3.56201e-27	DOWN
23551321	FGSG_04051	hypothetical protein	-	-	K07297	adiponectin receptor[-]	-	-	chr2:5296132-5297002	50	572	5.81194	56.487	5.81194	56.487	-3.28083	3.84073e-47	7.35466e-46	DOWN
23551305	FGSG_04035	hypothetical protein	GO:0046983	protein dimerization activity	-	-	-	-	chr2:5331642-5332889	2	32	0.155756	2.11743	0.155756	2.11743	-3.76495	4.08541e-09	1.3889e-08	DOWN
23551303	FGSG_04033	hypothetical protein	-	-	-	-	-	-	chr2:5343839-5346857	313	1244	9.54458	32.2281	9.54458	32.2281	-1.75557	9.64516e-29	9.31526e-28	DOWN
23551294	FGSG_04023	hypothetical protein	GO:0016020|GO:0016021	membrane|integral component of membrane	-	-	-	-	chr2:5371861-5373355	11	265	0.788038	16.1295	0.788038	16.1295	-4.35529	1.27825e-42	2.06792e-41	DOWN
23551293	FGSG_04022	hypothetical protein	-	-	K01426	amidase[3.5.1.4]	fgr00330|fgr00380|fgr00360	Arginine and proline metabolism - Fusarium graminearum|Tryptophan metabolism - Fusarium graminearum|Phenylalanine metabolism - Fusarium graminearum	chr2:5374035-5376039	190	3008	9.66921	130.052	9.66921	130.052	-3.74955	1.15017e-73	4.80471e-72	DOWN
23551272	FGSG_04000	hypothetical protein	-	-	-	-	-	-	chr2:5419889-5420433	33	203	6.1004	31.8819	6.1004	31.8819	-2.38576	1.29947e-23	9.93792e-23	DOWN
23551264	FGSG_03992	phosphoglycerate kinase	GO:0003824|GO:0008152|GO:0006807|GO:0016740|GO:0044237|GO:0016772|GO:0005975|GO:0006139|GO:1901135|GO:0006725|GO:0016301|GO:0006796|GO:0016052|GO:0016310|GO:0006096|GO:0009117|GO:0019752|GO:0004618|GO:0046496|GO:0006090|GO:0046034	catalytic activity|metabolic process|nitrogen compound metabolic process|transferase activity|cellular metabolic process|transferase activity, transferring phosphorus-containing groups|carbohydrate metabolic process|nucleobase-containing compound metabolic process|carbohydrate derivative metabolic process|cellular aromatic compound metabolic process|kinase activity|phosphate-containing compound m…	K00927	phosphoglycerate kinase[2.7.2.3]	fgr01100|fgr01110|fgr01130|fgr01230|fgr01200|fgr00010	Metabolic pathways - Fusarium graminearum|Biosynthesis of secondary metabolites - Fusarium graminearum|Biosynthesis of antibiotics - Fusarium graminearum|Biosynthesis of amino acids - Fusarium graminearum|Carbon metabolism - Fusarium graminearum|Glycolysis / Gluconeogenesis - Fusarium graminearum	chr2:5445793-5447617	5634	80193	346.012	4184.2	346.012	4184.2	-3.59606	1.16082e-78	5.68663e-77	DOWN
23551256	FGSG_03984	hypothetical protein	GO:0003824|GO:0016491|GO:0048037|GO:0097367|GO:0000166|GO:0010181	catalytic activity|oxidoreductase activity|cofactor binding|carbohydrate derivative binding|nucleotide binding|FMN binding	K00467	lactate 2-monooxygenase[1.13.12.4]	fgr00620	Pyruvate metabolism - Fusarium graminearum	chr2:5468506-5469854	138	11821	9.41767	685.362	9.41767	685.362	-6.18535	1.07937e-139	3.76175e-137	DOWN
23551254	FGSG_03980	hypothetical protein	-	-	-	-	-	-	chr2:5478363-5481718	120	315	3.35375	7.47936	3.35375	7.47936	-1.15714	1.38763e-14	6.80045e-14	DOWN
23551245	FGSG_03970	hypothetical protein	-	-	-	-	-	-	chr2:5508388-5509058	54	3057	15.4868	744.849	15.4868	744.849	-5.58784	6.2363e-109	8.26852e-107	DOWN
23551229	FGSG_03953	hypothetical protein	-	-	-	-	-	-	chr2:5568058-5568735	10	51	1.58185	6.8537	1.58185	6.8537	-2.11527	2.49496e-09	8.63361e-09	DOWN
23551227	FGSG_03951	hypothetical protein	GO:0003824|GO:0016020|GO:0008152|GO:0009058|GO:0006807|GO:0016740|GO:0044237|GO:0006629|GO:0016021|GO:0044255|GO:0008610|GO:0006665|GO:0008168	catalytic activity|membrane|metabolic process|biosynthetic process|nitrogen compound metabolic process|transferase activity|cellular metabolic process|lipid metabolic process|integral component of membrane|cellular lipid metabolic process|lipid biosynthetic process|sphingolipid metabolic process|methyltransferase activity	-	-	-	-	chr2:5571279-5572981	130	2021	7.76129	102.508	7.76129	102.508	-3.7233	1.19894e-69	4.36559e-68	DOWN
23551215	FGSG_03936	hypothetical protein	GO:0003824|GO:0016491	catalytic activity|oxidoreductase activity	-	-	-	-	chr2:5602357-5604137	14	131	0.787801	6.26276	0.787801	6.26276	-2.9909	1.82202e-22	1.31431e-21	DOWN
23551213	FGSG_03934	hypothetical protein	GO:0016020|GO:0005215|GO:0022857|GO:0016021	membrane|transporter activity|transmembrane transporter activity|integral component of membrane	-	-	-	-	chr2:5605886-5607986	0	242	0	10.0145	0	10.0145	#NAME?	1.32999e-47	2.57104e-46	DOWN
23551212	FGSG_03933	hypothetical protein	GO:0003824|GO:0008152|GO:0016787|GO:0006807|GO:0044237|GO:0006520|GO:0006725|GO:0016810|GO:0009072|GO:0016811|GO:0019439|GO:0009308|GO:0009063|GO:0019752|GO:0004061|GO:0009310|GO:0019441|GO:0006569	catalytic activity|metabolic process|hydrolase activity|nitrogen compound metabolic process|cellular metabolic process|cellular amino acid metabolic process|cellular aromatic compound metabolic process|hydrolase activity, acting on carbon-nitrogen (but not peptide) bonds|aromatic amino acid family metabolic process|hydrolase activity, acting on carbon-nitrogen (but not peptide) bonds, in linear a…	-	-	-	-	chr2:5608537-5609717	3	152	0.283296	12.1932	0.283296	12.1932	-5.42762	2.0378e-35	2.51845e-34	DOWN
23551211	FGSG_03932	hypothetical protein	-	-	-	-	-	-	chr2:5610970-5612389	2	31	0.168131	2.21422	0.168131	2.21422	-3.71914	6.93678e-09	2.31441e-08	DOWN
23551201	FGSG_03921	hypothetical protein	-	-	-	-	-	-	chr2:5635563-5637729	3	23	0.148502	0.967158	0.148502	0.967158	-2.70327	6.10365e-06	1.57604e-05	DOWN
23551193	FGSG_03913	hypothetical protein	GO:0003824|GO:0016491	catalytic activity|oxidoreductase activity	-	-	-	-	chr2:5654939-5655985	2	58	0.175839	4.3327	0.175839	4.3327	-4.62294	3.71245e-17	2.11412e-16	DOWN
23551163	FGSG_03882	hypothetical protein	GO:0003824|GO:0016020|GO:0005215|GO:0022857|GO:0016787|GO:0097367|GO:0000166|GO:0016021|GO:0016817|GO:0016818|GO:0042626|GO:0016462|GO:0005524|GO:0016887|GO:0042623	catalytic activity|membrane|transporter activity|transmembrane transporter activity|hydrolase activity|carbohydrate derivative binding|nucleotide binding|integral component of membrane|hydrolase activity, acting on acid anhydrides|hydrolase activity, acting on acid anhydrides, in phosphorus-containing anhydrides|ATPase activity, coupled to transmembrane movement of substances|pyrophosphatase acti…	-	-	-	-	chr2:5734258-5738946	12	1626	0.249658	28.7399	0.249658	28.7399	-6.84695	6.61414e-109	8.67519e-107	DOWN
23551158	FGSG_03875	lysophospholipase precursor	-	-	K13333	lysophospholipase[3.1.1.5]	fgr00564	Glycerophospholipid metabolism - Fusarium graminearum	chr2:5755399-5757082	1635	13291	89.3823	617.296	89.3823	617.296	-2.7879	9.10664e-57	2.26238e-55	DOWN
23551137	FGSG_03851	hypothetical protein	GO:0016020|GO:0016021	membrane|integral component of membrane	K04709	Acyl-CoA-dependent ceramide synthase[2.3.1.24]	fgr01100|fgr00600	Metabolic pathways - Fusarium graminearum|Sphingolipid metabolism - Fusarium graminearum	chr2:5823823-5825244	92	2245	6.52008	135.171	6.52008	135.171	-4.37376	3.32715e-83	1.96061e-81	DOWN
23551134	FGSG_03847	hypothetical protein	GO:0016020|GO:0016021	membrane|integral component of membrane	-	-	-	-	chr2:5837607-5838191	172	948	33.5478	157.088	33.5478	157.088	-2.22729	8.96198e-36	1.12236e-34	DOWN
23551120	FGSG_03831	hypothetical protein	GO:0003824|GO:0016020|GO:0016491|GO:0016021	catalytic activity|membrane|oxidoreductase activity|integral component of membrane	-	-	-	-	chr2:5879152-5880846	10	208	0.543147	9.5978	0.543147	9.5978	-4.14329	6.82198e-37	8.83381e-36	DOWN
23551119	FGSG_03830	hypothetical protein	-	-	-	-	-	-	chr2:5881266-5886048	27	225	0.760848	5.38656	0.760848	5.38656	-2.82368	1.37839e-28	1.31871e-27	DOWN
23551118	FGSG_03829	hypothetical protein	-	-	-	-	-	-	chr2:5886885-5888585	283	2736	15.3165	125.803	15.3165	125.803	-3.03801	8.72128e-58	2.19798e-56	DOWN
23551117	FGSG_03828	hypothetical protein	-	-	-	-	-	-	chr2:5891824-5892407	1	9	0.174121	1.3307	0.174121	1.3307	-2.93403	0.0139512	0.0235285	DOWN
23551114	FGSG_03825	hypothetical protein	-	-	-	-	-	-	chr2:5898010-5900428	358	3853	14.5125	132.697	14.5125	132.697	-3.19277	6.64813e-63	1.99248e-61	DOWN
23551106	FGSG_03817	hypothetical protein	GO:0016020|GO:0016021	membrane|integral component of membrane	-	-	-	-	chr2:5918951-5920042	1	391	0.0843497	28.0047	0.0843497	28.0047	-8.37507	9.57805e-63	2.82889e-61	DOWN
23551105	FGSG_03816	hypothetical protein	-	-	-	-	fgr01100|fgr01110|fgr01130|fgr01200|fgr00030|fgr00053	Metabolic pathways - Fusarium graminearum|Biosynthesis of secondary metabolites - Fusarium graminearum|Biosynthesis of antibiotics - Fusarium graminearum|Carbon metabolism - Fusarium graminearum|Pentose phosphate pathway - Fusarium graminearum|Ascorbate and aldarate metabolism - Fusarium graminearum	chr2:5921687-5923190	291	1542	21.4319	96.4832	21.4319	96.4832	-2.17052	3.2921e-37	4.346e-36	DOWN
23551091	FGSG_03801	hypothetical protein	GO:0003824|GO:0016491|GO:0043169|GO:0046872	catalytic activity|oxidoreductase activity|cation binding|metal ion binding	K00505	tyrosinase[1.14.18.1]	fgr01100|fgr01110|fgr00350	Metabolic pathways - Fusarium graminearum|Biosynthesis of secondary metabolites - Fusarium graminearum|Tyrosine metabolism - Fusarium graminearum	chr2:5960366-5961628	31	1730	2.58271	122.451	2.58271	122.451	-5.56717	8.44358e-97	7.62924e-95	DOWN
23551090	FGSG_03800	hypothetical protein	GO:0016020|GO:0016021	membrane|integral component of membrane	-	-	-	-	chr2:5962485-5963761	0	18	0	1.15585	0	1.15585	#NAME?	2.47519e-06	6.66352e-06	DOWN
23551078	FGSG_03787	hypothetical protein	-	-	-	-	-	-	chr2:5991046-5992009	57	734	7.25792	79.4027	7.25792	79.4027	-3.45156	8.99231e-53	2.00894e-51	DOWN
23551051	FGSG_03759	hypothetical protein	GO:0016020|GO:0006950|GO:0016021	membrane|response to stress|integral component of membrane	-	-	-	-	chr2:6050366-6051296	32	83	3.34014	7.36015	3.34014	7.36015	-1.13982	3.36808e-08	1.06794e-07	DOWN
23551042	FGSG_03749	hypothetical protein	-	-	-	-	-	-	chr2:6075048-6076353	29	4530	2.13242	282.99	2.13242	282.99	-7.05211	6.08174e-138	2.005e-135	DOWN
23551040	FGSG_03747	hypothetical protein	GO:0003824|GO:0008152|GO:0031177	catalytic activity|metabolic process|phosphopantetheine binding	-	-	-	-	chr2:6080983-6087254	20	931	0.296215	11.7143	0.296215	11.7143	-5.30548	1.02188e-79	5.23734e-78	DOWN
23551037	FGSG_03744	siderophore iron transporter mirB	GO:0016020|GO:0016021|GO:0055085	membrane|integral component of membrane|transmembrane transport	-	-	-	-	chr2:6094963-6097016	160	1480	7.77299	61.0844	7.77299	61.0844	-2.97426	1.57444e-52	3.48549e-51	DOWN
23551032	FGSG_03738	hypothetical protein	GO:0003824|GO:0008152|GO:0016787	catalytic activity|metabolic process|hydrolase activity	-	-	-	-	chr2:6113116-6114189	244	21738	20.9151	1583.04	20.9151	1583.04	-6.24201	1.09088e-146	5.11791e-144	DOWN
23551031	FGSG_03737	hypothetical protein	GO:0016020|GO:0016021|GO:0055085	membrane|integral component of membrane|transmembrane transport	-	-	-	-	chr2:6114677-6116428	67	9833	3.52061	438.965	3.52061	438.965	-6.96213	1.75167e-152	9.28996e-150	DOWN
23551030	FGSG_03736	hypothetical protein	-	-	-	-	-	-	chr2:6117080-6121531	348	9650	8.62609	203.218	8.62609	203.218	-4.55818	4.27495e-100	4.34549e-98	DOWN
23551029	FGSG_03735	hypothetical protein	GO:0003824|GO:0016020|GO:0005215|GO:0022857|GO:0016787|GO:0097367|GO:0000166|GO:0016021|GO:0016817|GO:0016818|GO:0042626|GO:0016462|GO:0005524|GO:0016887|GO:0042623	catalytic activity|membrane|transporter activity|transmembrane transporter activity|hydrolase activity|carbohydrate derivative binding|nucleotide binding|integral component of membrane|hydrolase activity, acting on acid anhydrides|hydrolase activity, acting on acid anhydrides, in phosphorus-containing anhydrides|ATPase activity, coupled to transmembrane movement of substances|pyrophosphatase acti…	-	-	-	-	chr2:6123334-6130038	688	9786	11.7488	141.976	11.7488	141.976	-3.59505	6.76294e-76	3.02177e-74	DOWN
23551019	FGSG_03725	hypothetical protein	GO:0016020|GO:0016021|GO:0055085	membrane|integral component of membrane|transmembrane transport	-	-	-	-	chr2:6151796-6153721	13	122	0.621417	4.95428	0.621417	4.95428	-2.99504	9.87012e-22	6.94725e-21	DOWN
23551006	FGSG_03711	quinate permease	GO:0016020|GO:0005215|GO:0022857|GO:0016021	membrane|transporter activity|transmembrane transporter activity|integral component of membrane	-	-	-	-	chr2:6183962-6185720	11	47	0.630921	2.29034	0.630921	2.29034	-1.86003	6.34742e-08	1.96463e-07	DOWN
23551001	FGSG_03706	hypothetical protein	-	-	-	-	-	-	chr2:6197797-6198850	0	15	0	1.21449	0	1.21449	#NAME?	2.86152e-05	6.89001e-05	DOWN
23550991	FGSG_03696	hypothetical protein	-	-	-	-	-	-	chr2:6223305-6224790	0	15	0	0.886772	0	0.886772	#NAME?	2.86152e-05	6.89001e-05	DOWN
23550988	FGSG_03693	hypothetical protein	GO:0016020|GO:0005215|GO:0022857|GO:0016021|GO:0015075|GO:0008324|GO:0046873|GO:0005375	membrane|transporter activity|transmembrane transporter activity|integral component of membrane|ion transmembrane transporter activity|cation transmembrane transporter activity|metal ion transmembrane transporter activity|copper ion transmembrane transporter activity	-	-	-	-	chr2:6231677-6232243	92	1325	16.7053	204.402	16.7053	204.402	-3.61303	4.37057e-63	1.31961e-61	DOWN
23550987	FGSG_03692	hypothetical protein	GO:0003824|GO:0016020|GO:0016491|GO:0016021	catalytic activity|membrane|oxidoreductase activity|integral component of membrane	-	-	-	-	chr2:6232688-6234802	104	3575	5.22331	152.543	5.22331	152.543	-4.8681	2.15993e-98	2.09102e-96	DOWN
23550982	FGSG_03687	hypothetical protein	-	-	-	-	-	-	chr2:6247303-6249179	251	3382	13.1665	150.721	13.1665	150.721	-3.51693	1.60233e-69	5.81702e-68	DOWN
23550981	FGSG_03686	cytochrome P450 61	-	-	K09831	sterol 22-desaturase[1.14.19.41]	fgr01100|fgr01130|fgr00100	Metabolic pathways - Fusarium graminearum|Biosynthesis of antibiotics - Fusarium graminearum|Steroid biosynthesis - Fusarium graminearum	chr2:6249573-6251341	5	1829	0.291709	90.6534	0.291709	90.6534	-8.27969	1.75799e-121	3.574e-119	DOWN
23550959	FGSG_03662	hypothetical protein	-	-	-	-	-	-	chr2:6320765-6321584	8222	53668	923.08	5118.93	923.08	5118.93	-2.47131	3.25027e-49	6.6078e-48	DOWN
23550932	FGSG_03635	hypothetical protein	-	-	-	-	-	-	chr2:6385330-6386775	0	137	0	11.0579	0	11.0579	#NAME?	1.12514e-32	1.25223e-31	DOWN
23550930	FGSG_03633	hypothetical protein	GO:0003824|GO:0008152|GO:0009058|GO:0016740|GO:0016742	catalytic activity|metabolic process|biosynthetic process|transferase activity|hydroxymethyl-, formyl- and related transferase activity	-	-	-	-	chr2:6388058-6390328	10	121	0.405387	4.16722	0.405387	4.16722	-3.36171	3.48155e-23	2.59584e-22	DOWN
23550927	FGSG_03630	hypothetical protein	-	-	-	-	-	-	chr2:6399119-6399953	819	4635	96.6641	464.764	96.6641	464.764	-2.26545	2.1927e-42	3.51928e-41	DOWN
23550924	FGSG_03627	hypothetical protein	-	-	-	-	-	-	chr2:6408357-6409612	13	171	1.31233	14.6649	1.31233	14.6649	-3.48216	3.8413e-29	3.76052e-28	DOWN
23550923	FGSG_03626	hypothetical protein	GO:0003824|GO:0016491|GO:0048037|GO:0016614|GO:0050662|GO:0000166|GO:0050660	catalytic activity|oxidoreductase activity|cofactor binding|oxidoreductase activity, acting on CH-OH group of donors|coenzyme binding|nucleotide binding|flavin adenine dinucleotide binding	-	-	-	-	chr2:6410693-6412567	16	651	0.819669	28.3342	0.819669	28.3342	-5.11136	3.23476e-69	1.16394e-67	DOWN
23550892	FGSG_03590	hypothetical protein	GO:0008152|GO:0030638	metabolic process|polyketide metabolic process	-	-	-	-	chr2:6513337-6514783	57	1059	3.9307	62.0429	3.9307	62.0429	-3.98041	7.81301e-66	2.56191e-64	DOWN
23550883	FGSG_03581	hypothetical protein	-	-	-	-	-	-	chr2:6534332-6534928	184	683	28.374	89.4795	28.374	89.4795	-1.65699	1.37693e-24	1.09992e-23	DOWN
23550873	FGSG_03570	hypothetical protein	-	-	-	-	-	-	chr2:6563431-6566253	5	17	0.174561	0.504209	0.174561	0.504209	-1.53029	0.00268218	0.0050693	DOWN
23550872	FGSG_03569	galactose oxidase precursor	GO:0003824|GO:0016491|GO:0016614|GO:0045480	catalytic activity|oxidoreductase activity|oxidoreductase activity, acting on CH-OH group of donors|galactose oxidase activity	K04618	galactose oxidase[1.1.3.9]	fgr00052	Galactose metabolism - Fusarium graminearum	chr2:6568758-6570962	2751	21668	114.857	768.578	114.857	768.578	-2.74235	8.33285e-56	2.02076e-54	DOWN
23550871	FGSG_03568	hypothetical protein	GO:0003824|GO:0016740|GO:0008168|GO:0008171	catalytic activity|transferase activity|methyltransferase activity|O-methyltransferase activity	-	-	-	-	chr2:6571799-6573088	17	102	1.2913	6.58227	1.2913	6.58227	-2.34976	5.57889e-16	2.94977e-15	DOWN
23550870	FGSG_03567	hypothetical protein	-	-	-	-	-	-	chr2:6573642-6575128	23	285	2.03397	21.4127	2.03397	21.4127	-3.39609	2.06726e-37	2.7439e-36	DOWN
23550868	FGSG_03565	hypothetical protein	-	-	-	-	-	-	chr2:6582893-6583869	1567	8659	157.317	738.543	157.317	738.543	-2.23101	6.35925e-43	1.04401e-41	DOWN
23550861	FGSG_03558	hypothetical protein	-	-	-	-	-	-	chr2:6597278-6598577	9	82	0.746419	5.77786	0.746419	5.77786	-2.95248	4.73142e-17	2.6707e-16	DOWN
23550815	FGSG_03511	hypothetical protein	-	-	-	-	-	-	chr2:6713817-6714968	2	51	0.159812	3.46255	0.159812	3.46255	-4.43738	2.75344e-15	1.40471e-14	DOWN
23550783	FGSG_03477	hypothetical protein	GO:0016020|GO:0005215|GO:0005623|GO:0005886|GO:0016021|GO:0031924	membrane|transporter activity|cell|plasma membrane|integral component of membrane|vitamin B6 transporter activity	-	-	-	-	chr2:6797528-6799265	0	875	0	41.857	0	41.857	#NAME?	5.63102e-92	4.31995e-90	DOWN
23550782	FGSG_03476	hypothetical protein	GO:0016020|GO:0016021	membrane|integral component of membrane	-	-	-	-	chr2:6799917-6801288	23	111	1.86717	7.65573	1.86717	7.65573	-2.03569	2.3424e-15	1.20053e-14	DOWN
23550770	FGSG_03462	hypothetical protein	GO:0003824|GO:0008152|GO:0016787|GO:0030246|GO:0005975|GO:0016798|GO:0004553	catalytic activity|metabolic process|hydrolase activity|carbohydrate binding|carbohydrate metabolic process|hydrolase activity, acting on glycosyl bonds|hydrolase activity, hydrolyzing O-glycosyl compounds	K01187	alpha-glucosidase[3.2.1.20]	fgr01100|fgr00500|fgr00052	Metabolic pathways - Fusarium graminearum|Starch and sucrose metabolism - Fusarium graminearum|Galactose metabolism - Fusarium graminearum	chr2:6834147-6837070	10	737	0.314855	19.7137	0.314855	19.7137	-5.96837	2.57338e-79	1.29177e-77	DOWN
23550769	FGSG_03460	hypothetical protein	GO:0016020|GO:0016021|GO:0055085	membrane|integral component of membrane|transmembrane transport	-	-	-	-	chr2:6840139-6842677	6	1791	0.235126	59.6335	0.235126	59.6335	-7.98654	1.29068e-120	2.4221e-118	DOWN
23550768	FGSG_03459	hypothetical protein	-	-	-	-	-	-	chr2:6843981-6845688	65	163	4.63877	9.8827	4.63877	9.8827	-1.09116	5.10019e-11	1.98824e-10	DOWN
23550761	FGSG_03452	hypothetical protein	-	-	-	-	-	-	chr2:6857762-6860510	4907	15318	170.985	453.468	170.985	453.468	-1.40713	2.40845e-25	1.99581e-24	DOWN
23550758	FGSG_03448	hypothetical protein	GO:0016020|GO:0016021	membrane|integral component of membrane	-	-	-	-	chr2:6869790-6870776	180	925	17.7419	77.4591	17.7419	77.4591	-2.12627	8.15249e-34	9.39925e-33	DOWN
23550741	FGSG_03430	hypothetical protein	GO:0003824|GO:0016491	catalytic activity|oxidoreductase activity	-	-	-	-	chr2:6914231-6915565	11	939	0.889051	64.4792	0.889051	64.4792	-6.18042	3.16497e-87	2.15678e-85	DOWN
23550733	FGSG_03422	hypothetical protein	GO:0003824|GO:0016829|GO:0016831	catalytic activity|lyase activity|carboxy-lyase activity	-	-	-	-	chr2:6936080-6936715	7	3099	1.01324	381.103	1.01324	381.103	-8.55506	2.38328e-141	9.08477e-139	DOWN
23550729	FGSG_03418	chitin synthase 1	-	-	K00698	chitin synthase[2.4.1.16]	fgr00520	Amino sugar and nucleotide sugar metabolism - Fusarium graminearum	chr2:6947097-6950800	253	5397	6.68336	121.123	6.68336	121.123	-4.17976	1.57852e-87	1.08784e-85	DOWN
23550713	FGSG_03400	hypothetical protein	GO:0016020|GO:0016021	membrane|integral component of membrane	-	-	-	-	chr2:7014707-7016606	678	1888	32.8513	77.7188	32.8513	77.7188	-1.24231	8.72112e-21	5.87736e-20	DOWN
23550692	FGSG_03378	hypothetical protein	-	-	-	-	-	-	chr2:7075143-7079021	24	18633	0.637656	420.588	0.637656	420.588	-9.36542	1.2245e-201	7.4682e-198	DOWN
23550687	FGSG_03372	hypothetical protein	-	-	-	-	-	-	chr2:7098245-7099448	0	16	0	1.03939	0	1.03939	#NAME?	1.54285e-05	3.8228e-05	DOWN
23550662	FGSG_03347	hypothetical protein	GO:0016020|GO:0005215|GO:0022857|GO:0016021|GO:0006857	membrane|transporter activity|transmembrane transporter activity|integral component of membrane|oligopeptide transport	-	-	-	-	chr2:7152432-7154281	863	4211	44.36	183.894	44.36	183.894	-2.05154	1.43104e-37	1.90983e-36	DOWN
23550659	FGSG_03344	hypothetical protein	-	-	-	-	-	-	chr2:7161232-7162741	1127	11639	74.2152	651.158	74.2152	651.158	-3.13322	1.28792e-65	4.18935e-64	DOWN
23550651	FGSG_03336	hypothetical protein	GO:0016020|GO:0016021	membrane|integral component of membrane	-	-	-	-	chr2:7192597-7193975	8	149	0.732867	11.5957	0.732867	11.5957	-3.9839	1.21806e-29	1.20796e-28	DOWN
23550650	FGSG_03335	hypothetical protein	-	-	-	-	-	-	chr2:7194787-7195674	248	3009	27.2124	280.503	27.2124	280.503	-3.36568	2.1581e-65	6.98262e-64	DOWN
23550645	FGSG_03330	hypothetical protein	GO:0016020|GO:0005215|GO:0016021|GO:0055085	membrane|transporter activity|integral component of membrane|transmembrane transport	-	-	-	-	chr2:7206613-7208165	55	378	3.62966	21.1931	3.62966	21.1931	-2.54569	2.38396e-32	2.63402e-31	DOWN
23550637	FGSG_03321	hypothetical protein	GO:0003824|GO:0016020|GO:0008152|GO:0016787|GO:0016788|GO:0016021|GO:0008484	catalytic activity|membrane|metabolic process|hydrolase activity|hydrolase activity, acting on ester bonds|integral component of membrane|sulfuric ester hydrolase activity	-	-	-	-	chr2:7233039-7235660	661	2142	23.2084	63.8946	23.2084	63.8946	-1.46105	8.76903e-25	7.0697e-24	DOWN
23550611	FGSG_03294	hypothetical protein	-	-	-	-	-	-	chr2:7312686-7314928	142	372	6.61236	14.7168	6.61236	14.7168	-1.15423	3.27606e-15	1.66367e-14	DOWN
23550598	FGSG_03279	hypothetical protein	GO:0016020|GO:0016021|GO:0055085	membrane|integral component of membrane|transmembrane transport	-	-	-	-	chr2:7344455-7347355	4	47	0.144565	1.44327	0.144565	1.44327	-3.31955	5.18276e-12	2.15398e-11	DOWN
23550584	FGSG_03264	hypothetical protein	GO:0003824|GO:0016491|GO:0004497|GO:0016705|GO:0043169|GO:0020037|GO:0046872|GO:0005506	catalytic activity|oxidoreductase activity|monooxygenase activity|oxidoreductase activity, acting on paired donors, with incorporation or reduction of molecular oxygen|cation binding|heme binding|metal ion binding|iron ion binding	-	-	-	-	chr2:7385569-7386821	0	81	0	5.27938	0	5.27938	#NAME?	5.85329e-22	4.15833e-21	DOWN
23550579	FGSG_03259	hypothetical protein	GO:0003824|GO:0016491	catalytic activity|oxidoreductase activity	-	-	fgr00920	Sulfur metabolism - Fusarium graminearum	chr2:7397187-7398527	247	896	16.9568	52.2585	16.9568	52.2585	-1.6238	2.95809e-25	2.44463e-24	DOWN
23550558	FGSG_03237	hypothetical protein	-	-	-	-	-	-	chr2:7462159-7463540	362	1012	26.1587	62.1282	26.1587	62.1282	-1.24796	1.16041e-19	7.44199e-19	DOWN
23550545	FGSG_03223	hypothetical protein	-	-	-	-	-	-	chr2:7497466-7500406	1790	4496	59.6414	127.269	59.6414	127.269	-1.0935	3.35867e-19	2.10313e-18	DOWN
23550517	FGSG_03192	hypothetical protein	-	-	-	-	-	-	chr2:7579834-7580718	0	34	0	3.97497	0	3.97497	#NAME?	1.42164e-10	5.35718e-10	DOWN
23550516	FGSG_03191	hypothetical protein	-	-	-	-	-	-	chr2:7582613-7584219	20	637	1.23244	33.3477	1.23244	33.3477	-4.758	1.02323e-65	3.34621e-64	DOWN
23550514	FGSG_03189	hypothetical protein	-	-	-	-	-	-	chr2:7587721-7589060	37	684	3.1804	49.951	3.1804	49.951	-3.97323	2.03366e-58	5.23346e-57	DOWN
23550511	FGSG_03184	hypothetical protein	-	-	-	-	-	-	chr2:7603704-7604489	3	25	0.351417	2.48768	0.351417	2.48768	-2.82354	2.1476e-06	5.83438e-06	DOWN
23550491	FGSG_03163	hypothetical protein	GO:0003824|GO:0016491|GO:0048037|GO:0004497|GO:0016705|GO:0050662|GO:0000166|GO:0050661|GO:0016709|GO:0050660|GO:0004499	catalytic activity|oxidoreductase activity|cofactor binding|monooxygenase activity|oxidoreductase activity, acting on paired donors, with incorporation or reduction of molecular oxygen|coenzyme binding|nucleotide binding|NADP binding|oxidoreductase activity, acting on paired donors, with incorporation or reduction of molecular oxygen, NAD(P)H as one donor, and incorporation of one atom of oxygen|…	-	-	-	-	chr2:7659273-7661289	9	45	0.490542	2.08384	0.490542	2.08384	-2.08679	1.20663e-08	3.96082e-08	DOWN
23550490	FGSG_03162	hypothetical protein	GO:0016020|GO:0005215|GO:0022857|GO:0016021	membrane|transporter activity|transmembrane transporter activity|integral component of membrane	-	-	-	-	chr2:7661906-7662977	41	142	3.84764	11.3213	3.84764	11.3213	-1.557	9.52394e-14	4.459e-13	DOWN
23550456	FGSG_03127	hypothetical protein	GO:0003824|GO:0008152|GO:0016787|GO:0016788|GO:0005975|GO:0042578|GO:0016791	catalytic activity|metabolic process|hydrolase activity|hydrolase activity, acting on ester bonds|carbohydrate metabolic process|phosphoric ester hydrolase activity|phosphatase activity	K01100	sedoheptulose-bisphosphatase[3.1.3.37]	fgr01100|fgr01200	Metabolic pathways - Fusarium graminearum|Carbon metabolism - Fusarium graminearum	chr2:7756405-7757406	687	1890	63.1197	147.527	63.1197	147.527	-1.22482	1.84035e-20	1.21804e-19	DOWN
23550455	FGSG_03126	hypothetical protein	-	-	-	-	-	-	chr2:7757902-7758523	744	3296	121.874	458.7	121.874	458.7	-1.91215	3.07615e-34	3.6045e-33	DOWN
23550452	FGSG_03123	hypothetical protein	-	-	-	-	-	-	chr2:7770173-7770691	2	576	0.354728	86.8026	0.354728	86.8026	-7.93488	2.20716e-76	1.01214e-74	DOWN
23550443	FGSG_03113	hypothetical protein	-	-	-	-	-	-	chr2:7798015-7799785	4	171	0.292926	10.6399	0.292926	10.6399	-5.18281	1.17005e-36	1.49605e-35	DOWN
23550435	FGSG_03104	hypothetical protein	-	-	-	-	-	-	chr2:7823124-7824423	4	191	0.339049	13.7556	0.339049	13.7556	-5.34238	3.01101e-41	4.6141e-40	DOWN
23550425	FGSG_03094	hypothetical protein	-	-	-	-	-	-	chr2:7845512-7846358	4	34	0.461413	3.3324	0.461413	3.3324	-2.85243	7.71158e-09	2.56031e-08	DOWN
23550423	FGSG_03091	hypothetical protein	-	-	-	-	-	-	chr2:7852896-7853914	0	115	0	9.48782	0	9.48782	#NAME?	1.1322e-28	1.09002e-27	DOWN
23550418	FGSG_03086	hypothetical protein	GO:0003824|GO:0016020|GO:0016491|GO:0016705|GO:0043169|GO:0016021|GO:0020037|GO:0046872|GO:0005506	catalytic activity|membrane|oxidoreductase activity|oxidoreductase activity, acting on paired donors, with incorporation or reduction of molecular oxygen|cation binding|integral component of membrane|heme binding|metal ion binding|iron ion binding	-	-	-	-	chr2:7866891-7868925	47	194	2.49099	8.73532	2.49099	8.73532	-1.81014	2.62723e-18	1.581e-17	DOWN
23550417	FGSG_03085	hypothetical protein	-	-	-	-	-	-	chr2:7869119-7870334	1	27	0.0862452	1.97731	0.0862452	1.97731	-4.51895	7.04361e-09	2.34556e-08	DOWN
23550416	FGSG_03083	hypothetical protein	GO:0016020|GO:0005215|GO:0022857|GO:0016021	membrane|transporter activity|transmembrane transporter activity|integral component of membrane	-	-	-	-	chr2:7875924-7877692	36	206	1.99052	9.67677	1.99052	9.67677	-2.28138	4.49659e-23	3.34651e-22	DOWN
23550412	FGSG_03079	hypothetical protein	-	-	-	-	-	-	chr2:7889599-7890422	691	3150	77.2017	298.993	77.2017	298.993	-1.95341	5.46871e-35	6.60468e-34	DOWN
23550411	FGSG_03078	hypothetical protein	-	-	-	-	-	-	chr2:7890437-7891866	78	257	5.0215	14.0564	5.0215	14.0564	-1.48504	4.41514e-17	2.50028e-16	DOWN
23550400	FGSG_03065	phytoene dehydrogenase	-	-	K15745	phytoene desaturase (3,4-didehydrolycopene-forming)[1.3.99.30]	fgr01100|fgr01110|fgr00906	Metabolic pathways - Fusarium graminearum|Biosynthesis of secondary metabolites - Fusarium graminearum|Carotenoid biosynthesis - Fusarium graminearum	chr2:7928326-7930202	8	1156	0.427222	52.4443	0.427222	52.4443	-6.93966	2.07564e-99	2.05842e-97	DOWN
23550396	FGSG_03061	hypothetical protein	GO:0003824|GO:0016491|GO:0043169|GO:0046872|GO:0008270	catalytic activity|oxidoreductase activity|cation binding|metal ion binding|zinc ion binding	-	-	-	-	chr2:7942168-7943485	149	11470	11.7844	770.705	11.7844	770.705	-6.03123	2.97711e-136	8.85726e-134	DOWN
23550394	FGSG_03059	hypothetical protein	-	-	-	-	-	-	chr2:7946267-7947250	355	2405	35.1416	202.26	35.1416	202.26	-2.52496	3.70351e-46	6.80353e-45	DOWN
23550383	FGSG_03046	hypothetical protein	-	-	-	-	-	-	chr2:7976015-7976969	23	4662	2.21714	381.809	2.21714	381.809	-7.42801	2.82842e-143	1.15003e-140	DOWN
23550371	FGSG_03033	hypothetical protein	GO:0016020|GO:0016021|GO:0055085	membrane|integral component of membrane|transmembrane transport	-	-	-	-	chr2:8007395-8009321	32	144	1.70783	6.52906	1.70783	6.52906	-1.93471	6.59636e-17	3.68418e-16	DOWN
23550365	FGSG_03026	hypothetical protein	GO:0003824|GO:0008152|GO:0009058|GO:0016491|GO:0006807|GO:0044237|GO:0051536|GO:0006139|GO:0006725|GO:0006260|GO:0008998	catalytic activity|metabolic process|biosynthetic process|oxidoreductase activity|nitrogen compound metabolic process|cellular metabolic process|iron-sulfur cluster binding|nucleobase-containing compound metabolic process|cellular aromatic compound metabolic process|DNA replication|ribonucleoside-triphosphate reductase activity	-	-	-	-	chr2:8027449-8029926	141	17040	5.23836	537.831	5.23836	537.831	-6.6819	1.06051e-154	6.16003e-152	DOWN
23550364	FGSG_03025	hypothetical protein	-	-	-	-	-	-	chr2:8030699-8031511	23	882	2.60439	84.8508	2.60439	84.8508	-5.02591	5.70552e-76	2.55867e-74	DOWN
23550348	FGSG_03009	hypothetical protein	GO:0016020|GO:0016021	membrane|integral component of membrane	-	-	-	-	chr2:8073527-8074841	4	2978	0.307609	194.584	0.307609	194.584	-9.30509	1.17477e-141	4.62254e-139	DOWN
23550346	FGSG_03006	hypothetical protein	GO:0003824|GO:0016740|GO:0016746|GO:0016747	catalytic activity|transferase activity|transferase activity, transferring acyl groups|transferase activity, transferring acyl groups other than amino-acyl groups	-	-	-	-	chr2:8081649-8083163	4	45	0.243041	2.32317	0.243041	2.32317	-3.25682	1.33778e-11	5.41235e-11	DOWN
23550345	FGSG_03005	hypothetical protein	-	-	-	-	-	-	chr2:8085233-8086218	5	19	0.521902	1.68487	0.521902	1.68487	-1.69079	0.000339552	0.000721326	DOWN
23550339	FGSG_02999	hypothetical protein	-	-	-	-	-	-	chr2:8095332-8096389	29	77	2.65651	5.99243	2.65651	5.99243	-1.17361	5.91419e-08	1.83472e-07	DOWN
23550326	FGSG_02984	hypothetical protein	-	-	-	-	-	-	chr2:8128894-8130485	5	2161	0.420765	154.495	0.420765	154.495	-8.52033	2.46688e-128	6.01819e-126	DOWN
23550320	FGSG_02978	hypothetical protein	GO:0016020|GO:0005215|GO:0022857|GO:0016021	membrane|transporter activity|transmembrane transporter activity|integral component of membrane	-	-	-	-	chr2:8148505-8150548	1547	45676	73.5253	1844.32	73.5253	1844.32	-4.6487	3.14512e-108	3.91471e-106	DOWN
23550309	FGSG_02966	hypothetical protein	-	-	-	-	-	-	chr2:8187290-8189159	161	4841	9.26363	236.642	9.26363	236.642	-4.67499	7.79747e-98	7.26057e-96	DOWN
23550295	FGSG_02950	hypothetical protein	GO:0016020|GO:0016021	membrane|integral component of membrane	-	-	-	-	chr2:8218396-8220010	24	1414	1.3681	68.4786	1.3681	68.4786	-5.64541	2.31371e-93	1.86905e-91	DOWN
23550294	FGSG_02949	hypothetical protein	GO:0016020|GO:0016021	membrane|integral component of membrane	-	-	-	-	chr2:8221884-8223488	7	28	0.401508	1.36445	0.401508	1.36445	-1.76482	2.14197e-05	5.23916e-05	DOWN
23550280	FGSG_02933	hypothetical protein	-	-	-	-	-	-	chr2:8264852-8267059	13	43	0.542051	1.52316	0.542051	1.52316	-1.49057	8.97687e-07	2.52246e-06	DOWN
23550273	FGSG_02926	hypothetical protein	GO:0016020|GO:0016021	membrane|integral component of membrane	-	-	-	-	chr2:8281556-8282583	388	3171	34.7468	241.257	34.7468	241.257	-2.79562	4.32748e-53	9.77529e-52	DOWN
23550272	FGSG_02925	hypothetical protein	-	-	-	-	-	-	chr2:8284170-8286891	28	118	0.946982	3.39055	0.946982	3.39055	-1.84011	1.54852e-14	7.5707e-14	DOWN
23550267	FGSG_02920	hypothetical protein	GO:0003824|GO:0008152|GO:0016787|GO:0030246|GO:0005975|GO:0016798|GO:0004553	catalytic activity|metabolic process|hydrolase activity|carbohydrate binding|carbohydrate metabolic process|hydrolase activity, acting on glycosyl bonds|hydrolase activity, hydrolyzing O-glycosyl compounds	-	-	-	-	chr2:8295605-8298145	8	25	0.289859	0.769505	0.289859	0.769505	-1.40858	0.000352577	0.000745233	DOWN
23550265	FGSG_02918	hypothetical protein	GO:0003824|GO:0016787|GO:0008233|GO:0004190	catalytic activity|hydrolase activity|peptidase activity|aspartic-type endopeptidase activity	K01381	saccharopepsin[3.4.23.25]	fgr04138	Autophagy - yeast - Fusarium graminearum	chr2:8301146-8302360	63	226	4.99551	15.2249	4.99551	15.2249	-1.60773	1.79846e-17	1.04564e-16	DOWN
23550259	FGSG_02911	hypothetical protein	-	-	-	-	-	-	chr2:8317385-8317747	10	48	2.53618	10.3422	2.53618	10.3422	-2.02782	1.27337e-08	4.16419e-08	DOWN
23550247	FGSG_02898	hypothetical protein	-	-	-	-	-	-	chr2:8360177-8364003	2	156	0.0505502	3.35014	0.0505502	3.35014	-6.05036	6.04075e-36	7.58858e-35	DOWN
23550220	FGSG_02870	hypothetical protein	GO:0003824|GO:0016020|GO:0005215|GO:0022857|GO:0016787|GO:0097367|GO:0000166|GO:0016021|GO:0016817|GO:0016818|GO:0042626|GO:0016462|GO:0005524|GO:0016887|GO:0042623	catalytic activity|membrane|transporter activity|transmembrane transporter activity|hydrolase activity|carbohydrate derivative binding|nucleotide binding|integral component of membrane|hydrolase activity, acting on acid anhydrides|hydrolase activity, acting on acid anhydrides, in phosphorus-containing anhydrides|ATPase activity, coupled to transmembrane movement of substances|pyrophosphatase acti…	-	-	-	-	chr2:8435531-8440422	52	389	1.01251	6.43502	1.01251	6.43502	-2.668	2.43157e-34	2.85745e-33	DOWN
23550216	FGSG_02866	hypothetical protein	GO:0003824	catalytic activity	-	-	-	-	chr2:8445814-8447016	51	320	4.08631	21.7825	4.08631	21.7825	-2.4143	6.0914e-29	5.91395e-28	DOWN
23550184	FGSG_02826	hypothetical protein	-	-	-	-	-	-	chr2:8547760-8548377	26	504	3.87311	63.7852	3.87311	63.7852	-4.04166	9.80529e-54	2.2567e-52	DOWN
23550182	FGSG_02824	hypothetical protein	-	-	-	-	-	-	chr2:8552308-8553946	26	100	1.90876	6.23704	1.90876	6.23704	-1.70823	2.20111e-12	9.37142e-12	DOWN
23550181	FGSG_02823	hypothetical protein	-	-	K13333	lysophospholipase[3.1.1.5]	fgr00564	Glycerophospholipid metabolism - Fusarium graminearum	chr2:8554845-8556799	0	26	0	1.09154	0	1.09154	#NAME?	2.21221e-08	7.10492e-08	DOWN
23550172	FGSG_02814	hypothetical protein	GO:0046983	protein dimerization activity	-	-	-	-	chr2:8581438-8583036	534	4420	39.6137	278.566	39.6137	278.566	-2.81395	1.1787e-54	2.7703e-53	DOWN
23550165	FGSG_02807	hypothetical protein	GO:0003824|GO:0016020|GO:0008152|GO:0016787|GO:0005975|GO:0016798|GO:0016021|GO:0004553	catalytic activity|membrane|metabolic process|hydrolase activity|carbohydrate metabolic process|hydrolase activity, acting on glycosyl bonds|integral component of membrane|hydrolase activity, hydrolyzing O-glycosyl compounds	-	-	-	-	chr2:8601614-8603693	1040	3547	49.0238	142.048	49.0238	142.048	-1.53483	7.41367e-27	6.62505e-26	DOWN
23550152	FGSG_02794	hypothetical protein	GO:0016020|GO:0016021	membrane|integral component of membrane	-	-	-	-	chr2:8650869-8652086	554	2092	46.0721	147.806	46.0721	147.806	-1.68174	8.92114e-29	8.62967e-28	DOWN
23550129	FGSG_02770	fructose-bisphosphate aldolase	GO:0003824|GO:0008152|GO:0006807|GO:0016829|GO:0044237|GO:0005975|GO:0043169|GO:0006139|GO:1901135|GO:0006725|GO:0006796|GO:0046872|GO:0016052|GO:0016832|GO:0004332|GO:0016310|GO:0006096|GO:0009117|GO:0019752|GO:0046496|GO:0008270|GO:0006090|GO:0046034	catalytic activity|metabolic process|nitrogen compound metabolic process|lyase activity|cellular metabolic process|carbohydrate metabolic process|cation binding|nucleobase-containing compound metabolic process|carbohydrate derivative metabolic process|cellular aromatic compound metabolic process|phosphate-containing compound metabolic process|metal ion binding|carbohydrate catabolic process|aldeh…	K01624	fructose-bisphosphate aldolase, class II[4.1.2.13]	fgr01100|fgr01110|fgr01130|fgr01230|fgr01200|fgr00010|fgr00051|fgr00030|fgr00680	Metabolic pathways - Fusarium graminearum|Biosynthesis of secondary metabolites - Fusarium graminearum|Biosynthesis of antibiotics - Fusarium graminearum|Biosynthesis of amino acids - Fusarium graminearum|Carbon metabolism - Fusarium graminearum|Glycolysis / Gluconeogenesis - Fusarium graminearum|Fructose and mannose metabolism - Fusarium graminearum|Pentose phosphate pathway - Fusarium graminear…	chr1:8905200-8906746	8666	54067	578.536	3066.52	578.536	3066.52	-2.40612	1.27034e-47	2.45962e-46	DOWN
23550110	FGSG_02751	inositol oxygenase 4	GO:0003824|GO:0008152|GO:0005623|GO:0005622|GO:0016491|GO:0044237|GO:0016701|GO:0005975|GO:0043169|GO:0005737|GO:0019310|GO:0050113|GO:0046872|GO:0016052|GO:0005506	catalytic activity|metabolic process|cell|intracellular|oxidoreductase activity|cellular metabolic process|oxidoreductase activity, acting on single donors with incorporation of molecular oxygen|carbohydrate metabolic process|cation binding|cytoplasm|inositol catabolic process|inositol oxygenase activity|metal ion binding|carbohydrate catabolic process|iron ion binding	K00469	inositol oxygenase[1.13.99.1]	fgr00562|fgr00053	Inositol phosphate metabolism - Fusarium graminearum|Ascorbate and aldarate metabolism - Fusarium graminearum	chr1:8857213-8858139	13	275	1.2911	23.2023	1.2911	23.2023	-4.16759	1.04473e-42	1.7037e-41	DOWN
23550108	FGSG_02749	hypothetical protein	-	-	-	-	-	-	chr1:8840999-8845109	359	2194	9.66372	50.1751	9.66372	50.1751	-2.37632	9.6454e-43	1.57714e-41	DOWN
23550102	FGSG_02743	hypothetical protein	GO:0008152|GO:0005623|GO:0009058|GO:0005622|GO:0006807|GO:0044237|GO:0043169|GO:0006139|GO:0006725|GO:0003676|GO:0043231|GO:0005634|GO:0003677|GO:0046872|GO:0016070|GO:0006351|GO:0008270	metabolic process|cell|biosynthetic process|intracellular|nitrogen compound metabolic process|cellular metabolic process|cation binding|nucleobase-containing compound metabolic process|cellular aromatic compound metabolic process|nucleic acid binding|intracellular membrane-bounded organelle|nucleus|DNA binding|metal ion binding|RNA metabolic process|transcription, DNA-templated|zinc ion binding	-	-	-	-	chr1:8811254-8814799	1146	3083	30.687	70.1367	30.687	70.1367	-1.19254	1.05535e-20	7.07703e-20	DOWN
23550097	FGSG_02738	hypothetical protein	-	-	-	-	-	-	chr1:8796592-8799897	191	1251	5.39874	30.0412	5.39874	30.0412	-2.47625	8.0213e-42	1.26413e-40	DOWN
23550094	FGSG_02734	hypothetical protein	-	-	-	-	-	-	chr1:8785012-8787674	39	301	1.6952	11.1152	1.6952	11.1152	-2.71301	1.30683e-31	1.39709e-30	DOWN
23550091	FGSG_02730	hypothetical protein	GO:0008152|GO:0006807|GO:0044237|GO:0051726|GO:0007049|GO:0006796|GO:0019901|GO:0016310|GO:0006464|GO:0000079|GO:0045859	metabolic process|nitrogen compound metabolic process|cellular metabolic process|regulation of cell cycle|cell cycle|phosphate-containing compound metabolic process|protein kinase binding|phosphorylation|cellular protein modification process|regulation of cyclin-dependent protein serine/threonine kinase activity|regulation of protein kinase activity	-	-	-	-	chr1:8760169-8762187	309	6800	14.8393	277.437	14.8393	277.437	-4.22467	6.01781e-90	4.36936e-88	DOWN
23550083	FGSG_02720	hypothetical protein	GO:0003824|GO:0008152|GO:0005623|GO:0016787|GO:0005618|GO:0005975|GO:0071555|GO:0016798|GO:0004553	catalytic activity|metabolic process|cell|hydrolase activity|cell wall|carbohydrate metabolic process|cell wall organization|hydrolase activity, acting on glycosyl bonds|hydrolase activity, hydrolyzing O-glycosyl compounds	-	-	-	-	chr1:8726506-8728097	1431	5855	91.8685	319.342	91.8685	319.342	-1.79746	5.67551e-33	6.36889e-32	DOWN
23550081	FGSG_02718	hypothetical protein	-	-	-	-	-	-	chr1:8712469-8713634	229	2108	18.9587	148.267	18.9587	148.267	-2.96727	7.93264e-55	1.87524e-53	DOWN
23550058	FGSG_02693	hypothetical protein	-	-	-	-	-	-	chr1:8639164-8639999	46	851	6.03255	94.8135	6.03255	94.8135	-3.97425	2.60099e-62	7.57203e-61	DOWN
23550054	FGSG_02689	hypothetical protein	GO:0016020|GO:0016021	membrane|integral component of membrane	-	-	-	-	chr1:8630398-8632900	853	3512	31.3736	109.742	31.3736	109.742	-1.80649	3.37677e-32	3.69084e-31	DOWN
23550053	FGSG_02688	hypothetical protein	GO:0016020|GO:0016021|GO:0055085	membrane|integral component of membrane|transmembrane transport	-	-	-	-	chr1:8627630-8629160	112	438	7.57038	25.1521	7.57038	25.1521	-1.73224	2.6476e-23	1.99355e-22	DOWN
23550051	FGSG_02686	ribonuclease Trv	GO:0003824|GO:0016787|GO:0016788|GO:0003676|GO:0003723|GO:0004518|GO:0004540|GO:0004519|GO:0004521|GO:0033897	catalytic activity|hydrolase activity|hydrolase activity, acting on ester bonds|nucleic acid binding|RNA binding|nuclease activity|ribonuclease activity|endonuclease activity|endoribonuclease activity|ribonuclease T2 activity	-	-	-	-	chr1:8622631-8623518	0	23	0	2.14156	0	2.14156	#NAME?	1.26331e-07	3.81905e-07	DOWN
23550046	FGSG_02681	hypothetical protein	GO:0016020|GO:0016021	membrane|integral component of membrane	-	-	-	-	chr1:8612856-8614145	12	197	0.856386	11.9441	0.856386	11.9441	-3.8019	1.4049e-33	1.60609e-32	DOWN
23550040	FGSG_02675	hypothetical protein	GO:0016020|GO:0016021|GO:0055085	membrane|integral component of membrane|transmembrane transport	-	-	-	-	chr1:8596981-8598726	42	202	2.21451	9.04866	2.21451	9.04866	-2.03072	1.47946e-20	9.83995e-20	DOWN
23550034	FGSG_02669	hypothetical protein	-	-	-	-	-	-	chr1:8586162-8587247	1	39	0.101331	3.35565	0.101331	3.35565	-5.04944	3.33429e-12	1.40344e-11	DOWN
23550024	FGSG_02658	endoglucanase-5	GO:0003824|GO:0008152|GO:0005576|GO:0016787|GO:0030246|GO:0005975|GO:0016798|GO:0004553|GO:0030248|GO:0008810	catalytic activity|metabolic process|extracellular region|hydrolase activity|carbohydrate binding|carbohydrate metabolic process|hydrolase activity, acting on glycosyl bonds|hydrolase activity, hydrolyzing O-glycosyl compounds|cellulose binding|cellulase activity	-	-	-	-	chr1:8554811-8556119	13	46466	0.957479	2907.39	0.957479	2907.39	-11.5682	2.87372e-250	3.50536e-246	DOWN
23550009	FGSG_02643	hypothetical protein	-	-	-	-	-	-	chr1:8511240-8514137	579	4255	19.2292	120.056	19.2292	120.056	-2.64234	1.34666e-50	2.83217e-49	DOWN
23550000	FGSG_02634	hypothetical protein	GO:0008152|GO:0006629	metabolic process|lipid metabolic process	-	-	-	-	chr1:8484260-8486218	311	1664	15.3435	69.746	15.3435	69.746	-2.18448	8.1949e-38	1.10577e-36	DOWN
23549999	FGSG_02632	hypothetical protein	GO:0003824|GO:0008152|GO:0016787|GO:0044237|GO:0005975|GO:0016798|GO:0004553|GO:0016052|GO:0000272|GO:0015926|GO:0102483|GO:0008422|GO:0030245	catalytic activity|metabolic process|hydrolase activity|cellular metabolic process|carbohydrate metabolic process|hydrolase activity, acting on glycosyl bonds|hydrolase activity, hydrolyzing O-glycosyl compounds|carbohydrate catabolic process|polysaccharide catabolic process|glucosidase activity|scopolin beta-glucosidase activity|beta-glucosidase activity|cellulose catabolic process	K05349	beta-glucosidase[3.2.1.21]	fgr01100|fgr01110|fgr00500|fgr00460	Metabolic pathways - Fusarium graminearum|Biosynthesis of secondary metabolites - Fusarium graminearum|Starch and sucrose metabolism - Fusarium graminearum|Cyanoamino acid metabolism - Fusarium graminearum	chr1:8474838-8477388	18	148	0.663085	4.63204	0.663085	4.63204	-2.80438	4.73192e-23	3.51308e-22	DOWN
23549984	FGSG_02616	hypothetical protein	-	-	-	-	-	-	chr1:8424361-8425224	25	59	2.66374	5.34094	2.66374	5.34094	-1.00364	4.55398e-06	1.19154e-05	DOWN
23549983	FGSG_02615	hypothetical protein	GO:0003824|GO:0016740|GO:0008168|GO:0008171	catalytic activity|transferase activity|methyltransferase activity|O-methyltransferase activity	-	-	-	-	chr1:8422647-8423888	8	726	0.607699	46.8502	0.607699	46.8502	-6.26856	1.64963e-81	9.10506e-80	DOWN
23549982	FGSG_02614	hypothetical protein	-	-	-	-	-	-	chr1:8420652-8421350	0	97	0	14.5338	0	14.5338	#NAME?	2.8007e-25	2.31613e-24	DOWN
23549969	FGSG_02600	1,2-dihydroxy-3-keto-5-methylthiopentene dioxygenase	GO:0003824|GO:0008152|GO:0005623|GO:0009058|GO:0005622|GO:0016491|GO:0006807|GO:0044237|GO:0006520|GO:0016701|GO:0006790|GO:0043169|GO:0005737|GO:0043231|GO:0016702|GO:0005634|GO:0008652|GO:0046872|GO:0010309|GO:0019752|GO:0006555|GO:0005506|GO:0009086|GO:0019509	catalytic activity|metabolic process|cell|biosynthetic process|intracellular|oxidoreductase activity|nitrogen compound metabolic process|cellular metabolic process|cellular amino acid metabolic process|oxidoreductase activity, acting on single donors with incorporation of molecular oxygen|sulfur compound metabolic process|cation binding|cytoplasm|intracellular membrane-bounded organelle|oxidoredu…	K08967	1,2-dihydroxy-3-keto-5-methylthiopentene dioxygenase[1.13.11.54]	fgr01100|fgr00270	Metabolic pathways - Fusarium graminearum|Cysteine and methionine metabolism - Fusarium graminearum	chr1:8375941-8376815	2566	7182	310.827	739.111	310.827	739.111	-1.24968	3.64097e-22	2.60027e-21	DOWN
23549955	FGSG_02585	hypothetical protein	-	-	-	-	-	-	chr1:8324579-8327904	234	12327	6.59594	295.202	6.59594	295.202	-5.48398	4.12754e-124	8.99066e-122	DOWN
23549950	FGSG_02580	hypothetical protein	-	-	-	-	-	-	chr1:8295166-8297526	143	394	6.61878	15.4931	6.61878	15.4931	-1.22699	2.79888e-16	1.514e-15	DOWN
23549948	FGSG_02578	hypothetical protein	GO:0016020|GO:0016021	membrane|integral component of membrane	-	-	-	-	chr1:8289396-8290082	222	2419	32.6479	302.231	32.6479	302.231	-3.21059	1.16726e-60	3.19961e-59	DOWN
23549947	FGSG_02577	hypothetical protein	GO:0016020|GO:0016021	membrane|integral component of membrane	-	-	-	-	chr1:8279517-8289365	639	4796	6.13101	39.0942	6.13101	39.0942	-2.67276	1.13981e-51	2.46514e-50	DOWN
23549933	FGSG_02563	peptidase alpha subunit	GO:0003824|GO:0016787|GO:0043169|GO:0008233|GO:0046872|GO:0008237|GO:0004222	catalytic activity|hydrolase activity|cation binding|peptidase activity|metal ion binding|metallopeptidase activity|metalloendopeptidase activity	-	-	-	-	chr1:8236637-8238616	507	1370	24.3099	55.8081	24.3099	55.8081	-1.19893	1.53751e-19	9.78327e-19	DOWN
23549930	FGSG_02560	hypothetical protein	-	-	-	-	-	-	chr1:8225907-8226715	276	1194	33.6988	123.854	33.6988	123.854	-1.87787	9.90882e-31	1.02084e-29	DOWN
23549922	FGSG_02552	hypothetical protein	-	-	-	-	-	-	chr1:8201286-8202578	22	183	1.71787	12.1399	1.71787	12.1399	-2.82106	6.76757e-26	5.74866e-25	DOWN
23549921	FGSG_02551	hypothetical protein	-	-	-	-	-	-	chr1:8198028-8199209	31	2520	2.41447	166.748	2.41447	166.748	-6.10982	4.92118e-112	7.79591e-110	DOWN
23549920	FGSG_02550	hypothetical protein	-	-	-	-	-	-	chr1:8197445-8197835	11	792	3.01378	184.359	3.01378	184.359	-5.9348	9.31561e-81	4.96209e-79	DOWN
23549902	FGSG_02531	hypothetical protein	GO:0008152|GO:0005623|GO:0009058|GO:0003700|GO:0005622|GO:0006807|GO:0044237|GO:0000981|GO:0043169|GO:0006139|GO:0006725|GO:0003676|GO:0043231|GO:0005634|GO:0003677|GO:0046872|GO:0016070|GO:0006351|GO:0008270	metabolic process|cell|biosynthetic process|transcription factor activity, sequence-specific DNA binding|intracellular|nitrogen compound metabolic process|cellular metabolic process|RNA polymerase II transcription factor activity, sequence-specific DNA binding|cation binding|nucleobase-containing compound metabolic process|cellular aromatic compound metabolic process|nucleic acid binding|intracel…	-	-	-	-	chr1:8141890-8145017	1071	4796	33.8823	128.903	33.8823	128.903	-1.92769	3.99042e-35	4.8578e-34	DOWN
23549894	FGSG_02522	SUR2 protein	GO:0003824|GO:0008152|GO:0009058|GO:0016491|GO:0006629|GO:0043169|GO:0008610|GO:0046872|GO:0005506	catalytic activity|metabolic process|biosynthetic process|oxidoreductase activity|lipid metabolic process|cation binding|lipid biosynthetic process|metal ion binding|iron ion binding	K04713	sphinganine C4-monooxygenase[1.14.18.5]	fgr01100|fgr00600	Metabolic pathways - Fusarium graminearum|Sphingolipid metabolism - Fusarium graminearum	chr1:8116645-8118822	659	15274	29.0001	571.043	29.0001	571.043	-4.29947	2.81359e-95	2.41692e-93	DOWN
23549888	FGSG_02516	hypothetical protein	GO:0046983	protein dimerization activity	-	-	-	-	chr1:8093779-8095837	129	4543	8.56848	256.364	8.56848	256.364	-4.90301	5.14201e-102	5.50195e-100	DOWN
23549887	FGSG_02515	hypothetical protein	-	-	-	-	-	-	chr1:8089616-8092042	75	1393	2.84488	44.891	2.84488	44.891	-3.97998	4.85489e-70	1.81101e-68	DOWN
23549874	FGSG_02502	C-5 sterol desaturase	GO:0003824|GO:0016020|GO:0008152|GO:0009058|GO:0016491|GO:0006629|GO:0043169|GO:0016021|GO:0008610|GO:0046872|GO:0005506	catalytic activity|membrane|metabolic process|biosynthetic process|oxidoreductase activity|lipid metabolic process|cation binding|integral component of membrane|lipid biosynthetic process|metal ion binding|iron ion binding	K00227	Delta7-sterol 5-desaturase[1.14.19.20]	fgr01100|fgr01110|fgr01130|fgr00100	Metabolic pathways - Fusarium graminearum|Biosynthesis of secondary metabolites - Fusarium graminearum|Biosynthesis of antibiotics - Fusarium graminearum|Steroid biosynthesis - Fusarium graminearum	chr1:8049520-8051065	107	4928	6.6111	258.68	6.6111	258.68	-5.29013	6.95815e-111	1.03507e-108	DOWN
23549864	FGSG_02492	hypothetical protein	GO:0003824|GO:0005623|GO:0005622|GO:0016740|GO:0043231|GO:0008168|GO:0005634|GO:0005730|GO:0008757|GO:0008173|GO:0016433	catalytic activity|cell|intracellular|transferase activity|intracellular membrane-bounded organelle|methyltransferase activity|nucleus|nucleolus|S-adenosylmethionine-dependent methyltransferase activity|RNA methyltransferase activity|rRNA (adenine) methyltransferase activity	-	-	-	-	chr1:8027117-8027992	54	203	5.67496	18.1246	5.67496	18.1246	-1.67527	2.65842e-17	1.5296e-16	DOWN
23549861	FGSG_02489	hypothetical protein	-	-	-	-	-	-	chr1:8004855-8006819	159	2885	7.44921	114.831	7.44921	114.831	-3.94629	1.21071e-77	5.81426e-76	DOWN
23549854	FGSG_02482	sulfite reductase subunit beta	GO:0003824|GO:0016491|GO:0048037|GO:0097367|GO:0051536|GO:0000166|GO:0010181|GO:0020037	catalytic activity|oxidoreductase activity|cofactor binding|carbohydrate derivative binding|iron-sulfur cluster binding|nucleotide binding|FMN binding|heme binding	K00381	sulfite reductase (NADPH) hemoprotein beta-component[1.8.1.2]	fgr01100|fgr00920	Metabolic pathways - Fusarium graminearum|Sulfur metabolism - Fusarium graminearum	chr1:7980996-7986357	1039	3729	19.5927	59.741	19.5927	59.741	-1.60841	2.45183e-28	2.31841e-27	DOWN
23549852	FGSG_02480	hypothetical protein	-	-	K01807	ribose 5-phosphate isomerase A[5.3.1.6]	fgr01100|fgr01110|fgr01130|fgr01230|fgr01200|fgr00030	Metabolic pathways - Fusarium graminearum|Biosynthesis of secondary metabolites - Fusarium graminearum|Biosynthesis of antibiotics - Fusarium graminearum|Biosynthesis of amino acids - Fusarium graminearum|Carbon metabolism - Fusarium graminearum|Pentose phosphate pathway - Fusarium graminearum	chr1:7976003-7977475	877	2490	57.0987	137.73	57.0987	137.73	-1.27031	1.24309e-21	8.69452e-21	DOWN
23549849	FGSG_02477	hypothetical protein	-	-	K03885	NADH dehydrogenase[1.6.99.3]	fgr00190	Oxidative phosphorylation - Fusarium graminearum	chr1:7970600-7972721	267	4357	12.229	169.539	12.229	169.539	-3.79323	2.60445e-77	1.24585e-75	DOWN
23549843	FGSG_02471	hypothetical protein	-	-	-	-	-	-	chr1:7942270-7944729	53	494	2.23103	17.6667	2.23103	17.6667	-2.98525	4.49163e-41	6.80608e-40	DOWN
23549841	FGSG_02469	hypothetical protein	GO:0008152|GO:0005623|GO:0009058|GO:0005622|GO:0006807|GO:0044237|GO:0006950|GO:0006790|GO:0043169|GO:0005737|GO:0006725|GO:0043231|GO:0005829|GO:0006772|GO:0005634|GO:0046872|GO:0052837|GO:0009228	metabolic process|cell|biosynthetic process|intracellular|nitrogen compound metabolic process|cellular metabolic process|response to stress|sulfur compound metabolic process|cation binding|cytoplasm|cellular aromatic compound metabolic process|intracellular membrane-bounded organelle|cytosol|thiamine metabolic process|nucleus|metal ion binding|thiazole biosynthetic process|thiamine biosynthetic p…	K03146	thiamine thiazole synthase[-]	fgr01100|fgr00730	Metabolic pathways - Fusarium graminearum|Thiamine metabolism - Fusarium graminearum	chr1:7933667-7935261	209	4436	14.8234	267.297	14.8234	267.297	-4.1725	5.22988e-86	3.34001e-84	DOWN
23549819	FGSG_02443	hypothetical protein	-	-	-	-	-	-	chr1:7864289-7865136	566	1737	71.4768	186.359	71.4768	186.359	-1.38254	5.22936e-23	3.87767e-22	DOWN
23549794	FGSG_02418	hypothetical protein	-	-	-	-	-	-	chr1:7798645-7799677	0	12	0	1.07511	0	1.07511	#NAME?	0.000187	0.000409888	DOWN
23549778	FGSG_02400	hypothetical protein	GO:0003824|GO:0016020|GO:0005215|GO:0022857|GO:0016787|GO:0097367|GO:0000166|GO:0016021|GO:0016817|GO:0015075|GO:0016818|GO:0008324|GO:0042626|GO:0016462|GO:0005524|GO:0019829|GO:0046873|GO:0016887|GO:0005388|GO:0042623	catalytic activity|membrane|transporter activity|transmembrane transporter activity|hydrolase activity|carbohydrate derivative binding|nucleotide binding|integral component of membrane|hydrolase activity, acting on acid anhydrides|ion transmembrane transporter activity|hydrolase activity, acting on acid anhydrides, in phosphorus-containing anhydrides|cation transmembrane transporter activity|ATPa…	-	-	-	-	chr1:7735955-7739969	257	3718	6.13264	75.3746	6.13264	75.3746	-3.6195	2.22278e-72	9.00781e-71	DOWN
23549748	FGSG_02368	hypothetical protein	GO:0008152|GO:0005623|GO:0009058|GO:0003700|GO:0005622|GO:0006807|GO:0044237|GO:0000981|GO:0043169|GO:0006139|GO:0006725|GO:0003676|GO:0043231|GO:0005634|GO:0003677|GO:0046872|GO:0016070|GO:0006351|GO:0008270	metabolic process|cell|biosynthetic process|transcription factor activity, sequence-specific DNA binding|intracellular|nitrogen compound metabolic process|cellular metabolic process|RNA polymerase II transcription factor activity, sequence-specific DNA binding|cation binding|nucleobase-containing compound metabolic process|cellular aromatic compound metabolic process|nucleic acid binding|intracel…	-	-	-	-	chr1:7642185-7644203	1	8	0.0456215	0.309913	0.0456215	0.309913	-2.76408	0.0246349	0.0396917	DOWN
23549711	FGSG_02329	hypothetical protein	GO:0005576|GO:0005615	extracellular region|extracellular space	-	-	-	-	chr1:7533805-7535085	38	474	2.8581	30.2883	2.8581	30.2883	-3.40563	1.40146e-45	2.51768e-44	DOWN
23549710	FGSG_02328	hypothetical protein	GO:0003824|GO:0005576|GO:0005615|GO:0016491|GO:0043169|GO:0046872|GO:0005507	catalytic activity|extracellular region|extracellular space|oxidoreductase activity|cation binding|metal ion binding|copper ion binding	-	-	-	-	chr1:7531187-7533451	48	461	2.13064	17.3848	2.13064	17.3848	-3.02847	1.01489e-40	1.51341e-39	DOWN
23549704	FGSG_02322	hypothetical protein	GO:0016020|GO:0005623|GO:0005886|GO:0016021|GO:0055085	membrane|cell|plasma membrane|integral component of membrane|transmembrane transport	-	-	-	-	chr1:7514556-7516557	680	15106	32.2855	609.325	32.2855	609.325	-4.23826	1.1906e-93	9.81278e-92	DOWN
23549703	FGSG_02321	hypothetical protein	GO:0003824|GO:0005576|GO:0005615|GO:0016491|GO:0048037|GO:0016614|GO:0050662|GO:0000166|GO:0050660	catalytic activity|extracellular region|extracellular space|oxidoreductase activity|cofactor binding|oxidoreductase activity, acting on CH-OH group of donors|coenzyme binding|nucleotide binding|flavin adenine dinucleotide binding	-	-	-	-	chr1:7512396-7514148	329	1767	18.2459	83.2542	18.2459	83.2542	-2.18995	3.95418e-38	5.38917e-37	DOWN
23549702	FGSG_02320	hypothetical protein	GO:0008152|GO:0005623|GO:0009058|GO:0003700|GO:0005622|GO:0006807|GO:0044237|GO:0000981|GO:0043169|GO:0006139|GO:0006725|GO:0003676|GO:0043231|GO:0005634|GO:0003677|GO:0046872|GO:0016070|GO:0006351|GO:0008270	metabolic process|cell|biosynthetic process|transcription factor activity, sequence-specific DNA binding|intracellular|nitrogen compound metabolic process|cellular metabolic process|RNA polymerase II transcription factor activity, sequence-specific DNA binding|cation binding|nucleobase-containing compound metabolic process|cellular aromatic compound metabolic process|nucleic acid binding|intracel…	-	-	-	-	chr1:7509838-7511182	20	511	1.36897	29.715	1.36897	29.715	-4.44003	5.20385e-58	1.31968e-56	DOWN
23549701	FGSG_02319	hypothetical protein	GO:0016020|GO:0016021	membrane|integral component of membrane	-	-	-	-	chr1:7508193-7508851	20	203	3.02343	26.0709	3.02343	26.0709	-3.10818	1.15716e-29	1.15225e-28	DOWN
23549698	FGSG_02316	hypothetical protein	GO:0003824|GO:0016020|GO:0005215|GO:0022857|GO:0016787|GO:0097367|GO:0000166|GO:0016021|GO:0016817|GO:0016818|GO:0042626|GO:0016462|GO:0005524|GO:0016887|GO:0042623	catalytic activity|membrane|transporter activity|transmembrane transporter activity|hydrolase activity|carbohydrate derivative binding|nucleotide binding|integral component of membrane|hydrolase activity, acting on acid anhydrides|hydrolase activity, acting on acid anhydrides, in phosphorus-containing anhydrides|ATPase activity, coupled to transmembrane movement of substances|pyrophosphatase acti…	-	-	-	-	chr1:7496832-7502171	41	1186	0.859411	21.1203	0.859411	21.1203	-4.61914	7.53768e-77	3.54999e-75	DOWN
23549697	FGSG_02315	hypothetical protein	GO:0003824|GO:0008152|GO:0031177	catalytic activity|metabolic process|phosphopantetheine binding	-	-	-	-	chr1:7471725-7494732	31	18248	0.124039	62.0318	0.124039	62.0318	-8.96606	6.55684e-196	1.99951e-192	DOWN
23549674	FGSG_02291	hypothetical protein	GO:0003824|GO:0016491	catalytic activity|oxidoreductase activity	K13953	alcohol dehydrogenase, propanol-preferring[1.1.1.1]	fgr01100|fgr01110|fgr01130|fgr00350|fgr00010|fgr00071	Metabolic pathways - Fusarium graminearum|Biosynthesis of secondary metabolites - Fusarium graminearum|Biosynthesis of antibiotics - Fusarium graminearum|Tyrosine metabolism - Fusarium graminearum|Glycolysis / Gluconeogenesis - Fusarium graminearum|Fatty acid degradation - Fusarium graminearum	chr1:7416738-7418051	4	1666	0.303301	107.333	0.303301	107.333	-8.46713	1.18873e-117	2.13224e-115	DOWN
23549664	FGSG_02281	hypothetical protein	GO:0016020|GO:0005215|GO:0022857|GO:0016021|GO:0015075|GO:0015140	membrane|transporter activity|transmembrane transporter activity|integral component of membrane|ion transmembrane transporter activity|malate transmembrane transporter activity	-	-	-	-	chr1:7387706-7389173	19	2442	1.19153	130.106	1.19153	130.106	-6.77073	4.94986e-119	9.01171e-117	DOWN
23549656	FGSG_02273	aldehyde dehydrogenase	GO:0003824|GO:0016491	catalytic activity|oxidoreductase activity	K00129	aldehyde dehydrogenase (NAD(P)+)[1.2.1.5]	fgr01100|fgr01110|fgr00350|fgr00010|fgr00360|fgr00410|fgr00340	Metabolic pathways - Fusarium graminearum|Biosynthesis of secondary metabolites - Fusarium graminearum|Tyrosine metabolism - Fusarium graminearum|Glycolysis / Gluconeogenesis - Fusarium graminearum|Phenylalanine metabolism - Fusarium graminearum|beta-Alanine metabolism - Fusarium graminearum|Histidine metabolism - Fusarium graminearum	chr1:7364435-7366150	741	3368	42.4236	163.819	42.4236	163.819	-1.94916	5.07662e-35	6.14942e-34	DOWN
23549652	FGSG_02269	hypothetical protein	-	-	-	-	-	-	chr1:7354013-7354786	24	270	3.09451	29.5762	3.09451	29.5762	-3.25666	3.00213e-35	3.67302e-34	DOWN
23549646	FGSG_02262	hypothetical protein	GO:0003824|GO:0008152|GO:0016787|GO:0005975|GO:0016798|GO:0004553	catalytic activity|metabolic process|hydrolase activity|carbohydrate metabolic process|hydrolase activity, acting on glycosyl bonds|hydrolase activity, hydrolyzing O-glycosyl compounds	-	-	-	-	chr1:7335056-7336493	668	1814	44.6276	102.959	44.6276	102.959	-1.20607	4.07973e-20	2.66263e-19	DOWN
23549628	FGSG_02242	hypothetical protein	-	-	-	-	-	-	chr1:7278145-7279848	0	19	0	1.10323	0	1.10323	#NAME?	1.3552e-06	3.74252e-06	DOWN
23549626	FGSG_02240	hypothetical protein	GO:0016020|GO:0016021	membrane|integral component of membrane	-	-	-	-	chr1:7262576-7264152	420	1474	25.075	74.7637	25.075	74.7637	-1.57609	5.18189e-26	4.44193e-25	DOWN
23549609	FGSG_02221	hypothetical protein	-	-	-	-	-	-	chr1:7208272-7208821	1	438	0.167472	62.2858	0.167472	62.2858	-8.53884	1.17092e-66	3.91311e-65	DOWN
23549592	FGSG_02202	hypothetical protein	-	-	-	-	-	-	chr1:7165268-7166606	77	287	5.29406	16.7641	5.29406	16.7641	-1.66292	1.0786e-19	6.92464e-19	DOWN
23549591	FGSG_02201	hypothetical protein	GO:0016020|GO:0016021	membrane|integral component of membrane	-	-	-	-	chr1:7162598-7163556	29	322	3.07935	29.0479	3.07935	29.0479	-3.23774	9.9692e-38	1.33631e-36	DOWN
23549540	FGSG_02145	high-affinity methionine permease	GO:0016020|GO:0005215|GO:0022857|GO:0016021|GO:0015075|GO:0015171	membrane|transporter activity|transmembrane transporter activity|integral component of membrane|ion transmembrane transporter activity|amino acid transmembrane transporter activity	-	-	-	-	chr1:7015838-7017465	48	233	2.80035	11.5485	2.80035	11.5485	-2.04403	6.56291e-22	4.65162e-21	DOWN
23549529	FGSG_02134	hypothetical protein	-	-	-	-	-	-	chr1:6988648-6989374	0	17	0	2.46222	0	2.46222	#NAME?	4.53786e-06	1.18783e-05	DOWN
23549527	FGSG_02131	hypothetical protein	-	-	-	-	-	-	chr1:6978777-6980231	2	26	0.133796	1.47786	0.133796	1.47786	-3.4654	1.75007e-07	5.23219e-07	DOWN
23549496	FGSG_02098	hypothetical protein	GO:0051087	chaperone binding	-	-	-	-	chr1:6894230-6895612	962	2638	64.0367	149.187	64.0367	149.187	-1.22015	8.17978e-21	5.52475e-20	DOWN
23549486	FGSG_02088	hypothetical protein	-	-	-	-	-	-	chr1:6869885-6870588	69	190	12.0307	28.1448	12.0307	28.1448	-1.22615	7.39135e-13	3.25369e-12	DOWN
23549485	FGSG_02087	hypothetical protein	GO:0003824|GO:0016491	catalytic activity|oxidoreductase activity	-	-	-	-	chr1:6863402-6865144	2	762	0.125411	40.5982	0.125411	40.5982	-8.3386	8.77884e-87	5.88376e-85	DOWN
23549483	FGSG_02085	hypothetical protein	-	-	-	-	-	-	chr1:6858747-6860375	0	18	0	0.88878	0	0.88878	#NAME?	2.47519e-06	6.66352e-06	DOWN
23549482	FGSG_02084	hypothetical protein	GO:0016020|GO:0006950|GO:0016021	membrane|response to stress|integral component of membrane	-	-	-	-	chr1:6852146-6853164	15	98	1.50924	8.37689	1.50924	8.37689	-2.47259	1.88385e-16	1.02723e-15	DOWN
23549481	FGSG_02083	hypothetical protein	GO:0008152|GO:0005623|GO:0009058|GO:0003700|GO:0005622|GO:0006807|GO:0044237|GO:0000981|GO:0043169|GO:0006139|GO:0006725|GO:0003676|GO:0043231|GO:0005634|GO:0003677|GO:0046872|GO:0016070|GO:0006351|GO:0008270	metabolic process|cell|biosynthetic process|transcription factor activity, sequence-specific DNA binding|intracellular|nitrogen compound metabolic process|cellular metabolic process|RNA polymerase II transcription factor activity, sequence-specific DNA binding|cation binding|nucleobase-containing compound metabolic process|cellular aromatic compound metabolic process|nucleic acid binding|intracel…	-	-	-	-	chr1:6847438-6849817	1371	4416	54.3097	148.618	54.3097	148.618	-1.45232	9.31929e-26	7.84519e-25	DOWN
23549480	FGSG_02082	hypothetical protein	GO:0003824|GO:0008152|GO:0016787|GO:0006629	catalytic activity|metabolic process|hydrolase activity|lipid metabolic process	-	-	-	-	chr1:6845186-6847122	223	528	10.8968	21.9195	10.8968	21.9195	-1.00831	1.37679e-14	6.75002e-14	DOWN
23549475	FGSG_02077	hypothetical protein	-	-	-	-	-	-	chr1:6826679-6827762	344	46105	30.8364	3511.2	30.8364	3511.2	-6.83119	2.52893e-166	2.37292e-163	DOWN
23549473	FGSG_02075	hypothetical protein	GO:0003824|GO:0016491	catalytic activity|oxidoreductase activity	-	-	-	-	chr1:6821342-6822486	766	2405	64.7556	172.729	64.7556	172.729	-1.41543	3.94386e-24	3.1077e-23	DOWN
23549472	FGSG_02074	hypothetical protein	GO:0016020|GO:0016021	membrane|integral component of membrane	-	-	-	-	chr1:6819187-6820554	24	91	1.76194	5.67573	1.76194	5.67573	-1.68764	8.56391e-12	3.51253e-11	DOWN
23549471	FGSG_02073	lysophospholipase 2	GO:0003824|GO:0008152|GO:0016787|GO:0044237|GO:0006629|GO:0016788|GO:0044255|GO:0006644|GO:0016042|GO:0006796|GO:0052689|GO:0004622|GO:0009395	catalytic activity|metabolic process|hydrolase activity|cellular metabolic process|lipid metabolic process|hydrolase activity, acting on ester bonds|cellular lipid metabolic process|phospholipid metabolic process|lipid catabolic process|phosphate-containing compound metabolic process|carboxylic ester hydrolase activity|lysophospholipase activity|phospholipid catabolic process	K13333	lysophospholipase[3.1.1.5]	fgr00564	Glycerophospholipid metabolism - Fusarium graminearum	chr1:6816522-6818613	511	1767	24.1247	70.8728	24.1247	70.8728	-1.55472	4.39815e-26	3.7834e-25	DOWN
23549466	FGSG_02068	hypothetical protein	-	-	-	-	-	-	chr1:6797317-6798833	14	35	0.885802	1.88139	0.885802	1.88139	-1.08675	9.86843e-05	0.000224706	DOWN
23549455	FGSG_02056	dihydroxy-acid dehydratase	-	-	K01687	dihydroxy-acid dehydratase[4.2.1.9]	fgr01100|fgr01110|fgr01130|fgr01230|fgr01210|fgr00770|fgr00290	Metabolic pathways - Fusarium graminearum|Biosynthesis of secondary metabolites - Fusarium graminearum|Biosynthesis of antibiotics - Fusarium graminearum|Biosynthesis of amino acids - Fusarium graminearum|2-Oxocarboxylic acid metabolism - Fusarium graminearum|Pantothenate and CoA biosynthesis - Fusarium graminearum|Valine, leucine and isoleucine biosynthesis - Fusarium graminearum	chr1:6771133-6773830	404	1002	19.1913	40.4382	19.1913	40.4382	-1.07527	4.61113e-17	2.60521e-16	DOWN
23549451	FGSG_02052	hypothetical protein	-	-	-	-	-	-	chr1:6761163-6763044	9	104	0.452005	4.43759	0.452005	4.43759	-3.29537	3.80956e-21	2.59496e-20	DOWN
23549450	FGSG_02051	superoxide dismutase	GO:0003824|GO:0016491|GO:0004784|GO:0043169|GO:0046872	catalytic activity|oxidoreductase activity|superoxide dismutase activity|cation binding|metal ion binding	K04564	superoxide dismutase, Fe-Mn family[1.15.1.1]	fgr04146	Peroxisome - Fusarium graminearum	chr1:6758873-6760031	1771	17194	157.375	1298.06	157.375	1298.06	-3.04408	1.72491e-63	5.2601e-62	DOWN
23549449	FGSG_02050	hypothetical protein	-	-	-	-	-	-	chr1:6757645-6758531	131	3634	14.4431	340.389	14.4431	340.389	-4.55873	2.18193e-92	1.71711e-90	DOWN
23549437	FGSG_02038	hypothetical protein	-	-	-	-	-	-	chr1:6721399-6722377	17	1240	1.59863	99.0642	1.59863	99.0642	-5.95346	1.218e-93	9.97121e-92	DOWN
23549433	FGSG_02034	alcohol dehydrogenase 1	GO:0003824|GO:0016491|GO:0043169|GO:0046872|GO:0008270	catalytic activity|oxidoreductase activity|cation binding|metal ion binding|zinc ion binding	K13953	alcohol dehydrogenase, propanol-preferring[1.1.1.1]	fgr01100|fgr01110|fgr01130|fgr00350|fgr00010|fgr00071	Metabolic pathways - Fusarium graminearum|Biosynthesis of secondary metabolites - Fusarium graminearum|Biosynthesis of antibiotics - Fusarium graminearum|Tyrosine metabolism - Fusarium graminearum|Glycolysis / Gluconeogenesis - Fusarium graminearum|Fatty acid degradation - Fusarium graminearum	chr1:6710838-6712403	57	291	3.71109	16.0961	3.71109	16.0961	-2.1168	1.06679e-24	8.57229e-24	DOWN
23549418	FGSG_02019	hypothetical protein	GO:0016020|GO:0016021	membrane|integral component of membrane	K18693	diacylglycerol diphosphate phosphatase / phosphatidate phosphatase[3.1.3.4]	fgr01110|fgr00564|fgr00561	Biosynthesis of secondary metabolites - Fusarium graminearum|Glycerophospholipid metabolism - Fusarium graminearum|Glycerolipid metabolism - Fusarium graminearum	chr1:6666168-6667383	49	353	3.85222	23.5774	3.85222	23.5774	-2.61364	2.06789e-32	2.28686e-31	DOWN
23549407	FGSG_02008	hypothetical protein	GO:0016020|GO:0016021	membrane|integral component of membrane	-	-	-	-	chr1:6631964-6633518	211	1224	13.7765	67.8953	13.7765	67.8953	-2.3011	1.64273e-38	2.28223e-37	DOWN
23549402	FGSG_02002	hypothetical protein	-	-	-	-	-	-	chr1:6602492-6604213	476	1239	27.4568	60.7178	27.4568	60.7178	-1.14495	1.72984e-18	1.04822e-17	DOWN
23549401	FGSG_02001	hypothetical protein	GO:0003824|GO:0008152|GO:0009058|GO:0016829|GO:0044237|GO:0006629|GO:0044255|GO:0006644|GO:0008654|GO:0008610|GO:0006796|GO:0016831|GO:0004609	catalytic activity|metabolic process|biosynthetic process|lyase activity|cellular metabolic process|lipid metabolic process|cellular lipid metabolic process|phospholipid metabolic process|phospholipid biosynthetic process|lipid biosynthetic process|phosphate-containing compound metabolic process|carboxy-lyase activity|phosphatidylserine decarboxylase activity	K01613	phosphatidylserine decarboxylase[4.1.1.65]	fgr01100|fgr01110|fgr00564	Metabolic pathways - Fusarium graminearum|Biosynthesis of secondary metabolites - Fusarium graminearum|Glycerophospholipid metabolism - Fusarium graminearum	chr1:6599727-6601299	47	4197	3.22658	244.787	3.22658	244.787	-6.24538	2.19948e-125	4.96838e-123	DOWN
23549400	FGSG_02000	hypothetical protein	-	-	K00799	glutathione S-transferase[2.5.1.18]	fgr00480	Glutathione metabolism - Fusarium graminearum	chr1:6598719-6599680	85	271	9.14155	24.7613	9.14155	24.7613	-1.43758	8.3368e-17	4.6329e-16	DOWN
23549396	FGSG_01993	hypothetical protein	GO:0003824|GO:0016787|GO:0016810	catalytic activity|hydrolase activity|hydrolase activity, acting on carbon-nitrogen (but not peptide) bonds	-	-	-	-	chr1:6580631-6582645	18	44	0.845865	1.7567	0.845865	1.7567	-1.05437	4.25715e-05	0.00010095	DOWN
23549381	FGSG_01977	hypothetical protein	-	-	-	-	-	-	chr1:6534626-6540166	39	272	0.741977	4.39634	0.741977	4.39634	-2.56685	6.09431e-29	5.91395e-28	DOWN
23549380	FGSG_01976	hypothetical protein	-	-	K01876	aspartyl-tRNA synthetase[6.1.1.12]	fgr00970	Aminoacyl-tRNA biosynthesis - Fusarium graminearum	chr1:6529097-6532455	239	3655	7.09302	92.1559	7.09302	92.1559	-3.69961	4.04903e-74	1.73298e-72	DOWN
23549379	FGSG_01975	hypothetical protein	GO:0003824|GO:0008152|GO:0016787	catalytic activity|metabolic process|hydrolase activity	-	-	-	-	chr1:6525940-6527100	99	541	7.85013	36.4454	7.85013	36.4454	-2.21495	1.34486e-31	1.43648e-30	DOWN
23549377	FGSG_01973	hypothetical protein	GO:0003824|GO:0008152|GO:0005623|GO:0009058|GO:0005622|GO:0016787|GO:0044237|GO:0007165|GO:0006629|GO:0016788|GO:0044255|GO:0035556|GO:0006644|GO:0008654|GO:0008610|GO:0042578|GO:0016042|GO:0048017|GO:0006796|GO:0008081|GO:0070290|GO:0004630|GO:0006654	catalytic activity|metabolic process|cell|biosynthetic process|intracellular|hydrolase activity|cellular metabolic process|signal transduction|lipid metabolic process|hydrolase activity, acting on ester bonds|cellular lipid metabolic process|intracellular signal transduction|phospholipid metabolic process|phospholipid biosynthetic process|lipid biosynthetic process|phosphoric ester hydrolase acti…	K01115	phospholipase D1/2[3.1.4.4]	fgr01100|fgr01110|fgr04144|fgr00564|fgr00565	Metabolic pathways - Fusarium graminearum|Biosynthesis of secondary metabolites - Fusarium graminearum|Endocytosis - Fusarium graminearum|Glycerophospholipid metabolism - Fusarium graminearum|Ether lipid metabolism - Fusarium graminearum	chr1:6518004-6521196	279	1814	10.229	56.5026	10.229	56.5026	-2.46565	9.72149e-44	1.65387e-42	DOWN
23549371	FGSG_01965	hypothetical protein	-	-	-	-	-	-	chr1:6492300-6493985	356	4388	20.3817	213.431	20.3817	213.431	-3.38843	6.22171e-68	2.14385e-66	DOWN
23549370	FGSG_01964	hypothetical protein	GO:0003824|GO:0016020|GO:0005623|GO:0005622|GO:0016787|GO:0016740|GO:0097367|GO:0008092|GO:0000166|GO:0016757|GO:0016021|GO:0016459|GO:0016817|GO:0016758|GO:0003779|GO:0005856|GO:0016818|GO:0015629|GO:0016462|GO:0005524|GO:0003774	catalytic activity|membrane|cell|intracellular|hydrolase activity|transferase activity|carbohydrate derivative binding|cytoskeletal protein binding|nucleotide binding|transferase activity, transferring glycosyl groups|integral component of membrane|myosin complex|hydrolase activity, acting on acid anhydrides|transferase activity, transferring hexosyl groups|actin binding|cytoskeleton|hydrolase ac…	K00698	chitin synthase[2.4.1.16]	fgr00520	Amino sugar and nucleotide sugar metabolism - Fusarium graminearum	chr1:6479159-6484861	1761	10275	28.9758	143.635	28.9758	143.635	-2.30948	7.24682e-45	1.27373e-43	DOWN
23549326	FGSG_01915	hypothetical protein	GO:0003676|GO:0003677	nucleic acid binding|DNA binding	-	-	-	-	chr1:6298724-6299884	492	6496	39.013	437.614	39.013	437.614	-3.48763	6.83647e-72	2.72521e-70	DOWN
23549324	FGSG_01913	hypothetical protein	-	-	-	-	-	-	chr1:6286281-6287664	11	27	0.790498	1.64853	0.790498	1.64853	-1.06035	0.00059626	0.00122692	DOWN
23549293	FGSG_01882	hypothetical protein	-	-	K00750	glycogenin[2.4.1.186]	fgr01100|fgr00500	Metabolic pathways - Fusarium graminearum|Starch and sucrose metabolism - Fusarium graminearum	chr1:6206778-6209789	1124	4295	44.602	144.795	44.602	144.795	-1.69883	1.12851e-30	1.16067e-29	DOWN
23549289	FGSG_01877	hypothetical protein	GO:0003676	nucleic acid binding	-	-	-	-	chr1:6185706-6188586	833	18415	34.435	646.739	34.435	646.739	-4.23124	5.65971e-94	4.72857e-92	DOWN
23549279	FGSG_01867	hypothetical protein	GO:0003824|GO:0016491	catalytic activity|oxidoreductase activity	-	-	-	-	chr1:6151234-6153693	594	1978	22.2294	62.8881	22.2294	62.8881	-1.50032	2.26452e-25	1.87909e-24	DOWN
23549266	FGSG_01853	hypothetical protein	-	-	-	-	-	-	chr1:6089052-6091182	417	7476	21.4346	326.476	21.4346	326.476	-3.92896	3.11331e-83	1.8435e-81	DOWN
23549263	FGSG_01850	hypothetical protein	-	-	-	-	-	-	chr1:6077898-6079859	504	1262	23.6487	50.3081	23.6487	50.3081	-1.08903	1.14962e-17	6.75808e-17	DOWN
23549260	FGSG_01847	hypothetical protein	-	-	-	-	-	-	chr1:6055572-6061952	499	1323	7.19926	16.2162	7.19926	16.2162	-1.17151	4.59604e-19	2.85596e-18	DOWN
23549255	FGSG_01842	hypothetical protein	GO:0003824|GO:0016740|GO:0097367|GO:0016772|GO:0000166|GO:0016301|GO:0016773|GO:0004672|GO:0005524	catalytic activity|transferase activity|carbohydrate derivative binding|transferase activity, transferring phosphorus-containing groups|nucleotide binding|kinase activity|phosphotransferase activity, alcohol group as acceptor|protein kinase activity|ATP binding	-	-	-	-	chr1:6027624-6030467	783	2200	25.7902	61.5628	25.7902	61.5628	-1.25523	3.34556e-21	2.29007e-20	DOWN
23549251	FGSG_01838	hypothetical protein	-	-	-	-	-	-	chr1:6006676-6008165	5672	21966	350.45	1153.03	350.45	1153.03	-1.71816	9.3458e-32	1.00441e-30	DOWN
23549238	FGSG_01824	hypothetical protein	-	-	-	-	-	-	chr1:5964701-5965906	0	29	0	2.29804	0	2.29804	#NAME?	2.27269e-09	7.90034e-09	DOWN
23549236	FGSG_01822	hypothetical protein	GO:0016020|GO:0016021	membrane|integral component of membrane	-	-	-	-	chr1:5960729-5961592	2	152	0.228134	14.7315	0.228134	14.7315	-6.01288	2.7682e-35	3.39703e-34	DOWN
23549220	FGSG_01805	hypothetical protein	GO:0003824|GO:0016491|GO:0048037|GO:0016614|GO:0050662|GO:0000166|GO:0050660	catalytic activity|oxidoreductase activity|cofactor binding|oxidoreductase activity, acting on CH-OH group of donors|coenzyme binding|nucleotide binding|flavin adenine dinucleotide binding	-	-	-	-	chr1:5923316-5925182	5	34	0.255732	1.47736	0.255732	1.47736	-2.53032	4.82185e-08	1.5089e-07	DOWN
23549188	FGSG_01771	hypothetical protein	-	-	-	-	-	-	chr1:5838747-5839469	0	39	0	4.55947	0	4.55947	#NAME?	5.64977e-12	2.3401e-11	DOWN
23549184	FGSG_01767	hypothetical protein	GO:0003824|GO:0016020|GO:0016491|GO:0004497|GO:0016705|GO:0043169|GO:0016021|GO:0020037|GO:0046872|GO:0005506	catalytic activity|membrane|oxidoreductase activity|monooxygenase activity|oxidoreductase activity, acting on paired donors, with incorporation or reduction of molecular oxygen|cation binding|integral component of membrane|heme binding|metal ion binding|iron ion binding	-	-	-	-	chr1:5819241-5821146	10	696	0.544754	32.2107	0.544754	32.2107	-5.88579	3.71224e-77	1.76194e-75	DOWN
23549166	FGSG_01747	hypothetical protein	-	-	-	-	-	-	chr1:5770578-5771603	408	4493	36.609	342.505	36.609	342.505	-3.22585	2.7194e-64	8.63835e-63	DOWN
23549163	FGSG_01744	hypothetical protein	-	-	-	-	-	-	chr1:5763031-5764542	0	206	0	14.2835	0	14.2835	#NAME?	5.92026e-43	9.75882e-42	DOWN
23549130	FGSG_01705	hypothetical protein	-	-	-	-	-	-	chr1:5648823-5650761	619	7952	31.038	338.752	31.038	338.752	-3.44812	1.28073e-71	5.05578e-70	DOWN
23549128	FGSG_01702	hypothetical protein	-	-	-	-	-	-	chr1:5639895-5641829	1561	4819	76.1565	199.739	76.1565	199.739	-1.39108	1.23758e-24	9.91204e-24	DOWN
23549126	FGSG_01700	hypothetical protein	-	-	-	-	-	-	chr1:5636540-5638110	12	145	0.740938	7.60621	0.740938	7.60621	-3.35975	3.30398e-26	2.85424e-25	DOWN
23549123	FGSG_01696	hypothetical protein	-	-	-	-	-	-	chr1:5625833-5626357	57	226	9.9952	33.6688	9.9952	33.6688	-1.7521	6.19671e-19	3.82915e-18	DOWN
23549122	FGSG_01695	hypothetical protein	-	-	-	-	-	-	chr1:5624674-5625559	59	407	7.43035	43.5467	7.43035	43.5467	-2.55106	2.79882e-33	3.16698e-32	DOWN
23549102	FGSG_01672	pyrimidine precursor biosynthesis enzyme THI12	GO:0008152|GO:0009058|GO:0006807|GO:0044237|GO:0006790|GO:0006725|GO:0006772|GO:0009228	metabolic process|biosynthetic process|nitrogen compound metabolic process|cellular metabolic process|sulfur compound metabolic process|cellular aromatic compound metabolic process|thiamine metabolic process|thiamine biosynthetic process	K18278	pyrimidine precursor biosynthesis enzyme[-]	fgr01100|fgr00730	Metabolic pathways - Fusarium graminearum|Thiamine metabolism - Fusarium graminearum	chr1:5548138-5550062	1290	9756	73.5348	472.473	73.5348	472.473	-2.68373	5.78937e-54	1.33495e-52	DOWN
23549071	FGSG_01641	hypothetical protein	-	-	-	-	fgr04138	Autophagy - yeast - Fusarium graminearum	chr1:5449025-5452854	657	4178	19.5362	105.547	19.5362	105.547	-2.43366	6.73879e-46	1.2287e-44	DOWN
23549068	FGSG_01638	hypothetical protein	GO:0008152|GO:0005623|GO:0009058|GO:0003700|GO:0005622|GO:0006807|GO:0044237|GO:0000981|GO:0043169|GO:0006139|GO:0006725|GO:0003676|GO:0043231|GO:0005634|GO:0003677|GO:0046872|GO:0016070|GO:0006351|GO:0008270	metabolic process|cell|biosynthetic process|transcription factor activity, sequence-specific DNA binding|intracellular|nitrogen compound metabolic process|cellular metabolic process|RNA polymerase II transcription factor activity, sequence-specific DNA binding|cation binding|nucleobase-containing compound metabolic process|cellular aromatic compound metabolic process|nucleic acid binding|intracel…	-	-	-	-	chr1:5441646-5444763	276	983	8.62487	26.0975	8.62487	26.0975	-1.59734	3.2523e-25	2.6787e-24	DOWN
23549067	FGSG_01637	hypothetical protein	-	-	-	-	-	-	chr1:5437792-5439682	149	646	7.65888	28.2108	7.65888	28.2108	-1.88104	9.01786e-28	8.37138e-27	DOWN
23549066	FGSG_01636	hypothetical protein	-	-	-	-	-	-	chr1:5431294-5433011	492	1252	27.8561	60.2228	27.8561	60.2228	-1.11232	5.22552e-18	3.10931e-17	DOWN
23549048	FGSG_01617	hypothetical protein	-	-	-	-	-	-	chr1:5373843-5374288	0	95	0	18.7632	0	18.7632	#NAME?	6.09378e-25	4.95546e-24	DOWN
23549037	FGSG_01606	hypothetical protein	GO:0016020|GO:0016021|GO:0055085	membrane|integral component of membrane|transmembrane transport	-	-	-	-	chr1:5344913-5348653	467	1510	11.8241	32.4811	11.8241	32.4811	-1.45787	4.79258e-24	3.73307e-23	DOWN
23549032	FGSG_01599	hypothetical protein	-	-	-	-	-	-	chr1:5301406-5305668	32	173	0.708516	3.25416	0.708516	3.25416	-2.19941	1.42998e-20	9.52122e-20	DOWN
23549029	FGSG_01596	hypothetical protein	GO:0003824|GO:0008152|GO:0016787|GO:0005975|GO:0016798|GO:0004553	catalytic activity|metabolic process|hydrolase activity|carbohydrate metabolic process|hydrolase activity, acting on glycosyl bonds|hydrolase activity, hydrolyzing O-glycosyl compounds	-	-	-	-	chr1:5291267-5292664	77	1181	5.93697	77.3612	5.93697	77.3612	-3.70381	4.01227e-63	1.21443e-61	DOWN
23549028	FGSG_01595	hypothetical protein	-	-	-	-	-	-	chr1:5289753-5290778	92	754	8.67785	60.4226	8.67785	60.4226	-2.79968	1.81102e-43	3.02614e-42	DOWN
23549027	FGSG_01594	hypothetical protein	-	-	-	-	-	-	chr1:5288891-5289632	1	7534	0.124137	794.144	0.124137	794.144	-12.6432	5.3413e-181	9.3076e-178	DOWN
23549021	FGSG_01588	hypothetical protein	-	-	-	-	-	-	chr1:5254968-5257142	1314	20417	55.6176	734.193	55.6176	734.193	-3.72255	8.21216e-82	4.57406e-80	DOWN
23549020	FGSG_01587	hypothetical protein	-	-	-	-	-	-	chr1:5250232-5252443	364	3391	16.1184	127.571	16.1184	127.571	-2.98451	1.29992e-57	3.26264e-56	DOWN
23549005	FGSG_01572	glutamate decarboxylase 1	GO:0003824|GO:0008152|GO:0006807|GO:0048037|GO:0016829|GO:0044237|GO:0006520|GO:0030170|GO:0016831|GO:0004351|GO:0019752|GO:0006536	catalytic activity|metabolic process|nitrogen compound metabolic process|cofactor binding|lyase activity|cellular metabolic process|cellular amino acid metabolic process|pyridoxal phosphate binding|carboxy-lyase activity|glutamate decarboxylase activity|carboxylic acid metabolic process|glutamate metabolic process	K01580	glutamate decarboxylase[4.1.1.15]	fgr01100|fgr01110|fgr00250|fgr00410|fgr00650|fgr00430	Metabolic pathways - Fusarium graminearum|Biosynthesis of secondary metabolites - Fusarium graminearum|Alanine, aspartate and glutamate metabolism - Fusarium graminearum|beta-Alanine metabolism - Fusarium graminearum|Butanoate metabolism - Fusarium graminearum|Taurine and hypotaurine metabolism - Fusarium graminearum	chr1:5187606-5190222	281	1654	11.3561	56.7884	11.3561	56.7884	-2.32213	1.99397e-40	2.95387e-39	DOWN
23548982	FGSG_01548	hypothetical protein	GO:0016020|GO:0016021	membrane|integral component of membrane	-	-	-	-	chr1:5101221-5102585	852	5516	57.4622	316.06	57.4622	316.06	-2.45951	4.59495e-47	8.6898e-46	DOWN
23548976	FGSG_01542	hypothetical protein	-	-	K18173	cytochrome c oxidase assembly factor 1[-]	-	-	chr1:5079060-5079766	390	969	54.8988	115.884	54.8988	115.884	-1.07784	5.37892e-17	3.02639e-16	DOWN
23548961	FGSG_01527	hypothetical protein	GO:0003824|GO:0016787|GO:0016788|GO:0042578|GO:0016791	catalytic activity|hydrolase activity|hydrolase activity, acting on ester bonds|phosphoric ester hydrolase activity|phosphatase activity	-	-	-	-	chr1:5041234-5042799	580	1653	36.5472	88.4912	36.5472	88.4912	-1.27577	3.81011e-21	2.59496e-20	DOWN
23548958	FGSG_01523	NAD(P)H-dependent D-xylose reductase	GO:0003824|GO:0016491	catalytic activity|oxidoreductase activity	K17743	D-xylose reductase[1.1.1.307]	fgr01100|fgr00040	Metabolic pathways - Fusarium graminearum|Pentose and glucuronate interconversions - Fusarium graminearum	chr1:5025956-5027818	472	1671	28.7386	86.4375	28.7386	86.4375	-1.58867	1.41206e-26	1.23916e-25	DOWN
23548948	FGSG_01513	hypothetical protein	GO:0016020|GO:0016021	membrane|integral component of membrane	-	-	-	-	chr1:4997797-4998432	31	1462	4.92901	197.491	4.92901	197.491	-5.32434	4.14224e-90	3.02557e-88	DOWN
23548943	FGSG_01508	hypothetical protein	-	-	K01011	thiosulfate/3-mercaptopyruvate sulfurtransferase[2.8.1.2]	fgr01100|fgr00270|fgr00920|fgr04122	Metabolic pathways - Fusarium graminearum|Cysteine and methionine metabolism - Fusarium graminearum|Sulfur metabolism - Fusarium graminearum|Sulfur relay system - Fusarium graminearum	chr1:4984452-4986003	547	1476	33.6389	77.1156	33.6389	77.1156	-1.19689	1.28627e-19	8.22751e-19	DOWN
23548926	FGSG_01491	hypothetical protein	-	-	-	-	-	-	chr1:4937248-4938681	35	158	2.67173	10.2468	2.67173	10.2468	-1.93932	1.80657e-17	1.04936e-16	DOWN
23548898	FGSG_01462	hypothetical protein	GO:0016020|GO:0048037|GO:0016021	membrane|cofactor binding|integral component of membrane	-	-	-	-	chr1:4848272-4849081	431	2743	48.9856	264.861	48.9856	264.861	-2.43481	9.99943e-45	1.74997e-43	DOWN
23548897	FGSG_01461	hypothetical protein	-	-	-	-	-	-	chr1:4846021-4847926	225	4775	11.2574	202.971	11.2574	202.971	-4.17232	1.49795e-86	9.87677e-85	DOWN
23548893	FGSG_01457	hypothetical protein	GO:0042802|GO:0046983|GO:0003676|GO:0042803|GO:0003677|GO:0043565|GO:0042162	identical protein binding|protein dimerization activity|nucleic acid binding|protein homodimerization activity|DNA binding|sequence-specific DNA binding|telomeric DNA binding	-	-	-	-	chr1:4833991-4837340	92	295	2.80822	7.65013	2.80822	7.65013	-1.44583	2.77918e-17	1.59381e-16	DOWN
23548887	FGSG_01450	hypothetical protein	GO:0005623|GO:0005622|GO:0007165|GO:0035556|GO:0003676|GO:0019722	cell|intracellular|signal transduction|intracellular signal transduction|nucleic acid binding|calcium-mediated signaling	-	-	-	-	chr1:4816208-4817500	1939	13597	138.056	822.474	138.056	822.474	-2.57472	1.96388e-51	4.2175e-50	DOWN
23548886	FGSG_01449	hypothetical protein	GO:0003824|GO:0008152|GO:0005623|GO:0009058|GO:0005622|GO:0016874|GO:0006807|GO:0044237|GO:0097367|GO:0006520|GO:0005737|GO:0000166|GO:0006139|GO:0006725|GO:0003676|GO:0003723|GO:0016070|GO:0006412|GO:0000049|GO:0019752|GO:0005524|GO:0004826|GO:0006432	catalytic activity|metabolic process|cell|biosynthetic process|intracellular|ligase activity|nitrogen compound metabolic process|cellular metabolic process|carbohydrate derivative binding|cellular amino acid metabolic process|cytoplasm|nucleotide binding|nucleobase-containing compound metabolic process|cellular aromatic compound metabolic process|nucleic acid binding|RNA binding|RNA metabolic pro…	K01889	phenylalanyl-tRNA synthetase alpha chain[6.1.1.20]	fgr00970	Aminoacyl-tRNA biosynthesis - Fusarium graminearum	chr1:4811914-4813432	280	695	17.7162	37.3594	17.7162	37.3594	-1.0764	3.08735e-16	1.66194e-15	DOWN
23548878	FGSG_01440	hypothetical protein	GO:0016020|GO:0005215|GO:0022857|GO:0016021|GO:0015267|GO:0015075|GO:0005216	membrane|transporter activity|transmembrane transporter activity|integral component of membrane|channel activity|ion transmembrane transporter activity|ion channel activity	-	-	-	-	chr1:4770071-4771080	1	35	0.104079	3.09314	0.104079	3.09314	-4.89332	2.79657e-11	1.10647e-10	DOWN
23548871	FGSG_01433	glutamate synthase precursor	GO:0003824|GO:0008152|GO:0009058|GO:0016491|GO:0006807|GO:0048037|GO:0044237|GO:0097367|GO:0051536|GO:0006520|GO:0050662|GO:0043169|GO:0000166|GO:0010181|GO:0016639|GO:0050660|GO:0008652|GO:0046872|GO:0019752|GO:0005506|GO:0006536|GO:0016040|GO:0006537	catalytic activity|metabolic process|biosynthetic process|oxidoreductase activity|nitrogen compound metabolic process|cofactor binding|cellular metabolic process|carbohydrate derivative binding|iron-sulfur cluster binding|cellular amino acid metabolic process|coenzyme binding|cation binding|nucleotide binding|FMN binding|oxidoreductase activity, acting on the CH-NH2 group of donors, NAD or NADP a…	K00264	glutamate synthase (NADPH/NADH)[1.4.1.14]	fgr01100|fgr01110|fgr01130|fgr01230|fgr00250|fgr00910	Metabolic pathways - Fusarium graminearum|Biosynthesis of secondary metabolites - Fusarium graminearum|Biosynthesis of antibiotics - Fusarium graminearum|Biosynthesis of amino acids - Fusarium graminearum|Alanine, aspartate and glutamate metabolism - Fusarium graminearum|Nitrogen metabolism - Fusarium graminearum	chr1:4742705-4749157	4908	16226	71.245	200.107	71.245	200.107	-1.48991	5.44462e-27	4.9086e-26	DOWN
23548864	FGSG_01425	plasma membrane ATPase	GO:0003824|GO:0016020|GO:0005215|GO:0008152|GO:0009058|GO:0022857|GO:0016787|GO:0006807|GO:0044237|GO:0097367|GO:0000166|GO:0006139|GO:1901135|GO:0006725|GO:0016021|GO:0016817|GO:0015075|GO:0006796|GO:0016818|GO:0008324|GO:0042626|GO:0009117|GO:0016462|GO:0009165|GO:0005524|GO:0019829|GO:0009156|GO:0006164|GO:0008553|GO:0016887|GO:0046034|GO:0009168|GO:0006754|GO:0042623|GO:0015078	catalytic activity|membrane|transporter activity|metabolic process|biosynthetic process|transmembrane transporter activity|hydrolase activity|nitrogen compound metabolic process|cellular metabolic process|carbohydrate derivative binding|nucleotide binding|nucleobase-containing compound metabolic process|carbohydrate derivative metabolic process|cellular aromatic compound metabolic process|integra…	K01535	H+-transporting ATPase[3.6.3.6]	fgr00190	Oxidative phosphorylation - Fusarium graminearum	chr1:4709636-4712816	12744	46424	398.921	1234.6	398.921	1234.6	-1.62987	5.55009e-30	5.56743e-29	DOWN
23548857	FGSG_01417	O-acetylhomoserine	GO:0003824|GO:0008152|GO:0006807|GO:0016740|GO:0048037|GO:0044237|GO:0006520|GO:0016765|GO:0030170|GO:0019752	catalytic activity|metabolic process|nitrogen compound metabolic process|transferase activity|cofactor binding|cellular metabolic process|cellular amino acid metabolic process|transferase activity, transferring alkyl or aryl (other than methyl) groups|pyridoxal phosphate binding|carboxylic acid metabolic process	K17069	O-acetylhomoserine/O-acetylserine sulfhydrylase[2.5.1.47]	fgr01100|fgr01110|fgr01130|fgr01230|fgr01200|fgr00270|fgr00920	Metabolic pathways - Fusarium graminearum|Biosynthesis of secondary metabolites - Fusarium graminearum|Biosynthesis of antibiotics - Fusarium graminearum|Biosynthesis of amino acids - Fusarium graminearum|Carbon metabolism - Fusarium graminearum|Cysteine and methionine metabolism - Fusarium graminearum|Sulfur metabolism - Fusarium graminearum	chr1:4670576-4672488	218	2047	12.9814	103.559	12.9814	103.559	-2.99593	3.03479e-55	7.27277e-54	DOWN
23548850	FGSG_01409	hypothetical protein	-	-	-	-	-	-	chr1:4641262-4642837	874	3435	55.8759	186.57	55.8759	186.57	-1.73942	8.03467e-31	8.29864e-30	DOWN
23548845	FGSG_01404	hypothetical protein	GO:0016020|GO:0016021	membrane|integral component of membrane	-	-	-	-	chr1:4623984-4625576	916	2608	55.0803	133.232	55.0803	133.232	-1.27434	9.45305e-22	6.66137e-21	DOWN
23548844	FGSG_01403	hypothetical protein	GO:0003824|GO:0016491|GO:0048037|GO:0097367|GO:0000166|GO:0016651|GO:0010181|GO:0003955	catalytic activity|oxidoreductase activity|cofactor binding|carbohydrate derivative binding|nucleotide binding|oxidoreductase activity, acting on NAD(P)H|FMN binding|NAD(P)H dehydrogenase (quinone) activity	K03809	NAD(P)H dehydrogenase (quinone)[1.6.5.2]	fgr01110|fgr00130	Biosynthesis of secondary metabolites - Fusarium graminearum|Ubiquinone and other terpenoid-quinone biosynthesis - Fusarium graminearum	chr1:4620761-4622459	1332	15808	83.6462	843.375	83.6462	843.375	-3.3338	4.05353e-71	1.57468e-69	DOWN
23548842	FGSG_01401	hypothetical protein	-	-	-	-	-	-	chr1:4615015-4616170	39	432	4.12693	38.8367	4.12693	38.8367	-3.23428	4.36078e-42	6.92615e-41	DOWN
23548817	FGSG_01375	hypothetical protein	GO:0016020|GO:0005215|GO:0008152|GO:0005623|GO:0009058|GO:0005622|GO:0022857|GO:0006807|GO:0044237|GO:0005737|GO:0031966|GO:0006725|GO:0016021|GO:0043231|GO:0051188|GO:0005743|GO:0005740|GO:0015075|GO:0006811|GO:0006783|GO:0055085|GO:0005739|GO:0008324|GO:0006779|GO:0006812|GO:0006865|GO:0033014|GO:0015187|GO:1904983|GO:0015171	membrane|transporter activity|metabolic process|cell|biosynthetic process|intracellular|transmembrane transporter activity|nitrogen compound metabolic process|cellular metabolic process|cytoplasm|mitochondrial membrane|cellular aromatic compound metabolic process|integral component of membrane|intracellular membrane-bounded organelle|cofactor biosynthetic process|mitochondrial inner membrane|mito…	-	-	-	-	chr1:4552857-4553985	351	908	31.4027	69.0157	31.4027	69.0157	-1.13604	1.02332e-17	6.02433e-17	DOWN
23548795	FGSG_01352	hypothetical protein	GO:0016020|GO:0016021|GO:0055085	membrane|integral component of membrane|transmembrane transport	-	-	-	-	chr1:4480608-4482457	236	670	12.5514	30.273	12.5514	30.273	-1.27018	7.57957e-19	4.65771e-18	DOWN
23548793	FGSG_01350	hypothetical protein	GO:0003676	nucleic acid binding	-	-	-	-	chr1:4466648-4468941	1083	4126	43.4621	140.674	43.4621	140.674	-1.69452	3.7606e-30	3.80679e-29	DOWN
23548789	FGSG_01346	enolase	GO:0003824|GO:0008152|GO:0005623|GO:0005622|GO:0006807|GO:0016829|GO:0044237|GO:0005975|GO:0043169|GO:0005737|GO:0006139|GO:1901135|GO:0006725|GO:0000015|GO:0005829|GO:0006796|GO:0046872|GO:0016052|GO:0016310|GO:0000287|GO:0006096|GO:0004634|GO:0009117|GO:0019752|GO:0046496|GO:0006090|GO:0046034	catalytic activity|metabolic process|cell|intracellular|nitrogen compound metabolic process|lyase activity|cellular metabolic process|carbohydrate metabolic process|cation binding|cytoplasm|nucleobase-containing compound metabolic process|carbohydrate derivative metabolic process|cellular aromatic compound metabolic process|phosphopyruvate hydratase complex|cytosol|phosphate-containing compound m…	K01689	enolase[4.2.1.11]	fgr01100|fgr01110|fgr01130|fgr01230|fgr01200|fgr00010|fgr03018|fgr00680	Metabolic pathways - Fusarium graminearum|Biosynthesis of secondary metabolites - Fusarium graminearum|Biosynthesis of antibiotics - Fusarium graminearum|Biosynthesis of amino acids - Fusarium graminearum|Carbon metabolism - Fusarium graminearum|Glycolysis / Gluconeogenesis - Fusarium graminearum|RNA degradation - Fusarium graminearum|Methane metabolism - Fusarium graminearum	chr1:4455417-4457808	21088	80540	1198.38	3888.43	1198.38	3888.43	-1.6981	1.88176e-31	2.00119e-30	DOWN
23548785	FGSG_01342	alternative oxidase	GO:0003824|GO:0016020|GO:0070469|GO:0016491|GO:0043169|GO:0016021|GO:0046872|GO:0009916	catalytic activity|membrane|respiratory chain|oxidoreductase activity|cation binding|integral component of membrane|metal ion binding|alternative oxidase activity	-	-	-	-	chr1:4444465-4446012	379	3909	24.5366	215.003	24.5366	215.003	-3.13135	1.81836e-61	5.12248e-60	DOWN
23548784	FGSG_01341	hypothetical protein	GO:0003676	nucleic acid binding	-	-	-	-	chr1:4439264-4441458	1629	5397	69.9149	196.79	69.9149	196.79	-1.49298	1.13106e-26	1.00048e-25	DOWN
23548758	FGSG_01315	hypothetical protein	-	-	-	-	-	-	chr1:4353200-4354226	352	2017	38.1241	185.594	38.1241	185.594	-2.28338	1.8523e-40	2.7487e-39	DOWN
23548755	FGSG_01312	hypothetical protein	GO:0003824|GO:0005623|GO:0005622|GO:0016740|GO:0097367|GO:0007165|GO:0016772|GO:0000166|GO:0035556|GO:0016301|GO:0000160|GO:0016773|GO:0004672|GO:0005524|GO:0004674	catalytic activity|cell|intracellular|transferase activity|carbohydrate derivative binding|signal transduction|transferase activity, transferring phosphorus-containing groups|nucleotide binding|intracellular signal transduction|kinase activity|phosphorelay signal transduction system|phosphotransferase activity, alcohol group as acceptor|protein kinase activity|ATP binding|protein serine/threonine…	K12767	serine/threonine-protein kinase RIM15[2.7.11.1]	fgr04138|fgr04113	Autophagy - yeast - Fusarium graminearum|Meiosis - yeast - Fusarium graminearum	chr1:4337414-4343229	647	2784	10.3301	37.7635	10.3301	37.7635	-1.87013	4.60039e-33	5.1815e-32	DOWN
23548754	FGSG_01311	hypothetical protein	GO:0016020|GO:0005215|GO:0022857|GO:0016021	membrane|transporter activity|transmembrane transporter activity|integral component of membrane	-	-	-	-	chr1:4331478-4334073	784	9689	28.6072	300.358	28.6072	300.358	-3.39224	1.03948e-70	3.9748e-69	DOWN
23548753	FGSG_01310	hypothetical protein	GO:0003676	nucleic acid binding	-	-	-	-	chr1:4327395-4331036	308	3289	8.55347	77.5993	8.55347	77.5993	-3.18146	8.3412e-62	2.39402e-60	DOWN
23548745	FGSG_01301	hypothetical protein	-	-	-	-	-	-	chr1:4292274-4294418	2248	5592	96.4817	203.9	96.4817	203.9	-1.07954	4.74233e-19	2.94536e-18	DOWN
23548742	FGSG_01298	hypothetical protein	GO:0003676	nucleic acid binding	-	-	-	-	chr1:4276722-4277612	370	2346	38.2296	205.934	38.2296	205.934	-2.42942	4.36733e-44	7.51378e-43	DOWN
23548734	FGSG_01289	hypothetical protein	GO:0016020|GO:0016021	membrane|integral component of membrane	-	-	-	-	chr1:4248303-4250789	1268	5946	48.7812	194.339	48.7812	194.339	-1.99418	2.86257e-37	3.78716e-36	DOWN
23548724	FGSG_01279	glucose-6-phosphate 1-dehydrogenase	GO:0003824|GO:0008152|GO:0016491|GO:0006807|GO:0048037|GO:0044237|GO:0016614|GO:0050662|GO:0005975|GO:0000166|GO:0006139|GO:1901135|GO:0006725|GO:0006081|GO:0050661|GO:0016616|GO:0006796|GO:0004345|GO:0006098|GO:0009117|GO:0046496|GO:0006006	catalytic activity|metabolic process|oxidoreductase activity|nitrogen compound metabolic process|cofactor binding|cellular metabolic process|oxidoreductase activity, acting on CH-OH group of donors|coenzyme binding|carbohydrate metabolic process|nucleotide binding|nucleobase-containing compound metabolic process|carbohydrate derivative metabolic process|cellular aromatic compound metabolic proces…	K00036	glucose-6-phosphate 1-dehydrogenase[1.1.1.363]	fgr01100|fgr01110|fgr01130|fgr01200|fgr00480|fgr00030	Metabolic pathways - Fusarium graminearum|Biosynthesis of secondary metabolites - Fusarium graminearum|Biosynthesis of antibiotics - Fusarium graminearum|Carbon metabolism - Fusarium graminearum|Glutathione metabolism - Fusarium graminearum|Pentose phosphate pathway - Fusarium graminearum	chr1:4218740-4220463	2025	6977	126.561	370.462	126.561	370.462	-1.5495	6.28299e-28	5.86829e-27	DOWN
23548722	FGSG_01277	hypothetical protein	-	-	-	-	-	-	chr1:4207108-4209500	1751	15539	72.5794	547.208	72.5794	547.208	-2.91446	4.42888e-60	1.18994e-58	DOWN
23548712	FGSG_01267	hypothetical protein	-	-	-	-	-	-	chr1:4169790-4170968	2785	12206	242.335	902.33	242.335	902.33	-1.89665	1.77056e-35	2.19485e-34	DOWN
23548700	FGSG_01252	hypothetical protein	-	-	-	-	-	-	chr1:4122310-4124876	717	7430	26.2874	231.43	26.2874	231.43	-3.13813	8.61865e-64	2.65481e-62	DOWN
23548697	FGSG_01249	hypothetical protein	-	-	-	-	-	-	chr1:4108840-4111341	242	823	9.13438	26.3916	9.13438	26.3916	-1.5307	1.97259e-23	1.4973e-22	DOWN
23548691	FGSG_01242	hypothetical protein	-	-	-	-	-	-	chr1:4078834-4079319	86	454	16.2907	73.063	16.2907	73.063	-2.16509	2.6266e-29	2.57965e-28	DOWN
23548666	FGSG_01217	carbamoyl-phosphate synthase arginine-specific large chain	GO:0003824|GO:0008152|GO:0006807|GO:0097367|GO:0043169|GO:0000166|GO:0046872|GO:0005524	catalytic activity|metabolic process|nitrogen compound metabolic process|carbohydrate derivative binding|cation binding|nucleotide binding|metal ion binding|ATP binding	K01955	carbamoyl-phosphate synthase large subunit[6.3.5.5]	fgr01100|fgr00240|fgr00250	Metabolic pathways - Fusarium graminearum|Pyrimidine metabolism - Fusarium graminearum|Alanine, aspartate and glutamate metabolism - Fusarium graminearum	chr1:4002148-4006042	2180	12442	54.1535	262.58	54.1535	262.58	-2.27763	3.35267e-44	5.79262e-43	DOWN
23548648	FGSG_01199	glucosamine-fructose-6-phosphate aminotransferase	-	-	K00820	glucosamine--fructose-6-phosphate aminotransferase (isomerizing)[2.6.1.16]	fgr01100|fgr01130|fgr00520|fgr00250	Metabolic pathways - Fusarium graminearum|Biosynthesis of antibiotics - Fusarium graminearum|Amino sugar and nucleotide sugar metabolism - Fusarium graminearum|Alanine, aspartate and glutamate metabolism - Fusarium graminearum	chr1:3946189-3949350	7697	32573	269.941	970.524	269.941	970.524	-1.84612	1.40609e-34	1.67168e-33	DOWN
23548640	FGSG_01191	hypothetical protein	GO:0008152|GO:0006807|GO:0044237|GO:0051726|GO:0007049|GO:0006796|GO:0019901|GO:0016310|GO:0006464|GO:0000079|GO:0045859	metabolic process|nitrogen compound metabolic process|cellular metabolic process|regulation of cell cycle|cell cycle|phosphate-containing compound metabolic process|protein kinase binding|phosphorylation|cellular protein modification process|regulation of cyclin-dependent protein serine/threonine kinase activity|regulation of protein kinase activity	-	-	-	-	chr1:3912188-3913189	1710	6012	157.11	469.277	157.11	469.277	-1.57866	1.92437e-28	1.82815e-27	DOWN
23548632	FGSG_01183	hypothetical protein	-	-	-	-	-	-	chr1:3882360-3885286	1514	8553	56.0211	268.872	56.0211	268.872	-2.26288	1.15793e-43	1.95629e-42	DOWN
23548630	FGSG_01181	hypothetical protein	GO:0016020|GO:0016021	membrane|integral component of membrane	-	-	-	-	chr1:3877866-3878687	36	480	4.03189	45.6717	4.03189	45.6717	-3.50177	4.45737e-47	8.45584e-46	DOWN
23548626	FGSG_01177	cystathionine gamma-lyase	GO:0003824|GO:0048037|GO:0030170	catalytic activity|cofactor binding|pyridoxal phosphate binding	K01758	cystathionine gamma-lyase[4.4.1.1]	fgr01100|fgr01130|fgr01230|fgr00260|fgr00270|fgr00450	Metabolic pathways - Fusarium graminearum|Biosynthesis of antibiotics - Fusarium graminearum|Biosynthesis of amino acids - Fusarium graminearum|Glycine, serine and threonine metabolism - Fusarium graminearum|Cysteine and methionine metabolism - Fusarium graminearum|Selenocompound metabolism - Fusarium graminearum	chr1:3858360-3859969	398	945	22.7579	45.9075	22.7579	45.9075	-1.01236	4.81254e-16	2.55899e-15	DOWN
23548615	FGSG_01166	hypothetical protein	GO:0016020|GO:0016021	membrane|integral component of membrane	-	-	-	-	chr1:3818135-3821823	1396	3808	35.4335	82.1159	35.4335	82.1159	-1.21255	3.37435e-21	2.30849e-20	DOWN
23548612	FGSG_01163	hypothetical protein	-	-	-	-	-	-	chr1:3806857-3809721	2248	9196	75.974	264.04	75.974	264.04	-1.79718	3.32005e-33	3.74981e-32	DOWN
23548611	FGSG_01162	hypothetical protein	GO:0016020|GO:0005215|GO:0022857|GO:0016021|GO:0015075|GO:0008324	membrane|transporter activity|transmembrane transporter activity|integral component of membrane|ion transmembrane transporter activity|cation transmembrane transporter activity	-	-	-	-	chr1:3796823-3799546	710	3663	26.2082	114.873	26.2082	114.873	-2.13195	4.79687e-39	6.78795e-38	DOWN
23548610	FGSG_01161	hypothetical protein	GO:0003824|GO:0008152|GO:0005623|GO:0005622|GO:0016740|GO:0044237|GO:0007165|GO:0016772|GO:0006629|GO:0044255|GO:0035556|GO:0006644|GO:0016301|GO:0048017|GO:0006796|GO:0016310|GO:0048015|GO:0046854	catalytic activity|metabolic process|cell|intracellular|transferase activity|cellular metabolic process|signal transduction|transferase activity, transferring phosphorus-containing groups|lipid metabolic process|cellular lipid metabolic process|intracellular signal transduction|phospholipid metabolic process|kinase activity|inositol lipid-mediated signaling|phosphate-containing compound metabolic…	K00888	phosphatidylinositol 4-kinase A[2.7.1.67]	fgr01100|fgr04011|fgr00562|fgr04070	Metabolic pathways - Fusarium graminearum|MAPK signaling pathway - yeast - Fusarium graminearum|Inositol phosphate metabolism - Fusarium graminearum|Phosphatidylinositol signaling system - Fusarium graminearum	chr1:3790809-3796765	1168	2763	18.5136	37.2076	18.5136	37.2076	-1.00701	1.76629e-17	1.02743e-16	DOWN
23548608	FGSG_01159	hypothetical protein	GO:0003676|GO:0003723	nucleic acid binding|RNA binding	-	-	-	-	chr1:3779259-3781475	119	1143	5.33363	43.5235	5.33363	43.5235	-3.0286	2.99281e-51	6.38221e-50	DOWN
23548598	FGSG_01149	hypothetical protein	GO:0016020|GO:0016021	membrane|integral component of membrane	-	-	-	-	chr1:3751221-3753808	31	236	1.12358	7.26702	1.12358	7.26702	-2.69326	3.15786e-28	2.97909e-27	DOWN
23548593	FGSG_01144	hypothetical protein	-	-	-	-	-	-	chr1:3736548-3741879	869	4246	18.7928	78.0107	18.7928	78.0107	-2.05349	1.27298e-37	1.70074e-36	DOWN
23548569	FGSG_01120	hypothetical protein	GO:0003824|GO:0016740|GO:0008168	catalytic activity|transferase activity|methyltransferase activity	-	-	-	-	chr1:3683236-3686199	329	5077	10.2187	133.97	10.2187	133.97	-3.71263	3.14983e-76	1.43901e-74	DOWN
23548526	FGSG_01069	hypothetical protein	GO:0003824|GO:0008152|GO:0005623|GO:0005622|GO:0006807|GO:0016829|GO:0044237|GO:0097367|GO:0005737|GO:0000166|GO:0006139|GO:0006725|GO:0006796|GO:0047453|GO:0052855|GO:0009117|GO:0005524|GO:0046496	catalytic activity|metabolic process|cell|intracellular|nitrogen compound metabolic process|lyase activity|cellular metabolic process|carbohydrate derivative binding|cytoplasm|nucleotide binding|nucleobase-containing compound metabolic process|cellular aromatic compound metabolic process|phosphate-containing compound metabolic process|ATP-dependent NAD(P)H-hydrate dehydratase activity|ADP-depende…	-	-	-	-	chr1:3523030-3524444	219	1034	16.4047	65.8031	16.4047	65.8031	-2.00405	2.87033e-32	3.15426e-31	DOWN
23548525	FGSG_01068	hypothetical protein	-	-	-	-	-	-	chr1:3520070-3522045	1152	7253	60.0534	321.221	60.0534	321.221	-2.41925	2.88486e-47	5.53295e-46	DOWN
23548506	FGSG_01049	hypothetical protein	-	-	-	-	-	-	chr1:3449107-3471612	2331	12181	9.60025	42.6211	9.60025	42.6211	-2.15042	3.25045e-41	4.96855e-40	DOWN
23548502	FGSG_01045	hypothetical protein	-	-	-	-	-	-	chr1:3429700-3431334	1438	5437	93.4914	300.313	93.4914	300.313	-1.68356	1.57281e-30	1.60949e-29	DOWN
23548488	FGSG_01031	hypothetical protein	GO:0016020|GO:0016021	membrane|integral component of membrane	K05770	benzodiazapine receptor[-]	-	-	chr1:3379592-3380885	655	6988	51.1017	463.179	51.1017	463.179	-3.18013	1.10013e-64	3.54075e-63	DOWN
23548485	FGSG_01028	hypothetical protein	GO:0008152|GO:0006807|GO:0030234|GO:0008047|GO:0051087|GO:0006461|GO:0001671|GO:0051259|GO:0097428	metabolic process|nitrogen compound metabolic process|enzyme regulator activity|enzyme activator activity|chaperone binding|protein complex assembly|ATPase activator activity|protein oligomerization|protein maturation by iron-sulfur cluster transfer	-	-	-	-	chr1:3371549-3372367	80	279	8.99249	26.6439	8.99249	26.6439	-1.56701	2.63911e-18	1.58737e-17	DOWN
23548483	FGSG_01026	hypothetical protein	GO:0016020|GO:0016021	membrane|integral component of membrane	-	-	-	-	chr1:3365395-3366928	104	4113	6.70941	225.43	6.70941	225.43	-5.07035	4.10979e-104	4.68516e-102	DOWN
23548472	FGSG_01015	heat shock protein 78	GO:0097367|GO:0000166|GO:0005524	carbohydrate derivative binding|nucleotide binding|ATP binding	K03695	ATP-dependent Clp protease ATP-binding subunit ClpB[-]	-	-	chr1:3335150-3337677	525	2044	19.1187	63.2385	19.1187	63.2385	-1.72582	1.41649e-29	1.40133e-28	DOWN
23548468	FGSG_01011	hypothetical protein	-	-	-	-	-	-	chr1:3324647-3325620	20	187	2.03906	16.1969	2.03906	16.1969	-2.98974	1.08365e-27	1.00291e-26	DOWN
23548447	FGSG_00986	hypothetical protein	GO:0008289|GO:0043169|GO:0005543|GO:0046872|GO:0005544|GO:0005509	lipid binding|cation binding|phospholipid binding|metal ion binding|calcium-dependent phospholipid binding|calcium ion binding	-	-	-	-	chr1:3256197-3258020	1681	5281	89.8691	239.862	89.8691	239.862	-1.41631	3.61913e-25	2.97681e-24	DOWN
23548438	FGSG_00975	hypothetical protein	-	-	-	-	-	-	chr1:3206599-3209941	350	1867	12.4599	56.4668	12.4599	56.4668	-2.18011	3.82261e-38	5.21569e-37	DOWN
23548437	FGSG_00974	hypothetical protein	-	-	-	-	-	-	chr1:3202011-3205498	632	7471	16.9827	170.557	16.9827	170.557	-3.32812	1.90595e-68	6.6807e-67	DOWN
23548414	FGSG_00948	hypothetical protein	-	-	-	-	-	-	chr1:3125690-3126127	2	9	0.420328	1.60717	0.420328	1.60717	-1.93494	0.0139512	0.0235285	DOWN
23548392	FGSG_00926	hypothetical protein	GO:0003824|GO:0016491|GO:0016651|GO:0004128	catalytic activity|oxidoreductase activity|oxidoreductase activity, acting on NAD(P)H|cytochrome-b5 reductase activity, acting on NAD(P)H	K00326	cytochrome-b5 reductase[1.6.2.2]	fgr00520	Amino sugar and nucleotide sugar metabolism - Fusarium graminearum	chr1:3048414-3050359	707	2047	36.7102	90.2998	36.7102	90.2998	-1.29854	7.68065e-22	5.43752e-21	DOWN
23548366	FGSG_00900	hypothetical protein	-	-	-	-	-	-	chr1:2952233-2953882	877	3880	56.4993	212.362	56.4993	212.362	-1.91022	1.88037e-34	2.22255e-33	DOWN
23548354	FGSG_00887	hypothetical protein	-	-	-	-	-	-	chr1:2914904-2917050	593	3288	27.447	129.293	27.447	129.293	-2.23592	5.2649e-41	7.92855e-40	DOWN
23548347	FGSG_00879	hypothetical protein	-	-	-	-	-	-	chr1:2867487-2868624	0	13	0	1.03644	0	1.03644	#NAME?	9.96168e-05	0.000226238	DOWN
23548346	FGSG_00878	hypothetical protein	-	-	-	-	-	-	chr1:2864814-2865668	17	571	1.83047	52.2333	1.83047	52.2333	-4.83468	1.21515e-63	3.71489e-62	DOWN
23548328	FGSG_00860	hypothetical protein	-	-	-	-	-	-	chr1:2819766-2820775	1736	4093	178.767	358.081	178.767	358.081	-1.00221	1.28273e-17	7.52606e-17	DOWN
23548325	FGSG_00857	hypothetical protein	-	-	-	-	-	-	chr1:2801276-2803645	1780	8782	75.795	317.699	75.795	317.699	-2.06749	3.6731e-39	5.22197e-38	DOWN
23548324	FGSG_00856	hypothetical protein	GO:0003824|GO:0005623|GO:0004871|GO:0005622|GO:0016740|GO:0016772|GO:0000155|GO:0016301|GO:0016773|GO:0004672	catalytic activity|cell|signal transducer activity|intracellular|transferase activity|transferase activity, transferring phosphorus-containing groups|phosphorelay sensor kinase activity|kinase activity|phosphotransferase activity, alcohol group as acceptor|protein kinase activity	-	-	-	-	chr1:2795768-2800386	989	3216	19.9405	55.0881	19.9405	55.0881	-1.46604	1.84856e-25	1.54021e-24	DOWN
23548318	FGSG_00849	hypothetical protein	GO:0016020|GO:0005623|GO:0005886|GO:0016021	membrane|cell|plasma membrane|integral component of membrane	-	-	-	-	chr1:2770125-2771743	8513	23758	484.074	1147.73	484.074	1147.73	-1.24549	2.49689e-22	1.79582e-21	DOWN
23548315	FGSG_00846	hypothetical protein	-	-	-	-	-	-	chr1:2756098-2758916	565	1613	19.1582	46.4667	19.1582	46.4667	-1.27824	3.91348e-21	2.66387e-20	DOWN
23548306	FGSG_00836	hypothetical protein	GO:0003676|GO:0003723	nucleic acid binding|RNA binding	-	-	-	-	chr1:2716811-2719633	688	6645	23.0908	189.473	23.0908	189.473	-3.0366	4.54994e-61	1.27587e-59	DOWN
23548289	FGSG_00817	hypothetical protein	-	-	-	-	-	-	chr1:2651189-2653539	376	1791	15.405	62.3405	15.405	62.3405	-2.01677	8.04171e-35	9.63584e-34	DOWN
23548288	FGSG_00815	peptide methionine sulfoxide reductase msrA 1	GO:0003824|GO:0016491|GO:0016671|GO:0008113	catalytic activity|oxidoreductase activity|oxidoreductase activity, acting on a sulfur group of donors, disulfide as acceptor|peptide-methionine (S)-S-oxide reductase activity	-	-	-	-	chr1:2634453-2635350	856	2441	93.8146	227.283	93.8146	227.283	-1.2766	1.02959e-21	7.23858e-21	DOWN
23548287	FGSG_00814	hypothetical protein	GO:0003824|GO:0016787	catalytic activity|hydrolase activity	-	-	-	-	chr1:2632565-2633471	295	1238	29.9427	106.756	29.9427	106.756	-1.83404	4.92698e-30	4.96689e-29	DOWN
23548267	FGSG_00793	hypothetical protein	-	-	-	-	-	-	chr1:2559945-2560772	157	8194	18.6258	825.87	18.6258	825.87	-5.47054	2.64471e-120	4.8879e-118	DOWN
23548263	FGSG_00788	hypothetical protein	GO:0016020|GO:0016021	membrane|integral component of membrane	-	-	-	-	chr1:2544391-2545266	75	186	8.3388	17.5696	8.3388	17.5696	-1.07517	1.76403e-11	7.08515e-11	DOWN
23548248	FGSG_00773	hypothetical protein	GO:0016020|GO:0005215|GO:0022857|GO:0016021|GO:0015075|GO:0008324|GO:0046873|GO:0005375	membrane|transporter activity|transmembrane transporter activity|integral component of membrane|ion transmembrane transporter activity|cation transmembrane transporter activity|metal ion transmembrane transporter activity|copper ion transmembrane transporter activity	K14686	solute carrier family 31 (copper transporter), member 1[-]	-	-	chr1:2509866-2510506	571	12356	91.7398	1686.56	91.7398	1686.56	-4.20039	4.75625e-92	3.67194e-90	DOWN
23548244	FGSG_00769	hypothetical protein	-	-	-	-	-	-	chr1:2501861-2502999	440	1932	39.6349	147.854	39.6349	147.854	-1.89933	1.02957e-32	1.14796e-31	DOWN
23548240	FGSG_00765	hypothetical protein	GO:0003824|GO:0016491|GO:0020037	catalytic activity|oxidoreductase activity|heme binding	-	-	-	-	chr1:2486947-2488712	19	1597	0.990464	70.7281	0.990464	70.7281	-6.15803	9.44007e-102	9.92672e-100	DOWN
23548239	FGSG_00764	hypothetical protein	GO:0003676	nucleic acid binding	-	-	-	-	chr1:2485741-2486586	2	34	0.253936	3.66794	0.253936	3.66794	-3.85243	8.46962e-10	3.03592e-09	DOWN
23548238	FGSG_00763	hypothetical protein	-	-	-	-	-	-	chr1:2483187-2485041	14	90	0.76308	4.16764	0.76308	4.16764	-2.44932	1.31704e-15	6.85378e-15	DOWN
23548215	FGSG_00738	hypothetical protein	GO:0016020|GO:0016021|GO:0061817	membrane|integral component of membrane|endoplasmic reticulum-plasma membrane tethering	-	-	-	-	chr1:2418189-2422199	160	1568	3.99507	33.2622	3.99507	33.2622	-3.05759	1.46274e-54	3.4181e-53	DOWN
23548202	FGSG_00725	hypothetical protein	GO:0005623|GO:0003700|GO:0005622|GO:0000981|GO:0043169|GO:0043231|GO:0005634|GO:0046872|GO:0008270	cell|transcription factor activity, sequence-specific DNA binding|intracellular|RNA polymerase II transcription factor activity, sequence-specific DNA binding|cation binding|intracellular membrane-bounded organelle|nucleus|metal ion binding|zinc ion binding	-	-	-	-	chr1:2374842-2376819	3	144	0.151682	6.18486	0.151682	6.18486	-5.34961	4.55373e-34	5.29013e-33	DOWN
23548197	FGSG_00720	hypothetical protein	-	-	-	-	-	-	chr1:2354809-2357034	9	9821	0.398713	369.648	0.398713	369.648	-9.85659	3.73754e-187	9.1181e-184	DOWN
23548191	FGSG_00714	hypothetical protein	GO:0016020|GO:0016021	membrane|integral component of membrane	-	-	-	-	chr1:2330300-2332600	2246	13123	94.286	468.028	94.286	468.028	-2.31148	5.01124e-45	8.85901e-44	DOWN
23548189	FGSG_00712	hypothetical protein	GO:0003824|GO:0016491|GO:0048037|GO:0004497|GO:0016705|GO:0050662|GO:0000166|GO:0050661|GO:0016709|GO:0050660|GO:0004499	catalytic activity|oxidoreductase activity|cofactor binding|monooxygenase activity|oxidoreductase activity, acting on paired donors, with incorporation or reduction of molecular oxygen|coenzyme binding|nucleotide binding|NADP binding|oxidoreductase activity, acting on paired donors, with incorporation or reduction of molecular oxygen, NAD(P)H as one donor, and incorporation of one atom of oxygen|…	-	-	-	-	chr1:2322970-2324622	494	6348	29.3786	320.733	29.3786	320.733	-3.44853	6.53218e-71	2.5215e-69	DOWN
23548177	FGSG_00698	hypothetical protein	-	-	-	-	-	-	chr1:2253899-2255257	306	1374	20.729	79.076	20.729	79.076	-1.93159	3.47463e-32	3.79441e-31	DOWN
23548166	FGSG_00687	hypothetical protein	-	-	-	-	-	-	chr1:2206573-2207133	6	18	1.84104	4.69276	1.84104	4.69276	-1.34992	0.00169524	0.00329224	DOWN
23548160	FGSG_00681	hypothetical protein	-	-	-	-	-	-	chr1:2194646-2195140	2014	12359	420.433	2191.91	420.433	2191.91	-2.38224	1.07776e-46	2.01634e-45	DOWN
23548144	FGSG_00663	hypothetical protein	GO:0016020|GO:0016021	membrane|integral component of membrane	-	-	-	-	chr1:2136888-2140036	529	15854	15.7402	400.771	15.7402	400.771	-4.67025	4.31417e-105	5.15923e-103	DOWN
23548101	FGSG_00616	hypothetical protein	-	-	-	-	-	-	chr1:1959635-1962955	281	1412	10.9988	46.9543	10.9988	46.9543	-2.09391	2.32103e-35	2.86268e-34	DOWN
23548087	FGSG_00602	hypothetical protein	-	-	-	-	-	-	chr1:1912560-1913833	64	954	4.62472	58.5675	4.62472	58.5675	-3.66266	8.46559e-60	2.24974e-58	DOWN
23548084	FGSG_00599	hypothetical protein	-	-	-	-	-	-	chr1:1906760-1907248	7	114	1.31783	18.2337	1.31783	18.2337	-3.79037	6.79919e-25	5.51806e-24	DOWN
23548081	FGSG_00596	hypothetical protein	GO:0003824|GO:0016020|GO:0008152|GO:0016787|GO:0006807|GO:0044237|GO:0006520|GO:0016021|GO:0016810|GO:0016811|GO:0006528|GO:0004067|GO:0019752	catalytic activity|membrane|metabolic process|hydrolase activity|nitrogen compound metabolic process|cellular metabolic process|cellular amino acid metabolic process|integral component of membrane|hydrolase activity, acting on carbon-nitrogen (but not peptide) bonds|hydrolase activity, acting on carbon-nitrogen (but not peptide) bonds, in linear amides|asparagine metabolic process|asparaginase ac…	K01424	L-asparaginase[3.5.1.1]	fgr01100|fgr01110|fgr00460	Metabolic pathways - Fusarium graminearum|Biosynthesis of secondary metabolites - Fusarium graminearum|Cyanoamino acid metabolism - Fusarium graminearum	chr1:1896813-1898168	162	2671	10.9985	154.061	10.9985	154.061	-3.80813	5.90568e-74	2.51002e-72	DOWN
23548075	FGSG_00590	hypothetical protein	GO:0003824|GO:0016491|GO:0030246|GO:0016705|GO:0043169|GO:0016706|GO:0031418|GO:0046872|GO:0005506	catalytic activity|oxidoreductase activity|carbohydrate binding|oxidoreductase activity, acting on paired donors, with incorporation or reduction of molecular oxygen|cation binding|oxidoreductase activity, acting on paired donors, with incorporation or reduction of molecular oxygen, 2-oxoglutarate as one donor, and incorporation of one atom each of oxygen into both donors|L-ascorbic acid binding|…	-	-	-	-	chr1:1876683-1878721	170	2270	7.87636	89.3523	7.87636	89.3523	-3.5039	1.95986e-66	6.5318e-65	DOWN
23548071	FGSG_00586	hypothetical protein	GO:0005623|GO:0003700|GO:0005622|GO:0000981|GO:0043169|GO:0043231|GO:0005634|GO:0046872|GO:0008270	cell|transcription factor activity, sequence-specific DNA binding|intracellular|RNA polymerase II transcription factor activity, sequence-specific DNA binding|cation binding|intracellular membrane-bounded organelle|nucleus|metal ion binding|zinc ion binding	-	-	-	-	chr1:1862024-1863655	72	2569	4.3926	133.153	4.3926	133.153	-4.92187	8.92418e-95	7.55952e-93	DOWN
23548069	FGSG_00584	hypothetical protein	GO:0003676	nucleic acid binding	-	-	-	-	chr1:1854319-1857768	1066	6773	28.4455	153.546	28.4455	153.546	-2.4324	9.1172e-47	1.71095e-45	DOWN
23548062	FGSG_00576	hypothetical protein	GO:0008152|GO:0044237|GO:0043169|GO:0006801|GO:0046872	metabolic process|cellular metabolic process|cation binding|superoxide metabolic process|metal ion binding	-	-	-	-	chr1:1833874-1835352	166	1467	10.7243	80.518	10.7243	80.518	-2.90843	3.54635e-51	7.53631e-50	DOWN
23548034	FGSG_00546	hypothetical protein	GO:0016020|GO:0016021	membrane|integral component of membrane	-	-	-	-	chr1:1717586-1719940	427	1222	16.6922	40.5843	16.6922	40.5843	-1.28175	1.2941e-20	8.63532e-20	DOWN
23548027	FGSG_00539	siderophore iron transporter mirB	GO:0016020|GO:0016021	membrane|integral component of membrane	-	-	-	-	chr1:1692821-1694969	12	457	0.543938	17.5988	0.543938	17.5988	-5.01589	7.25275e-60	1.93164e-58	DOWN
23548026	FGSG_00538	hypothetical protein	GO:0016020|GO:0016021	membrane|integral component of membrane	-	-	-	-	chr1:1690381-1692161	1306	4196	75.6174	206.403	75.6174	206.403	-1.44867	1.18659e-25	9.96151e-25	DOWN
23548003	FGSG_00515	hypothetical protein	GO:0003700|GO:0003676|GO:0003677	transcription factor activity, sequence-specific DNA binding|nucleic acid binding|DNA binding	-	-	-	-	chr1:1603107-1605007	576	7857	28.8035	333.796	28.8035	333.796	-3.53465	1.00517e-73	4.22795e-72	DOWN
23547981	FGSG_00492	hypothetical protein	-	-	-	-	-	-	chr1:1546508-1547772	1314	48597	99.9737	3141.24	99.9737	3141.24	-4.97364	1.20613e-117	2.13224e-115	DOWN
23547972	FGSG_00483	hypothetical protein	-	-	-	-	-	-	chr1:1517222-1521079	38	610	0.90677	12.3665	0.90677	12.3665	-3.76955	1.7747e-54	4.13127e-53	DOWN
23547942	FGSG_00453	hypothetical protein	-	-	-	-	-	-	chr1:1446780-1447475	6	382	0.864337	46.7563	0.864337	46.7563	-5.75742	2.50559e-60	6.79183e-59	DOWN
23547933	FGSG_00444	hypothetical protein	GO:0043169|GO:0046872|GO:0005509	cation binding|metal ion binding|calcium ion binding	-	-	-	-	chr1:1421996-1423549	1297	3482	93.5761	213.43	93.5761	213.43	-1.18955	9.83189e-21	6.60598e-20	DOWN
23547927	FGSG_00438	hypothetical protein	GO:0016020|GO:0016021	membrane|integral component of membrane	-	-	-	-	chr1:1408858-1410386	1203	5257	75.8558	281.62	75.8558	281.62	-1.89242	6.11996e-35	7.36932e-34	DOWN
23547923	FGSG_00434	hypothetical protein	-	-	K12609	CCR4-NOT transcriptional complex subunit CAF120[-]	-	-	chr1:1388567-1392932	1053	10323	23.2415	193.572	23.2415	193.572	-3.0581	1.71849e-62	5.01485e-61	DOWN
23547895	FGSG_00406	hypothetical protein	GO:0016020|GO:0016021	membrane|integral component of membrane	-	-	-	-	chr1:1295930-1297413	1919	5892	123.715	322.71	123.715	322.71	-1.38322	1.37475e-24	1.0989e-23	DOWN
23547880	FGSG_00390	hypothetical protein	GO:0016020|GO:0016021	membrane|integral component of membrane	-	-	-	-	chr1:1245771-1247322	133	6760	8.85971	382.575	8.85971	382.575	-5.43234	1.39193e-117	2.42553e-115	DOWN
23547876	FGSG_00386	hypothetical protein	-	-	-	-	-	-	chr1:1238237-1239601	172	774	16.5981	63.4556	16.5981	63.4556	-1.93473	1.38256e-29	1.36887e-28	DOWN
23547865	FGSG_00375	hypothetical protein	GO:0003824|GO:0016020|GO:0008152|GO:0005623|GO:0009058|GO:0005622|GO:0016491|GO:0048037|GO:0044237|GO:0004497|GO:0016705|GO:0050662|GO:0005737|GO:0000166|GO:0031966|GO:0031314|GO:0043231|GO:0051188|GO:0016709|GO:0005743|GO:0050660|GO:0005740|GO:0016712|GO:0005739|GO:0071949|GO:0006744	catalytic activity|membrane|metabolic process|cell|biosynthetic process|intracellular|oxidoreductase activity|cofactor binding|cellular metabolic process|monooxygenase activity|oxidoreductase activity, acting on paired donors, with incorporation or reduction of molecular oxygen|coenzyme binding|cytoplasm|nucleotide binding|mitochondrial membrane|extrinsic component of mitochondrial inner membrane…	K06126	ubiquinone biosynthesis monooxygenase Coq6 [EC:1.14.13.-][-]	fgr01100|fgr01110|fgr00130	Metabolic pathways - Fusarium graminearum|Biosynthesis of secondary metabolites - Fusarium graminearum|Ubiquinone and other terpenoid-quinone biosynthesis - Fusarium graminearum	chr1:1204275-1205929	299	963	17.097	46.7819	17.097	46.7819	-1.4522	8.97165e-23	6.58857e-22	DOWN
23547858	FGSG_00368	hypothetical protein	-	-	-	-	-	-	chr1:1182532-1184843	307	750	13.1946	27.3854	13.1946	27.3854	-1.05346	4.02006e-16	2.14696e-15	DOWN
23547838	FGSG_00347	hypothetical protein	-	-	-	-	-	-	chr1:1109071-1110231	14	92	1.11011	6.19776	1.11011	6.19776	-2.48104	4.69569e-16	2.49904e-15	DOWN
23547830	FGSG_00338	hypothetical protein	GO:0016020|GO:0016021	membrane|integral component of membrane	-	-	-	-	chr1:1061848-1064244	1965	5645	77.11	188.197	77.11	188.197	-1.28726	9.17998e-23	6.73464e-22	DOWN
23547824	FGSG_00332	hypothetical protein	-	-	-	-	-	-	chr1:1042422-1044798	773	1923	37.5928	79.4523	37.5928	79.4523	-1.07963	3.95754e-18	2.36522e-17	DOWN
23547822	FGSG_00330	acetyl-coenzyme A synthetase	GO:0003824|GO:0008152|GO:0009058|GO:0016874|GO:0044237|GO:0097367|GO:0006790|GO:0043169|GO:0000166|GO:0019427|GO:0051188|GO:0006637|GO:0016208|GO:0019752|GO:0003987|GO:0005524|GO:0006084	catalytic activity|metabolic process|biosynthetic process|ligase activity|cellular metabolic process|carbohydrate derivative binding|sulfur compound metabolic process|cation binding|nucleotide binding|acetyl-CoA biosynthetic process from acetate|cofactor biosynthetic process|acyl-CoA metabolic process|AMP binding|carboxylic acid metabolic process|acetate-CoA ligase activity|ATP binding|acetyl-CoA…	K01895	acetyl-CoA synthetase[6.2.1.1]	fgr01100|fgr01110|fgr01130|fgr01200|fgr00010|fgr00620|fgr00640|fgr00680	Metabolic pathways - Fusarium graminearum|Biosynthesis of secondary metabolites - Fusarium graminearum|Biosynthesis of antibiotics - Fusarium graminearum|Carbon metabolism - Fusarium graminearum|Glycolysis / Gluconeogenesis - Fusarium graminearum|Pyruvate metabolism - Fusarium graminearum|Propanoate metabolism - Fusarium graminearum|Methane metabolism - Fusarium graminearum	chr1:1031642-1034860	252	1546	8.06655	42.0434	8.06655	42.0434	-2.38186	2.59621e-41	3.98848e-40	DOWN
23547813	FGSG_00321	hypothetical protein	GO:0003824|GO:0016491	catalytic activity|oxidoreductase activity	-	-	-	-	chr1:1003855-1005048	176	5361	14.1509	366.2	14.1509	366.2	-4.69367	3.19485e-99	3.1428e-97	DOWN
23547810	FGSG_00318	hypothetical protein	GO:0003676|GO:0003677	nucleic acid binding|DNA binding	-	-	-	-	chr1:997474-998837	194	1397	13.9967	85.6295	13.9967	85.6295	-2.61302	3.73289e-45	6.61829e-44	DOWN
23547806	FGSG_00314	hypothetical protein	-	-	-	-	-	-	chr1:974990-976809	5573	15859	281.899	681.525	281.899	681.525	-1.27359	8.44909e-23	6.21604e-22	DOWN
23547790	FGSG_00298	hypothetical protein	GO:0003824|GO:0008152|GO:0009058|GO:0006807|GO:0016740|GO:0044237|GO:0006486|GO:0016765|GO:1901135|GO:0006464	catalytic activity|metabolic process|biosynthetic process|nitrogen compound metabolic process|transferase activity|cellular metabolic process|protein glycosylation|transferase activity, transferring alkyl or aryl (other than methyl) groups|carbohydrate derivative metabolic process|cellular protein modification process	K11778	ditrans,polycis-polyprenyl diphosphate synthase[2.5.1.87]	fgr01110|fgr00900	Biosynthesis of secondary metabolites - Fusarium graminearum|Terpenoid backbone biosynthesis - Fusarium graminearum	chr1:932933-934625	824	2288	47.7096	112.548	47.7096	112.548	-1.23818	5.60833e-21	3.80481e-20	DOWN
23547778	FGSG_00285	hypothetical protein	-	-	-	-	-	-	chr1:890640-892054	119	12296	8.01997	704.029	8.01997	704.029	-6.4559	4.46284e-146	2.01621e-143	DOWN
23547770	FGSG_00277	hypothetical protein	-	-	-	-	-	-	chr1:861664-862083	166	739	36.386	137.617	36.386	137.617	-1.91921	4.24621e-29	4.15027e-28	DOWN
23547769	FGSG_00276	hypothetical protein	GO:0016020|GO:0016021	membrane|integral component of membrane	-	-	-	-	chr1:857974-859128	214	692	17.8452	49.0247	17.8452	49.0247	-1.45797	1.0458e-21	7.34835e-21	DOWN
23547765	FGSG_00272	hypothetical protein	GO:0043169|GO:0046872|GO:0008270	cation binding|metal ion binding|zinc ion binding	-	-	-	-	chr1:848729-849821	54	553	5.19463	45.195	5.19463	45.195	-3.12107	3.30928e-44	5.72576e-43	DOWN
23547755	FGSG_00262	hypothetical protein	-	-	-	-	-	-	chr1:816327-817406	4	13	0.355756	0.98236	0.355756	0.98236	-1.46536	0.0103193	0.0176989	DOWN
23547753	FGSG_00260	hypothetical protein	-	-	-	-	-	-	chr1:810407-811074	426	12500	63.4596	1581.97	63.4596	1581.97	-4.63974	2.41887e-103	2.70691e-101	DOWN
23547725	FGSG_00227	hypothetical protein	GO:0008152|GO:0005623|GO:0009058|GO:0003700|GO:0005622|GO:0006807|GO:0044237|GO:0000981|GO:0043169|GO:0006139|GO:0006725|GO:0003676|GO:0043231|GO:0005634|GO:0003677|GO:0046872|GO:0016070|GO:0006351|GO:0008270	metabolic process|cell|biosynthetic process|transcription factor activity, sequence-specific DNA binding|intracellular|nitrogen compound metabolic process|cellular metabolic process|RNA polymerase II transcription factor activity, sequence-specific DNA binding|cation binding|nucleobase-containing compound metabolic process|cellular aromatic compound metabolic process|nucleic acid binding|intracel…	-	-	-	-	chr1:707991-710507	83	260	3.42341	9.1108	3.42341	9.1108	-1.41214	2.35933e-16	1.28192e-15	DOWN
23547703	FGSG_00203	hypothetical protein	-	-	-	-	-	-	chr1:648922-650928	10	97	0.458712	3.78008	0.458712	3.78008	-3.04276	6.08904e-19	3.76453e-18	DOWN
23547695	FGSG_00194	hypothetical protein	GO:0003824|GO:0016020|GO:0008152|GO:0016787|GO:0006629|GO:0016788|GO:0016021|GO:0016042|GO:0052689|GO:0003847	catalytic activity|membrane|metabolic process|hydrolase activity|lipid metabolic process|hydrolase activity, acting on ester bonds|integral component of membrane|lipid catabolic process|carboxylic ester hydrolase activity|1-alkyl-2-acetylglycerophosphocholine esterase activity	K01062	platelet-activating factor acetylhydrolase[3.1.1.47]	fgr01100|fgr01110|fgr01130|fgr00565	Metabolic pathways - Fusarium graminearum|Biosynthesis of secondary metabolites - Fusarium graminearum|Biosynthesis of antibiotics - Fusarium graminearum|Ether lipid metabolism - Fusarium graminearum	chr1:623878-625473	180	494	10.3828	24.2087	10.3828	24.2087	-1.22133	4.41144e-17	2.49934e-16	DOWN
23547689	FGSG_00186	hypothetical protein	GO:0003824|GO:0008152|GO:0005623|GO:0009058|GO:0005622|GO:0016740|GO:0005737|GO:0016746|GO:0016747	catalytic activity|metabolic process|cell|biosynthetic process|intracellular|transferase activity|cytoplasm|transferase activity, transferring acyl groups|transferase activity, transferring acyl groups other than amino-acyl groups	K00641	homoserine O-acetyltransferase[2.3.1.31]	fgr01100|fgr01130|fgr00270	Metabolic pathways - Fusarium graminearum|Biosynthesis of antibiotics - Fusarium graminearum|Cysteine and methionine metabolism - Fusarium graminearum	chr1:593308-594927	536	1627	30.4597	78.5507	30.4597	78.5507	-1.36672	1.17323e-22	8.56946e-22	DOWN
23547687	FGSG_00184	hypothetical protein	GO:0003824|GO:0008152|GO:0016787|GO:0005975|GO:0016798|GO:0004553	catalytic activity|metabolic process|hydrolase activity|carbohydrate metabolic process|hydrolase activity, acting on glycosyl bonds|hydrolase activity, hydrolyzing O-glycosyl compounds	-	-	-	-	chr1:590571-591515	99	478	9.64445	39.5616	9.64445	39.5616	-2.03633	3.97453e-28	3.73507e-27	DOWN
23547683	FGSG_00180	hypothetical protein	-	-	-	-	-	-	chr1:577685-578776	128	729	10.791	52.2135	10.791	52.2135	-2.27459	1.1528e-34	1.37323e-33	DOWN
23547628	FGSG_00118	hypothetical protein	GO:0016020|GO:0016021	membrane|integral component of membrane	-	-	-	-	chr1:395220-396738	0	73	0	3.89996	0	3.89996	#NAME?	2.72097e-20	1.7902e-19	DOWN
23547626	FGSG_00116	hypothetical protein	GO:0016020|GO:0005215|GO:0022857|GO:0016021|GO:0015075|GO:0015171	membrane|transporter activity|transmembrane transporter activity|integral component of membrane|ion transmembrane transporter activity|amino acid transmembrane transporter activity	-	-	-	-	chr1:391529-393306	6	498	0.341143	24.058	0.341143	24.058	-6.14	2.01825e-69	7.2905e-68	DOWN
23547568	FGSG_00052	hypothetical protein	GO:0008152|GO:0005623|GO:0009058|GO:0003700|GO:0005622|GO:0006807|GO:0044237|GO:0000981|GO:0043169|GO:0006139|GO:0006725|GO:0003676|GO:0043231|GO:0005634|GO:0003677|GO:0046872|GO:0016070|GO:0006351|GO:0008270	metabolic process|cell|biosynthetic process|transcription factor activity, sequence-specific DNA binding|intracellular|nitrogen compound metabolic process|cellular metabolic process|RNA polymerase II transcription factor activity, sequence-specific DNA binding|cation binding|nucleobase-containing compound metabolic process|cellular aromatic compound metabolic process|nucleic acid binding|intracel…	-	-	-	-	chr1:219527-220686	27	73	2.48818	5.71526	2.48818	5.71526	-1.19973	5.93988e-08	1.84176e-07	DOWN
23547567	FGSG_00051	hypothetical protein	GO:0003824|GO:0008152|GO:0016787|GO:0006807|GO:0016810	catalytic activity|metabolic process|hydrolase activity|nitrogen compound metabolic process|hydrolase activity, acting on carbon-nitrogen (but not peptide) bonds	-	-	-	-	chr1:217735-218843	34	117	3.20052	9.35676	3.20052	9.35676	-1.5477	1.70451e-12	7.30299e-12	DOWN
23547562	FGSG_00046	hypothetical protein	GO:0003824|GO:0016020|GO:0005215|GO:0022857|GO:0016787|GO:0097367|GO:0000166|GO:0016021|GO:0016817|GO:0016818|GO:0042626|GO:0016462|GO:0005524|GO:0016887|GO:0042623	catalytic activity|membrane|transporter activity|transmembrane transporter activity|hydrolase activity|carbohydrate derivative binding|nucleotide binding|integral component of membrane|hydrolase activity, acting on acid anhydrides|hydrolase activity, acting on acid anhydrides, in phosphorus-containing anhydrides|ATPase activity, coupled to transmembrane movement of substances|pyrophosphatase acti…	-	-	-	-	chr1:203559-208625	20	155	0.424451	2.7946	0.424451	2.7946	-2.71897	2.31673e-23	1.75198e-22	DOWN
23547559	FGSG_00043	hypothetical protein	GO:0003824|GO:0016491	catalytic activity|oxidoreductase activity	-	-	-	-	chr1:199051-200085	8	25	0.711624	1.88919	0.711624	1.88919	-1.40858	0.000352577	0.000745233	DOWN
23547558	FGSG_00040	hypothetical protein	-	-	-	-	-	-	chr1:163229-165578	7	31	0.29547	1.11168	0.29547	1.11168	-1.91165	5.56613e-06	1.44213e-05	DOWN
