# Supplementary material for: Interplay of two transcription factors for recruitment of the chromatin remodeling complex modulates fungal nitrosative stress response
Source: Nat Commun. 2021 May 6;12:2576. doi: 10.1038/s41467-021-22831-8 (PMC8102577; doi:10.1038/s41467-021-22831-8)
Supplement: Supplementary file 8 — Supplementary Data 5 [file 41467_2021_22831_MOESM8_ESM.xlsx]

## Sheet: Suppl. Data 5 AreB Snf5 Codown
Supplementary Data 5. The down-regulated genes in both FgSnf5 and FgAreB mutants
gene id	gene name	description	GO_id	GO_term	KO_ID	KO_Description	kegg_id	kegg_term	locus	AreB_count	PH-1_count	AreB_FPKM	PH-1_FPKM	AreB	PH-1	log2FC	Pvalue	Qvalue	updown
23561055	FGSG_20628	tRNA	-	-	-	-	-	-	chr3:268256-268329	1	8	0.890458	8.45559	0.890458	8.45559	-3.24729	0.00242129	0.00521111	DOWN	Table S5 Genes that down-regulated in FgSnf5 mutant	FGSG_09258	FGSG_20628
23560861	FGSG_20022	5S ribosomal RNA	-	-	-	-	fgr03010|fgr03008	Ribosome - Fusarium graminearum|Ribosome biogenesis in eukaryotes - Fusarium graminearum	chr2:6513175-6513290	1	22	0.568051	14.8335	0.568051	14.8335	-4.70669	7.04324e-08	2.73083e-07	DOWN	FGSG_20022	FGSG_07078	FGSG_20022
23560691	FGSG_13888	hypothetical protein	GO:0003824|GO:0016020|GO:0008152|GO:0016853|GO:0006629|GO:0016021|GO:0016125|GO:0008202|GO:0047750	catalytic activity|membrane|metabolic process|isomerase activity|lipid metabolic process|integral component of membrane|sterol metabolic process|steroid metabolic process|cholestenol delta-isomerase activity	K01824	cholestenol Delta-isomerase[5.3.3.5]	fgr01100|fgr01110|fgr00100	Metabolic pathways - Fusarium graminearum|Biosynthesis of secondary metabolites - Fusarium graminearum|Steroid biosynthesis - Fusarium graminearum	chr3:6224592-6225357	21	175	1.92928	19.0896	1.92928	19.0896	-3.30666	2.74701e-29	3.70846e-28	DOWN	FGSG_13888	FGSG_03951	FGSG_13888
23560681	FGSG_13878	hypothetical protein	GO:0003824|GO:0008152|GO:0031177	catalytic activity|metabolic process|phosphopantetheine binding	-	-	-	-	chr3:6044155-6078232	21	74	0.0411767	0.172286	0.0411767	0.172286	-2.0649	1.20784e-11	6.51347e-11	DOWN	FGSG_13878	FGSG_03711	FGSG_13878
23560671	FGSG_13868	hypothetical protein	GO:0016020|GO:0016021	membrane|integral component of membrane	-	-	-	-	chr3:5942052-5943269	159	1384	8.59875	88.8723	8.59875	88.8723	-3.36953	1.85208e-56	6.80639e-55	DOWN		FGSG_10006	FGSG_13868
23560659	FGSG_13856	hypothetical protein	-	-	-	-	-	-	chr3:5714141-5714796	8	18	1.58242	4.22771	1.58242	4.22771	-1.41775	0.00182283	0.00402232	DOWN	FGSG_13856	FGSG_10005	FGSG_13856
23560650	FGSG_13847	hypothetical protein	-	-	-	-	-	-	chr3:5625199-5626120	3	10	0.269595	1.067	0.269595	1.067	-1.9847	0.0160841	0.0297889	DOWN	FGSG_13847	FGSG_07082	FGSG_13847
23560639	FGSG_13836	hypothetical protein	-	-	-	-	-	-	chr3:5478444-5478776	5	18	0.988985	4.22771	0.988985	4.22771	-2.09586	0.000339552	0.000846534	DOWN		FGSG_05903	FGSG_13836
23560630	FGSG_13827	hypothetical protein	-	-	-	-	-	-	chr3:5403237-5404378	5	51	0.303252	3.67298	0.303252	3.67298	-3.59836	8.00461e-14	5.03491e-13	DOWN		FGSG_00698	FGSG_13827
23560421	FGSG_13615	hypothetical protein	-	-	-	-	-	-	chr4:5762772-5763266	866	1560	115.239	246.489	115.239	246.489	-1.09689	5.39152e-15	3.66301e-14	DOWN		FGSG_12430	FGSG_13615
23560410	FGSG_13604	copper amine oxidase 1	-	-	K00276	primary-amine oxidase[1.4.3.21]	fgr01100|fgr01110|fgr00350|fgr00260|fgr00360|fgr00410	Metabolic pathways - Fusarium graminearum|Biosynthesis of secondary metabolites - Fusarium graminearum|Tyrosine metabolism - Fusarium graminearum|Glycine, serine and threonine metabolism - Fusarium graminearum|Phenylalanine metabolism - Fusarium graminearum|beta-Alanine metabolism - Fusarium graminearum	chr4:6093933-6095899	0	16	0	0.711847	0	0.711847	#NAME?	8.35118e-06	2.60785e-05	DOWN	FGSG_13604	FGSG_04817	FGSG_13604
23560404	FGSG_13598	hypothetical protein	-	-	-	-	-	-	chr4:6268749-6269294	2	9	0.422176	2.25622	0.422176	2.25622	-2.41799	0.00788025	0.0154835	DOWN		FGSG_10013	FGSG_13598
23560277	FGSG_13470	hypothetical protein	-	-	-	-	-	-	chr2:3254791-3256659	0	9	0	0.413112	0	0.413112	#NAME?	0.00126829	0.00286666	DOWN	FGSG_13470	FGSG_11585	FGSG_13470
23560228	FGSG_13421	hypothetical protein	-	-	-	-	-	-	chr2:2575166-2575405	2	10	0.548829	3.25881	0.548829	3.25881	-2.56992	0.00444385	0.00917671	DOWN		FGSG_10019	FGSG_13421
23560211	FGSG_13404	hypothetical protein	GO:0003824|GO:0016491	catalytic activity|oxidoreductase activity	-	-	-	-	chr2:2415348-2417259	1060	5599	37.9674	238.126	37.9674	238.126	-2.64889	1.00559e-46	2.56394e-45	DOWN	FGSG_13404	FGSG_07058	FGSG_13404
23560185	FGSG_13378	hypothetical protein	-	-	-	-	-	-	chr2:2142741-2143262	50	231	9.63019	52.8279	9.63019	52.8279	-2.45566	3.85888e-25	4.38014e-24	DOWN	FGSG_13378	FGSG_07059	FGSG_13378
23560157	FGSG_13350	hypothetical protein	-	-	-	-	-	-	chr2:1574179-1575066	66	965	5.26959	91.4853	5.26959	91.4853	-4.11778	1.15724e-65	5.71752e-64	DOWN	FGSG_13350	FGSG_03933	FGSG_13350
23560106	FGSG_13299	hypothetical protein	GO:0003824|GO:0016020|GO:0008152|GO:0016740|GO:0016021|GO:0016746	catalytic activity|membrane|metabolic process|transferase activity|integral component of membrane|transferase activity, transferring acyl groups	K13507	glycerol-3-phosphate O-acyltransferase / dihydroxyacetone phosphate acyltransferase[2.3.1.42]	fgr01100|fgr01110|fgr00564|fgr00561	Metabolic pathways - Fusarium graminearum|Biosynthesis of secondary metabolites - Fusarium graminearum|Glycerophospholipid metabolism - Fusarium graminearum|Glycerolipid metabolism - Fusarium graminearum	chr2:714597-717009	1728	4197	49.274	142.103	49.274	142.103	-1.52804	3.68359e-23	3.84067e-22	DOWN	FGSG_13299	FGSG_02600	FGSG_13299
23560085	FGSG_13278	hypothetical protein	-	-	-	-	-	-	chr2:339243-339677	1	8	0.15148	1.43842	0.15148	1.43842	-3.24729	0.00242129	0.00521111	DOWN	FGSG_13278	FGSG_20022	FGSG_13278
23560084	FGSG_13277	hypothetical protein	GO:0003676	nucleic acid binding	-	-	-	-	chr2:338259-338687	0	9	0	1.87718	0	1.87718	#NAME?	0.00126829	0.00286666	DOWN	FGSG_13277	FGSG_12885	FGSG_13277
23560046	FGSG_13239	hypothetical protein	-	-	-	-	-	-	chr4:4758096-4759369	3	188	0.222537	16.5586	0.222537	16.5586	-6.21739	1.28311e-42	2.8345e-41	DOWN		FGSG_10222	FGSG_13239
23560039	FGSG_13232	hypothetical protein	-	-	-	-	-	-	chr4:4684790-4686603	0	24	0	1.27174	0	1.27174	#NAME?	3.94049e-08	1.56659e-07	DOWN	FGSG_13232	FGSG_11310	FGSG_13232
23560006	FGSG_13199	hypothetical protein	-	-	-	-	-	-	chr4:4277061-4277563	7	185	0.966708	30.3341	0.966708	30.3341	-4.97172	9.20117e-41	1.92208e-39	DOWN	FGSG_13199	FGSG_09006	FGSG_13199
23559997	FGSG_13190	hypothetical protein	-	-	-	-	-	-	chr4:4221162-4222624	23	1428	1.63431	120.483	1.63431	120.483	-6.204	7.32589e-101	1.19492e-98	DOWN	FGSG_13190	FGSG_01523	FGSG_13190
23559992	FGSG_13185	hypothetical protein	GO:0003824|GO:0016020|GO:0016491|GO:0043169|GO:0016021|GO:0046872|GO:0005507	catalytic activity|membrane|oxidoreductase activity|cation binding|integral component of membrane|metal ion binding|copper ion binding	-	-	-	-	chr4:4171875-4173908	26	212	0.841997	8.15196	0.841997	8.15196	-3.27526	4.06054e-32	6.13564e-31	DOWN	FGSG_13185	FGSG_02614	FGSG_13185
23559842	FGSG_13032	hypothetical protein	-	-	-	-	-	-	chr4:1857666-1859349	1205	8738	51.1754	440.634	51.1754	440.634	-3.10606	2.44354e-58	9.65966e-57	DOWN		FGSG_12657	FGSG_13032
23559745	FGSG_12935	hypothetical protein	-	-	-	-	-	-	chr4:324210-325784	92	165	3.84764	8.1937	3.84764	8.1937	-1.09054	1.36346e-09	6.14486e-09	DOWN		FGSG_09456	FGSG_12935
23559695	FGSG_12885	hypothetical protein	-	-	-	-	-	-	chr3:4570513-4571997	11	67	0.80239	5.80319	0.80239	5.80319	-2.85447	4.03851e-14	2.59226e-13	DOWN	FGSG_12885	FGSG_07279	FGSG_12885
23559672	FGSG_12862	hypothetical protein	GO:0006457|GO:0007023	protein folding|post-chaperonin tubulin folding pathway	-	-	-	-	chr3:4165224-4166060	318	3637	26.6496	361.908	26.6496	361.908	-3.76344	2.24776e-71	1.31843e-69	DOWN	FGSG_12862	FGSG_03913	FGSG_12862
23559585	FGSG_12773	hypothetical protein	-	-	K20246	L-histidine Nalpha-methyltransferase / hercynylcysteine S-oxide synthase[1.14.99.51]	fgr00340	Histidine metabolism - Fusarium graminearum	chr3:2969180-2971075	175	1291	6.62104	57.997	6.62104	57.997	-3.13085	2.60864e-51	7.80428e-50	DOWN	FGSG_12773	FGSG_01976	FGSG_12773
23559584	FGSG_12772	hypothetical protein	-	-	K20246	L-histidine Nalpha-methyltransferase / hercynylcysteine S-oxide synthase[1.14.99.51]	fgr00340	Histidine metabolism - Fusarium graminearum	chr3:2967590-2968512	25	213	2.27763	23.0419	2.27763	23.0419	-3.33865	2.6342e-32	4.01606e-31	DOWN	FGSG_12772	FGSG_10684	FGSG_12772
23559572	FGSG_12760	hypothetical protein	-	-	-	-	-	-	chr3:2775741-2776109	14	73	5.39281	33.3891	5.39281	33.3891	-2.63027	4.4122e-14	2.82604e-13	DOWN	FGSG_12760	FGSG_11772	FGSG_12760
23559517	FGSG_12705	hypothetical protein	-	-	-	-	-	-	chr3:1662186-1662653	12	37	2.05847	7.53616	2.05847	7.53616	-1.87226	5.18846e-07	1.84856e-06	DOWN		FGSG_10444	FGSG_12705
23559516	FGSG_12704	hypothetical protein	GO:0003824|GO:0016020|GO:0005215|GO:0022857|GO:0016787|GO:0097367|GO:0000166|GO:0016021|GO:0016817|GO:0016818|GO:0042626|GO:0016462|GO:0005524|GO:0016887|GO:0042623	catalytic activity|membrane|transporter activity|transmembrane transporter activity|hydrolase activity|carbohydrate derivative binding|nucleotide binding|integral component of membrane|hydrolase activity, acting on acid anhydrides|hydrolase activity, acting on acid anhydrides, in phosphorus-containing anhydrides|ATPase activity, coupled to transmembrane movement of substances|pyrophosphatase acti…	K05658	ATP-binding cassette, subfamily B (MDR/TAP), member 1[3.6.3.44]	fgr02010	ABC transporters - Fusarium graminearum	chr3:1529399-1533537	235	911	4.0886	18.8198	4.0886	18.8198	-2.20258	5.40165e-32	8.1209e-31	DOWN		FGSG_10202	FGSG_12704
23559514	FGSG_12702	hypothetical protein	-	-	-	-	-	-	chr3:1518959-1519749	6	15	1.126	3.34245	1.126	3.34245	-1.5697	0.00423033	0.00877077	DOWN		FGSG_12862	FGSG_12702
23559469	FGSG_12657	hypothetical protein	-	-	-	-	-	-	chr3:761575-764143	160	2347	4.70919	82.022	4.70919	82.022	-4.12246	4.7663e-76	3.24299e-74	DOWN	FGSG_12657	FGSG_01747	FGSG_12657
23559424	FGSG_12611	hypothetical protein	GO:0005623|GO:0003700|GO:0005622|GO:0000981|GO:0043169|GO:0043231|GO:0005634|GO:0046872|GO:0008270	cell|transcription factor activity, sequence-specific DNA binding|intracellular|RNA polymerase II transcription factor activity, sequence-specific DNA binding|cation binding|intracellular membrane-bounded organelle|nucleus|metal ion binding|zinc ion binding	-	-	-	-	chr3:288012-288749	12	53	1.07107	5.61688	1.07107	5.61688	-2.39071	1.48981e-10	7.33326e-10	DOWN	FGSG_12611	FGSG_09232	FGSG_12611
23559374	FGSG_12561	hypothetical protein	-	-	-	-	-	-	chr2:8408717-8410942	2	16	0.059173	0.562187	0.059173	0.562187	-3.24804	4.57911e-05	0.000129386	DOWN	FGSG_12561	FGSG_11789	FGSG_12561
23559373	FGSG_12560	hypothetical protein	-	-	-	-	-	-	chr2:8407508-8408088	0	11	0	1.61113	0	1.61113	#NAME?	0.000352487	0.000874205	DOWN	FGSG_12560	FGSG_09678	FGSG_12560
23559367	FGSG_12554	hypothetical protein	-	-	-	-	-	-	chr2:8316339-8316725	0	98	0	19.8058	0	19.8058	#NAME?	1.32662e-26	1.61019e-25	DOWN	FGSG_12554	FGSG_09677	FGSG_12554
23559361	FGSG_12548	hypothetical protein	GO:0003824|GO:0016787	catalytic activity|hydrolase activity	-	-	-	-	chr2:8214956-8216710	61	242	2.28951	10.7849	2.28951	10.7849	-2.2359	2.79213e-23	2.92658e-22	DOWN		FGSG_08343	FGSG_12548
23559347	FGSG_12534	hypothetical protein	GO:0003824|GO:0016020|GO:0016491|GO:0004497|GO:0016705|GO:0043169|GO:0016021|GO:0020037|GO:0046872|GO:0005506	catalytic activity|membrane|oxidoreductase activity|monooxygenase activity|oxidoreductase activity, acting on paired donors, with incorporation or reduction of molecular oxygen|cation binding|integral component of membrane|heme binding|metal ion binding|iron ion binding	-	-	-	-	chr2:8076410-8078098	285	3095	11.8068	152.244	11.8068	152.244	-3.68869	7.58897e-69	4.14504e-67	DOWN	FGSG_12534	FGSG_11991	FGSG_12534
23559343	FGSG_12530	hypothetical protein	-	-	-	-	-	-	chr2:8019345-8020264	15	303	1.27657	30.6181	1.27657	30.6181	-4.58404	4.45798e-49	1.23444e-47	DOWN		FGSG_11990	FGSG_12530
23559335	FGSG_12522	hypothetical protein	-	-	-	-	-	-	chr2:7951728-7953086	18	1007	1.17278	77.9033	1.17278	77.9033	-6.05368	4.86952e-91	5.52203e-89	DOWN		FGSG_11757	FGSG_12522
23559324	FGSG_12511	hypothetical protein	-	-	-	-	-	-	chr2:7850328-7851000	0	87	0	11.0105	0	11.0105	#NAME?	1.97858e-24	2.17736e-23	DOWN		FGSG_10425	FGSG_12511
23559323	FGSG_12510	hypothetical protein	-	-	-	-	-	-	chr2:7847522-7848013	3	13	0.401652	2.06655	0.401652	2.06655	-2.36321	0.00200946	0.00439748	DOWN	FGSG_12510	FGSG_08359	FGSG_12510
23559322	FGSG_12509	hypothetical protein	-	-	-	-	-	-	chr2:7828998-7830167	2	58	0.11258	3.87721	0.11258	3.87721	-5.10599	9.20566e-18	7.3368e-17	DOWN		FGSG_07266	FGSG_12509
23559308	FGSG_12495	trans-aconitate 2-methyltransferase	GO:0003824|GO:0016740|GO:0008168|GO:0008757|GO:0030798	catalytic activity|transferase activity|methyltransferase activity|S-adenosylmethionine-dependent methyltransferase activity|trans-aconitate 2-methyltransferase activity	-	-	-	-	chr2:7595210-7596128	291	926	20.8576	78.8085	20.8576	78.8085	-1.91778	4.00995e-27	4.97359e-26	DOWN	FGSG_12495	FGSG_00878	FGSG_12495
23559274	FGSG_12461	hypothetical protein	GO:0003824|GO:0008152|GO:0016787|GO:0005975|GO:0016798|GO:0004553	catalytic activity|metabolic process|hydrolase activity|carbohydrate metabolic process|hydrolase activity, acting on glycosyl bonds|hydrolase activity, hydrolyzing O-glycosyl compounds	-	-	-	-	chr2:7236675-7238864	19	340	0.667468	14.1826	0.667468	14.1826	-4.40928	6.92994e-50	1.96933e-48	DOWN	FGSG_12461	FGSG_12611	FGSG_12461
23559269	FGSG_12456	hypothetical protein	-	-	-	-	-	-	chr2:7196071-7196363	31	455	8.43783	147.053	8.43783	147.053	-4.12332	3.93129e-53	1.26856e-51	DOWN		FGSG_09694	FGSG_12456
23559243	FGSG_12430	hypothetical protein	-	-	-	-	-	-	chr2:6867153-6868785	235	493	14.7846	36.828	14.7846	36.828	-1.31671	5.99972e-16	4.32176e-15	DOWN	FGSG_12430	FGSG_08122	FGSG_12430
23559202	FGSG_12388	hypothetical protein	-	-	-	-	-	-	chr2:6077604-6078144	18	45	2.84335	8.44028	2.84335	8.44028	-1.5697	1.59907e-06	5.423e-06	DOWN	FGSG_12388	FGSG_10433	FGSG_12388
23559162	FGSG_12347	hypothetical protein	-	-	-	-	-	-	chr2:5580116-5580711	11	836	1.32703	119.754	1.32703	119.754	-6.49573	3.60495e-90	3.97446e-88	DOWN	FGSG_12347	FGSG_09897	FGSG_12347
23559136	FGSG_12321	hypothetical protein	-	-	-	-	-	-	chr2:5255466-5256238	67	1034	6.15524	112.792	6.15524	112.792	-4.19571	9.04174e-68	4.76372e-66	DOWN	FGSG_12321	FGSG_00849	FGSG_12321
23559121	FGSG_12306	hypothetical protein	-	-	-	-	-	-	chr2:5119925-5121477	406	3116	17.2203	156.929	17.2203	156.929	-3.18793	1.53255e-57	5.88646e-56	DOWN		FGSG_11971	FGSG_12306
23559096	FGSG_12281	hypothetical protein	-	-	-	-	-	-	chr2:4598425-4599564	6	86	0.449631	7.6522	0.449631	7.6522	-4.08906	8.81447e-22	8.61691e-21	DOWN		FGSG_07000	FGSG_12281
23559095	FGSG_12280	hypothetical protein	-	-	-	-	-	-	chr2:4597332-4597871	4	35	0.487976	5.06931	0.487976	5.06931	-3.37691	1.79489e-10	8.7733e-10	DOWN		FGSG_05064	FGSG_12280
23559061	FGSG_12246	hypothetical protein	-	-	-	-	-	-	chr2:3843900-3846464	0	18	0	0.87226	0	0.87226	#NAME?	2.47519e-06	8.20951e-06	DOWN		FGSG_05068	FGSG_12246
23558981	FGSG_12166	hypothetical protein	-	-	-	-	-	-	chr1:8364881-8367094	2643	6909	80.3758	249.479	80.3758	249.479	-1.63409	2.11564e-25	2.43862e-24	DOWN	FGSG_12166	FGSG_01705	FGSG_12166
23558966	FGSG_12151	hypothetical protein	-	-	-	-	-	-	chr1:8051469-8051591	107	322	57.3016	204.752	57.3016	204.752	-1.83723	9.73008e-21	8.96718e-20	DOWN		FGSG_09673	FGSG_12151
23558926	FGSG_12111	hypothetical protein	-	-	-	-	-	-	chr1:7342534-7343568	7	21	0.878323	3.12849	0.878323	3.12849	-1.83264	0.000165623	0.000431621	DOWN	FGSG_12111	FGSG_10897	FGSG_12111
23558839	FGSG_12021	hypothetical protein	-	-	-	-	-	-	chr1:6039620-6043728	485	2851	8.13518	56.7824	8.13518	56.7824	-2.8032	1.31072e-48	3.56318e-47	DOWN	FGSG_12021	FGSG_10413	FGSG_12021
23558834	FGSG_12016	hypothetical protein	-	-	-	-	-	-	chr1:5967215-5967706	0	24	0	4.81304	0	4.81304	#NAME?	3.94049e-08	1.56659e-07	DOWN	FGSG_12016	FGSG_11745	FGSG_12016
23558827	FGSG_12009	hypothetical protein	-	-	-	-	-	-	chr1:5822139-5823925	1686	10613	63.9358	477.877	63.9358	477.877	-2.90194	3.35776e-54	1.12622e-52	DOWN	FGSG_12009	FGSG_08306	FGSG_12009
23558810	FGSG_11991	hypothetical protein	-	-	-	-	-	-	chr1:5629112-5630397	282	871	14.4442	52.973	14.4442	52.973	-1.87477	3.11975e-26	3.74464e-25	DOWN	FGSG_11991	FGSG_08788	FGSG_11991
23558809	FGSG_11990	hypothetical protein	-	-	-	-	-	-	chr1:5627058-5628238	20	766	1.37659	62.6029	1.37659	62.6029	-5.50706	1.83312e-78	1.33091e-76	DOWN	FGSG_11990	FGSG_08546	FGSG_11990
23558790	FGSG_11971	hypothetical protein	-	-	-	-	-	-	chr1:5253716-5254101	2	93	0.472111	26.0709	0.472111	26.0709	-5.78717	6.02414e-26	7.11601e-25	DOWN	FGSG_11971	FGSG_06129	FGSG_11971
23558765	FGSG_11946	hypothetical protein	-	-	-	-	-	-	chr1:4665754-4667415	376	5826	16.0201	294.74	16.0201	294.74	-4.20149	3.65569e-84	3.2976e-82	DOWN		FGSG_09639	FGSG_11946
23558755	FGSG_11936	hypothetical protein	-	-	-	-	-	-	chr1:4502183-4502635	90	1189	14.8579	233.07	14.8579	233.07	-3.97146	6.47317e-66	3.22494e-64	DOWN	FGSG_11936	FGSG_01915	FGSG_11936
23558753	FGSG_11934	hypothetical protein	-	-	-	-	-	-	chr1:4429663-4431414	215	432	8.08335	19.2853	8.08335	19.2853	-1.25448	1.15788e-14	7.71078e-14	DOWN	FGSG_11934	FGSG_01913	FGSG_11934
23558751	FGSG_11932	hypothetical protein	-	-	-	-	-	-	chr1:4422172-4423546	473	850	25.2074	53.7871	25.2074	53.7871	-1.09341	3.74163e-14	2.4108e-13	DOWN		FGSG_04193	FGSG_11932
23558745	FGSG_11926	hypothetical protein	-	-	-	-	-	-	chr1:4275297-4275668	172	1796	30.456	377.608	30.456	377.608	-3.63209	6.30703e-64	3.05276e-62	DOWN		FGSG_06130	FGSG_11926
23558744	FGSG_11925	hypothetical protein	-	-	K00925	acetate kinase[2.7.2.1]	fgr01100|fgr01200|fgr00620|fgr00640|fgr00680|fgr00430	Metabolic pathways - Fusarium graminearum|Carbon metabolism - Fusarium graminearum|Pyruvate metabolism - Fusarium graminearum|Propanoate metabolism - Fusarium graminearum|Methane metabolism - Fusarium graminearum|Taurine and hypotaurine metabolism - Fusarium graminearum	chr1:4274194-4274992	263	3883	21.6818	380.1	21.6818	380.1	-4.13182	3.01923e-80	2.31935e-78	DOWN	FGSG_11925	FGSG_05048	FGSG_11925
23558681	FGSG_11862	hypothetical protein	-	-	-	-	-	-	chr1:3038817-3039716	64	272	4.68411	23.6376	4.68411	23.6376	-2.33524	1.83301e-25	2.12106e-24	DOWN	FGSG_11862	FGSG_04196	FGSG_11862
23558672	FGSG_11853	hypothetical protein	-	-	-	-	-	-	chr1:2918096-2918788	2	143	0.190071	16.1392	0.190071	16.1392	-6.40789	2.0378e-35	3.52164e-34	DOWN		FGSG_00836	FGSG_11853
23558630	FGSG_11811	hypothetical protein	-	-	-	-	-	-	chr1:2256525-2258908	1022	2207	31.6944	81.2691	31.6944	81.2691	-1.35848	1.83988e-19	1.5898e-18	DOWN	FGSG_11811	FGSG_05290	FGSG_11811
23558608	FGSG_11789	hypothetical protein	-	-	-	-	-	-	chr1:1869548-1870079	14	51	1.7334	7.49785	1.7334	7.49785	-2.11287	1.80747e-09	8.05749e-09	DOWN	FGSG_11789	FGSG_11934	FGSG_11789
23558596	FGSG_11777	hypothetical protein	-	-	K01179	endoglucanase[3.2.1.4]	fgr01100|fgr00500	Metabolic pathways - Fusarium graminearum|Starch and sucrose metabolism - Fusarium graminearum	chr1:1649382-1650181	79	1695	7.16762	182.604	7.16762	182.604	-4.67108	1.0831e-82	9.21178e-81	DOWN		FGSG_09613	FGSG_11777
23558591	FGSG_11772	hypothetical protein	-	-	-	-	-	-	chr1:1550497-1550908	3	23	0.499022	4.54271	0.499022	4.54271	-3.18638	5.23325e-07	1.86332e-06	DOWN	FGSG_11772	FGSG_11936	FGSG_11772
23558576	FGSG_11757	hypothetical protein	-	-	-	-	-	-	chr1:1174873-1175784	662	11032	50.8226	1005.64	50.8226	1005.64	-4.30651	2.45403e-89	2.60894e-87	DOWN	FGSG_11757	FGSG_09610	FGSG_11757
23558564	FGSG_11745	hypothetical protein	-	-	-	-	-	-	chr1:1036532-1038525	441	3784	15.0824	153.664	15.0824	153.664	-3.34885	5.32489e-62	2.3658e-60	DOWN	FGSG_11745	FGSG_06108	FGSG_11745
23558560	FGSG_11741	hypothetical protein	-	-	-	-	-	-	chr1:892170-892455	253	3733	58.2693	1020.87	58.2693	1020.87	-4.13092	6.79442e-80	5.15294e-78	DOWN		FGSG_10842	FGSG_11741
23558477	FGSG_11658	hypothetical protein	GO:0046983	protein dimerization activity	-	-	-	-	chr1:171341-172428	0	9	0	0.647006	0	0.647006	#NAME?	0.00126829	0.00286666	DOWN	FGSG_11658	FGSG_06356	FGSG_11658
23558475	FGSG_11656	hypothetical protein	GO:0003824|GO:0008152|GO:0005623|GO:0009058|GO:0005622|GO:0016491|GO:0016740|GO:0044237|GO:0005835|GO:0016627|GO:0006629|GO:0005737|GO:0044255|GO:0016746|GO:0008610|GO:0016747|GO:0016628|GO:0005829|GO:0006631|GO:0004312|GO:0004318|GO:0006633|GO:0019752	catalytic activity|metabolic process|cell|biosynthetic process|intracellular|oxidoreductase activity|transferase activity|cellular metabolic process|fatty acid synthase complex|oxidoreductase activity, acting on the CH-CH group of donors|lipid metabolic process|cytoplasm|cellular lipid metabolic process|transferase activity, transferring acyl groups|lipid biosynthetic process|transferase activity…	K00668	fatty acid synthase subunit beta, fungi type[2.3.1.86]	fgr01100|fgr00061	Metabolic pathways - Fusarium graminearum|Fatty acid biosynthesis - Fusarium graminearum	chr1:153701-160141	4	18	0.0426179	0.227693	0.0426179	0.227693	-2.41756	8.47349e-05	0.000230509	DOWN		FGSG_10617	FGSG_11656
23558426	FGSG_11602	hypothetical protein	-	-	-	-	-	-	chr1:8954981-8957128	572	7172	18.533	275.918	18.533	275.918	-3.89607	1.52726e-77	1.06345e-75	DOWN	FGSG_11602	FGSG_03086	FGSG_11602
23558411	FGSG_11585	cytochrome P450 55A2	-	-	K15877	fungal nitric oxide reductase[1.7.1.14]	fgr00910	Nitrogen metabolism - Fusarium graminearum	chr1:15133-16722	129	653	7.33784	44.1044	7.33784	44.1044	-2.5875	1.58541e-36	2.86457e-35	DOWN	FGSG_11585	FGSG_08773	FGSG_11585
23558398	FGSG_11570	hypothetical protein	-	-	-	-	-	-	chr2:8751119-8752134	65	141	5.5749	14.3594	5.5749	14.3594	-1.36498	4.43717e-11	2.28716e-10	DOWN		FGSG_06119	FGSG_11570
23558363	FGSG_11533	hypothetical protein	-	-	-	-	-	-	chr2:8845454-8845989	0	19	0	3.07672	0	3.07672	#NAME?	1.3552e-06	4.63022e-06	DOWN		FGSG_00815	FGSG_11533
23558311	FGSG_11478	hypothetical protein	-	-	-	-	-	-	chr3:7056056-7057472	116	558	8.21599	46.9277	8.21599	46.9277	-2.51393	5.56606e-34	9.06636e-33	DOWN		FGSG_10855	FGSG_11478
23558161	FGSG_11310	hypothetical protein	-	-	-	-	-	-	chr3:7503250-7503980	37	110	3.59997	12.7082	3.59997	12.7082	-1.8197	3.42338e-13	2.07125e-12	DOWN	FGSG_11310	FGSG_08741	FGSG_11310
23558137	FGSG_11285	hypothetical protein	GO:0016020|GO:0016021	membrane|integral component of membrane	-	-	-	-	chr3:7562370-7563318	0	280	0	24.8295	0	24.8295	#NAME?	2.33329e-54	7.84816e-53	DOWN	FGSG_11285	FGSG_09830	FGSG_11285
23558127	FGSG_11275	siderophore iron transporter mirB	GO:0016020|GO:0016021|GO:0055085	membrane|integral component of membrane|transmembrane transport	-	-	-	-	chr3:7584938-7586825	47	541	1.74025	23.7848	1.74025	23.7848	-3.77267	1.20953e-51	3.63683e-50	DOWN	FGSG_11275	FGSG_07411	FGSG_11275
23558126	FGSG_11274	hypothetical protein	-	-	-	-	-	-	chr3:7587817-7589442	114	487	5.44142	27.6012	5.44142	27.6012	-2.34268	2.8627e-30	4.03864e-29	DOWN	FGSG_11274	FGSG_06564	FGSG_11274
23558124	FGSG_11272	hypothetical protein	GO:0003824|GO:0016020|GO:0005215|GO:0022857|GO:0016787|GO:0097367|GO:0000166|GO:0016021|GO:0016817|GO:0016818|GO:0042626|GO:0016462|GO:0005524|GO:0016887|GO:0042623	catalytic activity|membrane|transporter activity|transmembrane transporter activity|hydrolase activity|carbohydrate derivative binding|nucleotide binding|integral component of membrane|hydrolase activity, acting on acid anhydrides|hydrolase activity, acting on acid anhydrides, in phosphorus-containing anhydrides|ATPase activity, coupled to transmembrane movement of substances|pyrophosphatase acti…	-	-	-	-	chr3:7593058-7597699	2	31	0.0293753	0.540716	0.0293753	0.540716	-4.20219	1.42164e-10	7.00932e-10	DOWN	FGSG_11272	FGSG_05475	FGSG_11272
23558103	FGSG_11248	hypothetical protein	GO:0016020|GO:0006950|GO:0016021	membrane|response to stress|integral component of membrane	-	-	-	-	chr3:7668046-7669000	5	106	0.365924	9.21174	0.365924	9.21174	-4.65386	3.25751e-27	4.05724e-26	DOWN	FGSG_11248	FGSG_05232	FGSG_11248
23558096	FGSG_11240	hypothetical protein	GO:0003824|GO:0016020|GO:0005215|GO:0022857|GO:0016787|GO:0097367|GO:0000166|GO:0016021|GO:0016817|GO:0016818|GO:0042626|GO:0016462|GO:0005524|GO:0016887|GO:0042623	catalytic activity|membrane|transporter activity|transmembrane transporter activity|hydrolase activity|carbohydrate derivative binding|nucleotide binding|integral component of membrane|hydrolase activity, acting on acid anhydrides|hydrolase activity, acting on acid anhydrides, in phosphorus-containing anhydrides|ATPase activity, coupled to transmembrane movement of substances|pyrophosphatase acti…	-	-	-	-	chr3:7693328-7697863	0	12	0	0.214579	0	0.214579	#NAME?	9.96168e-05	0.000268661	DOWN	FGSG_11240	FGSG_07660	FGSG_11240
23558090	FGSG_11233	hypothetical protein	GO:0016020|GO:0016021	membrane|integral component of membrane	-	-	-	-	chr3:5374891-5375436	225	4753	27.1441	680.852	27.1441	680.852	-4.64863	1.91291e-93	2.32419e-91	DOWN	FGSG_11233	FGSG_09845	FGSG_11233
23558089	FGSG_11232	hypothetical protein	GO:0003824|GO:0016491	catalytic activity|oxidoreductase activity	-	-	-	-	chr3:5377570-5378994	48	189	2.21876	10.3735	2.21876	10.3735	-2.22507	8.01192e-21	7.41243e-20	DOWN	FGSG_11232	FGSG_07426	FGSG_11232
23558069	FGSG_11208	hypothetical protein	-	-	-	-	-	-	chr3:5451582-5453887	0	8	0	0.283385	0	0.283385	#NAME?	0.00242129	0.00521111	DOWN		FGSG_11925	FGSG_11208
23558061	FGSG_11200	hypothetical protein	-	-	-	-	-	-	chr3:5473416-5477198	306	1388	5.32809	28.6966	5.32809	28.6966	-2.42919	3.61192e-38	6.94785e-37	DOWN		FGSG_06575	FGSG_11200
23557996	FGSG_11130	hypothetical protein	GO:0003824|GO:0016020|GO:0008152|GO:0016787|GO:0016788|GO:0016021|GO:0008484	catalytic activity|membrane|metabolic process|hydrolase activity|hydrolase activity, acting on ester bonds|integral component of membrane|sulfuric ester hydrolase activity	-	-	-	-	chr3:5656308-5658896	456	6273	11.6016	189.505	11.6016	189.505	-4.02984	2.37768e-80	1.85039e-78	DOWN	FGSG_11130	FGSG_04487	FGSG_11130
23557995	FGSG_11129	hypothetical protein	GO:0016020|GO:0016021	membrane|integral component of membrane	-	-	-	-	chr3:5661163-5662440	526	16896	29.3126	1118.01	29.3126	1118.01	-5.25326	1.94925e-115	5.95121e-113	DOWN		FGSG_07512	FGSG_11129
23557985	FGSG_11119	hypothetical protein	-	-	-	-	-	-	chr3:5680661-5683683	0	287	0	9.01489	0	9.01489	#NAME?	4.01423e-55	1.38543e-53	DOWN		FGSG_04000	FGSG_11119
23557979	FGSG_11112	hypothetical protein	GO:0003824|GO:0016787|GO:0016788|GO:0052689	catalytic activity|hydrolase activity|hydrolase activity, acting on ester bonds|carboxylic ester hydrolase activity	-	-	-	-	chr3:5707580-5708669	10	115	0.63097	8.61538	0.63097	8.61538	-3.77127	1.89423e-25	2.18977e-24	DOWN		FGSG_06420	FGSG_11112
23557978	FGSG_11111	hypothetical protein	GO:0016020|GO:0005215|GO:0022857|GO:0016021|GO:0015075|GO:0015171	membrane|transporter activity|transmembrane transporter activity|integral component of membrane|ion transmembrane transporter activity|amino acid transmembrane transporter activity	-	-	-	-	chr3:5709062-5710813	16	127	0.657859	6.20039	0.657859	6.20039	-3.23651	4.02523e-24	4.37702e-23	DOWN	FGSG_11111	FGSG_08609	FGSG_11111
23557977	FGSG_11110	hypothetical protein	GO:0016020|GO:0016021	membrane|integral component of membrane	-	-	-	-	chr3:5712467-5713777	15	311	0.753672	18.5539	0.753672	18.5539	-4.62164	6.30751e-50	1.79674e-48	DOWN	FGSG_11110	FGSG_13199	FGSG_11110
23557967	FGSG_11099	hypothetical protein	GO:0016020|GO:0016021	membrane|integral component of membrane	-	-	-	-	chr3:5737191-5740614	149	2068	3.46194	57.0526	3.46194	57.0526	-4.04264	1.79677e-73	1.11428e-71	DOWN	FGSG_11099	FGSG_04490	FGSG_11099
23557966	FGSG_11098	hypothetical protein	GO:0003824|GO:0008152|GO:0016787|GO:0005975|GO:0016798|GO:0004553	catalytic activity|metabolic process|hydrolase activity|carbohydrate metabolic process|hydrolase activity, acting on glycosyl bonds|hydrolase activity, hydrolyzing O-glycosyl compounds	-	-	-	-	chr3:5743269-5745096	244	3457	10.7579	180.978	10.7579	180.978	-4.07235	4.16512e-78	2.98759e-76	DOWN		FGSG_08855	FGSG_11098
23557965	FGSG_11097	hypothetical protein	-	-	-	-	-	-	chr3:5747259-5750281	290	8482	6.64196	230.668	6.64196	230.668	-5.11806	1.36495e-108	3.2505e-106	DOWN	FGSG_11097	FGSG_09701	FGSG_11097
23557949	FGSG_11081	hypothetical protein	GO:0048037|GO:0050662|GO:0000166|GO:0050660|GO:0071949	cofactor binding|coenzyme binding|nucleotide binding|flavin adenine dinucleotide binding|FAD binding	-	-	-	-	chr3:5787850-5789254	118	725	6.16878	45.0034	6.16878	45.0034	-2.86698	7.00631e-42	1.51405e-40	DOWN	FGSG_11081	FGSG_07522	FGSG_11081
23557948	FGSG_11080	hypothetical protein	GO:0016020|GO:0016021	membrane|integral component of membrane	-	-	-	-	chr3:5789823-5791054	7	533	0.422271	38.1753	0.422271	38.1753	-6.49833	8.57829e-77	5.90414e-75	DOWN	FGSG_11080	FGSG_04499	FGSG_11080
23557947	FGSG_11079	hypothetical protein	GO:0016020|GO:0016021|GO:0055085	membrane|integral component of membrane|transmembrane transport	-	-	-	-	chr3:5791930-5793838	34	2321	1.34832	109.291	1.34832	109.291	-6.34086	7.07472e-114	1.95904e-111	DOWN	FGSG_11079	FGSG_07765	FGSG_11079
23557914	FGSG_11044	hypothetical protein	-	-	-	-	-	-	chr3:5874977-5876167	3	522	0.165922	34.2797	0.165922	34.2797	-7.6907	7.28446e-76	4.92819e-74	DOWN	FGSG_11044	FGSG_02073	FGSG_11044
23557895	FGSG_11024	cytochrome P450 51	GO:0003824|GO:0016020|GO:0016491|GO:0004497|GO:0016705|GO:0043169|GO:0016021|GO:0020037|GO:0046872|GO:0005506	catalytic activity|membrane|oxidoreductase activity|monooxygenase activity|oxidoreductase activity, acting on paired donors, with incorporation or reduction of molecular oxygen|cation binding|integral component of membrane|heme binding|metal ion binding|iron ion binding	K05917	sterol 14-demethylase[1.14.13.70]	fgr01100|fgr01110|fgr01130|fgr00100	Metabolic pathways - Fusarium graminearum|Biosynthesis of secondary metabolites - Fusarium graminearum|Biosynthesis of antibiotics - Fusarium graminearum|Steroid biosynthesis - Fusarium graminearum	chr3:5943675-5945329	292	2653	12.3771	133.525	12.3771	133.525	-3.43137	2.79284e-62	1.26442e-60	DOWN		FGSG_08852	FGSG_11024
23557872	FGSG_10998	hypothetical protein	GO:0003824|GO:0016491|GO:0048037|GO:0016614|GO:0050662|GO:0000166|GO:0050660	catalytic activity|oxidoreductase activity|cofactor binding|oxidoreductase activity, acting on CH-OH group of donors|coenzyme binding|nucleotide binding|flavin adenine dinucleotide binding	-	-	-	-	chr3:6016671-6018254	32	60	1.42518	3.17291	1.42518	3.17291	-1.15466	4.0581e-06	1.31841e-05	DOWN		FGSG_03163	FGSG_10998
23557866	FGSG_10992	hypothetical protein	GO:0003824|GO:0008152|GO:0016787|GO:0005975|GO:0016810	catalytic activity|metabolic process|hydrolase activity|carbohydrate metabolic process|hydrolase activity, acting on carbon-nitrogen (but not peptide) bonds	-	-	-	-	chr3:6034265-6035281	5	42	0.323827	3.23	0.323827	3.23	-3.31824	2.15568e-11	1.14231e-10	DOWN	FGSG_10992	FGSG_02077	FGSG_10992
23557838	FGSG_10962	hypothetical protein	-	-	-	-	-	-	chr3:6140491-6141475	909	4713	63.9697	393.821	63.9697	393.821	-2.62208	8.33254e-46	2.05415e-44	DOWN		FGSG_07528	FGSG_10962
23557833	FGSG_10957	hypothetical protein	GO:0016020|GO:0016021	membrane|integral component of membrane	-	-	-	-	chr3:6154745-6156430	17	991	0.664166	45.972	0.664166	45.972	-6.11307	1.49698e-91	1.73054e-89	DOWN	FGSG_10957	FGSG_06438	FGSG_10957
23557806	FGSG_10927	hypothetical protein	-	-	-	-	-	-	chr3:6234256-6235641	254	986	18.9478	87.3361	18.9478	87.3361	-2.20455	2.05323e-32	3.15455e-31	DOWN		FGSG_06401	FGSG_10927
23557802	FGSG_10922	hypothetical protein	-	-	-	-	-	-	chr3:6248340-6249764	1175	58815	56.3297	3347.95	56.3297	3347.95	-5.89324	1.93134e-136	1.35273e-133	DOWN		FGSG_03378	FGSG_10922
23557789	FGSG_10909	hypothetical protein	GO:0016020	membrane	-	-	-	-	chr3:6291745-6293768	662	34036	22.6641	1383.6	22.6641	1383.6	-5.93187	4.36909e-136	2.89015e-133	DOWN		FGSG_05792	FGSG_10909
23557777	FGSG_10897	hypothetical protein	GO:0016020|GO:0016021	membrane|integral component of membrane	K16368	diacylglycerol kinase (CTP)[2.7.1.174]	fgr01100|fgr01110|fgr00564	Metabolic pathways - Fusarium graminearum|Biosynthesis of secondary metabolites - Fusarium graminearum|Glycerophospholipid metabolism - Fusarium graminearum	chr3:6326834-6329194	989	1865	37.5694	84.1216	37.5694	84.1216	-1.16292	3.64239e-16	2.66236e-15	DOWN	FGSG_10897	FGSG_01199	FGSG_10897
23557768	FGSG_10888	hypothetical protein	GO:0016020|GO:0016021|GO:0055085	membrane|integral component of membrane|transmembrane transport	-	-	-	-	chr3:6380094-6382227	304	1103	9.88862	42.6018	9.88862	42.6018	-2.10707	3.62294e-31	5.30607e-30	DOWN		FGSG_05793	FGSG_10888
23557735	FGSG_10855	alcohol dehydrogenase 1	GO:0003824|GO:0016491|GO:0043169|GO:0046872|GO:0008270	catalytic activity|oxidoreductase activity|cation binding|metal ion binding|zinc ion binding	K13953	alcohol dehydrogenase, propanol-preferring[1.1.1.1]	fgr01100|fgr01110|fgr01130|fgr00350|fgr00010|fgr00071	Metabolic pathways - Fusarium graminearum|Biosynthesis of secondary metabolites - Fusarium graminearum|Biosynthesis of antibiotics - Fusarium graminearum|Tyrosine metabolism - Fusarium graminearum|Glycolysis / Gluconeogenesis - Fusarium graminearum|Fatty acid degradation - Fusarium graminearum	chr3:6468300-6469916	8738	160152	403.909	8790.13	403.909	8790.13	-4.44378	2.10367e-96	2.87913e-94	DOWN	FGSG_10855	FGSG_06647	FGSG_10855
23557724	FGSG_10842	hypothetical protein	GO:0016020|GO:0016021	membrane|integral component of membrane	-	-	-	-	chr3:6511538-6513505	7	139	0.234309	5.52418	0.234309	5.52418	-4.55928	2.45635e-33	3.8997e-32	DOWN	FGSG_10842	FGSG_09913	FGSG_10842
23557694	FGSG_10810	hypothetical protein	-	-	-	-	-	-	chr3:6633266-6633709	1022	3034	151.619	534.454	151.619	534.454	-1.81761	3.87939e-28	5.00453e-27	DOWN	FGSG_10810	FGSG_02050	FGSG_10810
23557692	FGSG_10808	hypothetical protein	GO:0016020|GO:0016021	membrane|integral component of membrane	-	-	-	-	chr3:6637629-6639551	4142	9288	141.879	377.764	141.879	377.764	-1.41283	2.51391e-21	2.40041e-20	DOWN	FGSG_10808	FGSG_02291	FGSG_10808
23557691	FGSG_10807	hypothetical protein	-	-	-	-	fgr04933	AGE-RAGE signaling pathway in diabetic complications - Fusarium graminearum	chr3:6642645-6644495	1172	3288	44.7533	149.08	44.7533	149.08	-1.73602	1.19891e-26	1.45966e-25	DOWN		FGSG_04234	FGSG_10807
23557687	FGSG_10803	hypothetical protein	-	-	-	-	-	-	chr3:6651557-6652193	3	98	0.348524	13.5183	0.348524	13.5183	-5.27751	4.32914e-27	5.35276e-26	DOWN	FGSG_10803	FGSG_06414	FGSG_10803
23557686	FGSG_10802	hypothetical protein	-	-	-	-	-	-	chr3:6652751-6654690	12	421	0.468833	19.53	0.468833	19.53	-5.38048	1.62557e-63	7.74224e-62	DOWN	FGSG_10802	FGSG_02052	FGSG_10802
23557680	FGSG_10796	hypothetical protein	-	-	-	-	-	-	chr3:6688093-6690138	2454	7366	79.0051	281.581	79.0051	281.581	-1.83353	2.04454e-29	2.77271e-28	DOWN		FGSG_02051	FGSG_10796
23557643	FGSG_10759	hypothetical protein	-	-	-	-	-	-	chr3:6809996-6811646	29	419	1.2388	21.2524	1.2388	21.2524	-4.1006	4.16653e-51	1.24027e-49	DOWN		FGSG_06651	FGSG_10759
23557642	FGSG_10758	hypothetical protein	-	-	-	-	-	-	chr3:6813815-6814945	22	944	1.34676	68.6179	1.34676	68.6179	-5.67102	1.78772e-85	1.67609e-83	DOWN		FGSG_07509	FGSG_10758
23557624	FGSG_10739	coproporphyrinogen III oxidase	GO:0003824|GO:0008152|GO:0009058|GO:0016491|GO:0006807|GO:0044237|GO:0016627|GO:0006725|GO:0051188|GO:0004109|GO:0006779|GO:0033014	catalytic activity|metabolic process|biosynthetic process|oxidoreductase activity|nitrogen compound metabolic process|cellular metabolic process|oxidoreductase activity, acting on the CH-CH group of donors|cellular aromatic compound metabolic process|cofactor biosynthetic process|coproporphyrinogen oxidase activity|porphyrin-containing compound biosynthetic process|tetrapyrrole biosynthetic proce…	K00228	coproporphyrinogen III oxidase[1.3.3.3]	fgr01100|fgr01110|fgr00860	Metabolic pathways - Fusarium graminearum|Biosynthesis of secondary metabolites - Fusarium graminearum|Porphyrin and chlorophyll metabolism - Fusarium graminearum	chr3:6876622-6878247	1590	12330	66.7089	614.244	66.7089	614.244	-3.20286	5.74255e-62	2.54188e-60	DOWN	FGSG_10739	FGSG_13190	FGSG_10739
23557576	FGSG_10684	hypothetical protein	-	-	-	-	-	-	chr1:11600534-11602543	16	33	0.582581	1.42677	0.582581	1.42677	-1.29222	0.000148835	0.000390175	DOWN	FGSG_10684	FGSG_13185	FGSG_10684
23557549	FGSG_10655	hypothetical protein	GO:0003824|GO:0016020|GO:0016491|GO:0016021	catalytic activity|membrane|oxidoreductase activity|integral component of membrane	-	-	-	-	chr1:11531417-11533357	40	1210	1.35744	48.7571	1.35744	48.7571	-5.16665	7.9045e-85	7.35304e-83	DOWN		FGSG_03113	FGSG_10655
23557515	FGSG_10617	hypothetical protein	GO:0003824|GO:0008152	catalytic activity|metabolic process	-	-	-	-	chr1:11426233-11429541	24	105	0.492954	2.56075	0.492954	2.56075	-2.37704	1.25547e-16	9.43146e-16	DOWN	FGSG_10617	FGSG_07715	FGSG_10617
23557451	FGSG_10549	hypothetical protein	-	-	-	-	-	-	chr1:11224894-11225750	1368	8946	129.655	1006.75	129.655	1006.75	-2.95696	1.71981e-55	6.04064e-54	DOWN	FGSG_10549	FGSG_05786	FGSG_10549
23557433	FGSG_10530	hypothetical protein	GO:0005623|GO:0005622|GO:0046907|GO:0005737|GO:0005794|GO:0043231|GO:0007034|GO:0016197|GO:0015031|GO:0045324|GO:0045053	cell|intracellular|intracellular transport|cytoplasm|Golgi apparatus|intracellular membrane-bounded organelle|vacuolar transport|endosomal transport|protein transport|late endosome to vacuole transport|protein retention in Golgi apparatus	-	-	-	-	chr1:11131321-11141012	2713	8430	18.534	68.3814	18.534	68.3814	-1.88343	1.67991e-30	2.39554e-29	DOWN	FGSG_10530	FGSG_04214	FGSG_10530
23557432	FGSG_10529	hypothetical protein	GO:0016020|GO:0016021	membrane|integral component of membrane	-	-	-	-	chr1:11128342-11130019	13	214	0.545052	10.6541	0.545052	10.6541	-4.28887	9.13416e-40	1.83717e-38	DOWN	FGSG_10529	FGSG_07960	FGSG_10529
23557416	FGSG_10513	hypothetical protein	-	-	-	-	-	-	chr1:11062270-11063197	146	2276	12.393	229.397	12.393	229.397	-4.21025	1.00057e-77	7.00812e-76	DOWN		FGSG_04692	FGSG_10513
23557402	FGSG_10499	hypothetical protein	-	-	-	-	-	-	chr1:11018207-11020056	689	1435	26.1732	64.7263	26.1732	64.7263	-1.30626	4.30726e-18	3.48651e-17	DOWN		FGSG_05783	FGSG_10499
23557401	FGSG_10498	hypothetical protein	GO:0016020|GO:0016021	membrane|integral component of membrane	-	-	-	-	chr1:11003624-11005708	50	444	1.67609	17.6725	1.67609	17.6725	-3.39833	4.26257e-44	9.95186e-43	DOWN		FGSG_02034	FGSG_10498
23557350	FGSG_10444	hypothetical protein	GO:0003824|GO:0008152|GO:0016491|GO:0044237|GO:0016614|GO:0005975|GO:0016616|GO:0019752	catalytic activity|metabolic process|oxidoreductase activity|cellular metabolic process|oxidoreductase activity, acting on CH-OH group of donors|carbohydrate metabolic process|oxidoreductase activity, acting on the CH-OH group of donors, NAD or NADP as acceptor|carboxylic acid metabolic process	K00016	L-lactate dehydrogenase[1.1.1.27]	fgr01100|fgr01110|fgr01130|fgr00010|fgr00270|fgr00620|fgr00640	Metabolic pathways - Fusarium graminearum|Biosynthesis of secondary metabolites - Fusarium graminearum|Biosynthesis of antibiotics - Fusarium graminearum|Glycolysis / Gluconeogenesis - Fusarium graminearum|Cysteine and methionine metabolism - Fusarium graminearum|Pyruvate metabolism - Fusarium graminearum|Propanoate metabolism - Fusarium graminearum	chr1:10844638-10845807	35	428	2.16679	31.4615	2.16679	31.4615	-3.85996	4.34911e-49	1.20711e-47	DOWN	FGSG_10444	FGSG_08818	FGSG_10444
23557347	FGSG_10441	hypothetical protein	-	-	-	-	-	-	chr1:10841146-10841793	2	17	0.351251	3.5456	0.351251	3.5456	-3.33546	2.59951e-05	7.6125e-05	DOWN		FGSG_05546	FGSG_10441
23557344	FGSG_10437	hypothetical protein	-	-	-	-	-	-	chr1:10830226-10830921	39	141	3.69095	15.8448	3.69095	15.8448	-2.10195	3.78511e-17	2.91522e-16	DOWN		FGSG_04458	FGSG_10437
23557340	FGSG_10433	hypothetical protein	-	-	-	-	-	-	chr1:10818307-10819206	6	1045	0.43914	90.8137	0.43914	90.8137	-7.69209	1.91115e-102	3.44789e-100	DOWN	FGSG_10433	FGSG_02281	FGSG_10433
23557333	FGSG_10425	hypothetical protein	-	-	K20858	calcium uniporter protein, mitochondrial[-]	-	-	chr1:10794524-10795657	9	373	0.522785	25.7261	0.522785	25.7261	-5.62087	2.40094e-62	1.10378e-60	DOWN	FGSG_10425	FGSG_01191	FGSG_10425
23557321	FGSG_10413	hypothetical protein	-	-	-	-	-	-	chr1:10768121-10768539	2	8	0.359888	1.7096	0.359888	1.7096	-2.24804	0.0139512	0.0262139	DOWN	FGSG_10413	FGSG_02001	FGSG_10413
23557319	FGSG_10411	hypothetical protein	-	-	-	-	-	-	chr1:10764789-10766194	6	26	0.30216	1.5547	0.30216	1.5547	-2.36325	2.39989e-06	7.982e-06	DOWN		FGSG_03330	FGSG_10411
23557295	FGSG_10386	hypothetical protein	-	-	-	-	-	-	chr1:10685474-10686488	19	1224	1.23301	94.3176	1.23301	94.3176	-6.25727	1.12797e-97	1.5989e-95	DOWN		FGSG_01159	FGSG_10386
23557250	FGSG_10341	hypothetical protein	-	-	-	-	-	-	chr1:10525807-10526669	114	3748	8.70122	339.677	8.70122	339.677	-5.2868	9.91594e-105	2.03567e-102	DOWN	FGSG_10341	FGSG_13378	FGSG_10341
23557193	FGSG_10281	hypothetical protein	-	-	-	-	-	-	chr1:10370159-10371251	3173	15839	200.581	1188.88	200.581	1188.88	-2.56735	3.95957e-46	9.88399e-45	DOWN	FGSG_10281	FGSG_01162	FGSG_10281
23557187	FGSG_10275	hypothetical protein	GO:0016020|GO:0016021	membrane|integral component of membrane	-	-	-	-	chr1:10347245-10349444	671	1471	20.0903	52.2959	20.0903	52.2959	-1.3802	2.48924e-19	2.13233e-18	DOWN		FGSG_03344	FGSG_10275
23557186	FGSG_10272	E3 ubiquitin-protein ligase pub1	GO:0003824|GO:0008152|GO:0006807|GO:0016740|GO:0044237|GO:0030163|GO:0006508|GO:0004842|GO:0051603|GO:0061630|GO:0006511	catalytic activity|metabolic process|nitrogen compound metabolic process|transferase activity|cellular metabolic process|protein catabolic process|proteolysis|ubiquitin-protein transferase activity|proteolysis involved in cellular protein catabolic process|ubiquitin protein ligase activity|ubiquitin-dependent protein catabolic process	K10591	E3 ubiquitin-protein ligase NEDD4[2.3.2.26]	fgr04144|fgr04011|fgr04120	Endocytosis - Fusarium graminearum|MAPK signaling pathway - yeast - Fusarium graminearum|Ubiquitin mediated proteolysis - Fusarium graminearum	chr1:10336849-10340383	6226	16145	129.78	399.603	129.78	399.603	-1.6225	2.1978e-25	2.52842e-24	DOWN		FGSG_04434	FGSG_10272
23557156	FGSG_10241	hypothetical protein	-	-	-	-	-	-	chr1:10238240-10239939	157	1401	6.50412	68.9158	6.50412	68.9158	-3.40541	2.22454e-57	8.4896e-56	DOWN		FGSG_04439	FGSG_10241
23557138	FGSG_10222	hypothetical protein	GO:0016020|GO:0005623|GO:0005886|GO:0016021	membrane|cell|plasma membrane|integral component of membrane	-	-	-	-	chr1:10179215-10180948	544	12925	24.577	693.347	24.577	693.347	-4.8182	4.34027e-103	8.47207e-101	DOWN	FGSG_10222	FGSG_05524	FGSG_10222
23557128	FGSG_10212	hypothetical protein	-	-	-	-	-	-	chr1:10160261-10161192	1248	20023	93.9492	1789.78	93.9492	1789.78	-4.25175	1.14049e-90	1.28111e-88	DOWN		FGSG_05527	FGSG_10212
23557123	FGSG_10207	hypothetical protein	-	-	-	-	-	-	chr1:10148450-10150470	43	435	1.63345	19.6209	1.63345	19.6209	-3.58639	4.49945e-46	1.11847e-44	DOWN		FGSG_02019	FGSG_10207
23557118	FGSG_10202	hypothetical protein	GO:0043169|GO:0046872|GO:0008270	cation binding|metal ion binding|zinc ion binding	-	-	-	-	chr1:10131778-10132613	2401	8911	201.213	886.71	201.213	886.71	-2.13974	4.87981e-36	8.64642e-35	DOWN	FGSG_10202	FGSG_03590	FGSG_10202
23557085	FGSG_10167	hypothetical protein	GO:0016020|GO:0016021	membrane|integral component of membrane	-	-	-	-	chr1:10017105-10020348	4158	10960	85.8041	268.55	85.8041	268.55	-1.64607	9.02102e-26	1.05722e-24	DOWN	FGSG_10167	FGSG_00285	FGSG_10167
23557080	FGSG_10162	hypothetical protein	GO:0003676	nucleic acid binding	-	-	-	-	chr1:9995426-9997215	335	1393	12.5306	61.8685	12.5306	61.8685	-2.30375	1.01811e-35	1.788e-34	DOWN	FGSG_10162	FGSG_00043	FGSG_10162
23557070	FGSG_10150	hypothetical protein	GO:0016020|GO:0005623|GO:0005886|GO:0016021	membrane|cell|plasma membrane|integral component of membrane	-	-	-	-	chr1:9958580-9959654	110	902	7.08281	68.9618	7.08281	68.9618	-3.2834	6.38734e-51	1.88252e-49	DOWN	FGSG_10150	FGSG_04888	FGSG_10150
23557055	FGSG_10135	hypothetical protein	-	-	-	-	-	-	chr1:9915936-9917305	23725	56049	1195.69	3354.05	1195.69	3354.05	-1.48807	6.51843e-23	6.7083e-22	DOWN	FGSG_10135	FGSG_13350	FGSG_10135
23557036	FGSG_10116	chitin synthase 1	GO:0003824|GO:0016020|GO:0008152|GO:0009058|GO:0006807|GO:0016740|GO:0016757|GO:1901135|GO:0016021|GO:0016758|GO:0006030|GO:0008375|GO:0006031|GO:0004100	catalytic activity|membrane|metabolic process|biosynthetic process|nitrogen compound metabolic process|transferase activity|transferase activity, transferring glycosyl groups|carbohydrate derivative metabolic process|integral component of membrane|transferase activity, transferring hexosyl groups|chitin metabolic process|acetylglucosaminyltransferase activity|chitin biosynthetic process|chitin sy…	K00698	chitin synthase[2.4.1.16]	fgr00520	Amino sugar and nucleotide sugar metabolism - Fusarium graminearum	chr1:9857224-9860762	5887	15234	113.784	349.617	113.784	349.617	-1.61948	2.57228e-25	2.94265e-24	DOWN	FGSG_10116	FGSG_12021	FGSG_10116
23556973	FGSG_10050	hypothetical protein	-	-	-	-	-	-	chr1:9625463-9626468	69	2758	4.75421	225.639	4.75421	225.639	-5.56867	6.50854e-106	1.46221e-103	DOWN	FGSG_10050	FGSG_05740	FGSG_10050
23556951	FGSG_10028	hypothetical protein	GO:0016020|GO:0016021	membrane|integral component of membrane	-	-	-	-	chr1:9540035-9542905	654	2834	15.0048	77.2048	15.0048	77.2048	-2.36326	3.9607e-39	7.84694e-38	DOWN	FGSG_10028	FGSG_03321	FGSG_10028
23556942	FGSG_10019	hypothetical protein	GO:0016020|GO:0016021	membrane|integral component of membrane	-	-	-	-	chr1:9517405-9518497	9090	20995	914.132	2506.99	914.132	2506.99	-1.45548	3.08538e-22	3.07685e-21	DOWN	FGSG_10019	FGSG_03565	FGSG_10019
23556936	FGSG_10013	hypothetical protein	-	-	-	-	-	-	chr1:9491873-9493289	461	3751	21.4298	207.04	21.4298	207.04	-3.27222	3.53429e-60	1.45615e-58	DOWN	FGSG_10013	FGSG_01144	FGSG_10013
23556929	FGSG_10006	hypothetical protein	-	-	-	-	-	-	chr1:9462534-9465907	181	1594	4.22782	44.2096	4.22782	44.2096	-3.38637	5.54541e-58	2.15782e-56	DOWN	FGSG_10006	FGSG_07928	FGSG_10006
23556928	FGSG_10005	choline-phosphate cytidylyltransferase	GO:0003824|GO:0008152|GO:0009058	catalytic activity|metabolic process|biosynthetic process	K00968	choline-phosphate cytidylyltransferase[2.7.7.15]	fgr01100|fgr00564|fgr00440	Metabolic pathways - Fusarium graminearum|Glycerophospholipid metabolism - Fusarium graminearum|Phosphonate and phosphinate metabolism - Fusarium graminearum	chr1:9456877-9458883	3096	9411	111.867	403.763	111.867	403.763	-1.85173	7.03106e-30	9.72345e-29	DOWN	FGSG_10005	FGSG_02477	FGSG_10005
23556880	FGSG_09955	hypothetical protein	-	-	-	-	-	-	chr1:9277712-9278581	3745	22232	304.171	2144.05	304.171	2144.05	-2.81739	2.4135e-52	7.4643e-51	DOWN	FGSG_09955	FGSG_00260	FGSG_09955
23556839	FGSG_09913	hypothetical protein	GO:0016020|GO:0016021|GO:0055085	membrane|integral component of membrane|transmembrane transport	-	-	-	-	chr1:9133621-9135442	82	293	3.47574	14.7467	3.47574	14.7467	-2.085	6.46207e-23	6.65605e-22	DOWN	FGSG_09913	FGSG_02201	FGSG_09913
23556832	FGSG_09906	hypothetical protein	-	-	-	-	-	-	chr1:9112869-9114520	1881	63072	104.382	4155.88	104.382	4155.88	-5.31521	1.88787e-121	6.8118e-119	DOWN		FGSG_01596	FGSG_09906
23556823	FGSG_09897	carbon catabolite derepressing protein kinase	GO:0003824|GO:0016740|GO:0097367|GO:0016772|GO:0000166|GO:0016301|GO:0016773|GO:0004672|GO:0005524|GO:0004674	catalytic activity|transferase activity|carbohydrate derivative binding|transferase activity, transferring phosphorus-containing groups|nucleotide binding|kinase activity|phosphotransferase activity, alcohol group as acceptor|protein kinase activity|ATP binding|protein serine/threonine kinase activity	K12761	carbon catabolite-derepressing protein kinase[2.7.11.1]	fgr04138|fgr04113	Autophagy - yeast - Fusarium graminearum|Meiosis - yeast - Fusarium graminearum	chr1:9087494-9089797	1883	4802	58.0678	175.832	58.0678	175.832	-1.59839	1.47867e-24	1.63782e-23	DOWN	FGSG_09897	FGSG_01594	FGSG_09897
23556774	FGSG_09845	hypothetical protein	GO:0003824|GO:0016020|GO:0008152|GO:0016491|GO:0006629|GO:0016021	catalytic activity|membrane|metabolic process|oxidoreductase activity|lipid metabolic process|integral component of membrane	-	-	-	-	chr4:5094221-5096003	744	3038	28.41	137.745	28.41	137.745	-2.27753	1.8733e-37	3.49614e-36	DOWN	FGSG_09845	FGSG_02681	FGSG_09845
23556764	FGSG_09834	pyruvate decarboxylase	GO:0003824|GO:0048037|GO:0016829|GO:0050662|GO:0043169|GO:0030976|GO:0046872|GO:0016831|GO:0000287	catalytic activity|cofactor binding|lyase activity|coenzyme binding|cation binding|thiamine pyrophosphate binding|metal ion binding|carboxy-lyase activity|magnesium ion binding	K01568	pyruvate decarboxylase[4.1.1.1]	fgr01100|fgr01110|fgr01130|fgr00010	Metabolic pathways - Fusarium graminearum|Biosynthesis of secondary metabolites - Fusarium graminearum|Biosynthesis of antibiotics - Fusarium graminearum|Glycolysis / Gluconeogenesis - Fusarium graminearum	chr4:5127533-5129683	17659	203678	573.851	7859.01	573.851	7859.01	-3.7756	9.09885e-78	6.41065e-76	DOWN		FGSG_00262	FGSG_09834
23556760	FGSG_09830	C-4 methylsterol oxidase	GO:0003824|GO:0008152|GO:0009058|GO:0016491|GO:0006629|GO:0043169|GO:0008610|GO:0046872|GO:0005506	catalytic activity|metabolic process|biosynthetic process|oxidoreductase activity|lipid metabolic process|cation binding|lipid biosynthetic process|metal ion binding|iron ion binding	-	-	-	-	chr4:5140215-5141692	3426	13424	168.159	782.361	168.159	782.361	-2.218	6.26066e-38	1.19656e-36	DOWN	FGSG_09830	FGSG_02686	FGSG_09830
23556755	FGSG_09825	hypothetical protein	-	-	-	-	-	-	chr4:5157777-5158636	38	1038	3.41018	110.606	3.41018	110.606	-5.01944	1.52453e-79	1.13454e-77	DOWN	FGSG_09825	FGSG_02688	FGSG_09825
23556746	FGSG_09814	hypothetical protein	GO:0016020|GO:0016021	membrane|integral component of membrane	-	-	-	-	chr4:5184862-5185908	76	608	4.78136	45.4187	4.78136	45.4187	-3.24779	4.7338e-46	1.17184e-44	DOWN	FGSG_09814	FGSG_02689	FGSG_09814
23556677	FGSG_09741	hypothetical protein	-	-	-	-	-	-	chr4:5431257-5431547	86	426	19.4667	114.497	19.4667	114.497	-2.55623	2.87813e-32	4.38235e-31	DOWN		FGSG_12009	FGSG_09741
23556640	FGSG_09701	hypothetical protein	GO:0016020|GO:0016021|GO:0055085	membrane|integral component of membrane|transmembrane transport	-	-	-	-	chr4:5603261-5605120	25	193	0.943143	8.64552	0.943143	8.64552	-3.1964	1.06125e-29	1.45413e-28	DOWN	FGSG_09701	FGSG_00277	FGSG_09701
23556638	FGSG_09699	hypothetical protein	-	-	-	-	-	-	chr4:5609840-5612612	974	2554	24.1647	75.2374	24.1647	75.2374	-1.63855	1.58294e-24	1.75005e-23	DOWN		FGSG_06812	FGSG_09699
23556636	FGSG_09697	hypothetical protein	-	-	-	-	-	-	chr4:5615169-5617380	825	8610	25.2287	312.633	25.2287	312.633	-3.63133	2.11693e-71	1.24783e-69	DOWN		FGSG_12495	FGSG_09697
23556633	FGSG_09694	hypothetical protein	-	-	-	-	-	-	chr4:5624091-5625167	133	1112	9.0223	89.5701	9.0223	89.5701	-3.31145	1.97821e-53	6.45329e-52	DOWN	FGSG_09694	FGSG_12016	FGSG_09694
23556617	FGSG_09678	hypothetical protein	GO:0003824|GO:0016020|GO:0008152|GO:0005623|GO:0009058|GO:0005622|GO:0016491|GO:0006807|GO:0044237|GO:0016627|GO:0005737|GO:0006139|GO:0006725|GO:0019856|GO:0004152|GO:0006207	catalytic activity|membrane|metabolic process|cell|biosynthetic process|intracellular|oxidoreductase activity|nitrogen compound metabolic process|cellular metabolic process|oxidoreductase activity, acting on the CH-CH group of donors|cytoplasm|nucleobase-containing compound metabolic process|cellular aromatic compound metabolic process|pyrimidine nucleobase biosynthetic process|dihydroorotate deh…	K00254	dihydroorotate dehydrogenase[1.3.5.2]	fgr01100|fgr00240	Metabolic pathways - Fusarium graminearum|Pyrimidine metabolism - Fusarium graminearum	chr4:5663697-5665115	2751	4810	127.701	265.119	127.701	265.119	-1.05387	4.20055e-15	2.87944e-14	DOWN	FGSG_09678	FGSG_03992	FGSG_09678
23556616	FGSG_09677	hypothetical protein	-	-	-	-	-	-	chr4:5666146-5667111	2	264	0.143955	22.5663	0.143955	22.5663	-7.29241	1.30765e-52	4.11909e-51	DOWN	FGSG_09677	FGSG_02669	FGSG_09677
23556613	FGSG_09673	hypothetical protein	GO:0016020|GO:0005215|GO:0022857|GO:0016021|GO:0015075|GO:0008324|GO:0046873|GO:0015095	membrane|transporter activity|transmembrane transporter activity|integral component of membrane|ion transmembrane transporter activity|cation transmembrane transporter activity|metal ion transmembrane transporter activity|magnesium ion transmembrane transporter activity	-	-	-	-	chr4:5676663-5678925	988	2666	29.3679	94.0953	29.3679	94.0953	-1.67988	2.33591e-25	2.67954e-24	DOWN	FGSG_09673	FGSG_03759	FGSG_09673
23556585	FGSG_09639	pyridoxamine 5'-phosphate oxidase	GO:0003824|GO:0008152|GO:0009058|GO:0016491|GO:0006807|GO:0048037|GO:0044237|GO:0097367|GO:0000166|GO:0006725|GO:0010181|GO:0004733|GO:0008615	catalytic activity|metabolic process|biosynthetic process|oxidoreductase activity|nitrogen compound metabolic process|cofactor binding|cellular metabolic process|carbohydrate derivative binding|nucleotide binding|cellular aromatic compound metabolic process|FMN binding|pyridoxamine-phosphate oxidase activity|pyridoxine biosynthetic process	K00275	pyridoxamine 5'-phosphate oxidase[1.4.3.5]	fgr01100	Metabolic pathways - Fusarium graminearum	chr4:5764034-5764871	624	14938	54.5854	1551.58	54.5854	1551.58	-4.82908	6.36335e-104	1.28421e-101	DOWN	FGSG_09639	FGSG_10281	FGSG_09639
23556573	FGSG_09627	bli-3 protein	-	-	-	-	-	-	chr4:5799404-5800274	86	6110	6.95069	586.356	6.95069	586.356	-6.39848	4.29842e-133	2.55906e-130	DOWN		FGSG_11130	FGSG_09627
23556559	FGSG_09613	glycogen phosphorylase	-	-	K00688	glycogen phosphorylase[2.4.1.1]	fgr01100|fgr01110|fgr00500	Metabolic pathways - Fusarium graminearum|Biosynthesis of secondary metabolites - Fusarium graminearum|Starch and sucrose metabolism - Fusarium graminearum	chr4:5846227-5848773	3366	22146	96.3153	752.433	96.3153	752.433	-2.96573	4.45761e-56	1.5987e-54	DOWN	FGSG_09613	FGSG_12461	FGSG_09613
23556556	FGSG_09610	hypothetical protein	GO:0016020|GO:0016021	membrane|integral component of membrane	-	-	-	-	chr4:5863264-5864607	315	5364	17.4802	353.44	17.4802	353.44	-4.33767	5.89843e-87	5.9019e-85	DOWN	FGSG_09610	FGSG_00492	FGSG_09610
23556543	FGSG_09596	hypothetical protein	-	-	-	-	-	-	chr4:5921376-5921927	39	560	4.6538	79.3462	4.6538	79.3462	-4.09168	2.82728e-56	1.03265e-54	DOWN	FGSG_09596	FGSG_01587	FGSG_09596
23556518	FGSG_09570	hypothetical protein	-	-	-	-	-	-	chr4:6013710-6014339	24	926	3.08168	141.179	3.08168	141.179	-5.51767	8.51045e-84	7.45103e-82	DOWN	FGSG_09570	FGSG_10050	FGSG_09570
23556511	FGSG_09563	hypothetical protein	GO:0016020|GO:0016021	membrane|integral component of membrane	-	-	-	-	chr4:6035735-6037330	346	1375	14.7228	69.4719	14.7228	69.4719	-2.23837	1.90893e-34	3.18789e-33	DOWN		FGSG_03970	FGSG_09563
23556502	FGSG_09552	hypothetical protein	-	-	-	-	-	-	chr4:6082233-6083708	1783	35090	94.2583	2202.64	94.2583	2202.64	-4.54647	3.63086e-99	5.84225e-97	DOWN	FGSG_09552	FGSG_01310	FGSG_09552
23556472	FGSG_09522	hypothetical protein	GO:0003824|GO:0016491	catalytic activity|oxidoreductase activity	-	-	-	-	chr4:6183052-6184948	12050	27776	459.335	1257.2	459.335	1257.2	-1.45259	3.29121e-22	3.27115e-21	DOWN		FGSG_04824	FGSG_09522
23556465	FGSG_09515	hypothetical protein	GO:0003824|GO:0016020|GO:0005215|GO:0022857|GO:0016787|GO:0097367|GO:0000166|GO:0016021|GO:0016817|GO:0015075|GO:0016818|GO:0008324|GO:0042626|GO:0016462|GO:0005524|GO:0019829|GO:0046873|GO:0016887|GO:0005388|GO:0042623	catalytic activity|membrane|transporter activity|transmembrane transporter activity|hydrolase activity|carbohydrate derivative binding|nucleotide binding|integral component of membrane|hydrolase activity, acting on acid anhydrides|ion transmembrane transporter activity|hydrolase activity, acting on acid anhydrides, in phosphorus-containing anhydrides|cation transmembrane transporter activity|ATPa…	-	-	-	-	chr4:6207574-6211725	1348	8112	22.0712	157.709	22.0712	157.709	-2.83702	1.99557e-52	6.18781e-51	DOWN	FGSG_09515	FGSG_03736	FGSG_09515
23556452	FGSG_09502	hypothetical protein	-	-	-	-	-	-	chr4:6249399-6250827	102	956	4.95479	55.1411	4.95479	55.1411	-3.47623	7.79175e-55	2.6432e-53	DOWN	FGSG_09502	FGSG_03737	FGSG_09502
23556444	FGSG_09494	hypothetical protein	GO:0003824|GO:0016491	catalytic activity|oxidoreductase activity	-	-	-	-	chr4:6269851-6271205	186	1094	9.04191	63.1474	9.04191	63.1474	-2.80402	5.34513e-44	1.24306e-42	DOWN		FGSG_01311	FGSG_09494
23556407	FGSG_09456	6-phosphofructokinase	GO:0003824|GO:0008152|GO:0005623|GO:0005622|GO:0016740|GO:0044237|GO:0097367|GO:0016772|GO:0043169|GO:0005737|GO:0000166|GO:1901135|GO:0016301|GO:0016773|GO:0006796|GO:0046872|GO:0006002|GO:0005524|GO:0003872	catalytic activity|metabolic process|cell|intracellular|transferase activity|cellular metabolic process|carbohydrate derivative binding|transferase activity, transferring phosphorus-containing groups|cation binding|cytoplasm|nucleotide binding|carbohydrate derivative metabolic process|kinase activity|phosphotransferase activity, alcohol group as acceptor|phosphate-containing compound metabolic pr…	-	-	fgr01100|fgr01110|fgr01130|fgr01230|fgr01200|fgr00010|fgr03018|fgr00051|fgr00052|fgr00030|fgr00680	Metabolic pathways - Fusarium graminearum|Biosynthesis of secondary metabolites - Fusarium graminearum|Biosynthesis of antibiotics - Fusarium graminearum|Biosynthesis of amino acids - Fusarium graminearum|Carbon metabolism - Fusarium graminearum|Glycolysis / Gluconeogenesis - Fusarium graminearum|RNA degradation - Fusarium graminearum|Fructose and mannose metabolism - Fusarium graminearum|Galacto…	chr4:6391984-6394672	10850	28103	276.582	850.624	276.582	850.624	-1.62082	2.03216e-25	2.34694e-24	DOWN	FGSG_09456	FGSG_02643	FGSG_09456
23556358	FGSG_09402	hypothetical protein	-	-	-	-	fgr01100|fgr01110|fgr00564|fgr00565	Metabolic pathways - Fusarium graminearum|Biosynthesis of secondary metabolites - Fusarium graminearum|Glycerophospholipid metabolism - Fusarium graminearum|Ether lipid metabolism - Fusarium graminearum	chr4:6621886-6623402	1331	2298	70.4199	144.364	70.4199	144.364	-1.03565	1.61949e-14	1.06655e-13	DOWN		FGSG_01315	FGSG_09402
23556330	FGSG_09374	hypothetical protein	GO:0016020|GO:0016021	membrane|integral component of membrane	-	-	-	-	chr4:6703019-6703985	143	2687	11.0168	245.798	11.0168	245.798	-4.47969	8.24061e-85	7.60627e-83	DOWN	FGSG_09374	FGSG_11111	FGSG_09374
23556329	FGSG_09373	hypothetical protein	GO:0003824|GO:0016491|GO:0016627|GO:0000104	catalytic activity|oxidoreductase activity|oxidoreductase activity, acting on the CH-CH group of donors|succinate dehydrogenase activity	-	-	-	-	chr4:6704867-6706571	260	11471	10.0447	526.204	10.0447	526.204	-5.71112	5.68563e-125	2.6038e-122	DOWN	FGSG_09373	FGSG_11110	FGSG_09373
23556296	FGSG_09339	hypothetical protein	GO:0008152|GO:0005623|GO:0009058|GO:0005622|GO:0006807|GO:0044237|GO:0046983|GO:0006139|GO:0006725|GO:0003676|GO:0043231|GO:0005634|GO:0003677|GO:0010468|GO:0016070|GO:0006351|GO:0003690|GO:0043565|GO:0006355|GO:0006366|GO:0045944|GO:0006357|GO:0000977	metabolic process|cell|biosynthetic process|intracellular|nitrogen compound metabolic process|cellular metabolic process|protein dimerization activity|nucleobase-containing compound metabolic process|cellular aromatic compound metabolic process|nucleic acid binding|intracellular membrane-bounded organelle|nucleus|DNA binding|regulation of gene expression|RNA metabolic process|transcription, DNA-t…	K09265	transcription factor RLM1[-]	fgr04011	MAPK signaling pathway - yeast - Fusarium graminearum	chr4:6801720-6804370	596	1400	15.83	44.1524	15.83	44.1524	-1.47983	7.73789e-21	7.17005e-20	DOWN	FGSG_09339	FGSG_09044	FGSG_09339
23556249	FGSG_09289	hypothetical protein	GO:0003824|GO:0008152|GO:0005623|GO:0016787|GO:0005618|GO:0005975|GO:0071555|GO:0016798|GO:0004553	catalytic activity|metabolic process|cell|hydrolase activity|cell wall|carbohydrate metabolic process|cell wall organization|hydrolase activity, acting on glycosyl bonds|hydrolase activity, hydrolyzing O-glycosyl compounds	-	-	-	-	chr4:6973189-6974513	418	2161	21.595	132.563	21.595	132.563	-2.61791	1.06487e-43	2.45726e-42	DOWN		FGSG_10028	FGSG_09289
23556220	FGSG_09258	hypothetical protein	-	-	-	-	-	-	chr4:7080627-7081910	199	599	10.2088	36.4871	10.2088	36.4871	-1.83758	5.14761e-24	5.5569e-23	DOWN	FGSG_09258	FGSG_03747	FGSG_09258
23556195	FGSG_09232	hypothetical protein	GO:0016020|GO:0005215|GO:0022857|GO:0016021|GO:0015267|GO:0015075|GO:0008324|GO:0005216|GO:0046873|GO:0005267|GO:0015079	membrane|transporter activity|transmembrane transporter activity|integral component of membrane|channel activity|ion transmembrane transporter activity|cation transmembrane transporter activity|ion channel activity|metal ion transmembrane transporter activity|potassium channel activity|potassium ion transmembrane transporter activity	-	-	-	-	chr4:7166357-7168624	117	631	3.55806	22.785	3.55806	22.785	-2.67892	9.72619e-38	1.82954e-36	DOWN	FGSG_09232	FGSG_03749	FGSG_09232
23556182	FGSG_09219	hypothetical protein	-	-	-	-	-	-	chr4:7202938-7204664	293	1978	12.4195	99.5527	12.4195	99.5527	-3.00286	1.88274e-51	5.6468e-50	DOWN		FGSG_05921	FGSG_09219
23556065	FGSG_09101	hypothetical protein	-	-	-	-	-	-	chr4:7520049-7520864	12	352	0.968691	33.7388	0.968691	33.7388	-5.12223	3.33369e-56	1.20651e-54	DOWN	FGSG_09101	FGSG_02898	FGSG_09101
23556011	FGSG_09045	hypothetical protein	GO:0097367|GO:0000166|GO:0005524	carbohydrate derivative binding|nucleotide binding|ATP binding	-	-	-	-	chr4:7662387-7665849	1095	3045	21.5049	71.0071	21.5049	71.0071	-1.7233	2.59319e-26	3.12205e-25	DOWN		FGSG_00321	FGSG_09045
23556010	FGSG_09044	hypothetical protein	-	-	-	-	-	-	chr4:7666511-7668602	624	4056	21.7475	167.847	21.7475	167.847	-2.94823	6.04603e-53	1.94043e-51	DOWN	FGSG_09044	FGSG_02984	FGSG_09044
23555977	FGSG_09008	hypothetical protein	GO:0016020|GO:0016021	membrane|integral component of membrane	-	-	-	-	chr4:7779921-7781108	95	386	5.26738	25.4125	5.26738	25.4125	-2.27038	1.71718e-27	2.15908e-26	DOWN		FGSG_02749	FGSG_09008
23555975	FGSG_09006	NAD(P) transhydrogenase	-	-	K00323	NAD(P) transhydrogenase[1.6.1.2]	fgr01100|fgr00760	Metabolic pathways - Fusarium graminearum|Nicotinate and nicotinamide metabolism - Fusarium graminearum	chr4:7783482-7787015	237	1822	4.77843	43.6191	4.77843	43.6191	-3.19035	8.02808e-55	2.71563e-53	DOWN	FGSG_09006	FGSG_08055	FGSG_09006
23555862	FGSG_08884	hypothetical protein	GO:0016020|GO:0005215|GO:0022857|GO:0016021	membrane|transporter activity|transmembrane transporter activity|integral component of membrane	-	-	-	-	chr2:283677-286270	1890	5391	72.4223	245.285	72.4223	245.285	-1.75995	8.86009e-28	1.1259e-26	DOWN		FGSG_13878	FGSG_08884
23555837	FGSG_08855	hypothetical protein	GO:0016020|GO:0016021|GO:0006915|GO:0019050	membrane|integral component of membrane|apoptotic process|suppression by virus of host apoptotic process	-	-	-	-	chr2:367260-367952	0	12	0	1.75762	0	1.75762	#NAME?	9.96168e-05	0.000268661	DOWN	FGSG_08855	FGSG_02751	FGSG_08855
23555834	FGSG_08852	hypothetical protein	GO:0003824|GO:0008152|GO:0006807|GO:0016829|GO:0044237|GO:0006950|GO:0006139|GO:0006725|GO:0006974|GO:0003913|GO:0006281|GO:0006464|GO:0018298	catalytic activity|metabolic process|nitrogen compound metabolic process|lyase activity|cellular metabolic process|response to stress|nucleobase-containing compound metabolic process|cellular aromatic compound metabolic process|cellular response to DNA damage stimulus|DNA photolyase activity|DNA repair|cellular protein modification process|protein-chromophore linkage	-	-	-	-	chr2:381807-383949	1623	4641	52.4824	178.196	52.4824	178.196	-1.76356	9.07878e-28	1.15124e-26	DOWN	FGSG_08852	FGSG_08058	FGSG_08852
23555803	FGSG_08818	hypothetical protein	GO:0016020|GO:0016021	membrane|integral component of membrane	-	-	-	-	chr2:506934-507515	50	370	5.65898	49.7229	5.65898	49.7229	-3.1353	1.97474e-38	3.81089e-37	DOWN	FGSG_08818	FGSG_02516	FGSG_08818
23555776	FGSG_08790	hypothetical protein	GO:0003824|GO:0008152|GO:0005623|GO:0004871|GO:0005622|GO:0016787|GO:0007165|GO:0006629|GO:0016788|GO:0035556|GO:0042578|GO:0016042|GO:0008081|GO:0004435	catalytic activity|metabolic process|cell|signal transducer activity|intracellular|hydrolase activity|signal transduction|lipid metabolic process|hydrolase activity, acting on ester bonds|intracellular signal transduction|phosphoric ester hydrolase activity|lipid catabolic process|phosphoric diester hydrolase activity|phosphatidylinositol phospholipase C activity	-	-	-	-	chr2:620518-623382	1478	4114	43.2115	142.817	43.2115	142.817	-1.72468	6.39349e-27	7.87252e-26	DOWN		FGSG_00338	FGSG_08790
23555775	FGSG_08788	hypothetical protein	GO:0016020|GO:0016021	membrane|integral component of membrane	-	-	-	-	chr2:635309-637335	2496	6213	81.1106	239.732	81.1106	239.732	-1.56346	5.26753e-24	5.6812e-23	DOWN	FGSG_08788	FGSG_12554	FGSG_08788
23555761	FGSG_08774	glucokinase	-	-	K00844	hexokinase[2.7.1.1]	fgr01100|fgr01110|fgr01130|fgr01200|fgr00520|fgr00500|fgr00010|fgr00051|fgr00052	Metabolic pathways - Fusarium graminearum|Biosynthesis of secondary metabolites - Fusarium graminearum|Biosynthesis of antibiotics - Fusarium graminearum|Carbon metabolism - Fusarium graminearum|Amino sugar and nucleotide sugar metabolism - Fusarium graminearum|Starch and sucrose metabolism - Fusarium graminearum|Glycolysis / Gluconeogenesis - Fusarium graminearum|Fructose and mannose metabolism …	chr2:673680-675588	923	6300	36.8472	298.631	36.8472	298.631	-3.01874	1.2542e-55	4.45785e-54	DOWN		FGSG_10135	FGSG_08774
23555760	FGSG_08773	mannose-1-phosphate guanyltransferase	GO:0003824|GO:0008152|GO:0005623|GO:0009058|GO:0005622|GO:0006807|GO:0016740|GO:0044237|GO:0097367|GO:0016772|GO:0007049|GO:0005737|GO:0000166|GO:0006139|GO:0001882|GO:1901135|GO:0006725|GO:0016779|GO:0032549|GO:0005525|GO:0009298|GO:0004475	catalytic activity|metabolic process|cell|biosynthetic process|intracellular|nitrogen compound metabolic process|transferase activity|cellular metabolic process|carbohydrate derivative binding|transferase activity, transferring phosphorus-containing groups|cell cycle|cytoplasm|nucleotide binding|nucleobase-containing compound metabolic process|nucleoside binding|carbohydrate derivative metabolic …	K00966	mannose-1-phosphate guanylyltransferase[2.7.7.13]	fgr01100|fgr01110|fgr00051	Metabolic pathways - Fusarium graminearum|Biosynthesis of secondary metabolites - Fusarium graminearum|Fructose and mannose metabolism - Fusarium graminearum	chr2:678588-680599	4199	9329	153.234	404.236	153.234	404.236	-1.39946	4.37888e-21	4.11843e-20	DOWN	FGSG_08773	FGSG_13888	FGSG_08773
23555734	FGSG_08746	hypothetical protein	GO:0003824|GO:0008152|GO:0016787	catalytic activity|metabolic process|hydrolase activity	-	-	-	-	chr2:771399-774355	333	946	7.90437	26.6628	7.90437	26.6628	-1.75411	1.71515e-24	1.8892e-23	DOWN		FGSG_13404	FGSG_08746
23555729	FGSG_08741	hypothetical protein	-	-	-	-	-	-	chr2:784442-785919	27	422	1.27492	23.6601	1.27492	23.6601	-4.21397	7.91415e-53	2.52637e-51	DOWN	FGSG_08741	FGSG_02966	FGSG_08741
23555727	FGSG_08739	hypothetical protein	GO:0008289|GO:0043169|GO:0005543|GO:0046872|GO:0005544|GO:0005509	lipid binding|cation binding|phospholipid binding|metal ion binding|calcium-dependent phospholipid binding|calcium ion binding	-	-	-	-	chr2:789357-793506	1220	13704	19.653	262.125	19.653	262.125	-3.73743	5.1254e-75	3.39045e-73	DOWN	FGSG_08739	FGSG_01636	FGSG_08739
23555688	FGSG_08697	hypothetical protein	-	-	-	-	-	-	chr2:979363-980003	20	1849	2.28715	251.068	2.28715	251.068	-6.77839	2.3465e-114	6.65231e-112	DOWN	FGSG_08697	FGSG_01877	FGSG_08697
23555686	FGSG_08695	hypothetical protein	GO:0016020|GO:0016021	membrane|integral component of membrane	-	-	-	-	chr2:990894-991678	299	1061	29.1779	122.939	29.1779	122.939	-2.075	1.73415e-30	2.46992e-29	DOWN	FGSG_08695	FGSG_00788	FGSG_08695
23555683	FGSG_08692	hypothetical protein	GO:0016020|GO:0005623|GO:0005886|GO:0016021	membrane|cell|plasma membrane|integral component of membrane	-	-	-	-	chr2:997514-999158	611	3151	27.3599	167.538	27.3599	167.538	-2.61435	8.53193e-45	2.05647e-43	DOWN	FGSG_08692	FGSG_01638	FGSG_08692
23555681	FGSG_08690	hypothetical protein	GO:0016020|GO:0016021|GO:0055085	membrane|integral component of membrane|transmembrane transport	-	-	-	-	chr2:1006354-1008159	700	3322	27.2511	153.56	27.2511	153.56	-2.49441	3.04753e-42	6.65815e-41	DOWN		FGSG_12760	FGSG_08690
23555674	FGSG_08682	hypothetical protein	-	-	-	-	-	-	chr2:1031304-1031832	25	2393	3.49624	397.374	3.49624	397.374	-6.82855	5.30664e-121	1.75517e-118	DOWN	FGSG_08682	FGSG_10341	FGSG_08682
23555660	FGSG_08667	hypothetical protein	GO:0003824|GO:0016491	catalytic activity|oxidoreductase activity	-	-	-	-	chr2:1077286-1079757	4805	11153	136.837	377.132	136.837	377.132	-1.46261	2.81469e-22	2.81398e-21	DOWN	FGSG_08667	FGSG_13856	FGSG_08667
23555613	FGSG_08617	hypothetical protein	GO:0003676	nucleic acid binding	-	-	-	-	chr2:1242822-1244239	561	1543	27.9947	91.426	27.9947	91.426	-1.70745	5.83778e-25	6.55759e-24	DOWN		FGSG_02734	FGSG_08617
23555606	FGSG_08610	hypothetical protein	GO:0003824|GO:0008152|GO:0016787|GO:0030246|GO:0005975|GO:0016798|GO:0004553	catalytic activity|metabolic process|hydrolase activity|carbohydrate binding|carbohydrate metabolic process|hydrolase activity, acting on glycosyl bonds|hydrolase activity, hydrolyzing O-glycosyl compounds	-	-	-	-	chr2:1267695-1270037	47	1252	1.32135	41.7936	1.32135	41.7936	-4.9832	5.81738e-83	5.01939e-81	DOWN		FGSG_03825	FGSG_08610
23555605	FGSG_08609	hypothetical protein	GO:0003824|GO:0008152|GO:0016787|GO:0005975|GO:0016798|GO:0004553	catalytic activity|metabolic process|hydrolase activity|carbohydrate metabolic process|hydrolase activity, acting on glycosyl bonds|hydrolase activity, hydrolyzing O-glycosyl compounds	K05349	beta-glucosidase[3.2.1.21]	fgr01100|fgr01110|fgr00500|fgr00460	Metabolic pathways - Fusarium graminearum|Biosynthesis of secondary metabolites - Fusarium graminearum|Starch and sucrose metabolism - Fusarium graminearum|Cyanoamino acid metabolism - Fusarium graminearum	chr2:1271147-1273790	6	22	0.165159	0.719049	0.165159	0.719049	-2.12223	2.84737e-05	8.29954e-05	DOWN	FGSG_08609	FGSG_02978	FGSG_08609
23555545	FGSG_08546	hypothetical protein	-	-	-	-	-	-	chr2:1482383-1483177	579	3834	51.6783	406.325	51.6783	406.325	-2.975	2.28314e-53	7.40747e-52	DOWN	FGSG_08546	FGSG_02730	FGSG_08546
23555471	FGSG_08467	hypothetical protein	GO:0008152|GO:0006807|GO:0044237|GO:0051726|GO:0007049|GO:0006796|GO:0019901|GO:0016310|GO:0006464|GO:0000079|GO:0045859	metabolic process|nitrogen compound metabolic process|cellular metabolic process|regulation of cell cycle|cell cycle|phosphate-containing compound metabolic process|protein kinase binding|phosphorylation|cellular protein modification process|regulation of cyclin-dependent protein serine/threonine kinase activity|regulation of protein kinase activity	-	-	-	-	chr2:1771094-1773128	1054	9755	34.1164	374.922	34.1164	374.922	-3.45805	2.73128e-67	1.39577e-65	DOWN	FGSG_08467	FGSG_01404	FGSG_08467
23555438	FGSG_08431	hypothetical protein	GO:0008152|GO:0005623|GO:0009058|GO:0003700|GO:0005622|GO:0006807|GO:0044237|GO:0043169|GO:0006139|GO:0006725|GO:0003676|GO:0043231|GO:0005634|GO:0003677|GO:0046872|GO:0016070|GO:0006351|GO:0005507	metabolic process|cell|biosynthetic process|transcription factor activity, sequence-specific DNA binding|intracellular|nitrogen compound metabolic process|cellular metabolic process|cation binding|nucleobase-containing compound metabolic process|cellular aromatic compound metabolic process|nucleic acid binding|intracellular membrane-bounded organelle|nucleus|DNA binding|metal ion binding|RNA meta…	-	-	-	-	chr2:1908112-1909718	195	859	8.37876	43.8257	8.37876	43.8257	-2.38697	5.93632e-35	1.01121e-33	DOWN		FGSG_01403	FGSG_08431
23555432	FGSG_08425	hypothetical protein	-	-	-	-	-	-	chr2:1926033-1928001	351	1727	12.1366	70.9047	12.1366	70.9047	-2.54651	2.04286e-41	4.36702e-40	DOWN		FGSG_04916	FGSG_08425
23555414	FGSG_08407	hypothetical protein	GO:0003824|GO:0016491|GO:0048037|GO:0016614|GO:0050662|GO:0000166|GO:0050660	catalytic activity|oxidoreductase activity|cofactor binding|oxidoreductase activity, acting on CH-OH group of donors|coenzyme binding|nucleotide binding|flavin adenine dinucleotide binding	-	-	-	-	chr2:1982555-1984552	782	1985	29.5187	88.9698	29.5187	88.9698	-1.59169	2.29234e-23	2.41121e-22	DOWN		FGSG_12772	FGSG_08407
23555374	FGSG_08365	hypothetical protein	GO:0003676|GO:0003723	nucleic acid binding|RNA binding	-	-	-	-	chr2:2117981-2119139	706	9570	42.0091	676.148	42.0091	676.148	-4.00857	3.10818e-81	2.50062e-79	DOWN		FGSG_03829	FGSG_08365
23555368	FGSG_08359	hypothetical protein	-	-	-	-	-	-	chr2:2144872-2146152	1446	58562	96.4046	4635.93	96.4046	4635.93	-5.58761	1.99184e-129	1.07804e-126	DOWN	FGSG_08359	FGSG_12534	FGSG_08359
23555354	FGSG_08343	plasma membrane ATPase	GO:0003824|GO:0016020|GO:0005215|GO:0008152|GO:0009058|GO:0022857|GO:0016787|GO:0006807|GO:0044237|GO:0097367|GO:0000166|GO:0006139|GO:1901135|GO:0006725|GO:0016021|GO:0016817|GO:0015075|GO:0006796|GO:0016818|GO:0008324|GO:0042626|GO:0009117|GO:0016462|GO:0009165|GO:0005524|GO:0019829|GO:0009156|GO:0006164|GO:0008553|GO:0016887|GO:0046034|GO:0009168|GO:0006754|GO:0042623|GO:0015078	catalytic activity|membrane|transporter activity|metabolic process|biosynthetic process|transmembrane transporter activity|hydrolase activity|nitrogen compound metabolic process|cellular metabolic process|carbohydrate derivative binding|nucleotide binding|nucleobase-containing compound metabolic process|carbohydrate derivative metabolic process|cellular aromatic compound metabolic process|integra…	K01535	H+-transporting ATPase[3.6.3.6]	fgr00190	Oxidative phosphorylation - Fusarium graminearum	chr2:2189521-2192885	339	5085	7.39154	131.649	7.39154	131.649	-4.15468	2.06525e-82	1.74404e-80	DOWN	FGSG_08343	FGSG_12773	FGSG_08343
23555320	FGSG_08306	hypothetical protein	-	-	-	-	-	-	chr2:2315856-2317121	3748	6598	195.008	407.621	195.008	407.621	-1.06369	2.45703e-15	1.69993e-14	DOWN	FGSG_08306	FGSG_09374	FGSG_08306
23555310	FGSG_08295	hypothetical protein	GO:0016020|GO:0016021	membrane|integral component of membrane	-	-	-	-	chr2:2345938-2346995	15	1399	1.04226	115.422	1.04226	115.422	-6.79105	1.90871e-106	4.45628e-104	DOWN		FGSG_09373	FGSG_08295
23555287	FGSG_08270	hypothetical protein	-	-	-	-	-	-	chr2:2421260-2422165	600	2275	43.6224	196.395	43.6224	196.395	-2.17062	1.40199e-34	2.3545e-33	DOWN		FGSG_10116	FGSG_08270
23555258	FGSG_08238	hypothetical protein	-	-	-	-	-	-	chr2:2507686-2508389	1354	26243	136.373	3138.44	136.373	3138.44	-4.52442	1.80039e-98	2.71358e-96	DOWN		FGSG_09339	FGSG_08238
23555251	FGSG_08230	hypothetical protein	GO:0016020|GO:0016021|GO:0055085	membrane|integral component of membrane|transmembrane transport	-	-	-	-	chr2:2522458-2524199	2	49	0.0825307	2.40125	0.0825307	2.40125	-4.86271	1.04021e-15	7.39007e-15	DOWN	FGSG_08230	FGSG_07157	FGSG_08230
23555243	FGSG_08221	hypothetical protein	GO:0016020|GO:0005215|GO:0022857|GO:0016021|GO:0015075|GO:0015171	membrane|transporter activity|transmembrane transporter activity|integral component of membrane|ion transmembrane transporter activity|amino acid transmembrane transporter activity	-	-	-	-	chr2:2550997-2552831	381	2467	14.894	114.511	14.894	114.511	-2.94268	4.33098e-51	1.28601e-49	DOWN	FGSG_08221	FGSG_09101	FGSG_08221
23555194	FGSG_08166	hypothetical protein	-	-	-	-	-	-	chr2:2706390-2709185	107	778	3.42473	29.5673	3.42473	29.5673	-3.10994	1.6918e-46	4.27692e-45	DOWN		FGSG_11658	FGSG_08166
23555165	FGSG_08135	hypothetical protein	GO:0005623|GO:0003700|GO:0005622|GO:0000981|GO:0043169|GO:0043231|GO:0005634|GO:0046872|GO:0008270	cell|transcription factor activity, sequence-specific DNA binding|intracellular|RNA polymerase II transcription factor activity, sequence-specific DNA binding|cation binding|intracellular membrane-bounded organelle|nucleus|metal ion binding|zinc ion binding	-	-	-	-	chr2:2790068-2791985	38	658	1.37683	28.308	1.37683	28.308	-4.36179	1.39728e-62	6.499e-61	DOWN		FGSG_00773	FGSG_08135
23555154	FGSG_08122	hypothetical protein	-	-	-	-	-	-	chr2:2844486-2845320	302	9919	25.569	997.162	25.569	997.162	-5.28536	1.19023e-113	3.22092e-111	DOWN	FGSG_08122	FGSG_01867	FGSG_08122
23555115	FGSG_08081	hypothetical protein	GO:0003824|GO:0016491|GO:0043169|GO:0046872	catalytic activity|oxidoreductase activity|cation binding|metal ion binding	-	-	-	-	chr2:2951672-2952989	3	16	0.163722	1.03681	0.163722	1.03681	-2.66283	4.57911e-05	0.000129386	DOWN	FGSG_08081	FGSG_09596	FGSG_08081
23555111	FGSG_08077	hypothetical protein	GO:0003824|GO:0016491|GO:0048037|GO:0097367|GO:0000166|GO:0010181	catalytic activity|oxidoreductase activity|cofactor binding|carbohydrate derivative binding|nucleotide binding|FMN binding	-	-	-	-	chr2:2962243-2963646	296	1241	14.4747	72.0579	14.4747	72.0579	-2.31562	1.78977e-35	3.102e-34	DOWN	FGSG_08077	FGSG_12510	FGSG_08077
23555103	FGSG_08069	hypothetical protein	-	-	-	-	-	-	chr2:2983729-2984673	1	12	0.069729	0.993197	0.069729	0.993197	-3.83225	9.96168e-05	0.000268661	DOWN		FGSG_13604	FGSG_08069
23555092	FGSG_08058	hypothetical protein	GO:0003824|GO:0008152|GO:0006807|GO:0044237|GO:0006950|GO:0006139|GO:0006725|GO:0006974|GO:0006281|GO:0006284	catalytic activity|metabolic process|nitrogen compound metabolic process|cellular metabolic process|response to stress|nucleobase-containing compound metabolic process|cellular aromatic compound metabolic process|cellular response to DNA damage stimulus|DNA repair|base-excision repair	-	-	-	-	chr2:3004954-3005835	0	7	0	0.620732	0	0.620732	#NAME?	0.00464266	0.0095081	DOWN	FGSG_08058	FGSG_06081	FGSG_08058
23555089	FGSG_08055	hypothetical protein	GO:0016020|GO:0016021	membrane|integral component of membrane	-	-	-	-	chr2:3013699-3015140	950	2047	44.9543	115.015	44.9543	115.015	-1.3553	2.57576e-19	2.20485e-18	DOWN	FGSG_08055	FGSG_13847	FGSG_08055
23555011	FGSG_07969	hypothetical protein	-	-	-	-	-	-	chr4:5035891-5037651	745	5014	27.8666	222.691	27.8666	222.691	-2.99844	1.21438e-54	4.0962e-53	DOWN		FGSG_06082	FGSG_07969
23555002	FGSG_07960	hypothetical protein	GO:0016020|GO:0016021	membrane|integral component of membrane	-	-	-	-	chr4:5012965-5014948	319	1238	12.0761	55.6479	12.0761	55.6479	-2.20417	2.16082e-33	3.44429e-32	DOWN	FGSG_07960	FGSG_10549	FGSG_07960
23554972	FGSG_07928	hypothetical protein	GO:0003676	nucleic acid binding	-	-	-	-	chr4:4889514-4891743	1941	3275	58.7022	117.606	58.7022	117.606	-1.00248	3.44806e-14	2.23252e-13	DOWN	FGSG_07928	FGSG_08467	FGSG_07928
23554942	FGSG_07895	hypothetical protein	-	-	-	-	-	-	chr4:4799775-4800522	18	105	1.71837	11.9019	1.71837	11.9019	-2.79208	5.64664e-19	4.7572e-18	DOWN		FGSG_02926	FGSG_07895
23554928	FGSG_07881	hypothetical protein	-	-	-	-	-	-	chr4:4766102-4767810	25	661	1.06584	33.4619	1.06584	33.4619	-4.97245	3.34534e-70	1.87891e-68	DOWN	FGSG_07881	FGSG_08230	FGSG_07881
23554883	FGSG_07834	hypothetical protein	-	-	-	-	-	-	chr4:4637451-4638828	2	18	0.111155	1.18804	0.111155	1.18804	-3.41794	1.47851e-05	4.47044e-05	DOWN	FGSG_07834	FGSG_06297	FGSG_07834
23554838	FGSG_07786	hypothetical protein	-	-	-	-	-	-	chr4:4488953-4492266	2	120	0.0475692	3.3895	0.0475692	3.3895	-6.1549	3.09475e-31	4.54367e-30	DOWN		FGSG_09570	FGSG_07786
23554818	FGSG_07765	hypothetical protein	GO:0003824|GO:0016020|GO:0016491|GO:0004497|GO:0016705|GO:0043169|GO:0016021|GO:0020037|GO:0046872|GO:0005506	catalytic activity|membrane|oxidoreductase activity|monooxygenase activity|oxidoreductase activity, acting on paired donors, with incorporation or reduction of molecular oxygen|cation binding|integral component of membrane|heme binding|metal ion binding|iron ion binding	-	-	-	-	chr4:4423495-4425243	0	15	0	0.771334	0	0.771334	#NAME?	2.86152e-05	8.33466e-05	DOWN	FGSG_07765	FGSG_10529	FGSG_07765
23554773	FGSG_07715	hypothetical protein	-	-	-	-	-	-	chr4:4268363-4269794	4	1064	0.250959	79.2556	0.250959	79.2556	-8.30292	3.80285e-103	7.54675e-101	DOWN	FGSG_07715	FGSG_07355	FGSG_07715
23554742	FGSG_07678	hypothetical protein	GO:0003824|GO:0008152|GO:0016787|GO:0016788	catalytic activity|metabolic process|hydrolase activity|hydrolase activity, acting on ester bonds	-	-	-	-	chr4:4174363-4175729	50	1023	2.50078	60.753	2.50078	60.753	-4.60251	5.21793e-74	3.30478e-72	DOWN		FGSG_07598	FGSG_07678
23554732	FGSG_07666	hypothetical protein	GO:0016020|GO:0005215|GO:0022857|GO:0016021	membrane|transporter activity|transmembrane transporter activity|integral component of membrane	-	-	-	-	chr4:4140955-4142669	22	663	0.881457	31.542	0.881457	31.542	-5.16124	4.39066e-72	2.65378e-70	DOWN		FGSG_05175	FGSG_07666
23554726	FGSG_07660	hypothetical protein	-	-	-	-	-	-	chr4:4123695-4125102	28	2668	1.85175	209.51	1.85175	209.51	-6.82199	1.02932e-123	4.22625e-121	DOWN	FGSG_07660	FGSG_04087	FGSG_07660
23554689	FGSG_07622	hypothetical protein	-	-	-	-	-	-	chr4:4032349-4034182	527	938	19.5789	41.3782	19.5789	41.3782	-1.07957	3.92631e-14	2.52433e-13	DOWN		FGSG_04088	FGSG_07622
23554667	FGSG_07598	hypothetical protein	-	-	-	-	-	-	chr4:3973652-3975199	0	151	0	7.90503	0	7.90503	#NAME?	1.34888e-36	2.4414e-35	DOWN	FGSG_07598	FGSG_04089	FGSG_07598
23554666	FGSG_07597	hypothetical protein	GO:0016020|GO:0016021	membrane|integral component of membrane	-	-	-	-	chr4:3971762-3972880	5	26	0.322874	1.99367	0.322874	1.99367	-2.62638	2.39989e-06	7.982e-06	DOWN		FGSG_00720	FGSG_07597
23554665	FGSG_07596	hypothetical protein	GO:0003824|GO:0016020|GO:0016491|GO:0048037|GO:0097367|GO:0004497|GO:0016705|GO:0043169|GO:0000166|GO:0016021|GO:0016651|GO:0010181|GO:0020037|GO:0046872|GO:0016712|GO:0070330|GO:0003958|GO:0005506	catalytic activity|membrane|oxidoreductase activity|cofactor binding|carbohydrate derivative binding|monooxygenase activity|oxidoreductase activity, acting on paired donors, with incorporation or reduction of molecular oxygen|cation binding|nucleotide binding|integral component of membrane|oxidoreductase activity, acting on NAD(P)H|FMN binding|heme binding|metal ion binding|oxidoreductase activit…	K14338	cytochrome P450 / NADPH-cytochrome P450 reductase[1.6.2.4]	fgr00380|fgr00071	Tryptophan metabolism - Fusarium graminearum|Fatty acid degradation - Fusarium graminearum	chr4:3967340-3970937	43	928	0.848534	21.744	0.848534	21.744	-4.6795	2.42034e-73	1.48552e-71	DOWN		FGSG_08692	FGSG_07596
23554629	FGSG_07558	hypothetical protein	-	-	-	-	-	-	chr4:3872736-3873360	0	78	0	10.6097	0	10.6097	#NAME?	1.68173e-22	1.69842e-21	DOWN	FGSG_07558	FGSG_04092	FGSG_07558
23554625	FGSG_07554	opsin-1	GO:0016020|GO:0005215|GO:0022857|GO:0016021|GO:0015267|GO:0015075|GO:0005216	membrane|transporter activity|transmembrane transporter activity|integral component of membrane|channel activity|ion transmembrane transporter activity|ion channel activity	-	-	-	-	chr4:3860298-3861686	341	4988	17.5619	305.024	17.5619	305.024	-4.1184	2.23015e-81	1.80642e-79	DOWN	FGSG_07554	FGSG_08697	FGSG_07554
23554611	FGSG_07539	hypothetical protein	GO:0003824|GO:0008152	catalytic activity|metabolic process	-	-	-	-	chr4:3812276-3814262	497	2742	17.2939	113.291	17.2939	113.291	-2.7117	1.79982e-46	4.54035e-45	DOWN	FGSG_07539	FGSG_08695	FGSG_07539
23554600	FGSG_07528	pyruvate kinase	GO:0003824|GO:0016740|GO:0016772|GO:0043169|GO:0016301|GO:0016773|GO:0046872|GO:0004743|GO:0000287|GO:0030955	catalytic activity|transferase activity|transferase activity, transferring phosphorus-containing groups|cation binding|kinase activity|phosphotransferase activity, alcohol group as acceptor|metal ion binding|pyruvate kinase activity|magnesium ion binding|potassium ion binding	K00873	pyruvate kinase[2.7.1.40]	fgr01100|fgr01130|fgr01230|fgr01200|fgr00230|fgr00010|fgr00620	Metabolic pathways - Fusarium graminearum|Biosynthesis of antibiotics - Fusarium graminearum|Biosynthesis of amino acids - Fusarium graminearum|Carbon metabolism - Fusarium graminearum|Purine metabolism - Fusarium graminearum|Glycolysis / Gluconeogenesis - Fusarium graminearum|Pyruvate metabolism - Fusarium graminearum	chr4:3777475-3779230	13408	79695	520.438	3673.05	520.438	3673.05	-2.81918	1.47425e-52	4.60732e-51	DOWN	FGSG_07528	FGSG_02911	FGSG_07528
23554594	FGSG_07522	hypothetical protein	-	-	-	-	-	-	chr4:3759236-3761560	3184	7935	90.2063	266.933	90.2063	266.933	-1.56518	4.03561e-24	4.38431e-23	DOWN	FGSG_07522	FGSG_01822	FGSG_07522
23554584	FGSG_07512	hypothetical protein	-	-	-	-	-	-	chr4:3728690-3730847	150	2522	6.80476	135.849	6.80476	135.849	-4.31932	6.13213e-81	4.90036e-79	DOWN	FGSG_07512	FGSG_00975	FGSG_07512
23554581	FGSG_07509	hypothetical protein	GO:0016020|GO:0005215|GO:0016021|GO:0055085	membrane|transporter activity|integral component of membrane|transmembrane transport	-	-	-	-	chr4:3721058-3722923	185	693	6.76994	30.1119	6.76994	30.1119	-2.15312	8.74673e-30	1.20262e-28	DOWN	FGSG_07509	FGSG_00738	FGSG_07509
23554561	FGSG_07488	hypothetical protein	GO:0016020|GO:0016021	membrane|integral component of membrane	-	-	-	-	chr4:3662515-3663521	462	4360	31.8658	357.076	31.8658	357.076	-3.48615	1.00749e-65	4.99841e-64	DOWN		FGSG_10530	FGSG_07488
23554554	FGSG_07478	hypothetical protein	-	-	-	-	-	-	chr4:3635076-3636374	1351	2472	71.478	155.295	71.478	155.295	-1.11944	7.63183e-16	5.46107e-15	DOWN		FGSG_09552	FGSG_07478
23554504	FGSG_07426	hypothetical protein	-	-	-	-	-	-	chr4:3488094-3491115	95	514	2.16753	13.925	2.16753	13.925	-2.68355	5.63547e-36	9.97051e-35	DOWN	FGSG_07426	FGSG_08221	FGSG_07426
23554503	FGSG_07425	hypothetical protein	GO:0016020|GO:0016021	membrane|integral component of membrane	-	-	-	-	chr4:3486522-3487952	46	727	2.3007	43.1744	2.3007	43.1744	-4.23003	1.59447e-62	7.38731e-61	DOWN		FGSG_11862	FGSG_07425
23554489	FGSG_07411	hypothetical protein	GO:0016020|GO:0016021|GO:0055085	membrane|integral component of membrane|transmembrane transport	-	-	-	-	chr4:3448076-3449478	78	277	4.731	19.9493	4.731	19.9493	-2.07612	1.97155e-22	1.98438e-21	DOWN	FGSG_07411	FGSG_05190	FGSG_07411
23554435	FGSG_07355	hypothetical protein	-	-	-	-	-	-	chr4:3261089-3262713	275	1215	11.1472	58.4791	11.1472	58.4791	-2.39124	7.43178e-37	1.3677e-35	DOWN	FGSG_07355	FGSG_09515	FGSG_07355
23554366	FGSG_07279	hypothetical protein	-	-	-	-	-	-	chr4:2997610-3000611	1408	3108	35.6162	93.3507	35.6162	93.3507	-1.39013	1.73548e-20	1.58347e-19	DOWN	FGSG_07279	FGSG_08667	FGSG_07279
23554353	FGSG_07266	5-aminolevulinate synthase	GO:0003824|GO:0008152|GO:0005623|GO:0009058|GO:0005622|GO:0006807|GO:0016740|GO:0048037|GO:0044237|GO:0005737|GO:0030170|GO:0006725|GO:0043231|GO:0016746|GO:0005759|GO:0051188|GO:0016747|GO:0006783|GO:0005739|GO:0006779|GO:0006782|GO:0033014|GO:0003870	catalytic activity|metabolic process|cell|biosynthetic process|intracellular|nitrogen compound metabolic process|transferase activity|cofactor binding|cellular metabolic process|cytoplasm|pyridoxal phosphate binding|cellular aromatic compound metabolic process|intracellular membrane-bounded organelle|transferase activity, transferring acyl groups|mitochondrial matrix|cofactor biosynthetic process…	K00643	5-aminolevulinate synthase[2.3.1.37]	fgr01100|fgr01110|fgr00260	Metabolic pathways - Fusarium graminearum|Biosynthesis of secondary metabolites - Fusarium graminearum|Glycine, serine and threonine metabolism - Fusarium graminearum	chr4:2949404-2951693	974	1864	28.9387	65.7594	28.9387	65.7594	-1.1842	1.75917e-16	1.31079e-15	DOWN	FGSG_07266	FGSG_05156	FGSG_07266
23554281	FGSG_07191	hypothetical protein	GO:0003824|GO:0016491|GO:0048037|GO:0016614|GO:0050662|GO:0043169|GO:0000166|GO:0051287|GO:0016616|GO:0046872|GO:0004471	catalytic activity|oxidoreductase activity|cofactor binding|oxidoreductase activity, acting on CH-OH group of donors|coenzyme binding|cation binding|nucleotide binding|NAD binding|oxidoreductase activity, acting on the CH-OH group of donors, NAD or NADP as acceptor|metal ion binding|malate dehydrogenase (decarboxylating) (NAD+) activity	K00029	malate dehydrogenase (oxaloacetate-decarboxylating)(NADP+)[1.1.1.40]	fgr01100|fgr01200|fgr00620	Metabolic pathways - Fusarium graminearum|Carbon metabolism - Fusarium graminearum|Pyruvate metabolism - Fusarium graminearum	chr4:2686950-2689306	1361	10678	41.736	388.806	41.736	388.806	-3.21969	2.48868e-62	1.13535e-60	DOWN		FGSG_04074	FGSG_07191
23554249	FGSG_07157	hypothetical protein	GO:0003700|GO:0003676|GO:0003677	transcription factor activity, sequence-specific DNA binding|nucleic acid binding|DNA binding	-	-	-	-	chr4:2562130-2564247	98	681	3.30531	27.2723	3.30531	27.2723	-3.04458	2.99905e-44	7.05724e-43	DOWN	FGSG_07157	FGSG_05169	FGSG_07157
23554224	FGSG_07129	hypothetical protein	GO:0016020|GO:0016021	membrane|integral component of membrane	K12386	cystinosin[-]	-	-	chr4:2456539-2457588	175	1745	13.6256	161.325	13.6256	161.325	-3.56558	3.48796e-62	1.56132e-60	DOWN		FGSG_05164	FGSG_07129
23554212	FGSG_07116	hypothetical protein	GO:0005623|GO:0005622|GO:0003676|GO:0043231|GO:0005634|GO:0003677	cell|intracellular|nucleic acid binding|intracellular membrane-bounded organelle|nucleus|DNA binding	-	-	-	-	chr4:2396850-2398566	1011	2016	48.2568	114.259	48.2568	114.259	-1.2435	1.66738e-17	1.30873e-16	DOWN		FGSG_05167	FGSG_07116
23554180	FGSG_07082	hypothetical protein	-	-	-	-	-	-	chr4:2284651-2285193	443	855	53.7391	123.153	53.7391	123.153	-1.1964	1.39928e-15	9.82384e-15	DOWN	FGSG_07082	FGSG_01805	FGSG_07082
23554176	FGSG_07078	hypothetical protein	GO:0016020|GO:0005623|GO:0005622|GO:0046907|GO:0043169|GO:0005737|GO:0016021|GO:0043231|GO:0007031|GO:0006886|GO:0016558|GO:0005779|GO:0046872|GO:0055085|GO:0005778|GO:0015031|GO:0006625|GO:0006605|GO:0005777|GO:0008270	membrane|cell|intracellular|intracellular transport|cation binding|cytoplasm|integral component of membrane|intracellular membrane-bounded organelle|peroxisome organization|intracellular protein transport|protein import into peroxisome matrix|integral component of peroxisomal membrane|metal ion binding|transmembrane transport|peroxisomal membrane|protein transport|protein targeting to peroxisome|…	K13346	peroxin-10[-]	fgr04146	Peroxisome - Fusarium graminearum	chr4:2270247-2271977	254	639	9.66547	28.8723	9.66547	28.8723	-1.57878	2.08429e-20	1.89592e-19	DOWN	FGSG_07078	FGSG_00714	FGSG_07078
23554170	FGSG_07072	hypothetical protein	GO:0016020|GO:0016021	membrane|integral component of membrane	-	-	-	-	chr4:2237724-2238511	1071	6236	96.3751	666.304	96.3751	666.304	-2.78945	3.59482e-50	1.0364e-48	DOWN		FGSG_10992	FGSG_07072
23554157	FGSG_07059	hypothetical protein	GO:0016020|GO:0005215|GO:0022857|GO:0016021|GO:0015075|GO:0008324|GO:0046873|GO:0005375	membrane|transporter activity|transmembrane transporter activity|integral component of membrane|ion transmembrane transporter activity|cation transmembrane transporter activity|metal ion transmembrane transporter activity|copper ion transmembrane transporter activity	K14686	solute carrier family 31 (copper transporter), member 1[-]	-	-	chr4:2186860-2187670	210	4389	27.6102	685.181	27.6102	685.181	-4.63321	1.88511e-92	2.26727e-90	DOWN	FGSG_07059	FGSG_08682	FGSG_07059
23554156	FGSG_07058	3-hydroxyanthranilate 3,4-dioxygenase	GO:0003824|GO:0008152|GO:0005623|GO:0009058|GO:0005622|GO:0016491|GO:0006807|GO:0044237|GO:0006520|GO:0016701|GO:0043169|GO:0005737|GO:0006139|GO:0006725|GO:0016702|GO:0009072|GO:0051188|GO:0019439|GO:0009308|GO:0006796|GO:0046872|GO:0009063|GO:0000334|GO:0009117|GO:0009165|GO:0019752|GO:0043420|GO:0009310|GO:0005506|GO:0006569|GO:0046496|GO:0019805|GO:0034354|GO:0008198|GO:0019359|GO:0019674|GO:…	catalytic activity|metabolic process|cell|biosynthetic process|intracellular|oxidoreductase activity|nitrogen compound metabolic process|cellular metabolic process|cellular amino acid metabolic process|oxidoreductase activity, acting on single donors with incorporation of molecular oxygen|cation binding|cytoplasm|nucleobase-containing compound metabolic process|cellular aromatic compound metaboli…	K00452	3-hydroxyanthranilate 3,4-dioxygenase[1.13.11.6]	fgr01100|fgr00380	Metabolic pathways - Fusarium graminearum|Tryptophan metabolism - Fusarium graminearum	chr4:2185466-2186396	290	2203	24.1495	217.829	24.1495	217.829	-3.17313	1.34687e-55	4.77298e-54	DOWN	FGSG_07058	FGSG_06261	FGSG_07058
23554137	FGSG_07039	hypothetical protein	-	-	-	-	-	-	chr4:2113814-2115932	1369	20207	43.9882	770.949	43.9882	770.949	-4.13145	2.6678e-87	2.7384e-85	DOWN		FGSG_06262	FGSG_07039
23554123	FGSG_07024	hypothetical protein	GO:0003824|GO:0016020|GO:0016787|GO:0097367|GO:0007165|GO:0000166|GO:0001882|GO:0016817|GO:0032549|GO:0016818|GO:0016462|GO:0005525|GO:0003924	catalytic activity|membrane|hydrolase activity|carbohydrate derivative binding|signal transduction|nucleotide binding|nucleoside binding|hydrolase activity, acting on acid anhydrides|ribonucleoside binding|hydrolase activity, acting on acid anhydrides, in phosphorus-containing anhydrides|pyrophosphatase activity|GTP binding|GTPase activity	-	-	-	-	chr4:2062313-2063095	168	612	14.133	61.1318	14.133	61.1318	-2.11286	2.40685e-28	3.13892e-27	DOWN		FGSG_11602	FGSG_07024
23554104	FGSG_07005	hypothetical protein	-	-	-	-	-	-	chr4:2001993-2003943	1240	4381	44.8537	188.166	44.8537	188.166	-2.06871	4.46501e-34	7.33308e-33	DOWN		FGSG_04288	FGSG_07005
23554100	FGSG_07000	hypothetical protein	GO:0003824|GO:0016787|GO:0033961	catalytic activity|hydrolase activity|cis-stilbene-oxide hydrolase activity	-	-	-	-	chr4:1982758-1984414	1097	3420	46.7697	173.131	46.7697	173.131	-1.88822	1.17529e-29	1.60668e-28	DOWN	FGSG_07000	FGSG_07558	FGSG_07000
23554077	FGSG_06977	hypothetical protein	GO:0003824|GO:0016787|GO:0016788|GO:0042578|GO:0016791|GO:0004721|GO:0004725|GO:0008138	catalytic activity|hydrolase activity|hydrolase activity, acting on ester bonds|phosphoric ester hydrolase activity|phosphatase activity|phosphoprotein phosphatase activity|protein tyrosine phosphatase activity|protein tyrosine/serine/threonine phosphatase activity	K11240	tyrosine-protein phosphatase MSG5[3.1.3.48]	fgr04011	MAPK signaling pathway - yeast - Fusarium graminearum	chr4:1908616-1911003	1476	5431	40.7135	177.878	40.7135	177.878	-2.12731	1.66595e-35	2.89583e-34	DOWN	FGSG_06977	FGSG_07554	FGSG_06977
23554021	FGSG_06917	hypothetical protein	-	-	-	-	-	-	chr4:1678822-1679889	1335	6122	82.3373	448.332	82.3373	448.332	-2.44495	8.81163e-43	1.96112e-41	DOWN		FGSG_06464	FGSG_06917
23553979	FGSG_06871	hypothetical protein	GO:0003676	nucleic acid binding	-	-	-	-	chr4:1498923-1502028	11601	25942	273.108	725.159	273.108	725.159	-1.40883	2.12992e-21	2.03702e-20	DOWN		FGSG_04051	FGSG_06871
23553926	FGSG_06812	hypothetical protein	-	-	-	-	-	-	chr4:1314250-1315830	52	250	2.52599	14.4198	2.52599	14.4198	-2.51313	1.097e-26	1.33832e-25	DOWN	FGSG_06812	FGSG_11811	FGSG_06812
23553889	FGSG_06774	hypothetical protein	-	-	-	-	-	-	chr4:1175787-1177318	357	1506	17.3035	86.6728	17.3035	86.6728	-2.32451	1.89875e-36	3.41002e-35	DOWN	FGSG_06774	FGSG_04058	FGSG_06774
23553867	FGSG_06751	4-aminobutyrate aminotransferase	GO:0003824|GO:0008152|GO:0006807|GO:0016740|GO:0048037|GO:0044237|GO:0006520|GO:0030170|GO:0008483|GO:0009448|GO:0003867|GO:0019752	catalytic activity|metabolic process|nitrogen compound metabolic process|transferase activity|cofactor binding|cellular metabolic process|cellular amino acid metabolic process|pyridoxal phosphate binding|transaminase activity|gamma-aminobutyric acid metabolic process|4-aminobutyrate transaminase activity|carboxylic acid metabolic process	K13524	4-aminobutyrate aminotransferase / (S)-3-amino-2-methylpropionate transaminase[2.6.1.22]	fgr01100|fgr00280|fgr00250|fgr00410|fgr00640|fgr00650	Metabolic pathways - Fusarium graminearum|Valine, leucine and isoleucine degradation - Fusarium graminearum|Alanine, aspartate and glutamate metabolism - Fusarium graminearum|beta-Alanine metabolism - Fusarium graminearum|Propanoate metabolism - Fusarium graminearum|Butanoate metabolism - Fusarium graminearum	chr4:1076578-1078567	257	1749	8.73506	70.5852	8.73506	70.5852	-3.01448	6.20152e-51	1.83229e-49	DOWN	FGSG_06751	FGSG_09502	FGSG_06751
23553848	FGSG_06730	hypothetical protein	GO:0003824|GO:0008152|GO:0016787|GO:0006629|GO:0016788|GO:0042578|GO:0008081	catalytic activity|metabolic process|hydrolase activity|lipid metabolic process|hydrolase activity, acting on ester bonds|phosphoric ester hydrolase activity|phosphoric diester hydrolase activity	-	-	-	-	chr4:994044-995603	1446	9014	61.0563	451.929	61.0563	451.929	-2.88789	9.27297e-54	3.05854e-52	DOWN	FGSG_06730	FGSG_10739	FGSG_06730
23553824	FGSG_06702	triosephosphate isomerase	GO:0003824|GO:0008152|GO:0009058|GO:0006807|GO:0044237|GO:0016853|GO:0005975|GO:0006139|GO:1901135|GO:0006725|GO:0006081|GO:0006796|GO:0016052|GO:0016310|GO:0006098|GO:0004807|GO:0006096|GO:0009117|GO:0019752|GO:0046496|GO:0006006|GO:0006090|GO:0046034|GO:0006094	catalytic activity|metabolic process|biosynthetic process|nitrogen compound metabolic process|cellular metabolic process|isomerase activity|carbohydrate metabolic process|nucleobase-containing compound metabolic process|carbohydrate derivative metabolic process|cellular aromatic compound metabolic process|cellular aldehyde metabolic process|phosphate-containing compound metabolic process|carbohyd…	K01803	triosephosphate isomerase (TIM)[5.3.1.1]	fgr01100|fgr01110|fgr01130|fgr01230|fgr01200|fgr00010|fgr00051|fgr00562	Metabolic pathways - Fusarium graminearum|Biosynthesis of secondary metabolites - Fusarium graminearum|Biosynthesis of antibiotics - Fusarium graminearum|Biosynthesis of amino acids - Fusarium graminearum|Carbon metabolism - Fusarium graminearum|Glycolysis / Gluconeogenesis - Fusarium graminearum|Fructose and mannose metabolism - Fusarium graminearum|Inositol phosphate metabolism - Fusarium grami…	chr4:909410-910662	3756	19968	259.609	1638.77	259.609	1638.77	-2.65821	2.1651e-48	5.79323e-47	DOWN	FGSG_06702	FGSG_02087	FGSG_06702
23553814	FGSG_06692	hypothetical protein	GO:0008152|GO:0006807|GO:0044237|GO:0006950|GO:0006139|GO:0006725|GO:0006974|GO:0006281	metabolic process|nitrogen compound metabolic process|cellular metabolic process|response to stress|nucleobase-containing compound metabolic process|cellular aromatic compound metabolic process|cellular response to DNA damage stimulus|DNA repair	-	-	-	-	chr4:870469-871624	19306	187349	1345.7	15505.9	1345.7	15505.9	-3.52639	5.3118e-71	3.05544e-69	DOWN		FGSG_09955	FGSG_06692
23553774	FGSG_06651	hypothetical protein	GO:0003700	transcription factor activity, sequence-specific DNA binding	-	-	-	-	chr4:728568-730241	1088	2156	42.8114	100.733	42.8114	100.733	-1.23447	1.99981e-17	1.56553e-16	DOWN	FGSG_06651	FGSG_05597	FGSG_06651
23553771	FGSG_06647	hypothetical protein	-	-	-	-	-	-	chr4:702223-704343	591	1506	18.3541	55.5344	18.3541	55.5344	-1.59728	5.87426e-23	6.07687e-22	DOWN	FGSG_06647	FGSG_02085	FGSG_06647
23553769	FGSG_06645	hypothetical protein	GO:0003824|GO:0016020|GO:0008152|GO:0016787|GO:0006629|GO:0016788|GO:0016021|GO:0016042|GO:0052689|GO:0004806	catalytic activity|membrane|metabolic process|hydrolase activity|lipid metabolic process|hydrolase activity, acting on ester bonds|integral component of membrane|lipid catabolic process|carboxylic ester hydrolase activity|triglyceride lipase activity	-	-	-	-	chr4:697113-699671	962	3298	25.2558	102.808	25.2558	102.808	-2.02527	2.22968e-32	3.41684e-31	DOWN		FGSG_06440	FGSG_06645
23553757	FGSG_06633	hypothetical protein	GO:0003824|GO:0008152|GO:0016787|GO:0006807|GO:0044237|GO:0016788|GO:0006139|GO:1901135|GO:0006725|GO:0042578|GO:0019439|GO:0006796|GO:0009166|GO:0009117|GO:0008081|GO:0004114|GO:0006198|GO:0004115	catalytic activity|metabolic process|hydrolase activity|nitrogen compound metabolic process|cellular metabolic process|hydrolase activity, acting on ester bonds|nucleobase-containing compound metabolic process|carbohydrate derivative metabolic process|cellular aromatic compound metabolic process|phosphoric ester hydrolase activity|aromatic compound catabolic process|phosphate-containing compound …	-	-	-	-	chr4:659624-661379	311	625	13.5755	32.3943	13.5755	32.3943	-1.25473	1.06565e-15	7.55281e-15	DOWN		FGSG_07539	FGSG_06633
23553738	FGSG_06614	hypothetical protein	-	-	-	-	-	-	chr4:587771-588867	420	1048	26.3479	78.0638	26.3479	78.0638	-1.56696	1.1156e-21	1.08436e-20	DOWN		FGSG_00900	FGSG_06614
23553715	FGSG_06589	hypothetical protein	-	-	-	-	-	-	chr4:523307-525368	413	1442	13.6773	56.7033	13.6773	56.7033	-2.05165	4.65184e-31	6.77961e-30	DOWN		FGSG_10957	FGSG_06589
23553702	FGSG_06575	hypothetical protein	GO:0016020|GO:0016021	membrane|integral component of membrane	-	-	-	-	chr4:471233-473164	2646	12958	90.213	524.576	90.213	524.576	-2.53974	2.10819e-45	5.15446e-44	DOWN	FGSG_06575	FGSG_04033	FGSG_06575
23553701	FGSG_06574	hypothetical protein	GO:0016020|GO:0016021	membrane|integral component of membrane	-	-	-	-	chr4:466185-467676	1185	2572	56.0343	144.41	56.0343	144.41	-1.36579	9.84956e-20	8.68088e-19	DOWN		FGSG_10802	FGSG_06574
23553699	FGSG_06572	hypothetical protein	GO:0003824|GO:0016020|GO:0005623|GO:0016787|GO:0005618|GO:0008233|GO:0008236|GO:0004252	catalytic activity|membrane|cell|hydrolase activity|cell wall|peptidase activity|serine-type peptidase activity|serine-type endopeptidase activity	-	-	-	-	chr4:460873-463610	4119	7625	102.655	225.642	102.655	225.642	-1.13623	1.5944e-16	1.19175e-15	DOWN		FGSG_06544	FGSG_06572
23553693	FGSG_06564	hypothetical protein	-	-	-	-	-	-	chr4:429426-430331	34	5037	2.59811	457.027	2.59811	457.027	-7.45868	2.65069e-146	2.63015e-143	DOWN	FGSG_06564	FGSG_10803	FGSG_06564
23553692	FGSG_06563	hypothetical protein	-	-	-	-	-	-	chr4:424251-427979	254	2241	6.98869	73.2142	6.98869	73.2142	-3.38903	2.33216e-60	9.81238e-59	DOWN		FGSG_10808	FGSG_06563
23553682	FGSG_06553	hypothetical protein	GO:0003824|GO:0008152|GO:0016829|GO:0005975|GO:0016832	catalytic activity|metabolic process|lyase activity|carbohydrate metabolic process|aldehyde-lyase activity	K01621	xylulose-5-phosphate/fructose-6-phosphate phosphoketolase[4.1.2.22]	fgr01100|fgr00030	Metabolic pathways - Fusarium graminearum|Pentose phosphate pathway - Fusarium graminearum	chr4:393177-395874	18	465	0.490355	15.0409	0.490355	15.0409	-4.93892	2.67386e-61	1.14937e-59	DOWN		FGSG_06547	FGSG_06553
23553679	FGSG_06550	hypothetical protein	-	-	K00698	chitin synthase[2.4.1.16]	fgr00520	Amino sugar and nucleotide sugar metabolism - Fusarium graminearum	chr4:384962-387011	8	578	0.271062	23.2546	0.271062	23.2546	-6.42275	9.39756e-80	7.03753e-78	DOWN	FGSG_06550	FGSG_05458	FGSG_06550
23553678	FGSG_06549	hypothetical protein	GO:0003824|GO:0008152|GO:0016787|GO:0097367|GO:0005975|GO:0008061|GO:0016810	catalytic activity|metabolic process|hydrolase activity|carbohydrate derivative binding|carbohydrate metabolic process|chitin binding|hydrolase activity, acting on carbon-nitrogen (but not peptide) bonds	-	-	-	-	chr4:380557-382281	90	1681	4.04387	89.6833	4.04387	89.6833	-4.47103	3.99368e-79	2.93535e-77	DOWN	FGSG_06549	FGSG_09814	FGSG_06549
23553677	FGSG_06548	hypothetical protein	GO:0003824|GO:0008152|GO:0009058|GO:0016491|GO:0048037|GO:0016627|GO:0016614|GO:0050662|GO:0005975|GO:0000166|GO:0051287|GO:0016628|GO:0016616|GO:0000271|GO:0003979	catalytic activity|metabolic process|biosynthetic process|oxidoreductase activity|cofactor binding|oxidoreductase activity, acting on the CH-CH group of donors|oxidoreductase activity, acting on CH-OH group of donors|coenzyme binding|carbohydrate metabolic process|nucleotide binding|NAD binding|oxidoreductase activity, acting on the CH-CH group of donors, NAD or NADP as acceptor|oxidoreductase ac…	-	-	-	-	chr4:376973-378461	19	860	0.840499	45.1733	0.840499	45.1733	-5.74808	7.16126e-84	6.36337e-82	DOWN		FGSG_06549	FGSG_06548
23553676	FGSG_06547	hypothetical protein	-	-	-	-	-	-	chr4:375216-376679	97	285	4.36432	15.2258	4.36432	15.2258	-1.80269	1.78702e-19	1.54862e-18	DOWN	FGSG_06547	FGSG_04378	FGSG_06547
23553673	FGSG_06544	cystathionine beta-synthase	GO:0003824|GO:0008152|GO:0005623|GO:0009058|GO:0005622|GO:0006807|GO:0016829|GO:0044237|GO:0006520|GO:0006790|GO:0005737|GO:0008652|GO:0004122|GO:0019752|GO:0019344|GO:0006535|GO:0019343	catalytic activity|metabolic process|cell|biosynthetic process|intracellular|nitrogen compound metabolic process|lyase activity|cellular metabolic process|cellular amino acid metabolic process|sulfur compound metabolic process|cytoplasm|cellular amino acid biosynthetic process|cystathionine beta-synthase activity|carboxylic acid metabolic process|cysteine biosynthetic process|cysteine biosyntheti…	K01697	cystathionine beta-synthase[4.2.1.22]	fgr01100|fgr01130|fgr01230|fgr00260|fgr00270	Metabolic pathways - Fusarium graminearum|Biosynthesis of antibiotics - Fusarium graminearum|Biosynthesis of amino acids - Fusarium graminearum|Glycine, serine and threonine metabolism - Fusarium graminearum|Cysteine and methionine metabolism - Fusarium graminearum	chr4:367581-370523	1557	3164	35.4754	85.5985	35.4754	85.5985	-1.27077	1.9206e-18	1.5848e-17	DOWN	FGSG_06544	FGSG_05225	FGSG_06544
23553665	FGSG_06536	hypothetical protein	GO:0003824|GO:0016491	catalytic activity|oxidoreductase activity	K00306	sarcosine oxidase / L-pipecolate oxidase[1.5.3.7]	fgr00260|fgr00310	Glycine, serine and threonine metabolism - Fusarium graminearum|Lysine degradation - Fusarium graminearum	chr4:351046-352389	5	643	0.254114	38.8047	0.254114	38.8047	-7.25461	1.25138e-83	1.08761e-81	DOWN	FGSG_06536	FGSG_06550	FGSG_06536
23553655	FGSG_06526	hypothetical protein	-	-	-	-	-	-	chr4:327224-329049	1902	8558	75.3364	402.492	75.3364	402.492	-2.41754	2.43037e-42	5.33919e-41	DOWN		FGSG_07881	FGSG_06526
23553595	FGSG_06464	hypothetical protein	GO:0016020|GO:0005215|GO:0022857|GO:0016021	membrane|transporter activity|transmembrane transporter activity|integral component of membrane	-	-	-	-	chr4:113678-115582	299	1503	10.6058	63.3031	10.6058	63.3031	-2.57742	2.21357e-41	4.72346e-40	DOWN	FGSG_06464	FGSG_08739	FGSG_06464
23553576	FGSG_06444	hypothetical protein	GO:0003824|GO:0008152|GO:0009058|GO:0016829|GO:0044237|GO:0006629|GO:0044255|GO:0008610|GO:0008299|GO:0016106|GO:0045482	catalytic activity|metabolic process|biosynthetic process|lyase activity|cellular metabolic process|lipid metabolic process|cellular lipid metabolic process|lipid biosynthetic process|isoprenoid biosynthetic process|sesquiterpenoid biosynthetic process|trichodiene synthase activity	-	-	-	-	chr4:59063-60312	2	85	0.131064	6.61504	0.131064	6.61504	-5.65741	2.93906e-24	3.21649e-23	DOWN		FGSG_09825	FGSG_06444
23553572	FGSG_06440	hypothetical protein	GO:0016020|GO:0016021	membrane|integral component of membrane	-	-	-	-	chr4:46911-47971	24	927	1.79852	82.4838	1.79852	82.4838	-5.51922	7.92503e-84	6.98987e-82	DOWN	FGSG_06440	FGSG_05471	FGSG_06440
23553571	FGSG_06439	hypothetical protein	GO:0016020|GO:0016021	membrane|integral component of membrane	-	-	-	-	chr4:44766-46048	5	232	0.30076	16.5711	0.30076	16.5711	-5.78391	6.93311e-49	1.91094e-47	DOWN		FGSG_10810	FGSG_06439
23553570	FGSG_06438	hypothetical protein	-	-	-	-	-	-	chr4:40165-43962	21	152	0.694423	5.96804	0.694423	5.96804	-3.10337	5.92842e-26	7.0099e-25	DOWN	FGSG_06438	FGSG_04583	FGSG_06438
23553553	FGSG_06420	hypothetical protein	GO:0003824|GO:0016740|GO:0097367|GO:0016772|GO:0000166|GO:0016301|GO:0016773|GO:0004672|GO:0005524	catalytic activity|transferase activity|carbohydrate derivative binding|transferase activity, transferring phosphorus-containing groups|nucleotide binding|kinase activity|phosphotransferase activity, alcohol group as acceptor|protein kinase activity|ATP binding	-	-	-	-	chr3:5322186-5324558	516	1488	14.6377	50.1208	14.6377	50.1208	-1.77572	4.53592e-26	5.40093e-25	DOWN	FGSG_06420	FGSG_13299	FGSG_06420
23553547	FGSG_06414	hypothetical protein	-	-	-	-	-	-	chr3:5299169-5300533	768	1771	37.0608	101.476	37.0608	101.476	-1.45317	8.55619e-21	7.90369e-20	DOWN	FGSG_06414	FGSG_06774	FGSG_06414
23553534	FGSG_06401	hypothetical protein	-	-	-	-	-	-	chr3:5269434-5270372	132	795	10.9369	78.2128	10.9369	78.2128	-2.8382	2.90304e-42	6.35413e-41	DOWN	FGSG_06401	FGSG_03026	FGSG_06401
23553500	FGSG_06367	hypothetical protein	GO:0016020|GO:0016021	membrane|integral component of membrane	-	-	-	-	chr3:5163462-5165918	992	2073	26.5946	65.989	26.5946	65.989	-1.31109	1.30662e-18	1.08342e-17	DOWN		FGSG_03264	FGSG_06367
23553493	FGSG_06359	hypothetical protein	GO:0005623|GO:0004871|GO:0003700|GO:0005622|GO:0000156|GO:0006950|GO:0003676|GO:0043231|GO:0005634|GO:0003677|GO:0043565	cell|signal transducer activity|transcription factor activity, sequence-specific DNA binding|intracellular|phosphorelay response regulator activity|response to stress|nucleic acid binding|intracellular membrane-bounded organelle|nucleus|DNA binding|sequence-specific DNA binding	K15859	osomolarity two-component system, response regulator SKN7[-]	-	-	chr3:5132512-5135451	2013	3685	50.5898	109.963	50.5898	109.963	-1.1201	4.73796e-16	3.43575e-15	DOWN		FGSG_05209	FGSG_06359
23553490	FGSG_06356	hypothetical protein	-	-	-	-	-	-	chr3:5113208-5116620	1521	8441	31.2112	205.668	31.2112	205.668	-2.72018	1.43319e-49	4.04383e-48	DOWN	FGSG_06356	FGSG_06536	FGSG_06356
23553432	FGSG_06297	hypothetical protein	GO:0003824|GO:0016787|GO:0016788|GO:0042578|GO:0016791|GO:0004721|GO:0004725	catalytic activity|hydrolase activity|hydrolase activity, acting on ester bonds|phosphoric ester hydrolase activity|phosphatase activity|phosphoprotein phosphatase activity|protein tyrosine phosphatase activity	-	-	-	-	chr3:4932498-4933951	1196	5882	56.2315	328.371	56.2315	328.371	-2.54588	1.92931e-44	4.55799e-43	DOWN	FGSG_06297	FGSG_04359	FGSG_06297
23553398	FGSG_06262	hypothetical protein	GO:0046983	protein dimerization activity	-	-	-	-	chr3:4822245-4823818	956	2810	41.8694	146.129	41.8694	146.129	-1.80327	9.3395e-28	1.18304e-26	DOWN	FGSG_06262	FGSG_05691	FGSG_06262
23553397	FGSG_06261	hypothetical protein	-	-	-	-	-	-	chr3:4820400-4821293	23	1782	1.81656	167.116	1.81656	167.116	-6.5235	8.00921e-110	2.02906e-107	DOWN	FGSG_06261	FGSG_05410	FGSG_06261
23553272	FGSG_06130	hypothetical protein	-	-	-	-	-	-	chr3:4385240-4386343	1041	11602	62.111	821.942	62.111	821.942	-3.72612	2.0094e-74	1.28634e-72	DOWN	FGSG_06130	FGSG_04568	FGSG_06130
23553271	FGSG_06129	hypothetical protein	-	-	-	-	-	-	chr3:4380222-4381811	2	33	0.0879887	1.72413	0.0879887	1.72413	-4.29241	2.79657e-11	1.46755e-10	DOWN	FGSG_06129	FGSG_03237	FGSG_06129
23553266	FGSG_06124	hypothetical protein	-	-	-	-	-	-	chr3:4364933-4367663	6103	27412	181.164	966.187	181.164	966.187	-2.415	1.25901e-42	2.78643e-41	DOWN		FGSG_07834	FGSG_06124
23553261	FGSG_06119	hypothetical protein	GO:0003824|GO:0016020|GO:0008152|GO:0016787|GO:0005975|GO:0016798|GO:0016021|GO:0004553	catalytic activity|membrane|metabolic process|hydrolase activity|carbohydrate metabolic process|hydrolase activity, acting on glycosyl bonds|integral component of membrane|hydrolase activity, hydrolyzing O-glycosyl compounds	-	-	-	-	chr3:4350115-4352038	333	711	12.0388	30.521	12.0388	30.521	-1.34212	3.01159e-17	2.33457e-16	DOWN	FGSG_06119	FGSG_13277	FGSG_06119
23553250	FGSG_06108	hypothetical protein	GO:0016020|GO:0016021	membrane|integral component of membrane	-	-	-	-	chr3:4327784-4329826	3231	8059	117.974	349.399	117.974	349.399	-1.56641	3.78288e-24	4.12479e-23	DOWN	FGSG_06108	FGSG_13278	FGSG_06108
23553225	FGSG_06082	hypothetical protein	-	-	-	-	-	-	chr3:4246585-4247472	86	2179	6.82507	205.332	6.82507	205.332	-4.91097	1.44516e-90	1.60818e-88	DOWN	FGSG_06082	FGSG_11097	FGSG_06082
23553224	FGSG_06081	hypothetical protein	GO:0016020|GO:0016021	membrane|integral component of membrane	-	-	-	-	chr3:4245297-4246569	19	1340	1.02331	85.6951	1.02331	85.6951	-6.3879	2.72097e-101	4.56318e-99	DOWN	FGSG_06081	FGSG_11099	FGSG_06081
23553223	FGSG_06080	hypothetical protein	-	-	-	-	-	-	chr3:4242505-4243419	289	1228	20.8048	104.968	20.8048	104.968	-2.33495	8.92294e-36	1.57401e-34	DOWN		FGSG_05660	FGSG_06080
23553206	FGSG_06062	hypothetical protein	-	-	-	-	-	-	chr3:4180468-4181677	27	2456	1.53056	165.31	1.53056	165.31	-6.75497	3.62248e-121	1.23237e-118	DOWN		FGSG_01068	FGSG_06062
23553205	FGSG_06061	hypothetical protein	GO:0016020|GO:0005215|GO:0022857|GO:0016021|GO:0015075|GO:0008324|GO:0046873|GO:0005375	membrane|transporter activity|transmembrane transporter activity|integral component of membrane|ion transmembrane transporter activity|cation transmembrane transporter activity|metal ion transmembrane transporter activity|copper ion transmembrane transporter activity	K14686	solute carrier family 31 (copper transporter), member 1[-]	-	-	chr3:4178596-4179547	143	5693	10.5127	496.948	10.5127	496.948	-5.56289	2.05105e-115	6.10547e-113	DOWN		FGSG_06751	FGSG_06061
23553204	FGSG_06060	hypothetical protein	GO:0003824|GO:0016020|GO:0016491|GO:0016021	catalytic activity|membrane|oxidoreductase activity|integral component of membrane	-	-	-	-	chr3:4175904-4177865	188	5630	6.31168	224.433	6.31168	224.433	-5.15212	2.26832e-106	5.19402e-104	DOWN		FGSG_03009	FGSG_06060
23553199	FGSG_06055	hypothetical protein	-	-	K15633	2,3-bisphosphoglycerate-independent phosphoglycerate mutase[5.4.2.12]	fgr01100|fgr01110|fgr01130|fgr01230|fgr01200|fgr00260|fgr00010	Metabolic pathways - Fusarium graminearum|Biosynthesis of secondary metabolites - Fusarium graminearum|Biosynthesis of antibiotics - Fusarium graminearum|Biosynthesis of amino acids - Fusarium graminearum|Carbon metabolism - Fusarium graminearum|Glycine, serine and threonine metabolism - Fusarium graminearum|Glycolysis / Gluconeogenesis - Fusarium graminearum	chr3:4160807-4164021	5544	27720	117.915	700.051	117.915	700.051	-2.56971	2.59832e-46	6.52703e-45	DOWN		FGSG_01069	FGSG_06055
23553072	FGSG_05921	hypothetical protein	GO:0003824|GO:0016491|GO:0048037|GO:0016614|GO:0050662|GO:0000166|GO:0050660	catalytic activity|oxidoreductase activity|cofactor binding|oxidoreductase activity, acting on CH-OH group of donors|coenzyme binding|nucleotide binding|flavin adenine dinucleotide binding	-	-	-	-	chr3:3766837-3768342	225	985	9.8411	51.1551	9.8411	51.1551	-2.37799	1.36759e-35	2.38069e-34	DOWN	FGSG_05921	FGSG_03006	FGSG_05921
23553055	FGSG_05903	ornithine decarboxylase	GO:0003824|GO:0008152|GO:0009058|GO:0006807|GO:0044237|GO:0009308|GO:0006596	catalytic activity|metabolic process|biosynthetic process|nitrogen compound metabolic process|cellular metabolic process|amine metabolic process|polyamine biosynthetic process	K01581	ornithine decarboxylase[4.1.1.17]	fgr01100|fgr01110|fgr01130|fgr00480	Metabolic pathways - Fusarium graminearum|Biosynthesis of secondary metabolites - Fusarium graminearum|Biosynthesis of antibiotics - Fusarium graminearum|Glutathione metabolism - Fusarium graminearum	chr3:3730690-3732886	2459	4506	75.795	164.917	75.795	164.917	-1.12156	3.78541e-16	2.76182e-15	DOWN	FGSG_05903	FGSG_03452	FGSG_05903
23553000	FGSG_05843	glucose-6-phosphate isomerase	GO:0003824|GO:0008152|GO:0009058|GO:0006807|GO:0044237|GO:0016853|GO:0005975|GO:0006139|GO:1901135|GO:0006725|GO:0006796|GO:0016052|GO:0016310|GO:0006096|GO:0009117|GO:0019752|GO:0004347|GO:0046496|GO:0006006|GO:0006090|GO:0046034|GO:0006094	catalytic activity|metabolic process|biosynthetic process|nitrogen compound metabolic process|cellular metabolic process|isomerase activity|carbohydrate metabolic process|nucleobase-containing compound metabolic process|carbohydrate derivative metabolic process|cellular aromatic compound metabolic process|phosphate-containing compound metabolic process|carbohydrate catabolic process|phosphorylati…	K01810	glucose-6-phosphate isomerase[5.3.1.9]	fgr01100|fgr01110|fgr01130|fgr00520|fgr00500|fgr00010|fgr00030	Metabolic pathways - Fusarium graminearum|Biosynthesis of secondary metabolites - Fusarium graminearum|Biosynthesis of antibiotics - Fusarium graminearum|Amino sugar and nucleotide sugar metabolism - Fusarium graminearum|Starch and sucrose metabolism - Fusarium graminearum|Glycolysis / Gluconeogenesis - Fusarium graminearum|Pentose phosphate pathway - Fusarium graminearum	chr3:3535648-3537686	2782	33946	96.7528	1401.8	96.7528	1401.8	-3.85683	7.92596e-80	5.97306e-78	DOWN	FGSG_05843	FGSG_04784	FGSG_05843
23552999	FGSG_05842	hypothetical protein	-	-	-	-	-	-	chr3:3527413-3528750	375	2224	18.4613	130.004	18.4613	130.004	-2.81598	5.18322e-48	1.37148e-46	DOWN	FGSG_05842	FGSG_01277	FGSG_05842
23552992	FGSG_05834	hypothetical protein	-	-	-	-	-	-	chr3:3505007-3506361	0	84	0	7.55159	0	7.55159	#NAME?	9.72623e-24	1.0368e-22	DOWN	FGSG_05834	FGSG_03692	FGSG_05834
23552986	FGSG_05827	hypothetical protein	GO:0016020|GO:0008152|GO:0005623|GO:0009058|GO:0003700|GO:0005622|GO:0006807|GO:0044237|GO:0000981|GO:0043169|GO:0006139|GO:0006725|GO:0016021|GO:0003676|GO:0043231|GO:0005634|GO:0003677|GO:0046872|GO:0016070|GO:0006351|GO:0008270	membrane|metabolic process|cell|biosynthetic process|transcription factor activity, sequence-specific DNA binding|intracellular|nitrogen compound metabolic process|cellular metabolic process|RNA polymerase II transcription factor activity, sequence-specific DNA binding|cation binding|nucleobase-containing compound metabolic process|cellular aromatic compound metabolic process|integral component o…	-	-	-	-	chr3:3488512-3490496	343	1990	12.3259	84.9118	12.3259	84.9118	-2.78427	6.57554e-47	1.68376e-45	DOWN	FGSG_05827	FGSG_03693	FGSG_05827
23552980	FGSG_05820	hypothetical protein	-	-	-	-	-	-	chr3:3470047-3471904	7	3985	0.389131	263.019	0.389131	263.019	-9.4007	8.76136e-158	1.15913e-154	DOWN		FGSG_04788	FGSG_05820
23552966	FGSG_05805	cyanide hydratase	GO:0003824|GO:0008152|GO:0016787|GO:0006807|GO:0016829|GO:0044237|GO:0016810|GO:0019500|GO:0030196	catalytic activity|metabolic process|hydrolase activity|nitrogen compound metabolic process|lyase activity|cellular metabolic process|hydrolase activity, acting on carbon-nitrogen (but not peptide) bonds|cyanide catabolic process|cyanide hydratase activity	K10675	cyanide hydratase[4.2.1.66]	fgr00460	Cyanoamino acid metabolism - Fusarium graminearum	chr3:3440331-3441501	2	9	0.123332	0.659122	0.123332	0.659122	-2.41799	0.00788025	0.0154835	DOWN	FGSG_05805	FGSG_11081	FGSG_05805
23552964	FGSG_05803	hypothetical protein	-	-	-	-	-	-	chr3:3436704-3437783	45	405	3.23948	34.6188	3.23948	34.6188	-3.41772	2.94282e-43	6.66162e-42	DOWN		FGSG_11080	FGSG_05803
23552954	FGSG_05793	hypothetical protein	GO:0016020|GO:0016021	membrane|integral component of membrane	-	-	-	-	chr3:3403409-3404661	6	582	0.373207	42.9838	0.373207	42.9838	-6.84767	6.06258e-80	4.62738e-78	DOWN	FGSG_05793	FGSG_12166	FGSG_05793
23552953	FGSG_05792	hypothetical protein	-	-	-	-	-	-	chr3:3401057-3402063	12	678	0.918062	61.5892	0.918062	61.5892	-6.06794	9.98359e-81	7.92497e-79	DOWN	FGSG_05792	FGSG_11079	FGSG_05792
23552948	FGSG_05786	hypothetical protein	-	-	-	-	-	-	chr3:3384556-3385176	8	23	0.848542	2.8968	0.848542	2.8968	-1.7714	0.000128569	0.000341104	DOWN	FGSG_05786	FGSG_06730	FGSG_05786
23552945	FGSG_05783	hypothetical protein	-	-	-	-	-	-	chr3:3370916-3372576	7	25	0.292218	1.23911	0.292218	1.23911	-2.08419	1.5793e-05	4.73791e-05	DOWN	FGSG_05783	FGSG_04554	FGSG_05783
23552906	FGSG_05740	sterol 24-C-methyltransferase	-	-	-	-	fgr01100|fgr01110|fgr01130|fgr00100	Metabolic pathways - Fusarium graminearum|Biosynthesis of secondary metabolites - Fusarium graminearum|Biosynthesis of antibiotics - Fusarium graminearum|Steroid biosynthesis - Fusarium graminearum	chr3:3247237-3248636	95	1321	5.28518	87.2627	5.28518	87.2627	-4.04534	2.13891e-68	1.14206e-66	DOWN	FGSG_05740	FGSG_03223	FGSG_05740
23552862	FGSG_05691	hypothetical protein	-	-	-	-	-	-	chr3:3104837-3110422	1046	8705	12.4413	122.94	12.4413	122.94	-3.30475	3.04888e-63	1.4349e-61	DOWN	FGSG_05691	FGSG_04551	FGSG_05691
23552855	FGSG_05683	hypothetical protein	GO:0003824|GO:0016491|GO:0048037|GO:0004497|GO:0016705|GO:0050662|GO:0000166|GO:0050661|GO:0016709|GO:0050660|GO:0004499	catalytic activity|oxidoreductase activity|cofactor binding|monooxygenase activity|oxidoreductase activity, acting on paired donors, with incorporation or reduction of molecular oxygen|coenzyme binding|nucleotide binding|NADP binding|oxidoreductase activity, acting on paired donors, with incorporation or reduction of molecular oxygen, NAD(P)H as one donor, and incorporation of one atom of oxygen|…	-	-	-	-	chr3:3083643-3085255	353	2349	15.3377	121.189	15.3377	121.189	-2.9821	9.09766e-52	2.74939e-50	DOWN		FGSG_03462	FGSG_05683
23552833	FGSG_05660	hypothetical protein	GO:0003824|GO:0016787|GO:0097367|GO:0000166|GO:0001882|GO:0016817|GO:0032549|GO:0016818|GO:0016462|GO:0005525|GO:0003924	catalytic activity|hydrolase activity|carbohydrate derivative binding|nucleotide binding|nucleoside binding|hydrolase activity, acting on acid anhydrides|ribonucleoside binding|hydrolase activity, acting on acid anhydrides, in phosphorus-containing anhydrides|pyrophosphatase activity|GTP binding|GTPase activity	-	-	-	-	chr3:3020708-3023526	8	121	0.198997	3.57393	0.198997	3.57393	-4.16669	8.14096e-29	1.08065e-27	DOWN	FGSG_05660	FGSG_05407	FGSG_05660
23552774	FGSG_05597	hypothetical protein	GO:0016020|GO:0008152|GO:0006629|GO:0016021	membrane|metabolic process|lipid metabolic process|integral component of membrane	-	-	-	-	chr3:2819697-2821880	80	525	2.41281	18.8011	2.41281	18.8011	-2.96203	3.24684e-40	6.64264e-39	DOWN	FGSG_05597	FGSG_06977	FGSG_05597
23552725	FGSG_05546	ornithine aminotransferase	GO:0003824|GO:0016740|GO:0048037|GO:0030170|GO:0008483|GO:0004587	catalytic activity|transferase activity|cofactor binding|pyridoxal phosphate binding|transaminase activity|ornithine-oxo-acid transaminase activity	K00819	ornithine--oxo-acid transaminase[2.6.1.13]	fgr01100|fgr01110|fgr01130|fgr00330	Metabolic pathways - Fusarium graminearum|Biosynthesis of secondary metabolites - Fusarium graminearum|Biosynthesis of antibiotics - Fusarium graminearum|Arginine and proline metabolism - Fusarium graminearum	chr3:2641140-2642879	2367	17768	92.8059	827.193	92.8059	827.193	-3.15594	6.77188e-61	2.86949e-59	DOWN	FGSG_05546	FGSG_03430	FGSG_05546
23552706	FGSG_05527	hypothetical protein	GO:0003824|GO:0016020|GO:0005215|GO:0022857|GO:0016787|GO:0097367|GO:0000166|GO:0016021|GO:0016817|GO:0016818|GO:0042626|GO:0016462|GO:0005524|GO:0016887|GO:0042623	catalytic activity|membrane|transporter activity|transmembrane transporter activity|hydrolase activity|carbohydrate derivative binding|nucleotide binding|integral component of membrane|hydrolase activity, acting on acid anhydrides|hydrolase activity, acting on acid anhydrides, in phosphorus-containing anhydrides|ATPase activity, coupled to transmembrane movement of substances|pyrophosphatase acti…	-	-	-	-	chr3:2572637-2576518	2753	7370	48.3572	153.714	48.3572	153.714	-1.66845	4.27419e-26	5.09948e-25	DOWN	FGSG_05527	FGSG_04527	FGSG_05527
23552703	FGSG_05524	hypothetical protein	GO:0016020|GO:0016021	membrane|integral component of membrane	-	-	-	-	chr3:2565149-2567782	961	1848	24.0322	54.8736	24.0322	54.8736	-1.19114	1.35132e-16	1.01323e-15	DOWN	FGSG_05524	FGSG_06702	FGSG_05524
23552656	FGSG_05475	hypothetical protein	GO:0008152|GO:0005623|GO:0009058|GO:0005622|GO:0006807|GO:0044237|GO:0006139|GO:0006725|GO:0003676|GO:0043231|GO:0005634|GO:0003677|GO:0010468|GO:0016070|GO:0006351|GO:0006355	metabolic process|cell|biosynthetic process|intracellular|nitrogen compound metabolic process|cellular metabolic process|nucleobase-containing compound metabolic process|cellular aromatic compound metabolic process|nucleic acid binding|intracellular membrane-bounded organelle|nucleus|DNA binding|regulation of gene expression|RNA metabolic process|transcription, DNA-templated|regulation of transcr…	-	-	-	-	chr3:2398662-2400105	383	908	18.94	53.3162	18.94	53.3162	-1.49313	4.00474e-20	3.59611e-19	DOWN	FGSG_05475	FGSG_13470	FGSG_05475
23552653	FGSG_05471	hypothetical protein	GO:0003824|GO:0016020|GO:0016787|GO:0008233|GO:0016021|GO:0004190	catalytic activity|membrane|hydrolase activity|peptidase activity|integral component of membrane|aspartic-type endopeptidase activity	-	-	-	-	chr3:2385408-2387365	95	718	3.29523	29.5718	3.29523	29.5718	-3.16577	1.25253e-46	3.17317e-45	DOWN	FGSG_05471	FGSG_13232	FGSG_05471
23552640	FGSG_05458	hypothetical protein	-	-	-	-	-	-	chr3:2340877-2343018	3927	7345	129.206	286.949	129.206	286.949	-1.15112	9.28971e-17	7.01411e-16	DOWN	FGSG_05458	FGSG_12388	FGSG_05458
23552594	FGSG_05410	hypothetical protein	GO:0016020|GO:0016021	membrane|integral component of membrane	-	-	-	-	chr3:2176285-2177846	60	1073	2.73887	58.1582	2.73887	58.1582	-4.40833	1.49339e-71	8.98069e-70	DOWN	FGSG_05410	FGSG_03686	FGSG_05410
23552591	FGSG_05407	hypothetical protein	-	-	-	-	-	-	chr3:2166216-2167559	3375	8642	172.334	523.965	172.334	523.965	-1.60426	6.77307e-25	7.57249e-24	DOWN	FGSG_05407	FGSG_01267	FGSG_05407
23552528	FGSG_05342	hypothetical protein	-	-	-	-	-	-	chr3:1953308-1954550	37	180	2.05323	11.8604	2.05323	11.8604	-2.53019	3.90963e-23	4.06923e-22	DOWN		FGSG_03418	FGSG_05342
23552480	FGSG_05292	hypothetical protein	-	-	K01199	glucan endo-1,3-beta-D-glucosidase[3.2.1.39]	fgr00500	Starch and sucrose metabolism - Fusarium graminearum	chr3:1767456-1768685	74	408	3.96289	25.9437	3.96289	25.9437	-2.71076	5.18304e-34	8.46564e-33	DOWN		FGSG_05834	FGSG_05292
23552478	FGSG_05290	hypothetical protein	-	-	-	-	-	-	chr3:1758733-1761162	783	6344	21.2247	204.19	21.2247	204.19	-3.26609	1.28605e-61	5.58867e-60	DOWN	FGSG_05290	FGSG_04746	FGSG_05290
23552422	FGSG_05232	hypothetical protein	-	-	-	-	-	-	chr3:1590639-1594271	806	1542	14.8092	33.6413	14.8092	33.6413	-1.18374	2.76203e-16	2.03638e-15	DOWN	FGSG_05232	FGSG_11272	FGSG_05232
23552415	FGSG_05225	hypothetical protein	-	-	-	-	-	-	chr3:1572721-1574018	337	2486	18.2251	159.636	18.2251	159.636	-3.13079	2.88239e-55	1.00647e-53	DOWN	FGSG_05225	FGSG_11274	FGSG_05225
23552400	FGSG_05209	hypothetical protein	-	-	-	-	-	-	chr3:1511386-1515195	1233	2577	33.0153	81.9326	33.0153	81.9326	-1.31131	5.32048e-19	4.48979e-18	DOWN	FGSG_05209	FGSG_11275	FGSG_05209
23552382	FGSG_05190	hypothetical protein	GO:0016020|GO:0016021	membrane|integral component of membrane	-	-	-	-	chr3:1465850-1467693	1199	8012	44.0479	349.493	44.0479	349.493	-2.98812	2.61222e-55	9.14814e-54	DOWN	FGSG_05190	FGSG_05842	FGSG_05190
23552370	FGSG_05178	hypothetical protein	-	-	-	-	-	-	chr3:1401471-1402073	7	15	0.764709	1.9456	0.764709	1.9456	-1.34724	0.0101133	0.0194349	DOWN		FGSG_03422	FGSG_05178
23552367	FGSG_05175	hypothetical protein	-	-	-	-	-	-	chr3:1389882-1392078	7060	15165	281.161	717.108	281.161	717.108	-1.35079	2.70136e-20	2.4423e-19	DOWN	FGSG_05175	FGSG_05843	FGSG_05175
23552361	FGSG_05169	hypothetical protein	GO:0003824|GO:0008152|GO:0009058|GO:0048037|GO:0030170	catalytic activity|metabolic process|biosynthetic process|cofactor binding|pyridoxal phosphate binding	-	-	-	-	chr3:1369468-1372189	1730	4951	62.2024	211.371	62.2024	211.371	-1.76473	7.89196e-28	1.0061e-26	DOWN	FGSG_05169	FGSG_02577	FGSG_05169
23552359	FGSG_05167	hypothetical protein	-	-	-	-	-	-	chr3:1362891-1364350	101	2989	4.75205	166.984	4.75205	166.984	-5.13502	4.90942e-99	7.69163e-97	DOWN	FGSG_05167	FGSG_11285	FGSG_05167
23552356	FGSG_05164	inositolphosphorylceramide-B C-26 hydroxylase	GO:0003824|GO:0016020|GO:0008152|GO:0005623|GO:0009058|GO:0005789|GO:0005622|GO:0016491|GO:0044237|GO:0080132|GO:0006629|GO:0005783|GO:0043169|GO:0005737|GO:0016021|GO:0044255|GO:0043231|GO:0020037|GO:0008610|GO:0046872|GO:0006631|GO:0006633|GO:0019752|GO:0005506	catalytic activity|membrane|metabolic process|cell|biosynthetic process|endoplasmic reticulum membrane|intracellular|oxidoreductase activity|cellular metabolic process|fatty acid alpha-hydroxylase activity|lipid metabolic process|endoplasmic reticulum|cation binding|cytoplasm|integral component of membrane|cellular lipid metabolic process|intracellular membrane-bounded organelle|heme binding|lipi…	-	-	-	-	chr3:1354663-1356094	776	4397	36.9862	248.843	36.9862	248.843	-2.75018	1.35107e-48	3.6645e-47	DOWN	FGSG_05164	FGSG_11044	FGSG_05164
23552348	FGSG_05156	orotidine 5'-phosphate decarboxylase	GO:0003824|GO:0008152|GO:0009058|GO:0006807|GO:0016829|GO:0044237|GO:0006139|GO:0006725|GO:0016831|GO:0019856|GO:0004590|GO:0006207	catalytic activity|metabolic process|biosynthetic process|nitrogen compound metabolic process|lyase activity|cellular metabolic process|nucleobase-containing compound metabolic process|cellular aromatic compound metabolic process|carboxy-lyase activity|pyrimidine nucleobase biosynthetic process|orotidine-5'-phosphate decarboxylase activity|'de novo' pyrimidine nucleobase biosynthetic process	K13421	uridine monophosphate synthetase[4.1.1.23]	fgr01100|fgr00240	Metabolic pathways - Fusarium graminearum|Pyrimidine metabolism - Fusarium graminearum	chr3:1329561-1331136	967	3255	40.4163	161.537	40.4163	161.537	-1.99886	8.21477e-32	1.22881e-30	DOWN	FGSG_05156	FGSG_01450	FGSG_05156
23552263	FGSG_05068	hypothetical protein	-	-	-	-	-	-	chr3:1049603-1052037	130	412	3.672	13.818	3.672	13.818	-1.91191	3.97343e-23	4.13202e-22	DOWN	FGSG_05068	FGSG_10162	FGSG_05068
23552259	FGSG_05064	hypothetical protein	-	-	-	-	-	-	chr3:1034798-1035588	1743	5472	145.147	541.062	145.147	541.062	-1.89828	1.29595e-30	1.85915e-29	DOWN	FGSG_05064	FGSG_10167	FGSG_05064
23552244	FGSG_05048	hypothetical protein	GO:0003824|GO:0008152|GO:0016829	catalytic activity|metabolic process|lyase activity	K18123	4-hydroxy-2-oxoglutarate aldolase[4.1.3.16]	fgr01100|fgr00330|fgr00630	Metabolic pathways - Fusarium graminearum|Arginine and proline metabolism - Fusarium graminearum|Glyoxylate and dicarboxylate metabolism - Fusarium graminearum	chr3:994224-995481	22	1234	1.15192	76.7206	1.15192	76.7206	-6.0575	5.51373e-96	7.37662e-94	DOWN	FGSG_05048	FGSG_12347	FGSG_05048
23552228	FGSG_05031	hypothetical protein	GO:0003676	nucleic acid binding	-	-	-	-	chr3:945068-946705	21	75	0.933394	3.95812	0.933394	3.95812	-2.08426	8.66359e-12	4.73633e-11	DOWN		FGSG_03882	FGSG_05031
23552223	FGSG_05026	hypothetical protein	GO:0003824|GO:0016787|GO:0008233|GO:0008234	catalytic activity|hydrolase activity|peptidase activity|cysteine-type peptidase activity	-	-	-	-	chr3:936050-938403	1009	4960	35.2027	205.474	35.2027	205.474	-2.5452	3.5912e-44	8.41739e-43	DOWN		FGSG_02551	FGSG_05026
23552151	FGSG_04950	hypothetical protein	-	-	-	-	-	-	chr3:723008-723851	80	1266	6.24358	117.319	6.24358	117.319	-4.23192	1.92204e-71	1.13859e-69	DOWN	FGSG_04950	FGSG_01462	FGSG_04950
23552144	FGSG_04943	amino-acid permease inda1	GO:0016020|GO:0005215|GO:0022857|GO:0016021|GO:0015075|GO:0015171	membrane|transporter activity|transmembrane transporter activity|integral component of membrane|ion transmembrane transporter activity|amino acid transmembrane transporter activity	-	-	-	-	chr3:697188-699013	399	768	15.1569	34.6409	15.1569	34.6409	-1.19251	2.41901e-15	1.67558e-14	DOWN	FGSG_04943	FGSG_01461	FGSG_04943
23552118	FGSG_04917	hypothetical protein	-	-	-	-	-	-	chr3:637241-637821	9	591	1.02038	79.5589	1.02038	79.5589	-6.28485	1.19091e-78	8.69949e-77	DOWN		FGSG_05827	FGSG_04917
23552117	FGSG_04916	hypothetical protein	-	-	-	-	-	-	chr3:633789-636461	1139	9099	28.5812	271.108	28.5812	271.108	-3.24573	7.42333e-62	3.26161e-60	DOWN	FGSG_04916	FGSG_04735	FGSG_04916
23552112	FGSG_04911	endoplasmic oxidoreductin-1 precursor	GO:0003824|GO:0005623|GO:0005622|GO:0016491|GO:0016853|GO:0005783|GO:0005737|GO:0043231|GO:0016671|GO:0003756	catalytic activity|cell|intracellular|oxidoreductase activity|isomerase activity|endoplasmic reticulum|cytoplasm|intracellular membrane-bounded organelle|oxidoreductase activity, acting on a sulfur group of donors, disulfide as acceptor|protein disulfide isomerase activity	-	-	-	-	chr3:618156-620513	1720	5470	50.2199	189.638	50.2199	189.638	-1.91692	5.29885e-31	7.70371e-30	DOWN		FGSG_12111	FGSG_04911
23552090	FGSG_04888	hypothetical protein	-	-	-	-	-	-	chr3:556643-559432	1487	4222	37.1862	125.366	37.1862	125.366	-1.75331	1.66478e-27	2.09763e-26	DOWN	FGSG_04888	FGSG_00584	FGSG_04888
23552036	FGSG_04824	hypothetical protein	-	-	-	-	-	-	chr3:375710-377948	6770	29380	199.169	1026.3	199.169	1026.3	-2.36539	1.78191e-41	3.81605e-40	DOWN	FGSG_04824	FGSG_02522	FGSG_04824
23552030	FGSG_04817	hypothetical protein	GO:0003824|GO:0016787|GO:0008233|GO:0008236	catalytic activity|hydrolase activity|peptidase activity|serine-type peptidase activity	-	-	-	-	chr3:358586-360255	8	37	0.325878	1.78966	0.325878	1.78966	-2.45728	1.45508e-08	6.00335e-08	DOWN	FGSG_04817	FGSG_04943	FGSG_04817
23552004	FGSG_04788	hypothetical protein	-	-	-	-	-	-	chr3:286905-287510	209	3424	22.7175	441.915	22.7175	441.915	-4.28189	1.00808e-82	8.63537e-81	DOWN	FGSG_04788	FGSG_12321	FGSG_04788
23552000	FGSG_04784	hypothetical protein	-	-	-	-	-	-	chr3:278431-279121	17	85	1.76067	10.453	1.76067	10.453	-2.56972	2.73523e-15	1.88802e-14	DOWN	FGSG_04784	FGSG_12560	FGSG_04784
23551996	FGSG_04780	hypothetical protein	GO:0003824|GO:0016020|GO:0016491|GO:0016021	catalytic activity|membrane|oxidoreductase activity|integral component of membrane	-	-	-	-	chr3:268810-270960	2	4637	0.0633569	174.446	0.0633569	174.446	-11.427	3.39184e-164	5.76953e-161	DOWN		FGSG_11232	FGSG_04780
23551968	FGSG_04746	hypothetical protein	-	-	-	-	-	-	chr3:186041-187096	26	727	1.6218	53.8453	1.6218	53.8453	-5.05315	7.69241e-73	4.67314e-71	DOWN	FGSG_04746	FGSG_04709	FGSG_04746
23551958	FGSG_04735	hypothetical protein	-	-	-	-	-	-	chr3:154723-155181	1923	13797	275.964	2350.98	275.964	2350.98	-3.09071	4.05905e-59	1.62185e-57	DOWN	FGSG_04735	FGSG_12561	FGSG_04735
23551940	FGSG_04709	hypothetical protein	GO:0016020|GO:0016021|GO:0055085	membrane|integral component of membrane|transmembrane transport	-	-	-	-	chr3:68046-69659	2	18	0.0844353	0.902454	0.0844353	0.902454	-3.41794	1.47851e-05	4.47044e-05	DOWN	FGSG_04709	FGSG_08077	FGSG_04709
23551923	FGSG_04692	hypothetical protein	GO:0003824|GO:0016740|GO:0016746|GO:0016747	catalytic activity|transferase activity|transferase activity, transferring acyl groups|transferase activity, transferring acyl groups other than amino-acyl groups	-	-	-	-	chr3:11812-13382	3	15	0.125788	0.746785	0.125788	0.746785	-2.5697	8.08043e-05	0.00022037	DOWN	FGSG_04692	FGSG_11233	FGSG_04692
23551847	FGSG_04611	hypothetical protein	-	-	-	-	-	-	chr2:3502015-3502693	56	414	6.83089	59.9631	6.83089	59.9631	-3.13393	1.49555e-39	2.99789e-38	DOWN		FGSG_04950	FGSG_04611
23551832	FGSG_04593	hypothetical protein	GO:0003824|GO:0016020|GO:0016740|GO:0016765|GO:0016021	catalytic activity|membrane|transferase activity|transferase activity, transferring alkyl or aryl (other than methyl) groups|integral component of membrane	-	-	-	-	chr2:3546884-3548348	2	32	0.132648	2.52044	0.132648	2.52044	-4.24801	4.79413e-11	2.46475e-10	DOWN		FGSG_00599	FGSG_04593
23551824	FGSG_04583	hypothetical protein	-	-	-	-	-	-	chr2:3581674-3582668	272	4783	18.0066	375.972	18.0066	375.972	-4.38402	2.31743e-87	2.39944e-85	DOWN	FGSG_04583	FGSG_05805	FGSG_04583
23551810	FGSG_04568	phosphopantothenoylcysteine decarboxylase	-	-	K01598	phosphopantothenoylcysteine decarboxylase[4.1.1.36]	fgr01100|fgr00770	Metabolic pathways - Fusarium graminearum|Pantothenate and CoA biosynthesis - Fusarium graminearum	chr2:3631888-3632963	198	1175	12.121	85.4089	12.121	85.4089	-2.81687	1.10007e-44	2.63024e-43	DOWN	FGSG_04568	FGSG_00118	FGSG_04568
23551797	FGSG_04554	hypothetical protein	GO:0003824|GO:0008152|GO:0005623|GO:0009058|GO:0005622|GO:0016874|GO:0006807|GO:0044237|GO:0097367|GO:0006520|GO:0005737|GO:0000166|GO:0006139|GO:0006725|GO:0016070|GO:0006412|GO:0019752|GO:0005524|GO:0004815|GO:0006422	catalytic activity|metabolic process|cell|biosynthetic process|intracellular|ligase activity|nitrogen compound metabolic process|cellular metabolic process|carbohydrate derivative binding|cellular amino acid metabolic process|cytoplasm|nucleotide binding|nucleobase-containing compound metabolic process|cellular aromatic compound metabolic process|RNA metabolic process|translation|carboxylic acid …	-	-	fgr00970	Aminoacyl-tRNA biosynthesis - Fusarium graminearum	chr2:3667471-3669384	3537	7804	125.259	328.157	125.259	328.157	-1.38947	7.314e-21	6.81438e-20	DOWN	FGSG_04554	FGSG_08081	FGSG_04554
23551794	FGSG_04551	hypothetical protein	-	-	-	-	-	-	chr2:3677272-3678431	9	245	0.584654	18.8975	0.584654	18.8975	-5.01447	2.61889e-47	6.79371e-46	DOWN	FGSG_04551	FGSG_10150	FGSG_04551
23551771	FGSG_04527	carboxypeptidase S1	GO:0003824|GO:0016787|GO:0008233|GO:0008236|GO:0004185	catalytic activity|hydrolase activity|peptidase activity|serine-type peptidase activity|serine-type carboxypeptidase activity	-	-	-	-	chr2:3732149-3733832	29	537	1.34334	29.5361	1.34334	29.5361	-4.45858	2.62517e-60	1.09677e-58	DOWN	FGSG_04527	FGSG_11240	FGSG_04527
23551747	FGSG_04499	hypothetical protein	-	-	-	-	-	-	chr2:3823124-3824206	49	260	2.98027	18.7768	2.98027	18.7768	-2.65544	1.60554e-28	2.10541e-27	DOWN	FGSG_04499	FGSG_11248	FGSG_04499
23551739	FGSG_04490	hypothetical protein	-	-	-	-	-	-	chr2:3849930-3850590	93	3303	12.4509	525.075	12.4509	525.075	-5.3982	2.07622e-105	4.57807e-103	DOWN	FGSG_04490		FGSG_04490
23551736	FGSG_04487	hypothetical protein	GO:0016020|GO:0005215|GO:0022857|GO:0016021	membrane|transporter activity|transmembrane transporter activity|integral component of membrane	-	-	-	-	chr2:3854136-3855719	763	2802	33.1085	144.369	33.1085	144.369	-2.12449	4.36779e-34	7.18333e-33	DOWN	FGSG_04487		FGSG_04487
23551709	FGSG_04458	hypothetical protein	GO:0003824|GO:0016491|GO:0020037	catalytic activity|oxidoreductase activity|heme binding	-	-	-	-	chr2:3958797-3960892	396	7753	12.4449	289.305	12.4449	289.305	-4.53897	8.17473e-94	1.01392e-91	DOWN	FGSG_04458		FGSG_04458
23551707	FGSG_04456	hypothetical protein	-	-	-	-	-	-	chr2:3965583-3968241	831	8071	24.5571	283.201	24.5571	283.201	-3.52761	1.29361e-68	7.03334e-67	DOWN			FGSG_04456
23551690	FGSG_04439	hypothetical protein	-	-	-	-	-	-	chr2:4023218-4030984	16	87	0.139459	0.900425	0.139459	0.900425	-2.69077	3.33611e-16	2.4445e-15	DOWN	FGSG_04439		FGSG_04439
23551685	FGSG_04434	hypothetical protein	GO:0003824|GO:0016491|GO:0004601|GO:0006950|GO:0043169|GO:0006979|GO:0020037|GO:0046872	catalytic activity|oxidoreductase activity|peroxidase activity|response to stress|cation binding|response to oxidative stress|heme binding|metal ion binding	-	-	-	-	chr2:4045897-4047542	327	1365	13.4959	66.8925	13.4959	66.8925	-2.30932	9.52761e-36	1.67818e-34	DOWN	FGSG_04434		FGSG_04434
23551678	FGSG_04427	hypothetical protein	-	-	-	-	-	-	chr2:4068685-4070714	465	979	15.0884	37.7194	15.0884	37.7194	-1.32187	1.13429e-17	8.99197e-17	DOWN			FGSG_04427
23551676	FGSG_04425	hypothetical protein	-	-	-	-	-	-	chr2:4082711-4087085	1301	3409	19.5878	60.9434	19.5878	60.9434	-1.63751	4.26106e-25	4.81827e-24	DOWN			FGSG_04425
23551633	FGSG_04378	hypothetical protein	GO:0016020|GO:0016021|GO:0061817	membrane|integral component of membrane|endoplasmic reticulum-plasma membrane tethering	-	-	-	-	chr2:4222890-4226608	73	1583	1.33125	34.2776	1.33125	34.2776	-4.68642	3.16185e-82	2.63274e-80	DOWN	FGSG_04378		FGSG_04378
23551614	FGSG_04359	hypothetical protein	-	-	-	-	-	-	chr2:4273854-4275518	303	849	11.9871	39.8815	11.9871	39.8815	-1.73423	8.39912e-24	8.96935e-23	DOWN	FGSG_04359		FGSG_04359
23551551	FGSG_04293	hypothetical protein	GO:0003676	nucleic acid binding	-	-	-	-	chr2:4524053-4525920	297	5132	11.2562	230.948	11.2562	230.948	-4.35877	2.69669e-87	2.7444e-85	DOWN			FGSG_04293
23551546	FGSG_04288	hypothetical protein	GO:0003676	nucleic acid binding	-	-	-	-	chr2:4547767-4550424	127	3780	3.14729	111.228	3.14729	111.228	-5.14327	3.91109e-102	6.95066e-100	DOWN	FGSG_04288		FGSG_04288
23551494	FGSG_04234	hypothetical protein	GO:0016020|GO:0016021	membrane|integral component of membrane	-	-	-	-	chr2:4694906-4695969	393	2807	25.6814	217.801	25.6814	217.801	-3.08422	7.76996e-55	2.6432e-53	DOWN	FGSG_04234		FGSG_04234
23551486	FGSG_04226	hypothetical protein	GO:0016020|GO:0016021	membrane|integral component of membrane	-	-	-	-	chr2:4717609-4718693	199	736	12.6648	55.618	12.6648	55.618	-2.13473	7.7237e-30	1.06566e-28	DOWN			FGSG_04226
23551474	FGSG_04214	glutathione-independent formaldehyde dehydrogenase	GO:0003824|GO:0016491|GO:0043169|GO:0046872|GO:0008270	catalytic activity|oxidoreductase activity|cation binding|metal ion binding|zinc ion binding	-	-	-	-	chr2:4748218-4749629	25	201	1.41837	13.5407	1.41837	13.5407	-3.255	8.83873e-31	1.27567e-29	DOWN	FGSG_04214		FGSG_04214
23551473	FGSG_04213	hypothetical protein	-	-	-	-	-	-	chr2:4750979-4751869	6437	27784	475.874	2438.9	475.874	2438.9	-2.35758	2.761e-41	5.86011e-40	DOWN			FGSG_04213
23551457	FGSG_04196	succinate-semialdehyde dehydrogenase	GO:0003824|GO:0016491	catalytic activity|oxidoreductase activity	K00135	succinate-semialdehyde dehydrogenase / glutarate-semialdehyde dehydrogenase[1.2.1.20]	fgr01100|fgr00350|fgr00250|fgr00310|fgr00650|fgr00760	Metabolic pathways - Fusarium graminearum|Tyrosine metabolism - Fusarium graminearum|Alanine, aspartate and glutamate metabolism - Fusarium graminearum|Lysine degradation - Fusarium graminearum|Butanoate metabolism - Fusarium graminearum|Nicotinate and nicotinamide metabolism - Fusarium graminearum	chr2:4793526-4795497	257	1346	9.77963	60.8171	9.77963	60.8171	-2.63663	5.45625e-42	1.18338e-40	DOWN	FGSG_04196		FGSG_04196
23551455	FGSG_04193	hypothetical protein	-	-	-	-	-	-	chr2:4802574-4803556	149	971	11.3991	88.2051	11.3991	88.2051	-2.95194	9.82608e-46	2.41734e-44	DOWN	FGSG_04193		FGSG_04193
23551358	FGSG_04092	cytochrome P450 51	GO:0003824|GO:0016020|GO:0016491|GO:0004497|GO:0016705|GO:0043169|GO:0016021|GO:0020037|GO:0046872|GO:0005506	catalytic activity|membrane|oxidoreductase activity|monooxygenase activity|oxidoreductase activity, acting on paired donors, with incorporation or reduction of molecular oxygen|cation binding|integral component of membrane|heme binding|metal ion binding|iron ion binding	K05917	sterol 14-demethylase[1.14.13.70]	fgr01100|fgr01110|fgr01130	Metabolic pathways - Fusarium graminearum|Biosynthesis of secondary metabolites - Fusarium graminearum|Biosynthesis of antibiotics - Fusarium graminearum	chr2:5143201-5144774	42	522	1.8153	26.7894	1.8153	26.7894	-3.88339	1.17681e-52	3.7168e-51	DOWN	FGSG_04092		FGSG_04092
23551355	FGSG_04089	hypothetical protein	GO:0016020|GO:0016021	membrane|integral component of membrane	-	-	-	-	chr2:5149617-5150427	35	3187	3.09874	335.032	3.09874	335.032	-6.75648	4.88675e-127	2.5082e-124	DOWN	FGSG_04089		FGSG_04089
23551354	FGSG_04088	hypothetical protein	-	-	-	-	-	-	chr2:5150669-5151062	143	2184	87.2166	1581.64	87.2166	1581.64	-4.18067	1.15925e-76	7.93285e-75	DOWN	FGSG_04088		FGSG_04088
23551353	FGSG_04087	hypothetical protein	GO:0003824|GO:0016020|GO:0008152|GO:0016787|GO:0006807|GO:0044237|GO:0006629|GO:0016021|GO:0044255|GO:0016810|GO:0006665|GO:0016811|GO:0006672	catalytic activity|membrane|metabolic process|hydrolase activity|nitrogen compound metabolic process|cellular metabolic process|lipid metabolic process|integral component of membrane|cellular lipid metabolic process|hydrolase activity, acting on carbon-nitrogen (but not peptide) bonds|sphingolipid metabolic process|hydrolase activity, acting on carbon-nitrogen (but not peptide) bonds, in linear a…	K04711	dihydroceramidase [EC:3.5.1.-][-]	fgr00600	Sphingolipid metabolism - Fusarium graminearum	chr2:5152559-5153483	297	7319	24.608	720.049	24.608	720.049	-4.8709	1.04508e-101	1.82996e-99	DOWN	FGSG_04087		FGSG_04087
23551352	FGSG_04086	hypothetical protein	-	-	-	-	-	-	chr2:5154044-5154996	20	232	1.38237	19.0403	1.38237	19.0403	-3.78384	1.78094e-37	3.32899e-36	DOWN			FGSG_04086
23551351	FGSG_04085	hypothetical protein	GO:0003824|GO:0008152|GO:0005623|GO:0005622|GO:0016740|GO:0097367|GO:0030246|GO:0016772|GO:0005975|GO:0005737|GO:0000166|GO:0016301|GO:0016773|GO:0005534|GO:0005524|GO:0004335|GO:0006012	catalytic activity|metabolic process|cell|intracellular|transferase activity|carbohydrate derivative binding|carbohydrate binding|transferase activity, transferring phosphorus-containing groups|carbohydrate metabolic process|cytoplasm|nucleotide binding|kinase activity|phosphotransferase activity, alcohol group as acceptor|galactose binding|ATP binding|galactokinase activity|galactose metabolic p…	K00849	galactokinase[2.7.1.6]	fgr01100|fgr00520|fgr00052	Metabolic pathways - Fusarium graminearum|Amino sugar and nucleotide sugar metabolism - Fusarium graminearum|Galactose metabolism - Fusarium graminearum	chr2:5155830-5157464	260	4049	10.8325	200.306	10.8325	200.306	-4.20877	3.06733e-82	2.57202e-80	DOWN			FGSG_04085
23551341	FGSG_04074	hypothetical protein	-	-	-	-	-	-	chr2:5210197-5211013	79	1850	6.36927	177.104	6.36927	177.104	-4.79732	3.78444e-86	3.63398e-84	DOWN	FGSG_04074		FGSG_04074
23551336	FGSG_04068	hypothetical protein	-	-	-	-	-	-	chr2:5228989-5231103	2251	6485	81.8735	280.072	81.8735	280.072	-1.77433	3.72168e-28	4.81151e-27	DOWN			FGSG_04068
23551327	FGSG_04058	hypothetical protein	-	-	-	-	-	-	chr2:5253358-5254283	27	369	2.37135	38.4807	2.37135	38.4807	-4.02035	2.00908e-48	5.40003e-47	DOWN	FGSG_04058		FGSG_04058
23551321	FGSG_04051	hypothetical protein	-	-	K07297	adiponectin receptor[-]	-	-	chr2:5296132-5297002	108	572	8.98223	56.487	8.98223	56.487	-2.65277	2.43413e-36	4.35838e-35	DOWN	FGSG_04051		FGSG_04051
23551303	FGSG_04033	hypothetical protein	-	-	-	-	-	-	chr2:5343839-5346857	644	1244	14.0511	32.2281	14.0511	32.2281	-1.19764	3.27407e-16	2.40052e-15	DOWN	FGSG_04033		FGSG_04033
23551272	FGSG_04000	hypothetical protein	-	-	-	-	-	-	chr2:5419889-5420433	23	203	3.04219	31.8819	3.04219	31.8819	-3.38956	2.35388e-32	3.59791e-31	DOWN	FGSG_04000		FGSG_04000
23551264	FGSG_03992	phosphoglycerate kinase	GO:0003824|GO:0008152|GO:0006807|GO:0016740|GO:0044237|GO:0016772|GO:0005975|GO:0006139|GO:1901135|GO:0006725|GO:0016301|GO:0006796|GO:0016052|GO:0016310|GO:0006096|GO:0009117|GO:0019752|GO:0004618|GO:0046496|GO:0006090|GO:0046034	catalytic activity|metabolic process|nitrogen compound metabolic process|transferase activity|cellular metabolic process|transferase activity, transferring phosphorus-containing groups|carbohydrate metabolic process|nucleobase-containing compound metabolic process|carbohydrate derivative metabolic process|cellular aromatic compound metabolic process|kinase activity|phosphate-containing compound m…	K00927	phosphoglycerate kinase[2.7.2.3]	fgr01100|fgr01110|fgr01130|fgr01230|fgr01200|fgr00010	Metabolic pathways - Fusarium graminearum|Biosynthesis of secondary metabolites - Fusarium graminearum|Biosynthesis of antibiotics - Fusarium graminearum|Biosynthesis of amino acids - Fusarium graminearum|Carbon metabolism - Fusarium graminearum|Glycolysis / Gluconeogenesis - Fusarium graminearum	chr2:5445793-5447617	7493	80193	329.261	4184.2	329.261	4184.2	-3.66765	9.00564e-75	5.89177e-73	DOWN	FGSG_03992		FGSG_03992
23551256	FGSG_03984	hypothetical protein	GO:0003824|GO:0016491|GO:0048037|GO:0097367|GO:0000166|GO:0010181	catalytic activity|oxidoreductase activity|cofactor binding|carbohydrate derivative binding|nucleotide binding|FMN binding	K00467	lactate 2-monooxygenase[1.13.12.4]	fgr00620	Pyruvate metabolism - Fusarium graminearum	chr2:5468506-5469854	92	11821	4.49224	685.362	4.49224	685.362	-7.25329	4.88554e-159	7.27152e-156	DOWN			FGSG_03984
23551245	FGSG_03970	hypothetical protein	-	-	-	-	-	-	chr2:5508388-5509058	19	3057	3.89876	744.849	3.89876	744.849	-7.57779	3.21789e-135	2.0166e-132	DOWN	FGSG_03970		FGSG_03970
23551227	FGSG_03951	hypothetical protein	GO:0003824|GO:0016020|GO:0008152|GO:0009058|GO:0006807|GO:0016740|GO:0044237|GO:0006629|GO:0016021|GO:0044255|GO:0008610|GO:0006665|GO:0008168	catalytic activity|membrane|metabolic process|biosynthetic process|nitrogen compound metabolic process|transferase activity|cellular metabolic process|lipid metabolic process|integral component of membrane|cellular lipid metabolic process|lipid biosynthetic process|sphingolipid metabolic process|methyltransferase activity	-	-	-	-	chr2:5571279-5572981	65	2021	2.7766	102.508	2.7766	102.508	-5.20628	8.73829e-95	1.10688e-92	DOWN	FGSG_03951		FGSG_03951
23551212	FGSG_03933	hypothetical protein	GO:0003824|GO:0008152|GO:0016787|GO:0006807|GO:0044237|GO:0006520|GO:0006725|GO:0016810|GO:0009072|GO:0016811|GO:0019439|GO:0009308|GO:0009063|GO:0019752|GO:0004061|GO:0009310|GO:0019441|GO:0006569	catalytic activity|metabolic process|hydrolase activity|nitrogen compound metabolic process|cellular metabolic process|cellular amino acid metabolic process|cellular aromatic compound metabolic process|hydrolase activity, acting on carbon-nitrogen (but not peptide) bonds|aromatic amino acid family metabolic process|hydrolase activity, acting on carbon-nitrogen (but not peptide) bonds, in linear a…	-	-	-	-	chr2:5608537-5609717	4	152	0.270263	12.1932	0.270263	12.1932	-5.49556	4.13112e-37	7.67382e-36	DOWN	FGSG_03933		FGSG_03933
23551193	FGSG_03913	hypothetical protein	GO:0003824|GO:0016491	catalytic activity|oxidoreductase activity	-	-	-	-	chr2:5654939-5655985	7	58	0.44042	4.3327	0.44042	4.3327	-3.29832	1.38632e-14	9.18071e-14	DOWN	FGSG_03913		FGSG_03913
23551163	FGSG_03882	hypothetical protein	GO:0003824|GO:0016020|GO:0005215|GO:0022857|GO:0016787|GO:0097367|GO:0000166|GO:0016021|GO:0016817|GO:0016818|GO:0042626|GO:0016462|GO:0005524|GO:0016887|GO:0042623	catalytic activity|membrane|transporter activity|transmembrane transporter activity|hydrolase activity|carbohydrate derivative binding|nucleotide binding|integral component of membrane|hydrolase activity, acting on acid anhydrides|hydrolase activity, acting on acid anhydrides, in phosphorus-containing anhydrides|ATPase activity, coupled to transmembrane movement of substances|pyrophosphatase acti…	-	-	-	-	chr2:5734258-5738946	81	1626	1.20576	28.7399	1.20576	28.7399	-4.57504	1.17813e-80	9.29004e-79	DOWN	FGSG_03882		FGSG_03882
23551158	FGSG_03875	lysophospholipase precursor	-	-	K13333	lysophospholipase[3.1.1.5]	fgr00564	Glycerophospholipid metabolism - Fusarium graminearum	chr2:5755399-5757082	2067	13291	80.8509	617.296	80.8509	617.296	-2.93263	4.48299e-55	1.5383e-53	DOWN			FGSG_03875
23551137	FGSG_03851	hypothetical protein	GO:0016020|GO:0016021	membrane|integral component of membrane	K04709	Acyl-CoA-dependent ceramide synthase[2.3.1.24]	fgr01100|fgr00600	Metabolic pathways - Fusarium graminearum|Sphingolipid metabolism - Fusarium graminearum	chr2:5823823-5825244	85	2245	4.31018	135.171	4.31018	135.171	-4.9709	3.65681e-92	4.35417e-90	DOWN			FGSG_03851
23551118	FGSG_03829	hypothetical protein	-	-	-	-	-	-	chr2:5886885-5888585	357	2736	13.8245	125.803	13.8245	125.803	-3.18586	6.75956e-57	2.51736e-55	DOWN	FGSG_03829		FGSG_03829
23551114	FGSG_03825	hypothetical protein	-	-	-	-	-	-	chr2:5898010-5900428	88	3853	2.55241	132.697	2.55241	132.697	-5.70012	2.19738e-113	5.81426e-111	DOWN	FGSG_03825		FGSG_03825
23551091	FGSG_03801	hypothetical protein	GO:0003824|GO:0016491|GO:0043169|GO:0046872	catalytic activity|oxidoreductase activity|cation binding|metal ion binding	K00505	tyrosinase[1.14.18.1]	fgr01100|fgr01110|fgr00350	Metabolic pathways - Fusarium graminearum|Biosynthesis of secondary metabolites - Fusarium graminearum|Tyrosine metabolism - Fusarium graminearum	chr2:5960366-5961628	22	1730	1.31142	122.451	1.31142	122.451	-6.54493	1.38871e-109	3.44487e-107	DOWN			FGSG_03801
23551051	FGSG_03759	hypothetical protein	GO:0016020|GO:0006950|GO:0016021	membrane|response to stress|integral component of membrane	-	-	-	-	chr2:6050366-6051296	8	83	0.597443	7.36015	0.597443	7.36015	-3.62286	3.39948e-20	3.05953e-19	DOWN	FGSG_03759		FGSG_03759
23551042	FGSG_03749	hypothetical protein	-	-	-	-	-	-	chr2:6075048-6076353	839	4530	44.1412	282.99	44.1412	282.99	-2.68056	4.64574e-47	1.19733e-45	DOWN	FGSG_03749		FGSG_03749
23551040	FGSG_03747	hypothetical protein	GO:0003824|GO:0008152|GO:0031177	catalytic activity|metabolic process|phosphopantetheine binding	-	-	-	-	chr2:6080983-6087254	339	931	3.59232	11.7143	3.59232	11.7143	-1.70528	1.36975e-23	1.44974e-22	DOWN	FGSG_03747		FGSG_03747
23551032	FGSG_03738	hypothetical protein	GO:0003824|GO:0008152|GO:0016787	catalytic activity|metabolic process|hydrolase activity	-	-	-	-	chr2:6113116-6114189	303	21738	18.5834	1583.04	18.5834	1583.04	-6.41254	1.37252e-146	1.48569e-143	DOWN			FGSG_03738
23551031	FGSG_03737	hypothetical protein	GO:0016020|GO:0016021|GO:0055085	membrane|integral component of membrane|transmembrane transport	-	-	-	-	chr2:6114677-6116428	9	9833	0.338378	438.965	0.338378	438.965	-10.3413	2.11454e-196	1.25889e-192	DOWN	FGSG_03737		FGSG_03737
23551030	FGSG_03736	hypothetical protein	-	-	-	-	-	-	chr2:6117080-6121531	27	9650	0.478868	203.218	0.478868	203.218	-8.72919	3.42706e-178	1.02015e-174	DOWN	FGSG_03736		FGSG_03736
23551029	FGSG_03735	hypothetical protein	GO:0003824|GO:0016020|GO:0005215|GO:0022857|GO:0016787|GO:0097367|GO:0000166|GO:0016021|GO:0016817|GO:0016818|GO:0042626|GO:0016462|GO:0005524|GO:0016887|GO:0042623	catalytic activity|membrane|transporter activity|transmembrane transporter activity|hydrolase activity|carbohydrate derivative binding|nucleotide binding|integral component of membrane|hydrolase activity, acting on acid anhydrides|hydrolase activity, acting on acid anhydrides, in phosphorus-containing anhydrides|ATPase activity, coupled to transmembrane movement of substances|pyrophosphatase acti…	-	-	-	-	chr2:6123334-6130038	21	9786	0.256593	141.976	0.256593	141.976	-9.11195	1.26409e-183	5.01718e-180	DOWN			FGSG_03735
23551006	FGSG_03711	quinate permease	GO:0016020|GO:0005215|GO:0022857|GO:0016021	membrane|transporter activity|transmembrane transporter activity|integral component of membrane	-	-	-	-	chr2:6183962-6185720	17	47	0.697684	2.29034	0.697684	2.29034	-1.71492	2.18451e-07	8.07796e-07	DOWN	FGSG_03711		FGSG_03711
23551001	FGSG_03706	hypothetical protein	-	-	-	-	-	-	chr2:6197797-6198850	2	15	0.136355	1.21449	0.136355	1.21449	-3.15491	8.08043e-05	0.00022037	DOWN			FGSG_03706
23550988	FGSG_03693	hypothetical protein	GO:0016020|GO:0005215|GO:0022857|GO:0016021|GO:0015075|GO:0008324|GO:0046873|GO:0005375	membrane|transporter activity|transmembrane transporter activity|integral component of membrane|ion transmembrane transporter activity|cation transmembrane transporter activity|metal ion transmembrane transporter activity|copper ion transmembrane transporter activity	-	-	-	-	chr2:6231677-6232243	28	1325	3.63775	204.402	3.63775	204.402	-5.81222	3.59262e-95	4.59971e-93	DOWN	FGSG_03693		FGSG_03693
23550987	FGSG_03692	hypothetical protein	GO:0003824|GO:0016020|GO:0016491|GO:0016021	catalytic activity|membrane|oxidoreductase activity|integral component of membrane	-	-	-	-	chr2:6232688-6234802	57	3575	2.04832	152.543	2.04832	152.543	-6.21863	8.25491e-121	2.65652e-118	DOWN	FGSG_03692		FGSG_03692
23550981	FGSG_03686	cytochrome P450 61	-	-	K09831	sterol 22-desaturase[1.14.19.41]	fgr01100|fgr01130|fgr00100	Metabolic pathways - Fusarium graminearum|Biosynthesis of antibiotics - Fusarium graminearum|Steroid biosynthesis - Fusarium graminearum	chr2:6249573-6251341	46	1829	1.92016	90.6534	1.92016	90.6534	-5.56106	1.27282e-98	1.94301e-96	DOWN	FGSG_03686		FGSG_03686
23550959	FGSG_03662	hypothetical protein	-	-	-	-	-	-	chr2:6320765-6321584	1060	53668	85.1488	5118.93	85.1488	5118.93	-5.90971	9.65506e-137	7.18517e-134	DOWN			FGSG_03662
23550930	FGSG_03633	hypothetical protein	GO:0003824|GO:0008152|GO:0009058|GO:0016740|GO:0016742	catalytic activity|metabolic process|biosynthetic process|transferase activity|hydroxymethyl-, formyl- and related transferase activity	-	-	-	-	chr2:6388058-6390328	20	121	0.580095	4.16722	0.580095	4.16722	-2.84472	4.22508e-21	3.97692e-20	DOWN			FGSG_03633
23550927	FGSG_03630	hypothetical protein	-	-	-	-	-	-	chr2:6399119-6399953	264	4635	22.2944	464.764	22.2944	464.764	-4.38174	4.08433e-87	4.12136e-85	DOWN			FGSG_03630
23550892	FGSG_03590	hypothetical protein	GO:0008152|GO:0030638	metabolic process|polyketide metabolic process	-	-	-	-	chr2:6513337-6514783	6	1059	0.296049	62.0429	0.296049	62.0429	-7.71129	5.58938e-103	1.07343e-100	DOWN	FGSG_03590		FGSG_03590
23550868	FGSG_03565	hypothetical protein	-	-	-	-	-	-	chr2:6582893-6583869	1395	8659	100.205	738.543	100.205	738.543	-2.88172	1.39782e-53	4.58509e-52	DOWN	FGSG_03565		FGSG_03565
23550770	FGSG_03462	hypothetical protein	GO:0003824|GO:0008152|GO:0016787|GO:0030246|GO:0005975|GO:0016798|GO:0004553	catalytic activity|metabolic process|hydrolase activity|carbohydrate binding|carbohydrate metabolic process|hydrolase activity, acting on glycosyl bonds|hydrolase activity, hydrolyzing O-glycosyl compounds	K01187	alpha-glucosidase[3.2.1.20]	fgr01100|fgr00500|fgr00052	Metabolic pathways - Fusarium graminearum|Starch and sucrose metabolism - Fusarium graminearum|Galactose metabolism - Fusarium graminearum	chr2:6834147-6837070	12	737	0.270332	19.7137	0.270332	19.7137	-6.18832	7.12254e-84	6.36337e-82	DOWN	FGSG_03462		FGSG_03462
23550769	FGSG_03460	hypothetical protein	GO:0016020|GO:0016021|GO:0055085	membrane|integral component of membrane|transmembrane transport	-	-	-	-	chr2:6840139-6842677	9	1791	0.252379	59.6335	0.252379	59.6335	-7.88439	2.53273e-124	1.11693e-121	DOWN			FGSG_03460
23550761	FGSG_03452	hypothetical protein	-	-	-	-	-	-	chr2:6857762-6860510	2599	15318	64.7977	453.468	64.7977	453.468	-2.80699	5.58305e-52	1.7027e-50	DOWN	FGSG_03452		FGSG_03452
23550741	FGSG_03430	hypothetical protein	GO:0003824|GO:0016491	catalytic activity|oxidoreductase activity	-	-	-	-	chr2:6914231-6915565	70	939	4.04822	64.4792	4.04822	64.4792	-3.99347	2.70049e-63	1.27598e-61	DOWN	FGSG_03430		FGSG_03430
23550733	FGSG_03422	hypothetical protein	GO:0003824|GO:0016829|GO:0016831	catalytic activity|lyase activity|carboxy-lyase activity	-	-	-	-	chr2:6936080-6936715	25	3099	2.5892	381.103	2.5892	381.103	-7.20153	9.09018e-132	5.15413e-129	DOWN	FGSG_03422		FGSG_03422
23550729	FGSG_03418	chitin synthase 1	-	-	K00698	chitin synthase[2.4.1.16]	fgr00520	Amino sugar and nucleotide sugar metabolism - Fusarium graminearum	chr2:6947097-6950800	691	5397	13.0606	121.123	13.0606	121.123	-3.21319	6.405e-60	2.61179e-58	DOWN	FGSG_03418		FGSG_03418
23550692	FGSG_03378	hypothetical protein	-	-	-	-	-	-	chr2:7075143-7079021	485	18633	9.21987	420.588	9.21987	420.588	-5.51152	1.17508e-122	4.51345e-120	DOWN	FGSG_03378		FGSG_03378
23550659	FGSG_03344	hypothetical protein	-	-	-	-	-	-	chr2:7161232-7162741	2077	11639	97.8624	651.158	97.8624	651.158	-2.73418	4.48295e-50	1.28623e-48	DOWN	FGSG_03344		FGSG_03344
23550645	FGSG_03330	hypothetical protein	GO:0016020|GO:0005215|GO:0016021|GO:0055085	membrane|transporter activity|integral component of membrane|transmembrane transport	-	-	-	-	chr2:7206613-7208165	106	378	5.00517	21.1931	5.00517	21.1931	-2.08211	6.64408e-25	7.43525e-24	DOWN	FGSG_03330		FGSG_03330
23550637	FGSG_03321	hypothetical protein	GO:0003824|GO:0016020|GO:0008152|GO:0016787|GO:0016788|GO:0016021|GO:0008484	catalytic activity|membrane|metabolic process|hydrolase activity|hydrolase activity, acting on ester bonds|integral component of membrane|sulfuric ester hydrolase activity	-	-	-	-	chr2:7233039-7235660	296	2142	7.43609	63.8946	7.43609	63.8946	-3.10308	5.1215e-54	1.69865e-52	DOWN	FGSG_03321		FGSG_03321
23550584	FGSG_03264	hypothetical protein	GO:0003824|GO:0016491|GO:0004497|GO:0016705|GO:0043169|GO:0020037|GO:0046872|GO:0005506	catalytic activity|oxidoreductase activity|monooxygenase activity|oxidoreductase activity, acting on paired donors, with incorporation or reduction of molecular oxygen|cation binding|heme binding|metal ion binding|iron ion binding	-	-	-	-	chr2:7385569-7386821	14	81	0.768476	5.27938	0.768476	5.27938	-2.7803	8.45813e-16	6.04145e-15	DOWN	FGSG_03264		FGSG_03264
23550558	FGSG_03237	hypothetical protein	-	-	-	-	-	-	chr2:7462159-7463540	172	1012	8.89295	62.1282	8.89295	62.1282	-2.80451	2.0743e-43	4.74062e-42	DOWN	FGSG_03237		FGSG_03237
23550545	FGSG_03223	hypothetical protein	-	-	-	-	-	-	chr2:7497466-7500406	2442	4496	58.2172	127.269	58.2172	127.269	-1.12837	2.95152e-16	2.17071e-15	DOWN	FGSG_03223		FGSG_03223
23550491	FGSG_03163	hypothetical protein	GO:0003824|GO:0016491|GO:0048037|GO:0004497|GO:0016705|GO:0050662|GO:0000166|GO:0050661|GO:0016709|GO:0050660|GO:0004499	catalytic activity|oxidoreductase activity|cofactor binding|monooxygenase activity|oxidoreductase activity, acting on paired donors, with incorporation or reduction of molecular oxygen|coenzyme binding|nucleotide binding|NADP binding|oxidoreductase activity, acting on paired donors, with incorporation or reduction of molecular oxygen, NAD(P)H as one donor, and incorporation of one atom of oxygen|…	-	-	-	-	chr2:7659273-7661289	5	45	0.194986	2.08384	0.194986	2.08384	-3.4178	3.23544e-12	1.82753e-11	DOWN	FGSG_03163		FGSG_03163
23550490	FGSG_03162	hypothetical protein	GO:0016020|GO:0005215|GO:0022857|GO:0016021	membrane|transporter activity|transmembrane transporter activity|integral component of membrane	-	-	-	-	chr2:7661906-7662977	7	142	0.470051	11.3213	0.470051	11.3213	-4.59008	7.28345e-34	1.18475e-32	DOWN			FGSG_03162
23550452	FGSG_03123	hypothetical protein	-	-	-	-	-	-	chr2:7770173-7770691	35	576	4.44212	86.8026	4.44212	86.8026	-4.28842	3.5768e-59	1.43397e-57	DOWN			FGSG_03123
23550443	FGSG_03113	hypothetical protein	-	-	-	-	-	-	chr2:7798015-7799785	7	171	0.366841	10.6399	0.366841	10.6399	-4.85819	1.39183e-38	2.6991e-37	DOWN	FGSG_03113		FGSG_03113
23550425	FGSG_03094	hypothetical protein	-	-	-	-	-	-	chr2:7845512-7846358	2	34	0.165061	3.3324	0.165061	3.3324	-4.33549	1.63617e-11	8.75983e-11	DOWN			FGSG_03094
23550423	FGSG_03091	hypothetical protein	-	-	-	-	-	-	chr2:7852896-7853914	0	115	0	9.48782	0	9.48782	#NAME?	4.76291e-30	6.64853e-29	DOWN			FGSG_03091
23550418	FGSG_03086	hypothetical protein	GO:0003824|GO:0016020|GO:0016491|GO:0016705|GO:0043169|GO:0016021|GO:0020037|GO:0046872|GO:0005506	catalytic activity|membrane|oxidoreductase activity|oxidoreductase activity, acting on paired donors, with incorporation or reduction of molecular oxygen|cation binding|integral component of membrane|heme binding|metal ion binding|iron ion binding	-	-	-	-	chr2:7866891-7868925	92	194	3.4888	8.73532	3.4888	8.73532	-1.32413	2.09179e-12	1.1963e-11	DOWN	FGSG_03086		FGSG_03086
23550400	FGSG_03065	phytoene dehydrogenase	-	-	K15745	phytoene desaturase (3,4-didehydrolycopene-forming)[1.3.99.30]	fgr01100|fgr01110|fgr00906	Metabolic pathways - Fusarium graminearum|Biosynthesis of secondary metabolites - Fusarium graminearum|Carotenoid biosynthesis - Fusarium graminearum	chr2:7928326-7930202	117	1156	4.47028	52.4443	4.47028	52.4443	-3.55235	3.44528e-58	1.34501e-56	DOWN			FGSG_03065
23550396	FGSG_03061	hypothetical protein	GO:0003824|GO:0016491|GO:0043169|GO:0046872|GO:0008270	catalytic activity|oxidoreductase activity|cation binding|metal ion binding|zinc ion binding	-	-	-	-	chr2:7942168-7943485	294	11470	16.6372	770.705	16.6372	770.705	-5.53369	1.10964e-120	3.47696e-118	DOWN			FGSG_03061
23550394	FGSG_03059	hypothetical protein	-	-	-	-	-	-	chr2:7946267-7947250	588	2405	41.6467	202.26	41.6467	202.26	-2.27994	6.09702e-37	1.1238e-35	DOWN			FGSG_03059
23550365	FGSG_03026	hypothetical protein	GO:0003824|GO:0008152|GO:0009058|GO:0016491|GO:0006807|GO:0044237|GO:0051536|GO:0006139|GO:0006725|GO:0006260|GO:0008998	catalytic activity|metabolic process|biosynthetic process|oxidoreductase activity|nitrogen compound metabolic process|cellular metabolic process|iron-sulfur cluster binding|nucleobase-containing compound metabolic process|cellular aromatic compound metabolic process|DNA replication|ribonucleoside-triphosphate reductase activity	-	-	-	-	chr2:8027449-8029926	27	17040	0.717722	537.831	0.717722	537.831	-9.54951	1.17383e-202	1.39768e-198	DOWN	FGSG_03026		FGSG_03026
23550364	FGSG_03025	hypothetical protein	-	-	-	-	-	-	chr2:8030699-8031511	4	882	0.324117	84.8508	0.324117	84.8508	-8.03227	9.89106e-96	1.30859e-93	DOWN			FGSG_03025
23550348	FGSG_03009	hypothetical protein	GO:0016020|GO:0016021	membrane|integral component of membrane	-	-	-	-	chr2:8073527-8074841	233	2978	12.8218	194.584	12.8218	194.584	-3.92373	9.46802e-74	5.96485e-72	DOWN	FGSG_03009		FGSG_03009
23550346	FGSG_03006	hypothetical protein	GO:0003824|GO:0016740|GO:0016746|GO:0016747	catalytic activity|transferase activity|transferase activity, transferring acyl groups|transferase activity, transferring acyl groups other than amino-acyl groups	-	-	-	-	chr2:8081649-8083163	1	45	0.0434943	2.32317	0.0434943	2.32317	-5.73912	1.98699e-14	1.30281e-13	DOWN	FGSG_03006		FGSG_03006
23550345	FGSG_03005	hypothetical protein	-	-	-	-	-	-	chr2:8085233-8086218	2	19	0.149341	1.68487	0.149341	1.68487	-3.49595	8.426e-06	2.62502e-05	DOWN			FGSG_03005
23550339	FGSG_02999	hypothetical protein	-	-	-	-	-	-	chr2:8095332-8096389	38	77	2.49062	5.99243	2.49062	5.99243	-1.26664	1.23921e-07	4.70211e-07	DOWN			FGSG_02999
23550326	FGSG_02984	hypothetical protein	-	-	-	-	-	-	chr2:8128894-8130485	47	2161	2.8299	154.495	2.8299	154.495	-5.77067	9.22377e-105	1.9268e-102	DOWN	FGSG_02984		FGSG_02984
23550320	FGSG_02978	hypothetical protein	GO:0016020|GO:0005215|GO:0022857|GO:0016021	membrane|transporter activity|transmembrane transporter activity|integral component of membrane	-	-	-	-	chr2:8148505-8150548	4696	45676	159.693	1844.32	159.693	1844.32	-3.52972	5.54642e-71	3.15987e-69	DOWN	FGSG_02978		FGSG_02978
23550309	FGSG_02966	hypothetical protein	-	-	-	-	-	-	chr2:8187290-8189159	202	4841	8.31605	236.642	8.31605	236.642	-4.83067	1.05328e-97	1.51102e-95	DOWN	FGSG_02966		FGSG_02966
23550295	FGSG_02950	hypothetical protein	GO:0016020|GO:0016021	membrane|integral component of membrane	-	-	-	-	chr2:8218396-8220010	473	1414	19.2919	68.4786	19.2919	68.4786	-1.82766	7.08377e-27	8.71348e-26	DOWN			FGSG_02950
23550273	FGSG_02926	hypothetical protein	GO:0016020|GO:0016021	membrane|integral component of membrane	-	-	-	-	chr2:8281556-8282583	852	3171	54.5925	241.257	54.5925	241.257	-2.1438	1.03172e-34	1.74252e-33	DOWN	FGSG_02926		FGSG_02926
23550259	FGSG_02911	hypothetical protein	-	-	-	-	-	-	chr2:8317385-8317747	6	48	1.08878	10.3422	1.08878	10.3422	-3.24777	4.20536e-12	2.35749e-11	DOWN	FGSG_02911		FGSG_02911
23550247	FGSG_02898	hypothetical protein	-	-	-	-	-	-	chr2:8360177-8364003	1	156	0.0180928	3.35014	0.0180928	3.35014	-7.53266	1.7164e-37	3.21339e-36	DOWN	FGSG_02898		FGSG_02898
23550216	FGSG_02866	hypothetical protein	GO:0003824	catalytic activity	-	-	-	-	chr2:8445814-8447016	42	320	2.40776	21.7825	2.40776	21.7825	-3.17741	1.34916e-36	2.4414e-35	DOWN			FGSG_02866
23550152	FGSG_02794	hypothetical protein	GO:0016020|GO:0016021	membrane|integral component of membrane	-	-	-	-	chr2:8650869-8652086	790	2092	47.0074	147.806	47.0074	147.806	-1.65274	1.59787e-24	1.76328e-23	DOWN			FGSG_02794
23550110	FGSG_02751	inositol oxygenase 4	GO:0003824|GO:0008152|GO:0005623|GO:0005622|GO:0016491|GO:0044237|GO:0016701|GO:0005975|GO:0043169|GO:0005737|GO:0019310|GO:0050113|GO:0046872|GO:0016052|GO:0005506	catalytic activity|metabolic process|cell|intracellular|oxidoreductase activity|cellular metabolic process|oxidoreductase activity, acting on single donors with incorporation of molecular oxygen|carbohydrate metabolic process|cation binding|cytoplasm|inositol catabolic process|inositol oxygenase activity|metal ion binding|carbohydrate catabolic process|iron ion binding	K00469	inositol oxygenase[1.13.99.1]	fgr00562|fgr00053	Inositol phosphate metabolism - Fusarium graminearum|Ascorbate and aldarate metabolism - Fusarium graminearum	chr1:8857213-8858139	5	275	0.355266	23.2023	0.355266	23.2023	-6.02922	4.22461e-54	1.41299e-52	DOWN	FGSG_02751		FGSG_02751
23550108	FGSG_02749	hypothetical protein	-	-	-	-	-	-	chr1:8840999-8845109	1079	2194	20.7817	50.1751	20.7817	50.1751	-1.27166	5.12548e-18	4.13476e-17	DOWN	FGSG_02749		FGSG_02749
23550094	FGSG_02734	hypothetical protein	-	-	-	-	-	-	chr1:8785012-8787674	36	301	1.11959	11.1152	1.11959	11.1152	-3.3115	1.40726e-37	2.63877e-36	DOWN	FGSG_02734		FGSG_02734
23550091	FGSG_02730	hypothetical protein	GO:0008152|GO:0006807|GO:0044237|GO:0051726|GO:0007049|GO:0006796|GO:0019901|GO:0016310|GO:0006464|GO:0000079|GO:0045859	metabolic process|nitrogen compound metabolic process|cellular metabolic process|regulation of cell cycle|cell cycle|phosphate-containing compound metabolic process|protein kinase binding|phosphorylation|cellular protein modification process|regulation of cyclin-dependent protein serine/threonine kinase activity|regulation of protein kinase activity	-	-	-	-	chr1:8760169-8762187	2957	6800	101.605	277.437	101.605	277.437	-1.44919	6.62022e-22	6.52541e-21	DOWN	FGSG_02730		FGSG_02730
23550054	FGSG_02689	hypothetical protein	GO:0016020|GO:0016021	membrane|integral component of membrane	-	-	-	-	chr1:8630398-8632900	854	3512	22.4742	109.742	22.4742	109.742	-2.28777	6.29257e-38	1.20073e-36	DOWN	FGSG_02689		FGSG_02689
23550053	FGSG_02688	hypothetical protein	GO:0016020|GO:0016021|GO:0055085	membrane|integral component of membrane|transmembrane transport	-	-	-	-	chr1:8627630-8629160	47	438	2.27306	25.1521	2.27306	25.1521	-3.46797	1.10649e-44	2.64028e-43	DOWN	FGSG_02688		FGSG_02688
23550051	FGSG_02686	ribonuclease Trv	GO:0003824|GO:0016787|GO:0016788|GO:0003676|GO:0003723|GO:0004518|GO:0004540|GO:0004519|GO:0004521|GO:0033897	catalytic activity|hydrolase activity|hydrolase activity, acting on ester bonds|nucleic acid binding|RNA binding|nuclease activity|ribonuclease activity|endonuclease activity|endoribonuclease activity|ribonuclease T2 activity	-	-	-	-	chr1:8622631-8623518	0	23	0	2.14156	0	2.14156	#NAME?	7.04324e-08	2.73083e-07	DOWN	FGSG_02686		FGSG_02686
23550046	FGSG_02681	hypothetical protein	GO:0016020|GO:0016021	membrane|integral component of membrane	-	-	-	-	chr1:8612856-8614145	5	197	0.255296	11.9441	0.255296	11.9441	-5.54799	4.6892e-44	1.09265e-42	DOWN	FGSG_02681		FGSG_02681
23550034	FGSG_02669	hypothetical protein	-	-	-	-	-	-	chr1:8586162-8587247	20	39	1.44928	3.35565	1.44928	3.35565	-1.21125	4.05448e-05	0.000115661	DOWN	FGSG_02669		FGSG_02669
23550024	FGSG_02658	endoglucanase-5	GO:0003824|GO:0008152|GO:0005576|GO:0016787|GO:0030246|GO:0005975|GO:0016798|GO:0004553|GO:0030248|GO:0008810	catalytic activity|metabolic process|extracellular region|hydrolase activity|carbohydrate binding|carbohydrate metabolic process|hydrolase activity, acting on glycosyl bonds|hydrolase activity, hydrolyzing O-glycosyl compounds|cellulose binding|cellulase activity	-	-	-	-	chr1:8554811-8556119	315	46466	16.5992	2907.39	16.5992	2907.39	-7.45247	1.05415e-177	2.51035e-174	DOWN			FGSG_02658
23550009	FGSG_02643	hypothetical protein	-	-	-	-	-	-	chr1:8511240-8514137	432	4255	10.2654	120.056	10.2654	120.056	-3.54784	3.68221e-67	1.87368e-65	DOWN	FGSG_02643		FGSG_02643
23550000	FGSG_02634	hypothetical protein	GO:0008152|GO:0006629	metabolic process|lipid metabolic process	-	-	-	-	chr1:8484260-8486218	229	1664	8.08371	69.746	8.08371	69.746	-3.10902	1.34201e-52	4.21616e-51	DOWN			FGSG_02634
23549999	FGSG_02632	hypothetical protein	GO:0003824|GO:0008152|GO:0016787|GO:0044237|GO:0005975|GO:0016798|GO:0004553|GO:0016052|GO:0000272|GO:0015926|GO:0102483|GO:0008422|GO:0030245	catalytic activity|metabolic process|hydrolase activity|cellular metabolic process|carbohydrate metabolic process|hydrolase activity, acting on glycosyl bonds|hydrolase activity, hydrolyzing O-glycosyl compounds|carbohydrate catabolic process|polysaccharide catabolic process|glucosidase activity|scopolin beta-glucosidase activity|beta-glucosidase activity|cellulose catabolic process	K05349	beta-glucosidase[3.2.1.21]	fgr01100|fgr01110|fgr00500|fgr00460	Metabolic pathways - Fusarium graminearum|Biosynthesis of secondary metabolites - Fusarium graminearum|Starch and sucrose metabolism - Fusarium graminearum|Cyanoamino acid metabolism - Fusarium graminearum	chr1:8474838-8477388	20	148	0.527169	4.63204	0.527169	4.63204	-3.13531	2.25343e-25	2.58743e-24	DOWN			FGSG_02632
23549983	FGSG_02615	hypothetical protein	GO:0003824|GO:0016740|GO:0008168|GO:0008171	catalytic activity|transferase activity|methyltransferase activity|O-methyltransferase activity	-	-	-	-	chr1:8422647-8423888	23	726	1.25001	46.8502	1.25001	46.8502	-5.22805	1.49858e-74	9.69759e-73	DOWN			FGSG_02615
23549982	FGSG_02614	hypothetical protein	-	-	-	-	-	-	chr1:8420652-8421350	3	97	0.378569	14.5338	0.378569	14.5338	-5.26271	9.12048e-27	1.11611e-25	DOWN	FGSG_02614		FGSG_02614
23549969	FGSG_02600	1,2-dihydroxy-3-keto-5-methylthiopentene dioxygenase	GO:0003824|GO:0008152|GO:0005623|GO:0009058|GO:0005622|GO:0016491|GO:0006807|GO:0044237|GO:0006520|GO:0016701|GO:0006790|GO:0043169|GO:0005737|GO:0043231|GO:0016702|GO:0005634|GO:0008652|GO:0046872|GO:0010309|GO:0019752|GO:0006555|GO:0005506|GO:0009086|GO:0019509	catalytic activity|metabolic process|cell|biosynthetic process|intracellular|oxidoreductase activity|nitrogen compound metabolic process|cellular metabolic process|cellular amino acid metabolic process|oxidoreductase activity, acting on single donors with incorporation of molecular oxygen|sulfur compound metabolic process|cation binding|cytoplasm|intracellular membrane-bounded organelle|oxidoredu…	K08967	1,2-dihydroxy-3-keto-5-methylthiopentene dioxygenase[1.13.11.54]	fgr01100|fgr00270	Metabolic pathways - Fusarium graminearum|Cysteine and methionine metabolism - Fusarium graminearum	chr1:8375941-8376815	1822	7182	157.914	739.111	157.914	739.111	-2.22665	7.08119e-38	1.34905e-36	DOWN	FGSG_02600		FGSG_02600
23549955	FGSG_02585	hypothetical protein	-	-	-	-	-	-	chr1:8324579-8327904	585	12327	11.7985	295.202	11.7985	295.202	-4.64503	1.8416e-98	2.74099e-96	DOWN			FGSG_02585
23549947	FGSG_02577	hypothetical protein	GO:0016020|GO:0016021	membrane|integral component of membrane	-	-	-	-	chr1:8279517-8289365	1106	4796	7.59271	39.0942	7.59271	39.0942	-2.36427	4.28913e-40	8.74497e-39	DOWN	FGSG_02577		FGSG_02577
23549930	FGSG_02560	hypothetical protein	-	-	-	-	-	-	chr1:8225907-8226715	72	1194	6.28997	123.854	6.28997	123.854	-4.29944	2.29553e-71	1.33985e-69	DOWN			FGSG_02560
23549922	FGSG_02552	hypothetical protein	-	-	-	-	-	-	chr1:8201286-8202578	70	183	3.91088	12.1399	3.91088	12.1399	-1.63419	6.28366e-15	4.23907e-14	DOWN			FGSG_02552
23549921	FGSG_02551	hypothetical protein	-	-	-	-	-	-	chr1:8198028-8199209	417	2520	23.2383	166.748	23.2383	166.748	-2.84309	4.2955e-49	1.19501e-47	DOWN	FGSG_02551		FGSG_02551
23549920	FGSG_02550	hypothetical protein	-	-	-	-	-	-	chr1:8197445-8197835	128	792	25.0932	184.359	25.0932	184.359	-2.87714	6.60359e-43	1.48077e-41	DOWN			FGSG_02550
23549894	FGSG_02522	SUR2 protein	GO:0003824|GO:0008152|GO:0009058|GO:0016491|GO:0006629|GO:0043169|GO:0008610|GO:0046872|GO:0005506	catalytic activity|metabolic process|biosynthetic process|oxidoreductase activity|lipid metabolic process|cation binding|lipid biosynthetic process|metal ion binding|iron ion binding	K04713	sphinganine C4-monooxygenase[1.14.18.5]	fgr01100|fgr00600	Metabolic pathways - Fusarium graminearum|Sphingolipid metabolism - Fusarium graminearum	chr1:8116645-8118822	1714	15274	53.9679	571.043	53.9679	571.043	-3.40343	2.48603e-67	1.28143e-65	DOWN	FGSG_02522		FGSG_02522
23549888	FGSG_02516	hypothetical protein	GO:0046983	protein dimerization activity	-	-	-	-	chr1:8093779-8095837	516	4543	24.5229	256.364	24.5229	256.364	-3.38599	1.61864e-63	7.74024e-62	DOWN	FGSG_02516		FGSG_02516
23549874	FGSG_02502	C-5 sterol desaturase	GO:0003824|GO:0016020|GO:0008152|GO:0009058|GO:0016491|GO:0006629|GO:0043169|GO:0016021|GO:0008610|GO:0046872|GO:0005506	catalytic activity|membrane|metabolic process|biosynthetic process|oxidoreductase activity|lipid metabolic process|cation binding|integral component of membrane|lipid biosynthetic process|metal ion binding|iron ion binding	K00227	Delta7-sterol 5-desaturase[1.14.19.20]	fgr01100|fgr01110|fgr01130|fgr00100	Metabolic pathways - Fusarium graminearum|Biosynthesis of secondary metabolites - Fusarium graminearum|Biosynthesis of antibiotics - Fusarium graminearum|Steroid biosynthesis - Fusarium graminearum	chr1:8049520-8051065	214	4928	9.46049	258.68	9.46049	258.68	-4.77311	1.56956e-96	2.17312e-94	DOWN			FGSG_02502
23549864	FGSG_02492	hypothetical protein	GO:0003824|GO:0005623|GO:0005622|GO:0016740|GO:0043231|GO:0008168|GO:0005634|GO:0005730|GO:0008757|GO:0008173|GO:0016433	catalytic activity|cell|intracellular|transferase activity|intracellular membrane-bounded organelle|methyltransferase activity|nucleus|nucleolus|S-adenosylmethionine-dependent methyltransferase activity|RNA methyltransferase activity|rRNA (adenine) methyltransferase activity	-	-	-	-	chr1:8027117-8027992	112	203	8.42173	18.1246	8.42173	18.1246	-1.10576	1.37303e-10	6.78369e-10	DOWN			FGSG_02492
23549861	FGSG_02489	hypothetical protein	-	-	-	-	-	-	chr1:8004855-8006819	174	2885	5.83274	114.831	5.83274	114.831	-4.2992	1.08028e-81	8.93255e-80	DOWN			FGSG_02489
23549852	FGSG_02480	hypothetical protein	-	-	K01807	ribose 5-phosphate isomerase A[5.3.1.6]	fgr01100|fgr01110|fgr01130|fgr01230|fgr01200|fgr00030	Metabolic pathways - Fusarium graminearum|Biosynthesis of secondary metabolites - Fusarium graminearum|Biosynthesis of antibiotics - Fusarium graminearum|Biosynthesis of amino acids - Fusarium graminearum|Carbon metabolism - Fusarium graminearum|Pentose phosphate pathway - Fusarium graminearum	chr1:7976003-7977475	714	2490	33.261	137.73	33.261	137.73	-2.04994	2.12229e-32	3.25645e-31	DOWN			FGSG_02480
23549849	FGSG_02477	hypothetical protein	-	-	K03885	NADH dehydrogenase[1.6.99.3]	fgr00190	Oxidative phosphorylation - Fusarium graminearum	chr1:7970600-7972721	189	4357	6.19373	169.539	6.19373	169.539	-4.77466	1.20098e-95	1.57144e-93	DOWN	FGSG_02477		FGSG_02477
23549819	FGSG_02443	hypothetical protein	-	-	-	-	-	-	chr1:7864289-7865136	77	1737	6.95744	186.359	6.95744	186.359	-4.74338	1.57307e-84	1.42981e-82	DOWN			FGSG_02443
23549778	FGSG_02400	hypothetical protein	GO:0003824|GO:0016020|GO:0005215|GO:0022857|GO:0016787|GO:0097367|GO:0000166|GO:0016021|GO:0016817|GO:0015075|GO:0016818|GO:0008324|GO:0042626|GO:0016462|GO:0005524|GO:0019829|GO:0046873|GO:0016887|GO:0005388|GO:0042623	catalytic activity|membrane|transporter activity|transmembrane transporter activity|hydrolase activity|carbohydrate derivative binding|nucleotide binding|integral component of membrane|hydrolase activity, acting on acid anhydrides|ion transmembrane transporter activity|hydrolase activity, acting on acid anhydrides, in phosphorus-containing anhydrides|cation transmembrane transporter activity|ATPa…	-	-	-	-	chr1:7735955-7739969	1492	3718	25.4738	75.3746	25.4738	75.3746	-1.56507	8.80462e-24	9.39396e-23	DOWN			FGSG_02400
23549697	FGSG_02315	hypothetical protein	GO:0003824|GO:0008152|GO:0031177	catalytic activity|metabolic process|phosphopantetheine binding	-	-	-	-	chr1:7471725-7494732	454	18248	1.29976	62.0318	1.29976	62.0318	-5.57669	2.9035e-124	1.23471e-121	DOWN			FGSG_02315
23549674	FGSG_02291	hypothetical protein	GO:0003824|GO:0016491	catalytic activity|oxidoreductase activity	K13953	alcohol dehydrogenase, propanol-preferring[1.1.1.1]	fgr01100|fgr01110|fgr01130|fgr00350|fgr00010|fgr00071	Metabolic pathways - Fusarium graminearum|Biosynthesis of secondary metabolites - Fusarium graminearum|Biosynthesis of antibiotics - Fusarium graminearum|Tyrosine metabolism - Fusarium graminearum|Glycolysis / Gluconeogenesis - Fusarium graminearum|Fatty acid degradation - Fusarium graminearum	chr1:7416738-7418051	6	1666	0.325557	107.333	0.325557	107.333	-8.36497	2.67787e-121	9.37806e-119	DOWN	FGSG_02291		FGSG_02291
23549664	FGSG_02281	hypothetical protein	GO:0016020|GO:0005215|GO:0022857|GO:0016021|GO:0015075|GO:0015140	membrane|transporter activity|transmembrane transporter activity|integral component of membrane|ion transmembrane transporter activity|malate transmembrane transporter activity	-	-	-	-	chr1:7387706-7389173	335	2442	15.0316	130.106	15.0316	130.106	-3.11362	7.26998e-55	2.48746e-53	DOWN	FGSG_02281		FGSG_02281
23549609	FGSG_02221	hypothetical protein	-	-	-	-	-	-	chr1:7208272-7208821	11	438	1.31738	62.2858	1.31738	62.2858	-5.56316	6.62727e-65	3.24736e-63	DOWN			FGSG_02221
23549591	FGSG_02201	hypothetical protein	GO:0016020|GO:0016021	membrane|integral component of membrane	-	-	-	-	chr1:7162598-7163556	40	322	3.03898	29.0479	3.03898	29.0479	-3.25677	7.22097e-38	1.37348e-36	DOWN	FGSG_02201		FGSG_02201
23549529	FGSG_02134	hypothetical protein	-	-	-	-	-	-	chr1:6988648-6989374	1	17	0.122026	2.46222	0.122026	2.46222	-4.3347	2.47519e-06	8.20951e-06	DOWN			FGSG_02134
23549496	FGSG_02098	hypothetical protein	GO:0051087	chaperone binding	-	-	-	-	chr1:6894230-6895612	966	2638	46.0089	149.187	46.0089	149.187	-1.69714	1.19255e-25	1.3935e-24	DOWN			FGSG_02098
23549485	FGSG_02087	hypothetical protein	GO:0003824|GO:0016491	catalytic activity|oxidoreductase activity	-	-	-	-	chr1:6863402-6865144	99	762	4.44216	40.5982	4.44216	40.5982	-3.19208	1.1924e-47	3.11358e-46	DOWN	FGSG_02087		FGSG_02087
23549483	FGSG_02085	hypothetical protein	-	-	-	-	-	-	chr1:6858747-6860375	0	18	0	0.88878	0	0.88878	#NAME?	2.47519e-06	8.20951e-06	DOWN	FGSG_02085		FGSG_02085
23549475	FGSG_02077	hypothetical protein	-	-	-	-	-	-	chr1:6826679-6827762	4754	46105	304.912	3511.2	304.912	3511.2	-3.5255	7.18022e-71	4.07119e-69	DOWN	FGSG_02077		FGSG_02077
23549471	FGSG_02073	lysophospholipase 2	GO:0003824|GO:0008152|GO:0016787|GO:0044237|GO:0006629|GO:0016788|GO:0044255|GO:0006644|GO:0016042|GO:0006796|GO:0052689|GO:0004622|GO:0009395	catalytic activity|metabolic process|hydrolase activity|cellular metabolic process|lipid metabolic process|hydrolase activity, acting on ester bonds|cellular lipid metabolic process|phospholipid metabolic process|lipid catabolic process|phosphate-containing compound metabolic process|carboxylic ester hydrolase activity|lysophospholipase activity|phospholipid catabolic process	K13333	lysophospholipase[3.1.1.5]	fgr00564	Glycerophospholipid metabolism - Fusarium graminearum	chr1:6816522-6818613	537	1767	18.1395	70.8728	18.1395	70.8728	-1.96609	5.20809e-30	7.23602e-29	DOWN	FGSG_02073		FGSG_02073
23549451	FGSG_02052	hypothetical protein	-	-	-	-	-	-	chr1:6761163-6763044	2	104	0.0718598	4.43759	0.0718598	4.43759	-5.94845	3.33101e-28	4.31582e-27	DOWN	FGSG_02052		FGSG_02052
23549450	FGSG_02051	superoxide dismutase	GO:0003824|GO:0016491|GO:0004784|GO:0043169|GO:0046872	catalytic activity|oxidoreductase activity|superoxide dismutase activity|cation binding|metal ion binding	K04564	superoxide dismutase, Fe-Mn family[1.15.1.1]	fgr04146	Peroxisome - Fusarium graminearum	chr1:6758873-6760031	399	17194	25.3688	1298.06	25.3688	1298.06	-5.67716	1.34766e-126	6.41862e-124	DOWN	FGSG_02051		FGSG_02051
23549449	FGSG_02050	hypothetical protein	-	-	-	-	-	-	chr1:6757645-6758531	1	3634	0.0789148	340.389	0.0789148	340.389	-12.0746	7.71831e-154	9.19019e-151	DOWN	FGSG_02050		FGSG_02050
23549437	FGSG_02038	hypothetical protein	-	-	-	-	-	-	chr1:6721399-6722377	70	1240	4.70983	99.0642	4.70983	99.0642	-4.39462	1.10803e-73	6.94387e-72	DOWN			FGSG_02038
23549433	FGSG_02034	alcohol dehydrogenase 1	GO:0003824|GO:0016491|GO:0043169|GO:0046872|GO:0008270	catalytic activity|oxidoreductase activity|cation binding|metal ion binding|zinc ion binding	K13953	alcohol dehydrogenase, propanol-preferring[1.1.1.1]	fgr01100|fgr01110|fgr01130|fgr00350|fgr00010|fgr00071	Metabolic pathways - Fusarium graminearum|Biosynthesis of secondary metabolites - Fusarium graminearum|Biosynthesis of antibiotics - Fusarium graminearum|Tyrosine metabolism - Fusarium graminearum|Glycolysis / Gluconeogenesis - Fusarium graminearum|Fatty acid degradation - Fusarium graminearum	chr1:6710838-6712403	63	291	2.9348	16.0961	2.9348	16.0961	-2.45538	1.54831e-27	1.95294e-26	DOWN	FGSG_02034		FGSG_02034
23549418	FGSG_02019	hypothetical protein	GO:0016020|GO:0016021	membrane|integral component of membrane	K18693	diacylglycerol diphosphate phosphatase / phosphatidate phosphatase[3.1.3.4]	fgr01110|fgr00564|fgr00561	Biosynthesis of secondary metabolites - Fusarium graminearum|Glycerophospholipid metabolism - Fusarium graminearum|Glycerolipid metabolism - Fusarium graminearum	chr1:6666168-6667383	41	353	2.30631	23.5774	2.30631	23.5774	-3.35375	4.71626e-40	9.55043e-39	DOWN	FGSG_02019		FGSG_02019
23549401	FGSG_02001	hypothetical protein	GO:0003824|GO:0008152|GO:0009058|GO:0016829|GO:0044237|GO:0006629|GO:0044255|GO:0006644|GO:0008654|GO:0008610|GO:0006796|GO:0016831|GO:0004609	catalytic activity|metabolic process|biosynthetic process|lyase activity|cellular metabolic process|lipid metabolic process|cellular lipid metabolic process|phospholipid metabolic process|phospholipid biosynthetic process|lipid biosynthetic process|phosphate-containing compound metabolic process|carboxy-lyase activity|phosphatidylserine decarboxylase activity	K01613	phosphatidylserine decarboxylase[4.1.1.65]	fgr01100|fgr01110|fgr00564	Metabolic pathways - Fusarium graminearum|Biosynthesis of secondary metabolites - Fusarium graminearum|Glycerophospholipid metabolism - Fusarium graminearum	chr1:6599727-6601299	72	4197	3.53664	244.787	3.53664	244.787	-6.113	7.64163e-122	2.8434e-119	DOWN	FGSG_02001		FGSG_02001
23549380	FGSG_01976	hypothetical protein	-	-	K01876	aspartyl-tRNA synthetase[6.1.1.12]	fgr00970	Aminoacyl-tRNA biosynthesis - Fusarium graminearum	chr1:6529097-6532455	561	3655	11.9126	92.1559	11.9126	92.1559	-2.95158	9.70542e-53	3.08167e-51	DOWN	FGSG_01976		FGSG_01976
23549371	FGSG_01965	hypothetical protein	-	-	-	-	-	-	chr1:6492300-6493985	555	4388	22.7349	213.431	22.7349	213.431	-3.23079	9.86329e-60	3.99463e-58	DOWN			FGSG_01965
23549326	FGSG_01915	hypothetical protein	GO:0003676|GO:0003677	nucleic acid binding|DNA binding	-	-	-	-	chr1:6298724-6299884	1612	6496	91.4575	437.614	91.4575	437.614	-2.25849	1.54681e-38	2.99478e-37	DOWN	FGSG_01915		FGSG_01915
23549324	FGSG_01913	hypothetical protein	-	-	-	-	-	-	chr1:6286281-6287664	5	27	0.25709	1.64853	0.25709	1.64853	-2.68084	1.61919e-07	6.08e-07	DOWN	FGSG_01913		FGSG_01913
23549289	FGSG_01877	hypothetical protein	GO:0003676	nucleic acid binding	-	-	-	-	chr1:6185706-6188586	6777	18415	200.449	646.739	200.449	646.739	-1.68995	9.78017e-27	1.19561e-25	DOWN	FGSG_01877		FGSG_01877
23549279	FGSG_01867	hypothetical protein	GO:0003824|GO:0016491	catalytic activity|oxidoreductase activity	-	-	-	-	chr1:6151234-6153693	1133	1978	30.3376	62.8881	30.3376	62.8881	-1.05168	1.52058e-14	1.00363e-13	DOWN	FGSG_01867		FGSG_01867
23549251	FGSG_01838	hypothetical protein	-	-	-	-	-	-	chr1:6006676-6008165	5158	21966	228.025	1153.03	228.025	1153.03	-2.33817	8.53888e-41	1.78686e-39	DOWN			FGSG_01838
23549238	FGSG_01824	hypothetical protein	-	-	-	-	-	-	chr1:5964701-5965906	0	29	0	2.29804	0	2.29804	#NAME?	7.42892e-10	3.42853e-09	DOWN			FGSG_01824
23549236	FGSG_01822	hypothetical protein	GO:0016020|GO:0016021	membrane|integral component of membrane	-	-	-	-	chr1:5960729-5961592	0	152	0	14.7315	0	14.7315	#NAME?	7.45169e-37	1.36925e-35	DOWN	FGSG_01822		FGSG_01822
23549220	FGSG_01805	hypothetical protein	GO:0003824|GO:0016491|GO:0048037|GO:0016614|GO:0050662|GO:0000166|GO:0050660	catalytic activity|oxidoreductase activity|cofactor binding|oxidoreductase activity, acting on CH-OH group of donors|coenzyme binding|nucleotide binding|flavin adenine dinucleotide binding	-	-	-	-	chr1:5923316-5925182	3	34	0.109785	1.47736	0.109785	1.47736	-3.75027	3.00325e-10	1.44134e-09	DOWN	FGSG_01805		FGSG_01805
23549166	FGSG_01747	hypothetical protein	-	-	-	-	-	-	chr1:5770578-5771603	267	4493	17.1416	342.505	17.1416	342.505	-4.32055	1.58908e-85	1.50168e-83	DOWN	FGSG_01747		FGSG_01747
23549163	FGSG_01744	hypothetical protein	-	-	-	-	-	-	chr1:5763031-5764542	32	206	1.86866	14.2835	1.86866	14.2835	-2.93428	2.10801e-28	2.75826e-27	DOWN			FGSG_01744
23549130	FGSG_01705	hypothetical protein	-	-	-	-	-	-	chr1:5648823-5650761	434	7952	15.5705	338.752	15.5705	338.752	-4.44334	1.41087e-91	1.64699e-89	DOWN	FGSG_01705		FGSG_01705
23549128	FGSG_01702	hypothetical protein	-	-	-	-	-	-	chr1:5639895-5641829	502	4819	17.5234	199.739	17.5234	199.739	-3.51076	9.51052e-67	4.77813e-65	DOWN			FGSG_01702
23549123	FGSG_01696	hypothetical protein	-	-	-	-	-	-	chr1:5625833-5626357	35	226	4.39135	33.6688	4.39135	33.6688	-2.93867	1.24674e-29	1.6985e-28	DOWN			FGSG_01696
23549122	FGSG_01695	hypothetical protein	-	-	-	-	-	-	chr1:5624674-5625559	11	407	0.991187	43.5467	0.991187	43.5467	-5.45726	2.47457e-62	1.13326e-60	DOWN			FGSG_01695
23549068	FGSG_01638	hypothetical protein	GO:0008152|GO:0005623|GO:0009058|GO:0003700|GO:0005622|GO:0006807|GO:0044237|GO:0000981|GO:0043169|GO:0006139|GO:0006725|GO:0003676|GO:0043231|GO:0005634|GO:0003677|GO:0046872|GO:0016070|GO:0006351|GO:0008270	metabolic process|cell|biosynthetic process|transcription factor activity, sequence-specific DNA binding|intracellular|nitrogen compound metabolic process|cellular metabolic process|RNA polymerase II transcription factor activity, sequence-specific DNA binding|cation binding|nucleobase-containing compound metabolic process|cellular aromatic compound metabolic process|nucleic acid binding|intracel…	-	-	-	-	chr1:5441646-5444763	564	983	12.6105	26.0975	12.6105	26.0975	-1.04928	9.46878e-14	5.91836e-13	DOWN	FGSG_01638		FGSG_01638
23549066	FGSG_01636	hypothetical protein	-	-	-	-	-	-	chr1:5431294-5433011	341	1252	13.814	60.2228	13.814	60.2228	-2.12418	5.4468e-32	8.17845e-31	DOWN	FGSG_01636		FGSG_01636
23549029	FGSG_01596	hypothetical protein	GO:0003824|GO:0008152|GO:0016787|GO:0005975|GO:0016798|GO:0004553	catalytic activity|metabolic process|hydrolase activity|carbohydrate metabolic process|hydrolase activity, acting on glycosyl bonds|hydrolase activity, hydrolyzing O-glycosyl compounds	-	-	-	-	chr1:5291267-5292664	182	1181	10.0404	77.3612	10.0404	77.3612	-2.94579	3.49516e-47	9.02753e-46	DOWN	FGSG_01596		FGSG_01596
23549027	FGSG_01594	hypothetical protein	-	-	-	-	-	-	chr1:5288891-5289632	25	7534	2.21931	794.144	2.21931	794.144	-8.48315	2.01221e-169	3.99323e-166	DOWN	FGSG_01594		FGSG_01594
23549020	FGSG_01587	hypothetical protein	-	-	-	-	-	-	chr1:5250232-5252443	72	3391	2.28121	127.571	2.28121	127.571	-5.80535	5.60525e-113	1.45091e-110	DOWN	FGSG_01587		FGSG_01587
23548982	FGSG_01548	hypothetical protein	GO:0016020|GO:0016021	membrane|integral component of membrane	-	-	-	-	chr1:5101221-5102585	2090	5516	100.856	316.06	100.856	316.06	-1.64791	1.41011e-25	1.64288e-24	DOWN			FGSG_01548
23548958	FGSG_01523	NAD(P)H-dependent D-xylose reductase	GO:0003824|GO:0016491	catalytic activity|oxidoreductase activity	K17743	D-xylose reductase[1.1.1.307]	fgr01100|fgr00040	Metabolic pathways - Fusarium graminearum|Pentose and glucuronate interconversions - Fusarium graminearum	chr1:5025956-5027818	261	1671	11.3704	86.4375	11.3704	86.4375	-2.92637	7.11516e-49	1.95659e-47	DOWN	FGSG_01523		FGSG_01523
23548948	FGSG_01513	hypothetical protein	GO:0016020|GO:0016021	membrane|integral component of membrane	-	-	-	-	chr1:4997797-4998432	159	1462	18.0886	197.491	18.0886	197.491	-3.44863	1.90182e-58	7.54834e-57	DOWN			FGSG_01513
23548898	FGSG_01462	hypothetical protein	GO:0016020|GO:0048037|GO:0016021	membrane|cofactor binding|integral component of membrane	-	-	-	-	chr1:4848272-4849081	776	2743	63.1049	264.861	63.1049	264.861	-2.06941	5.74332e-33	8.9863e-32	DOWN	FGSG_01462		FGSG_01462
23548897	FGSG_01461	hypothetical protein	-	-	-	-	-	-	chr1:4846021-4847926	801	4775	28.6749	202.971	28.6749	202.971	-2.82341	1.74394e-50	5.11454e-49	DOWN	FGSG_01461		FGSG_01461
23548887	FGSG_01450	hypothetical protein	GO:0005623|GO:0005622|GO:0007165|GO:0035556|GO:0003676|GO:0019722	cell|intracellular|signal transduction|intracellular signal transduction|nucleic acid binding|calcium-mediated signaling	-	-	-	-	chr1:4816208-4817500	1525	13597	77.6887	822.474	77.6887	822.474	-3.40419	2.66622e-67	1.36839e-65	DOWN	FGSG_01450		FGSG_01450
23548878	FGSG_01440	hypothetical protein	GO:0016020|GO:0005215|GO:0022857|GO:0016021|GO:0015267|GO:0015075|GO:0005216	membrane|transporter activity|transmembrane transporter activity|integral component of membrane|channel activity|ion transmembrane transporter activity|ion channel activity	-	-	-	-	chr1:4770071-4771080	0	35	0	3.09314	0	3.09314	#NAME?	1.63617e-11	8.75983e-11	DOWN			FGSG_01440
23548845	FGSG_01404	hypothetical protein	GO:0016020|GO:0016021	membrane|integral component of membrane	-	-	-	-	chr1:4623984-4625576	785	2608	33.7739	133.232	33.7739	133.232	-1.97997	4.40669e-31	6.4381e-30	DOWN	FGSG_01404		FGSG_01404
23548844	FGSG_01403	hypothetical protein	GO:0003824|GO:0016491|GO:0048037|GO:0097367|GO:0000166|GO:0016651|GO:0010181|GO:0003955	catalytic activity|oxidoreductase activity|cofactor binding|carbohydrate derivative binding|nucleotide binding|oxidoreductase activity, acting on NAD(P)H|FMN binding|NAD(P)H dehydrogenase (quinone) activity	K03809	NAD(P)H dehydrogenase (quinone)[1.6.5.2]	fgr01110|fgr00130	Biosynthesis of secondary metabolites - Fusarium graminearum|Ubiquinone and other terpenoid-quinone biosynthesis - Fusarium graminearum	chr1:4620761-4622459	2136	15808	95.9741	843.375	95.9741	843.375	-3.13546	2.52102e-60	1.05696e-58	DOWN	FGSG_01403		FGSG_01403
23548793	FGSG_01350	hypothetical protein	GO:0003676	nucleic acid binding	-	-	-	-	chr1:4466648-4468941	971	4126	27.8812	140.674	27.8812	140.674	-2.33499	3.25406e-39	6.47928e-38	DOWN			FGSG_01350
23548789	FGSG_01346	enolase	GO:0003824|GO:0008152|GO:0005623|GO:0005622|GO:0006807|GO:0016829|GO:0044237|GO:0005975|GO:0043169|GO:0005737|GO:0006139|GO:1901135|GO:0006725|GO:0000015|GO:0005829|GO:0006796|GO:0046872|GO:0016052|GO:0016310|GO:0000287|GO:0006096|GO:0004634|GO:0009117|GO:0019752|GO:0046496|GO:0006090|GO:0046034	catalytic activity|metabolic process|cell|intracellular|nitrogen compound metabolic process|lyase activity|cellular metabolic process|carbohydrate metabolic process|cation binding|cytoplasm|nucleobase-containing compound metabolic process|carbohydrate derivative metabolic process|cellular aromatic compound metabolic process|phosphopyruvate hydratase complex|cytosol|phosphate-containing compound m…	K01689	enolase[4.2.1.11]	fgr01100|fgr01110|fgr01130|fgr01230|fgr01200|fgr00010|fgr03018|fgr00680	Metabolic pathways - Fusarium graminearum|Biosynthesis of secondary metabolites - Fusarium graminearum|Biosynthesis of antibiotics - Fusarium graminearum|Biosynthesis of amino acids - Fusarium graminearum|Carbon metabolism - Fusarium graminearum|Glycolysis / Gluconeogenesis - Fusarium graminearum|RNA degradation - Fusarium graminearum|Methane metabolism - Fusarium graminearum	chr1:4455417-4457808	39211	80540	1594.33	3888.43	1594.33	3888.43	-1.28623	2.94339e-19	2.51233e-18	DOWN			FGSG_01346
23548784	FGSG_01341	hypothetical protein	GO:0003676	nucleic acid binding	-	-	-	-	chr1:4439264-4441458	1525	5397	46.8305	196.79	46.8305	196.79	-2.07114	2.8182e-34	4.67358e-33	DOWN			FGSG_01341
23548758	FGSG_01315	hypothetical protein	-	-	-	-	-	-	chr1:4353200-4354226	333	2017	25.8054	185.594	25.8054	185.594	-2.84641	3.23477e-48	8.63597e-47	DOWN	FGSG_01315		FGSG_01315
23548754	FGSG_01311	hypothetical protein	GO:0016020|GO:0005215|GO:0022857|GO:0016021	membrane|transporter activity|transmembrane transporter activity|integral component of membrane	-	-	-	-	chr1:4331478-4334073	896	9689	23.3925	300.358	23.3925	300.358	-3.68256	5.96713e-73	3.64362e-71	DOWN	FGSG_01311		FGSG_01311
23548753	FGSG_01310	hypothetical protein	GO:0003676	nucleic acid binding	-	-	-	-	chr1:4327395-4331036	1203	3289	23.9039	77.5993	23.9039	77.5993	-1.6988	6.11018e-26	7.2105e-25	DOWN	FGSG_01310		FGSG_01310
23548745	FGSG_01301	hypothetical protein	-	-	-	-	-	-	chr1:4292274-4294418	861	5592	26.4401	203.9	26.4401	203.9	-2.94707	1.09876e-53	3.61406e-52	DOWN			FGSG_01301
23548742	FGSG_01298	hypothetical protein	GO:0003676	nucleic acid binding	-	-	-	-	chr1:4276722-4277612	525	2346	38.8122	205.934	38.8122	205.934	-2.4076	1.59391e-39	3.18969e-38	DOWN			FGSG_01298
23548734	FGSG_01289	hypothetical protein	GO:0016020|GO:0016021	membrane|integral component of membrane	-	-	-	-	chr1:4248303-4250789	1279	5946	35.2058	194.339	35.2058	194.339	-2.46469	3.19515e-43	7.2191e-42	DOWN			FGSG_01289
23548722	FGSG_01277	hypothetical protein	-	-	-	-	-	-	chr1:4207108-4209500	3042	15539	90.2188	547.208	90.2188	547.208	-2.60059	6.34517e-47	1.62827e-45	DOWN	FGSG_01277		FGSG_01277
23548712	FGSG_01267	hypothetical protein	-	-	-	-	-	-	chr1:4169790-4170968	586	12206	36.4837	902.33	36.4837	902.33	-4.62833	5.69469e-98	8.3712e-96	DOWN	FGSG_01267		FGSG_01267
23548648	FGSG_01199	glucosamine-fructose-6-phosphate aminotransferase	-	-	K00820	glucosamine--fructose-6-phosphate aminotransferase (isomerizing)[2.6.1.16]	fgr01100|fgr01130|fgr00520|fgr00250	Metabolic pathways - Fusarium graminearum|Biosynthesis of antibiotics - Fusarium graminearum|Amino sugar and nucleotide sugar metabolism - Fusarium graminearum|Alanine, aspartate and glutamate metabolism - Fusarium graminearum	chr1:3946189-3949350	10342	32573	259.515	970.524	259.515	970.524	-1.90295	3.47666e-31	5.0981e-30	DOWN	FGSG_01199		FGSG_01199
23548640	FGSG_01191	hypothetical protein	GO:0008152|GO:0006807|GO:0044237|GO:0051726|GO:0007049|GO:0006796|GO:0019901|GO:0016310|GO:0006464|GO:0000079|GO:0045859	metabolic process|nitrogen compound metabolic process|cellular metabolic process|regulation of cell cycle|cell cycle|phosphate-containing compound metabolic process|protein kinase binding|phosphorylation|cellular protein modification process|regulation of cyclin-dependent protein serine/threonine kinase activity|regulation of protein kinase activity	-	-	-	-	chr1:3912188-3913189	2333	6012	153.368	469.277	153.368	469.277	-1.61344	6.00766e-25	6.74206e-24	DOWN	FGSG_01191		FGSG_01191
23548612	FGSG_01163	hypothetical protein	-	-	-	-	-	-	chr1:3806857-3809721	4930	9196	119.214	264.04	119.214	264.04	-1.14721	9.73951e-17	7.34442e-16	DOWN			FGSG_01163
23548611	FGSG_01162	hypothetical protein	GO:0016020|GO:0005215|GO:0022857|GO:0016021|GO:0015075|GO:0008324	membrane|transporter activity|transmembrane transporter activity|integral component of membrane|ion transmembrane transporter activity|cation transmembrane transporter activity	-	-	-	-	chr1:3796823-3799546	1098	3663	28.9996	114.873	28.9996	114.873	-1.98593	1.0836e-31	1.61887e-30	DOWN	FGSG_01162		FGSG_01162
23548608	FGSG_01159	hypothetical protein	GO:0003676|GO:0003723	nucleic acid binding|RNA binding	-	-	-	-	chr1:3779259-3781475	144	1143	4.61796	43.5235	4.61796	43.5235	-3.23647	2.5641e-52	7.90951e-51	DOWN	FGSG_01159		FGSG_01159
23548593	FGSG_01144	hypothetical protein	-	-	-	-	-	-	chr1:3736548-3741879	1510	4246	23.3647	78.0107	23.3647	78.0107	-1.73934	3.12844e-27	3.90875e-26	DOWN	FGSG_01144		FGSG_01144
23548526	FGSG_01069	hypothetical protein	GO:0003824|GO:0008152|GO:0005623|GO:0005622|GO:0006807|GO:0016829|GO:0044237|GO:0097367|GO:0005737|GO:0000166|GO:0006139|GO:0006725|GO:0006796|GO:0047453|GO:0052855|GO:0009117|GO:0005524|GO:0046496	catalytic activity|metabolic process|cell|intracellular|nitrogen compound metabolic process|lyase activity|cellular metabolic process|carbohydrate derivative binding|cytoplasm|nucleotide binding|nucleobase-containing compound metabolic process|cellular aromatic compound metabolic process|phosphate-containing compound metabolic process|ATP-dependent NAD(P)H-hydrate dehydratase activity|ADP-depende…	-	-	-	-	chr1:3523030-3524444	194	1034	10.3977	65.8031	10.3977	65.8031	-2.6619	5.16672e-41	1.08693e-39	DOWN	FGSG_01069		FGSG_01069
23548525	FGSG_01068	hypothetical protein	-	-	-	-	-	-	chr1:3520070-3522045	1361	7253	50.7638	321.221	50.7638	321.221	-2.6617	4.72026e-48	1.25176e-46	DOWN	FGSG_01068		FGSG_01068
23548502	FGSG_01045	hypothetical protein	-	-	-	-	-	-	chr1:3429700-3431334	990	5437	46.0531	300.313	46.0531	300.313	-2.7051	5.76193e-48	1.52123e-46	DOWN			FGSG_01045
23548488	FGSG_01031	hypothetical protein	GO:0016020|GO:0016021	membrane|integral component of membrane	K05770	benzodiazapine receptor[-]	-	-	chr1:3379592-3380885	431	6988	24.0592	463.179	24.0592	463.179	-4.26691	1.35317e-86	1.32067e-84	DOWN			FGSG_01031
23548447	FGSG_00986	hypothetical protein	GO:0008289|GO:0043169|GO:0005543|GO:0046872|GO:0005544|GO:0005509	lipid binding|cation binding|phospholipid binding|metal ion binding|calcium-dependent phospholipid binding|calcium ion binding	-	-	-	-	chr1:3256197-3258020	597	5281	22.8364	239.862	22.8364	239.862	-3.39279	3.51535e-64	1.70846e-62	DOWN			FGSG_00986
23548438	FGSG_00975	hypothetical protein	-	-	-	-	-	-	chr1:3206599-3209941	602	1867	15.334	56.4668	15.334	56.4668	-1.88067	1.52717e-28	2.00707e-27	DOWN	FGSG_00975		FGSG_00975
23548437	FGSG_00974	hypothetical protein	-	-	-	-	-	-	chr1:3202011-3205498	1774	7471	34.1077	170.557	34.1077	170.557	-2.32208	4.60682e-40	9.3447e-39	DOWN			FGSG_00974
23548366	FGSG_00900	hypothetical protein	-	-	-	-	-	-	chr1:2952233-2953882	481	3880	22.1717	212.362	22.1717	212.362	-3.25973	5.31587e-60	2.18262e-58	DOWN	FGSG_00900		FGSG_00900
23548346	FGSG_00878	hypothetical protein	-	-	-	-	-	-	chr1:2864814-2865668	10	571	0.770447	52.2333	0.770447	52.2333	-6.08313	8.20534e-76	5.51983e-74	DOWN	FGSG_00878		FGSG_00878
23548318	FGSG_00849	hypothetical protein	GO:0016020|GO:0005623|GO:0005886|GO:0016021	membrane|cell|plasma membrane|integral component of membrane	-	-	-	-	chr1:2770125-2771743	3255	23758	132.431	1147.73	132.431	1147.73	-3.11547	6.23743e-60	2.5522e-58	DOWN	FGSG_00849		FGSG_00849
23548306	FGSG_00836	hypothetical protein	GO:0003676|GO:0003723	nucleic acid binding|RNA binding	-	-	-	-	chr1:2716811-2719633	696	6645	16.7136	189.473	16.7136	189.473	-3.5029	1.46918e-67	7.6726e-66	DOWN	FGSG_00836		FGSG_00836
23548289	FGSG_00817	hypothetical protein	-	-	-	-	-	-	chr1:2651189-2653539	354	1791	10.3774	62.3405	10.3774	62.3405	-2.58673	2.73339e-42	5.99383e-41	DOWN			FGSG_00817
23548288	FGSG_00815	peptide methionine sulfoxide reductase msrA 1	GO:0003824|GO:0016491|GO:0016671|GO:0008113	catalytic activity|oxidoreductase activity|oxidoreductase activity, acting on a sulfur group of donors, disulfide as acceptor|peptide-methionine (S)-S-oxide reductase activity	-	-	-	-	chr1:2634453-2635350	1273	2441	99.8242	227.283	99.8242	227.283	-1.18703	6.5675e-17	5.00315e-16	DOWN	FGSG_00815		FGSG_00815
23548267	FGSG_00793	hypothetical protein	-	-	-	-	-	-	chr1:2559945-2560772	104	8194	8.82795	825.87	8.82795	825.87	-6.54769	2.69752e-140	2.14129e-137	DOWN			FGSG_00793
23548263	FGSG_00788	hypothetical protein	GO:0016020|GO:0016021	membrane|integral component of membrane	-	-	-	-	chr1:2544391-2545266	109	186	8.67128	17.5696	8.67128	17.5696	-1.01876	1.75453e-09	7.83321e-09	DOWN	FGSG_00788		FGSG_00788
23548248	FGSG_00773	hypothetical protein	GO:0016020|GO:0005215|GO:0022857|GO:0016021|GO:0015075|GO:0008324|GO:0046873|GO:0005375	membrane|transporter activity|transmembrane transporter activity|integral component of membrane|ion transmembrane transporter activity|cation transmembrane transporter activity|metal ion transmembrane transporter activity|copper ion transmembrane transporter activity	K14686	solute carrier family 31 (copper transporter), member 1[-]	-	-	chr1:2509866-2510506	167	12356	19.1977	1686.56	19.1977	1686.56	-6.457	4.56209e-143	4.17852e-140	DOWN	FGSG_00773		FGSG_00773
23548215	FGSG_00738	hypothetical protein	GO:0016020|GO:0016021|GO:0061817	membrane|integral component of membrane|endoplasmic reticulum-plasma membrane tethering	-	-	-	-	chr1:2418189-2422199	74	1568	1.32204	33.2622	1.32204	33.2622	-4.65304	2.08822e-81	1.71479e-79	DOWN	FGSG_00738		FGSG_00738
23548197	FGSG_00720	hypothetical protein	-	-	-	-	-	-	chr1:2354809-2357034	1495	9821	47.3895	369.648	47.3895	369.648	-2.96351	1.03711e-55	3.70836e-54	DOWN	FGSG_00720		FGSG_00720
23548191	FGSG_00714	hypothetical protein	GO:0016020|GO:0016021	membrane|integral component of membrane	-	-	-	-	chr1:2330300-2332600	2322	13123	69.7445	468.028	69.7445	468.028	-2.74644	2.0004e-50	5.83794e-49	DOWN	FGSG_00714		FGSG_00714
23548177	FGSG_00698	hypothetical protein	-	-	-	-	-	-	chr1:2253899-2255257	202	1374	9.79079	79.076	9.79079	79.076	-3.01374	1.80901e-49	5.06822e-48	DOWN	FGSG_00698		FGSG_00698
23548166	FGSG_00687	hypothetical protein	-	-	-	-	-	-	chr1:2206573-2207133	1	18	0.219646	4.69276	0.219646	4.69276	-4.41718	1.3552e-06	4.63022e-06	DOWN			FGSG_00687
23548160	FGSG_00681	hypothetical protein	-	-	-	-	-	-	chr1:2194646-2195140	1866	12359	278.714	2191.91	278.714	2191.91	-2.97533	4.00088e-56	1.44359e-54	DOWN			FGSG_00681
23548144	FGSG_00663	hypothetical protein	GO:0016020|GO:0016021	membrane|integral component of membrane	-	-	-	-	chr1:2136888-2140036	711	15854	15.1369	400.771	15.1369	400.771	-4.72664	2.23151e-101	3.8508e-99	DOWN			FGSG_00663
23548084	FGSG_00599	hypothetical protein	-	-	-	-	-	-	chr1:1906760-1907248	12	114	1.61647	18.2337	1.61647	18.2337	-3.49569	2.38726e-24	2.61742e-23	DOWN	FGSG_00599		FGSG_00599
23548075	FGSG_00590	hypothetical protein	GO:0003824|GO:0016491|GO:0030246|GO:0016705|GO:0043169|GO:0016706|GO:0031418|GO:0046872|GO:0005506	catalytic activity|oxidoreductase activity|carbohydrate binding|oxidoreductase activity, acting on paired donors, with incorporation or reduction of molecular oxygen|cation binding|oxidoreductase activity, acting on paired donors, with incorporation or reduction of molecular oxygen, 2-oxoglutarate as one donor, and incorporation of one atom each of oxygen into both donors|L-ascorbic acid binding|…	-	-	-	-	chr1:1876683-1878721	195	2270	6.46433	89.3523	6.46433	89.3523	-3.78893	5.01835e-69	2.75361e-67	DOWN			FGSG_00590
23548069	FGSG_00584	hypothetical protein	GO:0003676	nucleic acid binding	-	-	-	-	chr1:1854319-1857768	959	6773	18.3099	153.546	18.3099	153.546	-3.06798	6.10492e-57	2.2931e-55	DOWN	FGSG_00584		FGSG_00584
23548027	FGSG_00539	siderophore iron transporter mirB	GO:0016020|GO:0016021	membrane|integral component of membrane	-	-	-	-	chr1:1692821-1694969	86	457	2.78917	17.5988	2.78917	17.5988	-2.65757	2.41839e-34	4.02176e-33	DOWN			FGSG_00539
23547981	FGSG_00492	hypothetical protein	-	-	-	-	-	-	chr1:1546508-1547772	6514	48597	354.608	3141.24	354.608	3141.24	-3.14704	7.10653e-61	3.00062e-59	DOWN	FGSG_00492		FGSG_00492
23547942	FGSG_00453	hypothetical protein	-	-	-	-	-	-	chr1:1446780-1447475	11	382	1.13389	46.7563	1.13389	46.7563	-5.36581	3.36552e-60	1.39143e-58	DOWN			FGSG_00453
23547933	FGSG_00444	hypothetical protein	GO:0043169|GO:0046872|GO:0005509	cation binding|metal ion binding|calcium ion binding	-	-	-	-	chr1:1421996-1423549	891	3482	45.9953	213.43	45.9953	213.43	-2.21421	2.4684e-36	4.41309e-35	DOWN			FGSG_00444
23547838	FGSG_00347	hypothetical protein	-	-	-	-	-	-	chr1:1109071-1110231	12	92	0.680837	6.19776	0.680837	6.19776	-3.18637	2.12555e-19	1.83398e-18	DOWN			FGSG_00347
23547830	FGSG_00338	hypothetical protein	GO:0016020|GO:0016021	membrane|integral component of membrane	-	-	-	-	chr1:1061848-1064244	3094	5645	86.8718	188.197	86.8718	188.197	-1.11529	4.0813e-16	2.97223e-15	DOWN	FGSG_00338		FGSG_00338
23547813	FGSG_00321	hypothetical protein	GO:0003824|GO:0016491	catalytic activity|oxidoreductase activity	-	-	-	-	chr1:1003855-1005048	451	5361	25.9452	366.2	25.9452	366.2	-3.81909	1.35918e-74	8.84358e-73	DOWN	FGSG_00321		FGSG_00321
23547778	FGSG_00285	hypothetical protein	-	-	-	-	-	-	chr1:890640-892054	1077	12296	51.934	704.029	51.934	704.029	-3.76089	1.82187e-75	1.21871e-73	DOWN	FGSG_00285		FGSG_00285
23547770	FGSG_00277	hypothetical protein	-	-	-	-	-	-	chr1:861664-862083	157	739	24.6228	137.617	24.6228	137.617	-2.4826	1.23084e-35	2.14577e-34	DOWN	FGSG_00277		FGSG_00277
23547765	FGSG_00272	hypothetical protein	GO:0043169|GO:0046872|GO:0008270	cation binding|metal ion binding|zinc ion binding	-	-	-	-	chr1:848729-849821	43	553	2.95967	45.195	2.95967	45.195	-3.93265	4.6067e-54	1.53647e-52	DOWN			FGSG_00272
23547755	FGSG_00262	hypothetical protein	-	-	-	-	-	-	chr1:816327-817406	4	13	0.254596	0.98236	0.254596	0.98236	-1.94804	0.00200946	0.00439748	DOWN	FGSG_00262		FGSG_00262
23547753	FGSG_00260	hypothetical protein	-	-	-	-	-	-	chr1:810407-811074	2517	12500	268.276	1581.97	268.276	1581.97	-2.55994	7.13795e-46	1.76331e-44	DOWN	FGSG_00260		FGSG_00260
23547725	FGSG_00227	hypothetical protein	GO:0008152|GO:0005623|GO:0009058|GO:0003700|GO:0005622|GO:0006807|GO:0044237|GO:0000981|GO:0043169|GO:0006139|GO:0006725|GO:0003676|GO:0043231|GO:0005634|GO:0003677|GO:0046872|GO:0016070|GO:0006351|GO:0008270	metabolic process|cell|biosynthetic process|transcription factor activity, sequence-specific DNA binding|intracellular|nitrogen compound metabolic process|cellular metabolic process|RNA polymerase II transcription factor activity, sequence-specific DNA binding|cation binding|nucleobase-containing compound metabolic process|cellular aromatic compound metabolic process|nucleic acid binding|intracel…	-	-	-	-	chr1:707991-710507	122	260	3.6004	9.1108	3.6004	9.1108	-1.33942	8.15941e-14	5.12416e-13	DOWN			FGSG_00227
23547628	FGSG_00118	hypothetical protein	GO:0016020|GO:0016021	membrane|integral component of membrane	-	-	-	-	chr1:395220-396738	3	73	0.134981	3.89996	0.134981	3.89996	-4.85263	1.35626e-21	1.31079e-20	DOWN	FGSG_00118		FGSG_00118
23547568	FGSG_00052	hypothetical protein	GO:0008152|GO:0005623|GO:0009058|GO:0003700|GO:0005622|GO:0006807|GO:0044237|GO:0000981|GO:0043169|GO:0006139|GO:0006725|GO:0003676|GO:0043231|GO:0005634|GO:0003677|GO:0046872|GO:0016070|GO:0006351|GO:0008270	metabolic process|cell|biosynthetic process|transcription factor activity, sequence-specific DNA binding|intracellular|nitrogen compound metabolic process|cellular metabolic process|RNA polymerase II transcription factor activity, sequence-specific DNA binding|cation binding|nucleobase-containing compound metabolic process|cellular aromatic compound metabolic process|nucleic acid binding|intracel…	-	-	-	-	chr1:219527-220686	4	73	0.263771	5.71526	0.263771	5.71526	-4.43746	8.90188e-22	8.69522e-21	DOWN			FGSG_00052
23547562	FGSG_00046	hypothetical protein	GO:0003824|GO:0016020|GO:0005215|GO:0022857|GO:0016787|GO:0097367|GO:0000166|GO:0016021|GO:0016817|GO:0016818|GO:0042626|GO:0016462|GO:0005524|GO:0016887|GO:0042623	catalytic activity|membrane|transporter activity|transmembrane transporter activity|hydrolase activity|carbohydrate derivative binding|nucleotide binding|integral component of membrane|hydrolase activity, acting on acid anhydrides|hydrolase activity, acting on acid anhydrides, in phosphorus-containing anhydrides|ATPase activity, coupled to transmembrane movement of substances|pyrophosphatase acti…	-	-	-	-	chr1:203559-208625	14	155	0.21258	2.7946	0.21258	2.7946	-3.71657	2.07838e-30	2.94962e-29	DOWN			FGSG_00046
23547559	FGSG_00043	hypothetical protein	GO:0003824|GO:0016491	catalytic activity|oxidoreductase activity	-	-	-	-	chr1:199051-200085	0	25	0	1.88919	0	1.88919	#NAME?	1.24618e-08	5.16652e-08	DOWN	FGSG_00043		FGSG_00043
