# Supplementary material for: Interplay of two transcription factors for recruitment of the chromatin remodeling complex modulates fungal nitrosative stress response
Source: Nat Commun. 2021 May 6;12:2576. doi: 10.1038/s41467-021-22831-8 (PMC8102577; doi:10.1038/s41467-021-22831-8)
Supplement: Supplementary file 9 — Supplementary Data 6 [file 41467_2021_22831_MOESM9_ESM.xlsx]

## Sheet: Supplementary Data 6 AreB up
Supplementary Data 6. The up-regulated genes in FgAreB mutant
gene id	gene name	description	GO_id	GO_term	KO_ID	KO_Description	kegg_id	kegg_term	locus	AreB_count	PH-1_count	AreB_FPKM	PH-1_FPKM	AreB	PH-1	log2FC	Pvalue	Qvalue	updown
23560840	FGSG_20001	5S ribosomal RNA	-	-	-	-	fgr03010|fgr03008	Ribosome - Fusarium graminearum|Ribosome biogenesis in eukaryotes - Fusarium graminearum	chr1:4300488-4300603	30	0	17.0356	0	17.0356	0	Inf	8.426e-06	2.62502e-05	UP
23560833	FGSG_14031	hypothetical protein	-	-	-	-	-	-	chr2:910-5313	449	108	7.88682	2.25252	7.88682	2.25252	1.8079	2.98378e-06	9.81432e-06	UP
23560829	FGSG_14027	hypothetical protein	-	-	-	-	-	-	chr4:795-1625	556	119	44.0717	11.2001	44.0717	11.2001	1.97634	4.79265e-08	1.89274e-07	UP
23560818	FGSG_14016	hypothetical protein	-	-	-	-	-	-	chr2:8768031-8770055	1358	534	47.4039	22.1334	47.4039	22.1334	1.09879	0.0247267	0.0438584	UP
23560814	FGSG_14012	hypothetical protein	-	-	-	-	-	-	chr2:8901226-8901819	76	12	10.4293	1.95536	10.4293	1.95536	2.41514	8.67712e-05	0.000235618	UP
23560813	FGSG_14011	hypothetical protein	-	-	-	-	-	-	chr2:8903114-8904654	160	21	7.50653	1.16984	7.50653	1.16984	2.68183	1.50376e-08	6.19774e-08	UP
23560801	FGSG_13999	hypothetical protein	-	-	-	-	-	-	chr3:7637743-7639761	160	44	5.22	1.70449	5.22	1.70449	1.61471	0.0016922	0.00375565	UP
23560781	FGSG_13978	hypothetical protein	-	-	-	-	-	-	chr3:7350902-7353416	235	68	7.9504	2.73162	7.9504	2.73162	1.54127	0.00100083	0.00230234	UP
23560780	FGSG_13977	hypothetical protein	-	-	-	-	-	-	chr3:7348302-7349078	42	8	3.5605	0.805294	3.5605	0.805294	2.14449	0.00834208	0.016329	UP
23560771	FGSG_13968	hypothetical protein	-	-	-	-	-	-	chr3:7251862-7253426	234	17	10.8622	0.936998	10.8622	0.936998	3.53513	1.08834e-15	7.709e-15	UP
23560760	FGSG_13957	hypothetical protein	-	-	-	-	-	-	chr3:7148947-7149600	176	29	17.7264	3.46815	17.7264	3.46815	2.35366	3.08046e-07	1.12443e-06	UP
23560759	FGSG_13956	hypothetical protein	GO:0003824|GO:0008152|GO:0009058|GO:0016787|GO:0006807|GO:0044237|GO:0006520|GO:0006139|GO:0006725|GO:0016810|GO:0009072|GO:0051188|GO:0016811|GO:0019439|GO:0009308|GO:0006796|GO:0009063|GO:0009117|GO:0009165|GO:0019752|GO:0004061|GO:0009310|GO:0019441|GO:0006569|GO:0046496|GO:0034354|GO:0019359|GO:0019674|GO:0009435	catalytic activity|metabolic process|biosynthetic process|hydrolase activity|nitrogen compound metabolic process|cellular metabolic process|cellular amino acid metabolic process|nucleobase-containing compound metabolic process|cellular aromatic compound metabolic process|hydrolase activity, acting on carbon-nitrogen (but not peptide) bonds|aromatic amino acid family metabolic process|cofactor bio…	-	-	-	-	chr3:7147763-7148719	137	26	9.42964	2.12491	9.42964	2.12491	2.1498	1.78862e-05	5.33119e-05	UP
23560756	FGSG_13953	hypothetical protein	-	-	-	-	-	-	chr3:7136012-7137391	318	28	15.1787	1.58691	15.1787	1.58691	3.25775	1.5277e-16	1.14261e-15	UP
23560748	FGSG_13945	hypothetical protein	-	-	-	-	-	-	chr3:7067082-7068549	131	10	5.89408	0.534231	5.89408	0.534231	3.46373	7.24031e-11	3.65608e-10	UP
23560700	FGSG_13897	amino-acid permease inda1	-	-	-	-	-	-	chr3:6352586-6354165	6324	45	284.731	2.40574	284.731	2.40574	6.88697	6.75623e-105	1.43654e-102	UP
23560699	FGSG_13896	hypothetical protein	-	-	-	-	-	-	chr3:6350014-6352483	142	12	5.68947	0.570907	5.68947	0.570907	3.31697	9.64198e-11	4.81978e-10	UP
23560697	FGSG_13894	hypothetical protein	-	-	-	-	-	-	chr3:6343411-6343734	35	3	7.11562	0.724162	7.11562	0.724162	3.2966	0.000313333	0.000784122	UP
23560689	FGSG_13886	hypothetical protein	-	-	-	-	-	-	chr3:6219753-6220146	166	37	30.3733	8.03857	30.3733	8.03857	1.91779	6.37646e-05	0.000176364	UP
23560672	FGSG_13869	hypothetical protein	-	-	-	-	-	-	chr3:5951855-5952571	3634	929	367.697	111.612	367.697	111.612	1.72002	1.81914e-07	6.79651e-07	UP
23560668	FGSG_13865	hypothetical protein	GO:0003824|GO:0016491	catalytic activity|oxidoreductase activity	K00128	aldehyde dehydrogenase (NAD+)[1.2.1.3]	fgr01100|fgr01110|fgr01130|fgr00010|fgr00330|fgr00620|fgr00380|fgr00280|fgr00310|fgr00071|fgr00410|fgr00340|fgr00053	Metabolic pathways - Fusarium graminearum|Biosynthesis of secondary metabolites - Fusarium graminearum|Biosynthesis of antibiotics - Fusarium graminearum|Glycolysis / Gluconeogenesis - Fusarium graminearum|Arginine and proline metabolism - Fusarium graminearum|Pyruvate metabolism - Fusarium graminearum|Tryptophan metabolism - Fusarium graminearum|Valine, leucine and isoleucine degradation - Fusar…	chr3:5897750-5899516	11	0	0.50004	0	0.50004	0	Inf	0.00464266	0.0095081	UP
23560654	FGSG_13851	hypothetical protein	-	-	-	-	-	-	chr3:5651490-5652640	411	7	25.7099	0.519929	25.7099	0.519929	5.62786	5.72967e-35	9.77409e-34	UP
23560643	FGSG_13840	hypothetical protein	-	-	-	-	-	-	chr3:5498398-5500200	123	2	4.79692	0.0925994	4.79692	0.0925994	5.69496	6.08075e-16	4.37748e-15	UP
23560637	FGSG_13834	hypothetical protein	GO:0003824|GO:0008152|GO:0005576|GO:0016829|GO:0030246|GO:0005975|GO:0030248|GO:0016052|GO:0000272	catalytic activity|metabolic process|extracellular region|lyase activity|carbohydrate binding|carbohydrate metabolic process|cellulose binding|carbohydrate catabolic process|polysaccharide catabolic process	-	-	-	-	chr3:5446829-5449129	105	11	3.00579	0.373899	3.00579	0.373899	3.00702	7.95389e-08	3.06992e-07	UP
23560633	FGSG_13830	hypothetical protein	GO:0008152|GO:0005623|GO:0009058|GO:0003700|GO:0005622|GO:0006807|GO:0044237|GO:0000981|GO:0043169|GO:0006139|GO:0006725|GO:0003676|GO:0043231|GO:0005634|GO:0003677|GO:0046872|GO:0016070|GO:0006351|GO:0008270	metabolic process|cell|biosynthetic process|transcription factor activity, sequence-specific DNA binding|intracellular|nitrogen compound metabolic process|cellular metabolic process|RNA polymerase II transcription factor activity, sequence-specific DNA binding|cation binding|nucleobase-containing compound metabolic process|cellular aromatic compound metabolic process|nucleic acid binding|intracel…	-	-	-	-	chr3:5409718-5411745	589	107	19.1308	4.1266	19.1308	4.1266	2.21288	2.70504e-10	1.304e-09	UP
23560632	FGSG_13829	hypothetical protein	GO:0003824|GO:0016491|GO:0016701|GO:0043169|GO:0016702|GO:0046872|GO:0005506	catalytic activity|oxidoreductase activity|oxidoreductase activity, acting on single donors with incorporation of molecular oxygen|cation binding|oxidoreductase activity, acting on single donors with incorporation of molecular oxygen, incorporation of two atoms of oxygen|metal ion binding|iron ion binding	K00456	cysteine dioxygenase[1.13.11.20]	fgr01100|fgr00270|fgr00430	Metabolic pathways - Fusarium graminearum|Cysteine and methionine metabolism - Fusarium graminearum|Taurine and hypotaurine metabolism - Fusarium graminearum	chr3:5408034-5408950	217	5	17.5168	0.479271	17.5168	0.479271	5.19176	1.74184e-22	1.75615e-21	UP
23560631	FGSG_13828	hypothetical protein	-	-	-	-	-	-	chr3:5405915-5407758	54	2	2.1916	0.096365	2.1916	0.096365	4.50733	3.78178e-07	1.36785e-06	UP
23560627	FGSG_13824	hypothetical protein	GO:0016020|GO:0005623|GO:0032126|GO:0016021|GO:0070941	membrane|cell|eisosome|integral component of membrane|eisosome assembly	-	-	-	-	chr3:5358546-5361159	158	19	4.27762	0.610792	4.27762	0.610792	2.80806	3.01619e-09	1.32133e-08	UP
23560626	FGSG_13823	aconitate hydratase	-	-	K01681	aconitate hydratase[4.2.1.3]	fgr01100|fgr01110|fgr01130|fgr01230|fgr01200|fgr01210|fgr00630|fgr00020	Metabolic pathways - Fusarium graminearum|Biosynthesis of secondary metabolites - Fusarium graminearum|Biosynthesis of antibiotics - Fusarium graminearum|Biosynthesis of amino acids - Fusarium graminearum|Carbon metabolism - Fusarium graminearum|2-Oxocarboxylic acid metabolism - Fusarium graminearum|Glyoxylate and dicarboxylate metabolism - Fusarium graminearum|Citrate cycle (TCA cycle) - Fusariu…	chr3:5353124-5355721	686	131	22.3807	5.07473	22.3807	5.07473	2.14085	5.09338e-10	2.38956e-09	UP
23560606	FGSG_13802	L-amino-acid oxidase precursor	-	-	-	-	-	-	chr1:11508279-11510101	643	15	25.4839	0.705896	25.4839	0.705896	5.17399	1.68645e-40	3.48017e-39	UP
23560604	FGSG_13800	hypothetical protein	GO:0003824|GO:0016787|GO:0008233|GO:0008236	catalytic activity|hydrolase activity|peptidase activity|serine-type peptidase activity	-	-	-	-	chr1:11491418-11492497	52	9	3.56796	0.733273	3.56796	0.733273	2.28268	0.00203931	0.0044587	UP
23560602	FGSG_13798	hypothetical protein	-	-	-	-	-	-	chr1:11460700-11462904	144	1	4.30172	0.0354777	4.30172	0.0354777	6.92186	2.66954e-19	2.28349e-18	UP
23560601	FGSG_13797	hypothetical protein	-	-	-	-	-	-	chr1:11405993-11407421	1722	17	85.7353	1.00499	85.7353	1.00499	6.41464	1.69604e-71	1.00973e-69	UP
23560600	FGSG_13796	hypothetical protein	-	-	-	-	-	-	chr1:11404223-11405661	883	92	43.5678	5.38996	43.5678	5.38996	3.01492	4.56187e-21	4.28377e-20	UP
23560592	FGSG_13788	hypothetical protein	GO:0003824|GO:0008152|GO:0006807|GO:0044237|GO:0006139|GO:1901135|GO:0006725|GO:0009116	catalytic activity|metabolic process|nitrogen compound metabolic process|cellular metabolic process|nucleobase-containing compound metabolic process|carbohydrate derivative metabolic process|cellular aromatic compound metabolic process|nucleoside metabolic process	-	-	-	-	chr1:11309765-11310745	54	4	3.62585	0.318916	3.62585	0.318916	3.50707	4.12442e-06	1.33923e-05	UP
23560562	FGSG_13756	hypothetical protein	-	-	-	-	-	-	chr1:10801617-10802546	361	42	25.5688	3.53216	25.5688	3.53216	2.85576	4.02073e-14	2.58224e-13	UP
23560551	FGSG_13745	hypothetical protein	-	-	-	-	-	-	chr1:10536722-10539327	839	209	24.2389	7.1695	24.2389	7.1695	1.75738	9.07654e-07	3.15635e-06	UP
23560550	FGSG_13744	hypothetical protein	-	-	-	-	-	-	chr1:10535487-10536278	426	107	35.43	10.5666	35.43	10.5666	1.74546	9.37346e-06	2.90197e-05	UP
23560549	FGSG_13743	hypothetical protein	-	-	-	-	-	-	chr1:10507631-10509262	78	12	3.1482	0.575105	3.1482	0.575105	2.45263	4.77692e-05	0.000134497	UP
23560548	FGSG_13742	hypothetical protein	-	-	-	-	-	-	chr1:10506377-10507338	197	54	15.0713	4.90532	15.0713	4.90532	1.61938	0.000835053	0.00194884	UP
23560528	FGSG_13722	hypothetical protein	-	-	-	-	-	-	chr1:10232493-10234457	1061	158	35.5664	6.28885	35.5664	6.28885	2.49964	3.16936e-15	2.18262e-14	UP
23560514	FGSG_13708	hypothetical protein	GO:0003824|GO:0016740|GO:0008168|GO:0008171	catalytic activity|transferase activity|methyltransferase activity|O-methyltransferase activity	-	-	-	-	chr1:9958989-9960711	605	95	24.9226	4.64679	24.9226	4.64679	2.42315	1.62878e-12	9.40994e-12	UP
23560505	FGSG_13699	hypothetical protein	-	-	-	-	-	-	chr1:9729916-9730800	332	119	24.7105	10.5167	24.7105	10.5167	1.23244	0.0170666	0.031384	UP
23560498	FGSG_13692	hypothetical protein	-	-	-	-	-	-	chr1:9573156-9575182	267	11	11.7248	0.573562	11.7248	0.573562	4.35348	1.10389e-21	1.07385e-20	UP
23560459	FGSG_13653	hypothetical protein	-	-	-	-	-	-	chr4:5165611-5166198	100	22	11.2024	2.92633	11.2024	2.92633	1.93663	0.00068116	0.00160988	UP
23560458	FGSG_13652	hypothetical protein	-	-	-	-	-	-	chr4:5167124-5167799	95	22	10.0767	2.77083	10.0767	2.77083	1.86264	0.00162118	0.00360811	UP
23560454	FGSG_13648	hypothetical protein	-	-	-	-	-	-	chr4:5244438-5245109	31	6	3.03862	0.698299	3.03862	0.698299	2.1215	0.0219259	0.0393181	UP
23560443	FGSG_13637	hypothetical protein	-	-	-	-	-	-	chr4:5407669-5407890	521	136	154.586	47.914	154.586	47.914	1.68989	1.2627e-05	3.85191e-05	UP
23560433	FGSG_13627	hypothetical protein	GO:0003824|GO:0016740|GO:0016772|GO:0016301|GO:0016773|GO:0003951	catalytic activity|transferase activity|transferase activity, transferring phosphorus-containing groups|kinase activity|phosphotransferase activity, alcohol group as acceptor|NAD+ kinase activity	-	-	-	-	chr4:5585239-5586699	513	34	23.1288	1.82016	23.1288	1.82016	3.66755	4.90081e-24	5.29527e-23	UP
23560428	FGSG_13622	hypothetical protein	GO:0003824|GO:0008152|GO:0005623|GO:0009058|GO:0005622|GO:0006807|GO:0016740|GO:0044237|GO:0016772|GO:0006139|GO:0006725|GO:0043231|GO:0016779|GO:0005634|GO:0016070|GO:0006351|GO:0003899	catalytic activity|metabolic process|cell|biosynthetic process|intracellular|nitrogen compound metabolic process|transferase activity|cellular metabolic process|transferase activity, transferring phosphorus-containing groups|nucleobase-containing compound metabolic process|cellular aromatic compound metabolic process|intracellular membrane-bounded organelle|nucleotidyltransferase activity|nucleus…	-	-	-	-	chr4:5698180-5699443	580	73	31.5219	4.71084	31.5219	4.71084	2.7423	1.29551e-15	9.12219e-15	UP
23560425	FGSG_13619	hypothetical protein	GO:0003824|GO:0016787|GO:0016788|GO:0042578|GO:0016791	catalytic activity|hydrolase activity|hydrolase activity, acting on ester bonds|phosphoric ester hydrolase activity|phosphatase activity	-	-	-	-	chr4:5718860-5719728	790	191	69.1065	19.8388	69.1065	19.8388	1.8005	4.47171e-07	1.60327e-06	UP
23560412	FGSG_13606	hypothetical protein	-	-	-	-	-	-	chr4:6056885-6058441	232	38	9.81491	1.90887	9.81491	1.90887	2.36226	1.94304e-08	7.94772e-08	UP
23560391	FGSG_13585	hypothetical protein	GO:0003824|GO:0008152|GO:0009058|GO:0006807|GO:0016740|GO:0044237|GO:0008168|GO:0006412	catalytic activity|metabolic process|biosynthetic process|nitrogen compound metabolic process|transferase activity|cellular metabolic process|methyltransferase activity|translation	-	-	-	-	chr4:6433289-6435742	1398	209	37.5249	6.66114	37.5249	6.66114	2.494	6.63933e-16	4.76806e-15	UP
23560381	FGSG_13575	hypothetical protein	-	-	-	-	-	-	chr4:6548064-6549878	2047	473	85.9921	23.5935	85.9921	23.5935	1.86581	1.04294e-08	4.34661e-08	UP
23560371	FGSG_13564	hypothetical protein	-	-	-	-	-	-	chr4:6784159-6784972	122	40	9.87236	3.84338	9.87236	3.84338	1.36102	0.0282196	0.0494134	UP
23560369	FGSG_13562	hypothetical protein	-	-	-	-	-	-	chr4:6816266-6817980	304	11	13.706	0.588872	13.706	0.588872	4.54071	1.59762e-24	1.76328e-23	UP
23560368	FGSG_13561	hypothetical protein	-	-	-	-	-	-	chr4:6821931-6823308	324	60	15.4876	3.40547	15.4876	3.40547	2.18518	2.1415e-08	8.73548e-08	UP
23560362	FGSG_13555	hypothetical protein	-	-	K12852	116 kDa U5 small nuclear ribonucleoprotein component[-]	fgr03040	Spliceosome - Fusarium graminearum	chr4:6872401-6873261	729	208	55.7713	18.8946	55.7713	18.8946	1.56155	4.9104e-05	0.000137929	UP
23560359	FGSG_13552	hypothetical protein	GO:0003824|GO:0016787|GO:0048037|GO:0050662|GO:0000166|GO:0016810|GO:0070403|GO:0051287|GO:0016811|GO:0036054|GO:0036055	catalytic activity|hydrolase activity|cofactor binding|coenzyme binding|nucleotide binding|hydrolase activity, acting on carbon-nitrogen (but not peptide) bonds|NAD+ binding|NAD binding|hydrolase activity, acting on carbon-nitrogen (but not peptide) bonds, in linear amides|protein-malonyllysine demalonylase activity|protein-succinyllysine desuccinylase activity	-	-	-	-	chr4:6891129-6892129	2124	241	156.496	21.0842	156.496	21.0842	2.89189	6.02505e-23	6.22205e-22	UP
23560356	FGSG_13549	hypothetical protein	GO:0015031	protein transport	-	-	-	-	chr4:6934459-6939448	1972	408	26.777	6.57819	26.777	6.57819	2.02523	1.69784e-10	8.31257e-10	UP
23560351	FGSG_13544	m7G tRNA methyltransferase	-	-	-	-	-	-	chr4:6992679-6993596	379	76	30.5939	7.28452	30.5939	7.28452	2.07034	6.97861e-08	2.7093e-07	UP
23560348	FGSG_13541	hypothetical protein	GO:0008152|GO:0006807|GO:0044237|GO:0006139|GO:0006725|GO:0003676|GO:0016070|GO:0006396|GO:0006397	metabolic process|nitrogen compound metabolic process|cellular metabolic process|nucleobase-containing compound metabolic process|cellular aromatic compound metabolic process|nucleic acid binding|RNA metabolic process|RNA processing|mRNA processing	-	-	-	-	chr4:7035906-7038023	1175	249	37.3899	9.40819	37.3899	9.40819	1.99066	1.72104e-09	7.68948e-09	UP
23560345	FGSG_13538	hypothetical protein	-	-	-	-	-	-	chr4:7101282-7101707	635	120	98.1863	22.0318	98.1863	22.0318	2.15594	5.06946e-10	2.37927e-09	UP
23560342	FGSG_13535	hypothetical protein	-	-	-	-	-	-	chr4:7130324-7130635	1021	157	215.555	39.3571	215.555	39.3571	2.45336	1.40308e-14	9.28137e-14	UP
23560341	FGSG_13534	hypothetical protein	-	-	-	-	-	-	chr4:7130870-7131415	1418	93	171.069	13.3219	171.069	13.3219	3.6827	1.98018e-33	3.16059e-32	UP
23560333	FGSG_13526	hypothetical protein	-	-	-	-	-	-	chr4:7317764-7318538	9	0	0.950062	0	0.950062	0	Inf	0.0172979	0.0315705	UP
23560326	FGSG_13519	hypothetical protein	GO:0003824|GO:0016787|GO:0008233|GO:0008236|GO:0004252	catalytic activity|hydrolase activity|peptidase activity|serine-type peptidase activity|serine-type endopeptidase activity	-	-	-	-	chr4:7438948-7442419	80	24	1.59395	0.567781	1.59395	0.567781	1.4892	0.0269419	0.0472873	UP
23560323	FGSG_13516	hypothetical protein	-	-	-	-	-	-	chr4:7503349-7503855	50	12	6.49611	1.85122	6.49611	1.85122	1.8111	0.0156451	0.0290664	UP
23560321	FGSG_13514	hypothetical protein	-	-	-	-	-	-	chr4:7528007-7529262	10	0	0.669444	0	0.669444	0	Inf	0.00894141	0.0173566	UP
23560317	FGSG_13510	hypothetical protein	GO:0005623|GO:0032126|GO:0070941	cell|eisosome|eisosome assembly	-	-	-	-	chr4:7625916-7628759	42	2	0.988393	0.0558772	0.988393	0.0558772	4.14475	6.16451e-06	1.95997e-05	UP
23560310	FGSG_13503	hypothetical protein	-	-	-	-	-	-	chr4:7709299-7709961	171	19	21.4547	2.83058	21.4547	2.83058	2.92212	4.93428e-10	2.32131e-09	UP
23560294	FGSG_13487	hypothetical protein	GO:0016020|GO:0016021	membrane|integral component of membrane	-	-	-	-	chr4:7884281-7885847	82	9	4.05503	0.528485	4.05503	0.528485	2.93978	2.37222e-06	7.90097e-06	UP
23560292	FGSG_13485	hypothetical protein	-	-	-	-	-	-	chr4:7891244-7892008	26	4	2.23872	0.408963	2.23872	0.408963	2.45263	0.0143062	0.0268258	UP
23560286	FGSG_13479	hypothetical protein	-	-	-	-	-	-	chr4:7917105-7920117	319	110	7.53134	3.08366	7.53134	3.08366	1.28826	0.00975796	0.0188189	UP
23560283	FGSG_13476	hypothetical protein	-	-	-	-	-	-	chr4:7937625-7938550	223	22	15.8628	1.85819	15.8628	1.85819	3.09368	8.20302e-13	4.83771e-12	UP
23560271	FGSG_13464	hypothetical protein	-	-	-	-	-	-	chr2:3194460-3195012	105	5	12.5069	0.707206	12.5069	0.707206	4.14445	3.48854e-11	1.81389e-10	UP
23560268	FGSG_13461	hypothetical protein	-	-	-	-	-	-	chr2:3174503-3175521	40	7	3.07803	0.639586	3.07803	0.639586	2.2668	0.00660661	0.0131701	UP
23560251	FGSG_13444	hypothetical protein	GO:0016020|GO:0016021|GO:0055085	membrane|integral component of membrane|transmembrane transport	-	-	-	-	chr2:2939801-2941734	286	44	11.1538	2.03752	11.1538	2.03752	2.45265	7.7599e-10	3.57851e-09	UP
23560240	FGSG_13433	hypothetical protein	GO:0003824|GO:0016491	catalytic activity|oxidoreductase activity	-	-	-	-	chr2:2766353-2767347	65	11	4.54514	0.913315	4.54514	0.913315	2.31514	0.00052461	0.00126499	UP
23560221	FGSG_13414	hypothetical protein	-	-	-	-	-	-	chr2:2501029-2501965	322	22	24.2124	1.96425	24.2124	1.96425	3.62369	2.38588e-19	2.04969e-18	UP
23560192	FGSG_13385	hypothetical protein	-	-	-	-	-	-	chr2:2180866-2182315	553	154	28.303	9.35877	28.303	9.35877	1.59656	4.95446e-05	0.00013897	UP
23560188	FGSG_13381	hypothetical protein	-	-	-	-	-	-	chr2:2155762-2157401	2349	13	106.124	0.697354	106.124	0.697354	7.24964	3.24536e-86	3.14166e-84	UP
23560152	FGSG_13345	hypothetical protein	-	-	-	-	-	-	chr2:1515296-1516342	605	102	38.0623	7.61959	38.0623	7.61959	2.32058	1.63293e-11	8.7543e-11	UP
23560143	FGSG_13336	hypothetical protein	-	-	-	-	-	-	chr2:1304853-1308662	3114	633	57.0566	13.7715	57.0566	13.7715	2.05071	3.11968e-11	1.62993e-10	UP
23560125	FGSG_13318	hypothetical protein	-	-	K06640	serine/threonine-protein kinase ATR[2.7.11.1]	-	-	chr2:1020701-1028623	787	203	6.89815	2.11273	6.89815	2.11273	1.7071	3.0262e-06	9.94013e-06	UP
23560119	FGSG_13312	hypothetical protein	-	-	-	-	-	-	chr2:902153-903424	209	45	10.823	2.76698	10.823	2.76698	1.96771	1.02348e-05	3.15716e-05	UP
23560114	FGSG_13307	hypothetical protein	-	-	-	-	-	-	chr2:826204-827533	4043	1233	208.056	75.3409	208.056	75.3409	1.46547	4.93202e-05	0.000138406	UP
23560108	FGSG_13301	hypothetical protein	GO:0016020|GO:0016021	membrane|integral component of membrane	-	-	-	-	chr2:722581-723487	2630	408	202.617	37.3226	202.617	37.3226	2.44064	1.90958e-16	1.4202e-15	UP
23560101	FGSG_13294	hypothetical protein	-	-	-	-	-	-	chr2:532028-533418	548	189	26.8576	10.9987	26.8576	10.9987	1.288	0.00454906	0.00938909	UP
23560054	FGSG_13247	hypothetical protein	GO:0016020|GO:0016021	membrane|integral component of membrane	-	-	-	-	chr4:4848494-4848823	207	8	41.3184	1.8961	41.3184	1.8961	4.44568	3.16891e-19	2.69901e-18	UP
23560053	FGSG_13246	hypothetical protein	-	-	-	-	-	-	chr4:4845871-4847438	80	19	4.01034	1.13094	4.01034	1.13094	1.8262	0.00291723	0.00618068	UP
23560049	FGSG_13242	hypothetical protein	-	-	-	-	-	-	chr4:4815777-4817545	101	18	4.37401	0.925594	4.37401	0.925594	2.24051	6.21505e-05	0.000172179	UP
23560048	FGSG_13241	hypothetical protein	GO:0016020|GO:0016021	membrane|integral component of membrane	-	-	-	-	chr4:4812929-4813890	41	0	2.95157	0	2.95157	0	Inf	5.909e-08	2.31595e-07	UP
23560045	FGSG_13238	hypothetical protein	-	-	-	-	-	-	chr4:4756849-4757809	50	7	3.59948	0.598345	3.59948	0.598345	2.58874	0.000610301	0.00145512	UP
23560042	FGSG_13235	hypothetical protein	-	-	-	-	-	-	chr4:4719811-4720128	16	1	3.31412	0.246001	3.31412	0.246001	3.75189	0.0160841	0.0297889	UP
23560036	FGSG_13229	hypothetical protein	-	-	-	-	-	-	chr4:4563879-4564368	22	0	3.35443	0	3.35443	0	Inf	0.000252789	0.000641509	UP
23560019	FGSG_13212	hypothetical protein	-	-	-	-	-	-	chr4:4380378-4382176	94	20	3.57079	0.902092	3.57079	0.902092	1.9849	0.000508818	0.0012304	UP
23560008	FGSG_13201	hypothetical protein	-	-	-	-	-	-	chr4:4306154-4306929	99	19	9.09496	2.0726	9.09496	2.0726	2.13362	0.000162185	0.000423217	UP
23560003	FGSG_13196	hypothetical protein	GO:0003824|GO:0016491	catalytic activity|oxidoreductase activity	-	-	-	-	chr4:4246245-4247062	31	6	2.66922	0.613408	2.66922	0.613408	2.1215	0.0219259	0.0393181	UP
23560002	FGSG_13195	hypothetical protein	-	-	-	-	-	-	chr4:4243919-4245490	22	0	0.921829	0	0.921829	0	Inf	0.000252789	0.000641509	UP
23559993	FGSG_13186	hypothetical protein	-	-	-	-	-	-	chr4:4179905-4181564	475	122	19.1365	5.83605	19.1365	5.83605	1.71326	1.10119e-05	3.38459e-05	UP
23559989	FGSG_13182	hypothetical protein	-	-	-	-	-	-	chr4:4166885-4167463	368	114	41.8654	15.3994	41.8654	15.3994	1.44288	0.0012506	0.00284014	UP
23559984	FGSG_13177	hypothetical protein	-	-	-	-	-	-	chr4:4111821-4112648	1001	113	79.6325	10.674	79.6325	10.674	2.89926	3.92726e-20	3.5292e-19	UP
23559983	FGSG_13176	hypothetical protein	GO:0003824|GO:0016491|GO:0004497|GO:0016705|GO:0043169|GO:0020037|GO:0046872|GO:0005506	catalytic activity|oxidoreductase activity|monooxygenase activity|oxidoreductase activity, acting on paired donors, with incorporation or reduction of molecular oxygen|cation binding|heme binding|metal ion binding|iron ion binding	-	-	-	-	chr4:4109103-4110827	338	105	14.2171	5.24415	14.2171	5.24415	1.43885	0.00149756	0.0033436	UP
23559981	FGSG_13174	hypothetical protein	-	-	-	-	-	-	chr4:4045880-4046896	112	36	7.25411	2.76859	7.25411	2.76859	1.38965	0.0264079	0.0465835	UP
23559977	FGSG_13170	hypothetical protein	-	-	-	-	-	-	chr4:3996988-3998873	32	4	1.2135	0.180113	1.2135	0.180113	2.7522	0.00418133	0.00868127	UP
23559976	FGSG_13169	hypothetical protein	GO:0003824|GO:0016740|GO:0016757	catalytic activity|transferase activity|transferase activity, transferring glycosyl groups	-	-	-	-	chr4:3992750-3993747	74	15	5.17448	1.24543	5.17448	1.24543	2.05476	0.00123242	0.00280313	UP
23559963	FGSG_13156	hypothetical protein	-	-	-	-	-	-	chr4:3658344-3659706	1222	61	64.0357	3.79552	64.0357	3.79552	4.07651	8.4824e-38	1.60317e-36	UP
23559949	FGSG_13142	hypothetical protein	-	-	-	-	-	-	chr4:3375012-3375707	418	68	39.5598	7.64146	39.5598	7.64146	2.37211	1.16688e-10	5.78918e-10	UP
23559948	FGSG_13141	hypothetical protein	GO:0003824|GO:0008152|GO:0006807|GO:0048037|GO:0016829|GO:0044237|GO:0006520|GO:0030170|GO:0016831|GO:0019752	catalytic activity|metabolic process|nitrogen compound metabolic process|cofactor binding|lyase activity|cellular metabolic process|cellular amino acid metabolic process|pyridoxal phosphate binding|carboxy-lyase activity|carboxylic acid metabolic process	-	-	-	-	chr4:3371313-3373569	54	0	1.60224	0	1.60224	0	Inf	3.00325e-10	1.44134e-09	UP
23559943	FGSG_13136	succinate dehydrogenase flavoprotein subunit	GO:0003824|GO:0016020|GO:0008152|GO:0005623|GO:0005622|GO:0016491|GO:0048037|GO:0044237|GO:0016627|GO:0050662|GO:0005737|GO:0000166|GO:0031966|GO:0022900|GO:0055114|GO:0043231|GO:0006099|GO:0000104|GO:0005743|GO:0050660|GO:0005740|GO:0005739|GO:0009060|GO:0008177|GO:0019752	catalytic activity|membrane|metabolic process|cell|intracellular|oxidoreductase activity|cofactor binding|cellular metabolic process|oxidoreductase activity, acting on the CH-CH group of donors|coenzyme binding|cytoplasm|nucleotide binding|mitochondrial membrane|electron transport chain|oxidation-reduction process|intracellular membrane-bounded organelle|tricarboxylic acid cycle|succinate dehydro…	K00234	succinate dehydrogenase (ubiquinone) flavoprotein subunit[1.3.5.1]	fgr01100|fgr01110|fgr01130|fgr01200|fgr00190|fgr00020	Metabolic pathways - Fusarium graminearum|Biosynthesis of secondary metabolites - Fusarium graminearum|Biosynthesis of antibiotics - Fusarium graminearum|Carbon metabolism - Fusarium graminearum|Oxidative phosphorylation - Fusarium graminearum|Citrate cycle (TCA cycle) - Fusarium graminearum	chr4:3279545-3282290	10078	3662	276.138	119.141	276.138	119.141	1.21272	0.00356878	0.00747861	UP
23559935	FGSG_13128	hypothetical protein	GO:0016020|GO:0005623|GO:0005622|GO:0019867|GO:0046907|GO:0005737|GO:0031966|GO:0043231|GO:0005742|GO:0006886|GO:0005740|GO:0005741|GO:0055085|GO:0007005|GO:0015031|GO:0005739|GO:0006605|GO:0030150|GO:0006626	membrane|cell|intracellular|outer membrane|intracellular transport|cytoplasm|mitochondrial membrane|intracellular membrane-bounded organelle|mitochondrial outer membrane translocase complex|intracellular protein transport|mitochondrial envelope|mitochondrial outer membrane|transmembrane transport|mitochondrion organization|protein transport|mitochondrion|protein targeting|protein import into mito…	K17771	mitochondrial import receptor subunit TOM7[-]	-	-	chr4:3203681-3204453	2393	472	295.181	69.1319	295.181	69.1319	2.09417	1.4342e-11	7.69582e-11	UP
23559914	FGSG_13107	hypothetical protein	-	-	-	-	-	-	chr4:2970242-2970988	479	131	42.2378	13.716	42.2378	13.716	1.62267	4.71438e-05	0.000132799	UP
23559913	FGSG_13106	hypothetical protein	-	-	-	-	-	-	chr4:2967640-2968236	634	132	69.9522	17.2933	69.9522	17.2933	2.01615	1.19569e-08	4.96238e-08	UP
23559905	FGSG_13098	hypothetical protein	GO:0008152|GO:0005623|GO:0009058|GO:0003700|GO:0005622|GO:0006807|GO:0044237|GO:0000981|GO:0043169|GO:0006139|GO:0006725|GO:0003676|GO:0043231|GO:0005634|GO:0003677|GO:0046872|GO:0016070|GO:0006351|GO:0008270	metabolic process|cell|biosynthetic process|transcription factor activity, sequence-specific DNA binding|intracellular|nitrogen compound metabolic process|cellular metabolic process|RNA polymerase II transcription factor activity, sequence-specific DNA binding|cation binding|nucleobase-containing compound metabolic process|cellular aromatic compound metabolic process|nucleic acid binding|intracel…	-	-	-	-	chr4:2810855-2813400	508	150	16.5244	5.79355	16.5244	5.79355	1.51208	0.000249378	0.000633934	UP
23559899	FGSG_13092	hypothetical protein	-	-	-	-	-	-	chr4:2733173-2734130	181	61	14.6648	5.86835	14.6648	5.86835	1.32133	0.0169032	0.0311269	UP
23559881	FGSG_13073	hypothetical protein	-	-	-	-	-	-	chr4:2519530-2520328	460	108	40.8357	11.3841	40.8357	11.3841	1.84282	1.48237e-06	5.04303e-06	UP
23559852	FGSG_13044	hypothetical protein	-	-	-	-	-	-	chr4:2098747-2099310	355	106	52.6662	18.6724	52.6662	18.6724	1.49597	0.000677989	0.00160302	UP
23559848	FGSG_13040	hypothetical protein	-	-	-	-	-	-	chr4:1991188-1991919	312	35	28.0757	3.73966	28.0757	3.73966	2.90834	8.87196e-14	5.56285e-13	UP
23559843	FGSG_13033	hypothetical protein	-	-	-	-	-	-	chr4:1928722-1931656	2302	165	58.0744	4.94258	58.0744	4.94258	3.55457	1.70498e-34	2.8553e-33	UP
23559819	FGSG_13009	hypothetical protein	-	-	-	-	-	-	chr4:1554185-1554733	114	8	13.6779	1.13973	13.6779	1.13973	3.58508	2.51211e-10	1.21346e-09	UP
23559818	FGSG_13008	hypothetical protein	GO:0008152|GO:0005623|GO:0009058|GO:0003700|GO:0005622|GO:0006807|GO:0044237|GO:0000981|GO:0043169|GO:0006139|GO:0006725|GO:0003676|GO:0043231|GO:0005634|GO:0003677|GO:0046872|GO:0016070|GO:0006351|GO:0008270	metabolic process|cell|biosynthetic process|transcription factor activity, sequence-specific DNA binding|intracellular|nitrogen compound metabolic process|cellular metabolic process|RNA polymerase II transcription factor activity, sequence-specific DNA binding|cation binding|nucleobase-containing compound metabolic process|cellular aromatic compound metabolic process|nucleic acid binding|intracel…	-	-	-	-	chr4:1549330-1552231	1377	229	33.706	6.65579	33.706	6.65579	2.34032	6.77628e-14	4.2872e-13	UP
23559817	FGSG_13007	hypothetical protein	-	-	-	-	-	-	chr4:1547440-1548681	399	126	22.9337	8.5993	22.9337	8.5993	1.41518	0.00149211	0.00333207	UP
23559801	FGSG_12991	hypothetical protein	-	-	-	-	-	-	chr4:1295359-1296975	102	12	6.93364	0.968597	6.93364	0.968597	2.83965	4.16014e-07	1.49471e-06	UP
23559788	FGSG_12978	hypothetical protein	-	-	-	-	-	-	chr4:1009476-1011056	466	160	19.4151	7.91528	19.4151	7.91528	1.29447	0.00518858	0.0105463	UP
23559778	FGSG_12968	hypothetical protein	-	-	-	-	-	-	chr4:912776-913309	1446	372	178.367	54.4853	178.367	54.4853	1.71091	7.56318e-07	2.65884e-06	UP
23559749	FGSG_12939	hypothetical protein	-	-	-	-	-	-	chr4:443695-444933	185	5	9.83527	0.315646	9.83527	0.315646	4.96159	2.06556e-19	1.78351e-18	UP
23559731	FGSG_12921	hypothetical protein	-	-	-	-	-	-	chr4:91745-92539	45	7	3.72846	0.688661	3.72846	0.688661	2.43671	0.00172226	0.00381454	UP
23559729	FGSG_12919	hypothetical protein	-	-	-	-	-	-	chr4:22489-23295	207	72	16.896	6.97808	16.896	6.97808	1.27578	0.0212027	0.0381187	UP
23559727	FGSG_12917	hypothetical protein	-	-	-	-	-	-	chr3:5339709-5341024	455	147	28.3814	10.8875	28.3814	10.8875	1.38227	0.00182534	0.0040271	UP
23559726	FGSG_12916	hypothetical protein	-	-	-	-	-	-	chr3:5338148-5338753	116	37	12.6087	4.77539	12.6087	4.77539	1.40073	0.0257956	0.0455913	UP
23559715	FGSG_12905	hypothetical protein	-	-	-	-	-	-	chr3:5003314-5004067	56	3	5.79982	0.368913	5.79982	0.368913	3.97465	8.65672e-07	3.01832e-06	UP
23559694	FGSG_12884	hypothetical protein	GO:0003824|GO:0008152|GO:0005623|GO:0005622|GO:0016787|GO:0006807|GO:0044237|GO:0006950|GO:0016788|GO:0006139|GO:0006725|GO:0043231|GO:0042578|GO:0006974|GO:0005634|GO:0008081|GO:0006281	catalytic activity|metabolic process|cell|intracellular|hydrolase activity|nitrogen compound metabolic process|cellular metabolic process|response to stress|hydrolase activity, acting on ester bonds|nucleobase-containing compound metabolic process|cellular aromatic compound metabolic process|intracellular membrane-bounded organelle|phosphoric ester hydrolase activity|cellular response to DNA dama…	-	-	-	-	chr3:4549895-4551565	137	38	5.82956	1.91997	5.82956	1.91997	1.6023	0.00248741	0.00534806	UP
23559677	FGSG_12867	hypothetical protein	-	-	K01094	phosphatidylglycerophosphatase GEP4[3.1.3.27]	fgr01100|fgr00564	Metabolic pathways - Fusarium graminearum|Glycerophospholipid metabolism - Fusarium graminearum	chr3:4355167-4356127	85	23	9.23914	2.9685	9.23914	2.9685	1.63802	0.0115867	0.0220283	UP
23559670	FGSG_12858	hypothetical protein	-	-	-	-	-	-	chr3:4110218-4110481	978	326	244.018	96.5809	244.018	96.5809	1.33718	0.00123666	0.00281116	UP
23559661	FGSG_12849	hypothetical protein	-	-	-	-	-	-	chr3:3900696-3902454	487	157	18.6612	7.14335	18.6612	7.14335	1.38537	0.00161851	0.00360283	UP
23559645	FGSG_12833	hypothetical protein	-	-	-	-	-	-	chr3:3637893-3638834	28	0	1.9579	0	1.9579	0	Inf	1.47851e-05	4.47044e-05	UP
23559632	FGSG_12820	hypothetical protein	-	-	-	-	-	-	chr3:3495520-3495966	1121	87	165.19	15.2226	165.19	15.2226	3.43984	2.93824e-28	3.81939e-27	UP
23559629	FGSG_12817	hypothetical protein	-	-	-	-	-	-	chr3:3478638-3480356	53	6	2.03087	0.272983	2.03087	0.272983	2.89522	9.86843e-05	0.000266448	UP
23559628	FGSG_12816	hypothetical protein	GO:0016020|GO:0016021	membrane|integral component of membrane	-	-	-	-	chr3:3450146-3450775	294	40	30.7392	4.96589	30.7392	4.96589	2.62996	3.32053e-11	1.73182e-10	UP
23559612	FGSG_12800	hypothetical protein	GO:0016020|GO:0016021	membrane|integral component of membrane	-	-	-	-	chr3:3267457-3268266	600	66	51.866	6.77435	51.866	6.77435	2.93663	8.03486e-18	6.42951e-17	UP
23559604	FGSG_12792	hypothetical protein	-	-	-	-	-	-	chr3:3161547-3162264	54	13	5.7278	1.63727	5.7278	1.63727	1.80669	0.0161891	0.0299414	UP
23559594	FGSG_12782	hypothetical protein	-	-	-	-	-	-	chr3:3064120-3064527	405	32	65.3854	6.13431	65.3854	6.13431	3.414	9.20439e-20	8.13636e-19	UP
23559580	FGSG_12768	hypothetical protein	-	-	-	-	-	-	chr3:2865801-2867776	233	37	8.851	1.66891	8.851	1.66891	2.40694	1.06453e-08	4.43349e-08	UP
23559577	FGSG_12765	hypothetical protein	-	-	-	-	-	-	chr3:2810158-2810997	10	0	1.75662	0	1.75662	0	Inf	0.00894141	0.0173566	UP
23559562	FGSG_12750	hypothetical protein	GO:0016020|GO:0016021	membrane|integral component of membrane	-	-	-	-	chr3:2492105-2492761	387	92	42.2747	11.933	42.2747	11.933	1.82484	3.83459e-06	1.24921e-05	UP
23559554	FGSG_12742	hypothetical protein	GO:0008152|GO:0005623|GO:0009058|GO:0003700|GO:0005622|GO:0006807|GO:0044237|GO:0000981|GO:0043169|GO:0006139|GO:0006725|GO:0003676|GO:0043231|GO:0005634|GO:0003677|GO:0046872|GO:0016070|GO:0006351|GO:0008270	metabolic process|cell|biosynthetic process|transcription factor activity, sequence-specific DNA binding|intracellular|nitrogen compound metabolic process|cellular metabolic process|RNA polymerase II transcription factor activity, sequence-specific DNA binding|cation binding|nucleobase-containing compound metabolic process|cellular aromatic compound metabolic process|nucleic acid binding|intracel…	-	-	-	-	chr3:2389641-2392319	2932	184	78.5083	5.85006	78.5083	5.85006	3.74632	3.34366e-39	6.64657e-38	UP
23559549	FGSG_12737	hypothetical protein	GO:0003824|GO:0016491|GO:0004497|GO:0016705|GO:0043169|GO:0020037|GO:0046872|GO:0005506	catalytic activity|oxidoreductase activity|monooxygenase activity|oxidoreductase activity, acting on paired donors, with incorporation or reduction of molecular oxygen|cation binding|heme binding|metal ion binding|iron ion binding	-	-	-	-	chr3:2240935-2242722	1729	235	83.8035	13.5246	83.8035	13.5246	2.63142	2.04641e-18	1.68627e-17	UP
23559548	FGSG_12736	hypothetical protein	-	-	-	-	-	-	chr3:2213449-2215055	117	11	6.92432	0.772994	6.92432	0.772994	3.16314	5.06127e-09	2.17562e-08	UP
23559529	FGSG_12717	hypothetical protein	-	-	-	-	-	-	chr3:1946528-1947045	77	1	10.1237	0.156144	10.1237	0.156144	6.01871	2.70542e-11	1.42474e-10	UP
23559521	FGSG_12709	hypothetical protein	-	-	-	-	-	-	chr3:1825531-1826213	282	12	45.5276	2.30042	45.5276	2.30042	4.30677	7.6949e-22	7.54721e-21	UP
23559515	FGSG_12703	hypothetical protein	GO:0008152|GO:0005623|GO:0009058|GO:0003700|GO:0005622|GO:0006807|GO:0044237|GO:0000981|GO:0043169|GO:0006139|GO:0006725|GO:0003676|GO:0043231|GO:0005634|GO:0003677|GO:0046872|GO:0016070|GO:0006351|GO:0008270	metabolic process|cell|biosynthetic process|transcription factor activity, sequence-specific DNA binding|intracellular|nitrogen compound metabolic process|cellular metabolic process|RNA polymerase II transcription factor activity, sequence-specific DNA binding|cation binding|nucleobase-containing compound metabolic process|cellular aromatic compound metabolic process|nucleic acid binding|intracel…	-	-	-	-	chr3:1524843-1528181	368	102	11.4017	3.75245	11.4017	3.75245	1.60335	0.000143156	0.000376365	UP
23559512	FGSG_12700	hypothetical protein	-	-	-	-	-	-	chr3:1500216-1501208	93	27	7.88399	2.71785	7.88399	2.71785	1.53646	0.0153292	0.0285636	UP
23559505	FGSG_12693	hypothetical protein	-	-	-	-	-	-	chr3:1302503-1303624	582	134	34.1678	9.34092	34.1678	9.34092	1.871	3.17496e-07	1.15762e-06	UP
23559502	FGSG_12690	hypothetical protein	-	-	-	-	-	-	chr3:1275722-1276145	994	79	205.895	19.4302	205.895	19.4302	3.40554	6.32882e-27	7.80096e-26	UP
23559483	FGSG_12671	hypothetical protein	GO:0003824|GO:0016787|GO:0043169|GO:0008233|GO:0046872|GO:0008237|GO:0008270	catalytic activity|hydrolase activity|cation binding|peptidase activity|metal ion binding|metallopeptidase activity|zinc ion binding	-	-	-	-	chr3:1000001-1001386	796	12	37.83	0.677179	37.83	0.677179	5.80385	8.47051e-49	2.32392e-47	UP
23559472	FGSG_12660	hypothetical protein	-	-	-	-	-	-	chr3:791155-794136	481	137	15.5999	5.27579	15.5999	5.27579	1.56408	0.000120624	0.00032189	UP
23559463	FGSG_12651	hypothetical protein	-	-	-	-	-	-	chr3:572752-573141	11150	57	1883.2	11.4311	1883.2	11.4311	7.36408	8.19567e-123	3.25286e-120	UP
23559462	FGSG_12650	hypothetical protein	-	-	-	-	-	-	chr3:572010-572330	74	13	15.1849	3.16742	15.1849	3.16742	2.26126	0.00035419	0.000877699	UP
23559455	FGSG_12643	hypothetical protein	-	-	-	-	-	-	chr3:475468-478694	49	0	1.31686	0	1.31686	0	Inf	2.41201e-09	1.06409e-08	UP
23559444	FGSG_12632	hypothetical protein	GO:0016020|GO:0016021	membrane|integral component of membrane	-	-	-	-	chr3:427873-428908	10	0	0.727078	0	0.727078	0	Inf	0.00894141	0.0173566	UP
23559435	FGSG_12622	hypothetical protein	-	-	-	-	-	-	chr3:397248-398189	130	12	9.61067	1.05339	9.61067	1.05339	3.1896	1.31484e-09	5.93473e-09	UP
23559429	FGSG_12616	hypothetical protein	-	-	-	-	-	-	chr3:335104-337327	101	23	3.20466	0.866528	3.20466	0.866528	1.88685	0.000799628	0.00187204	UP
23559427	FGSG_12614	hypothetical protein	-	-	-	-	-	-	chr3:315921-317006	110	8	6.67193	0.576164	6.67193	0.576164	3.53355	6.77802e-10	3.14153e-09	UP
23559419	FGSG_12606	hypothetical protein	-	-	-	-	-	-	chr3:224675-225716	187	42	13.8246	3.68677	13.8246	3.68677	1.9068	4.55875e-05	0.00012921	UP
23559410	FGSG_12597	hypothetical protein	GO:0005623|GO:0003700|GO:0005622|GO:0000981|GO:0043169|GO:0043231|GO:0005634|GO:0046872|GO:0008270	cell|transcription factor activity, sequence-specific DNA binding|intracellular|RNA polymerase II transcription factor activity, sequence-specific DNA binding|cation binding|intracellular membrane-bounded organelle|nucleus|metal ion binding|zinc ion binding	-	-	-	-	chr3:122738-124440	90	19	3.85958	0.967485	3.85958	0.967485	1.99613	0.0006773	0.00160171	UP
23559409	FGSG_12596	hypothetical protein	GO:0003824|GO:0008152|GO:0016787	catalytic activity|metabolic process|hydrolase activity	-	-	-	-	chr3:121124-122170	41	4	2.57945	0.298813	2.57945	0.298813	3.10975	0.000254748	0.000646068	UP
23559408	FGSG_12595	hypothetical protein	-	-	-	-	-	-	chr3:109682-114750	349	92	4.60508	1.44143	4.60508	1.44143	1.67573	6.34642e-05	0.000175655	UP
23559406	FGSG_12593	hypothetical protein	-	-	-	-	-	-	chr3:101593-103321	81	0	3.28135	0	3.28135	0	Inf	1.26252e-13	7.83368e-13	UP
23559405	FGSG_12592	hypothetical protein	-	-	-	-	-	-	chr3:100845-101336	9	0	1.20496	0	1.20496	0	Inf	0.0172979	0.0315705	UP
23559404	FGSG_12591	hypothetical protein	-	-	-	-	-	-	chr3:98641-99568	843	7	63.3884	0.624983	63.3884	0.624983	6.66426	3.511e-55	1.22238e-53	UP
23559403	FGSG_12590	hypothetical protein	-	-	-	-	-	-	chr3:95609-97530	78	9	2.74459	0.376037	2.74459	0.376037	2.86764	6.3245e-06	2.00976e-05	UP
23559399	FGSG_12586	hypothetical protein	GO:0003824|GO:0008152|GO:0016787|GO:0044237|GO:0005975|GO:0016798|GO:0004553|GO:0016052|GO:0000272|GO:0015926|GO:0102483|GO:0008422|GO:0030245	catalytic activity|metabolic process|hydrolase activity|cellular metabolic process|carbohydrate metabolic process|hydrolase activity, acting on glycosyl bonds|hydrolase activity, hydrolyzing O-glycosyl compounds|carbohydrate catabolic process|polysaccharide catabolic process|glucosidase activity|scopolin beta-glucosidase activity|beta-glucosidase activity|cellulose catabolic process	K05349	beta-glucosidase[3.2.1.21]	fgr01100|fgr01110|fgr00460	Metabolic pathways - Fusarium graminearum|Biosynthesis of secondary metabolites - Fusarium graminearum|Cyanoamino acid metabolism - Fusarium graminearum	chr3:79080-81643	35	5	0.936038	0.158784	0.936038	0.158784	2.5595	0.00401524	0.00835537	UP
23559397	FGSG_12584	hypothetical protein	GO:0005623|GO:0003700|GO:0005622|GO:0000981|GO:0043169|GO:0043231|GO:0005634|GO:0046872|GO:0008270	cell|transcription factor activity, sequence-specific DNA binding|intracellular|RNA polymerase II transcription factor activity, sequence-specific DNA binding|cation binding|intracellular membrane-bounded organelle|nucleus|metal ion binding|zinc ion binding	-	-	-	-	chr3:57978-59127	20	1	1.29157	0.0766944	1.29157	0.0766944	4.07386	0.00200946	0.00439748	UP
23559386	FGSG_12573	hypothetical protein	GO:0003824|GO:0008152	catalytic activity|metabolic process	-	-	-	-	chr2:8536241-8537086	44	6	3.42589	0.554678	3.42589	0.554678	2.62676	0.00125538	0.00284938	UP
23559385	FGSG_12572	hypothetical protein	-	-	-	-	-	-	chr2:8532175-8532822	2598	641	264.089	77.3679	264.089	77.3679	1.77122	7.78971e-08	3.00948e-07	UP
23559383	FGSG_12570	hypothetical protein	GO:0003824|GO:0016740|GO:0016746|GO:0016747|GO:0016407|GO:0008080	catalytic activity|transferase activity|transferase activity, transferring acyl groups|transferase activity, transferring acyl groups other than amino-acyl groups|acetyltransferase activity|N-acetyltransferase activity	-	-	-	-	chr2:8530194-8530811	4128	33	439.985	4.17642	439.985	4.17642	6.71904	2.03216e-94	2.54705e-92	UP
23559376	FGSG_12563	hypothetical protein	-	-	-	-	-	-	chr2:8457863-8461860	1332	389	29.7016	10.2995	29.7016	10.2995	1.52796	3.49629e-05	0.000100678	UP
23559371	FGSG_12558	hypothetical protein	-	-	-	-	-	-	chr2:8353297-8354859	59	16	2.48643	0.800657	2.48643	0.800657	1.63482	0.0264948	0.0466678	UP
23559363	FGSG_12550	hypothetical protein	-	-	-	-	-	-	chr2:8232059-8233803	18	2	0.707023	0.093262	0.707023	0.093262	2.9224	0.016576	0.0305751	UP
23559362	FGSG_12549	hypothetical protein	-	-	-	-	-	-	chr2:8229864-8231897	186	30	6.0235	1.15359	6.0235	1.15359	2.38447	1.17711e-07	4.47221e-07	UP
23559350	FGSG_12537	hypothetical protein	-	-	-	-	-	-	chr2:8114378-8115302	690	265	54.8916	25.0319	54.8916	25.0319	1.13282	0.0236957	0.0421901	UP
23559349	FGSG_12536	hypothetical protein	-	-	-	-	-	-	chr2:8112342-8113614	1240	297	67.5588	19.2136	67.5588	19.2136	1.81402	9.77837e-08	3.74136e-07	UP
23559341	FGSG_12528	hypothetical protein	-	-	-	-	-	-	chr2:7995704-7997622	365	64	16.1902	3.37077	16.1902	3.37077	2.26397	2.66261e-09	1.16945e-08	UP
23559340	FGSG_12527	hypothetical protein	-	-	-	-	-	-	chr2:7994855-7995410	129	0	18.5125	0	18.5125	0	Inf	2.31436e-19	1.99112e-18	UP
23559326	FGSG_12513	hypothetical protein	GO:0016020|GO:0016021	membrane|integral component of membrane	-	-	-	-	chr2:7873727-7875679	604	182	24.3336	8.70626	24.3336	8.70626	1.48282	0.000260744	0.000659867	UP
23559325	FGSG_12512	hypothetical protein	-	-	-	-	-	-	chr2:7871827-7873374	101	0	4.29772	0	4.29772	0	Inf	1.64914e-16	1.23189e-15	UP
23559320	FGSG_12507	hypothetical protein	-	-	-	-	-	-	chr2:7817565-7819383	1101	249	43.3489	11.6407	43.3489	11.6407	1.89681	2.05105e-08	8.37227e-08	UP
23559318	FGSG_12505	hypothetical protein	GO:0016020|GO:0016021|GO:0055085	membrane|integral component of membrane|transmembrane transport	-	-	-	-	chr2:7789587-7791247	17	0	0.716432	0	0.716432	0	Inf	0.00250381	0.0053746	UP
23559302	FGSG_12489	hypothetical protein	GO:0003824|GO:0016020|GO:0016787|GO:0016021	catalytic activity|membrane|hydrolase activity|integral component of membrane	-	-	-	-	chr2:7557759-7559788	254	89	10.0849	4.19585	10.0849	4.19585	1.26517	0.0170398	0.0313428	UP
23559301	FGSG_12488	hypothetical protein	-	-	-	-	-	-	chr2:7544596-7545582	363	36	24.2257	2.85274	24.2257	2.85274	3.08612	4.09931e-16	2.98352e-15	UP
23559296	FGSG_12483	aldehyde reductase 1	-	-	K18107	L-glyceraldehyde reductase[1.1.1.372]	fgr01100|fgr00040	Metabolic pathways - Fusarium graminearum|Pentose and glucuronate interconversions - Fusarium graminearum	chr2:7506056-7507179	1125	62	98.0205	6.41428	98.0205	6.41428	3.93372	4.59878e-35	7.8562e-34	UP
23559288	FGSG_12475	hypothetical protein	-	-	-	-	-	-	chr2:7374444-7374714	12	0	3.6595	0	3.6595	0	Inf	0.00464266	0.0095081	UP
23559287	FGSG_12474	hypothetical protein	-	-	-	-	-	-	chr2:7373422-7374189	82	11	7.50181	1.19492	7.50181	1.19492	2.65033	1.00223e-05	3.09318e-05	UP
23559261	FGSG_12448	hypothetical protein	-	-	-	-	-	-	chr2:7090267-7092051	76	10	2.80453	0.438159	2.80453	0.438159	2.67823	2.43484e-05	7.15844e-05	UP
23559260	FGSG_12447	hypothetical protein	-	-	-	-	-	-	chr2:7087500-7089411	317	106	14.351	5.69798	14.351	5.69798	1.33263	0.00589976	0.0118663	UP
23559258	FGSG_12445	hypothetical protein	GO:0003824|GO:0016787	catalytic activity|hydrolase activity	-	-	-	-	chr2:7021734-7023074	384	137	19.6535	8.32567	19.6535	8.32567	1.23915	0.0126334	0.0238695	UP
23559257	FGSG_12444	hypothetical protein	GO:0003824|GO:0008152|GO:0016787|GO:0019120	catalytic activity|metabolic process|hydrolase activity|hydrolase activity, acting on acid halide bonds, in C-halide compounds	-	-	-	-	chr2:7020636-7021337	101	18	9.47703	2.00545	9.47703	2.00545	2.24051	6.21505e-05	0.000172179	UP
23559256	FGSG_12443	hypothetical protein	GO:0003824|GO:0016491	catalytic activity|oxidoreductase activity	-	-	-	-	chr2:7007351-7008235	100	8	7.44292	0.707021	7.44292	0.707021	3.39604	9.75315e-09	4.07191e-08	UP
23559255	FGSG_12442	hypothetical protein	GO:0003824|GO:0016787|GO:0016810|GO:0016811|GO:0004040	catalytic activity|hydrolase activity|hydrolase activity, acting on carbon-nitrogen (but not peptide) bonds|hydrolase activity, acting on carbon-nitrogen (but not peptide) bonds, in linear amides|amidase activity	K01426	amidase[3.5.1.4]	fgr00330|fgr00380|fgr00360	Arginine and proline metabolism - Fusarium graminearum|Tryptophan metabolism - Fusarium graminearum|Phenylalanine metabolism - Fusarium graminearum	chr2:7004756-7006835	434	136	15.6045	5.80617	15.6045	5.80617	1.42631	0.00104197	0.00239281	UP
23559247	FGSG_12434	hypothetical protein	-	-	-	-	-	-	chr2:6890985-6892994	3022	181	99.0341	7.04304	99.0341	7.04304	3.81366	1.26472e-40	2.62353e-39	UP
23559246	FGSG_12433	hypothetical protein	-	-	-	-	-	-	chr2:6886769-6887365	263	10	32.4415	1.46463	32.4415	1.46463	4.46923	7.16954e-22	7.05518e-21	UP
23559240	FGSG_12426	hypothetical protein	-	-	-	-	-	-	chr2:6817521-6819387	358	77	16.6889	4.26214	16.6889	4.26214	1.96924	4.90004e-07	1.75052e-06	UP
23559238	FGSG_12424	hypothetical protein	-	-	-	-	-	-	chr2:6814572-6815405	568	57	47.7829	5.69363	47.7829	5.69363	3.06908	4.82634e-19	4.08148e-18	UP
23559223	FGSG_12409	hypothetical protein	GO:0016020|GO:0016021|GO:0055085	membrane|integral component of membrane|transmembrane transport	-	-	-	-	chr2:6476942-6478425	386	59	17.8052	3.23149	17.8052	3.23149	2.46202	4.47308e-11	2.30467e-10	UP
23559222	FGSG_12408	hypothetical protein	-	-	-	-	-	-	chr2:6475678-6476316	21	0	2.16477	0	2.16477	0	Inf	0.000447975	0.00108991	UP
23559221	FGSG_12407	hypothetical protein	-	-	-	-	-	-	chr2:6434671-6435720	570	163	35.7579	12.1416	35.7579	12.1416	1.5583	8.34212e-05	0.000227195	UP
23559200	FGSG_12386	hypothetical protein	GO:0008152|GO:0055114	metabolic process|oxidation-reduction process	-	-	-	-	chr2:6064994-6066133	32	6	1.84899	0.411629	1.84899	0.411629	2.16732	0.0156043	0.0289951	UP
23559198	FGSG_12384	hypothetical protein	-	-	-	-	-	-	chr2:6040130-6041211	231	24	14.7871	1.82418	14.7871	1.82418	3.01902	1.63288e-12	9.42905e-12	UP
23559197	FGSG_12383	hypothetical protein	-	-	-	-	-	-	chr2:6039010-6039912	162	16	12.4952	1.46537	12.4952	1.46537	3.09203	8.50585e-11	4.26978e-10	UP
23559196	FGSG_12381	hypothetical protein	-	-	-	-	-	-	chr2:5982065-5983016	158	3	10.9322	0.246459	10.9322	0.246459	5.47109	1.22639e-18	1.01902e-17	UP
23559194	FGSG_12379	hypothetical protein	GO:0016020|GO:0005215|GO:0022857|GO:0016021|GO:0015075|GO:0015171	membrane|transporter activity|transmembrane transporter activity|integral component of membrane|ion transmembrane transporter activity|amino acid transmembrane transporter activity	-	-	-	-	chr2:5941329-5943297	265	79	9.58566	3.39308	9.58566	3.39308	1.49828	0.00126944	0.00286871	UP
23559191	FGSG_12376	hypothetical protein	GO:0003676|GO:0003723	nucleic acid binding|RNA binding	-	-	-	-	chr2:5855441-5856476	11	0	1.29849	0	1.29849	0	Inf	0.00464266	0.0095081	UP
23559185	FGSG_12370	hypothetical protein	-	-	-	-	-	-	chr2:5831284-5832762	452	145	20.1306	7.66792	20.1306	7.66792	1.39248	0.00154314	0.00344214	UP
23559167	FGSG_12352	hypothetical protein	-	-	-	-	-	-	chr2:5718454-5718849	292	37	48.5707	7.30779	48.5707	7.30779	2.73258	6.96889e-12	3.82919e-11	UP
23559163	FGSG_12348	hypothetical protein	-	-	-	-	-	-	chr2:5584686-5585699	246	2	17.7093	0.170929	17.7093	0.170929	6.69496	2.55778e-28	3.33211e-27	UP
23559161	FGSG_12346	hypothetical protein	-	-	-	-	-	-	chr2:5577675-5579776	299	86	9.75486	3.33149	9.75486	3.33149	1.54995	0.000493574	0.00119621	UP
23559160	FGSG_12345	hypothetical protein	GO:0003700	transcription factor activity, sequence-specific DNA binding	-	-	-	-	chr2:5574647-5576302	262	47	11.5515	2.46051	11.5515	2.46051	2.23105	7.17909e-08	2.7826e-07	UP
23559157	FGSG_12342	hypothetical protein	GO:0003824|GO:0016020|GO:0016491|GO:0004497|GO:0016705|GO:0043169|GO:0016021|GO:0020037|GO:0046872|GO:0005506	catalytic activity|membrane|oxidoreductase activity|monooxygenase activity|oxidoreductase activity, acting on paired donors, with incorporation or reduction of molecular oxygen|cation binding|integral component of membrane|heme binding|metal ion binding|iron ion binding	-	-	-	-	chr2:5545692-5547629	114	15	4.36072	0.6813	4.36072	0.6813	2.6782	4.69146e-07	1.67902e-06	UP
23559156	FGSG_12341	hypothetical protein	GO:0016020|GO:0005215|GO:0022857|GO:0016021|GO:0015075|GO:0015171	membrane|transporter activity|transmembrane transporter activity|integral component of membrane|ion transmembrane transporter activity|amino acid transmembrane transporter activity	-	-	-	-	chr2:5543546-5545547	269	40	10.0107	1.76752	10.0107	1.76752	2.50175	8.22005e-10	3.78485e-09	UP
23559120	FGSG_12305	hypothetical protein	-	-	-	-	-	-	chr2:5118361-5118679	124	17	25.9298	4.22095	25.9298	4.22095	2.61897	3.53998e-07	1.28565e-06	UP
23559111	FGSG_12296	hypothetical protein	GO:0016020|GO:0016021	membrane|integral component of membrane	-	-	-	-	chr2:4921717-4923386	1131	160	44.61	7.49344	44.61	7.49344	2.57367	2.37935e-16	1.76407e-15	UP
23559107	FGSG_12292	hypothetical protein	GO:0003824|GO:0008152|GO:0016829|GO:0016846	catalytic activity|metabolic process|lyase activity|carbon-sulfur lyase activity	-	-	-	-	chr2:4768577-4769189	4691	203	556.748	28.6076	556.748	28.6076	4.28256	2.603e-52	8.00876e-51	UP
23559106	FGSG_12291	hypothetical protein	-	-	-	-	-	-	chr2:4766684-4768405	979	261	37.4486	11.8545	37.4486	11.8545	1.65947	4.52656e-06	1.46461e-05	UP
23559103	FGSG_12288	hypothetical protein	-	-	-	-	-	-	chr2:4713148-4713615	31	0	4.36315	0	4.36315	0	Inf	4.812e-06	1.55149e-05	UP
23559099	FGSG_12284	hypothetical protein	-	-	-	-	-	-	chr2:4648632-4648973	90	7	17.3343	1.60083	17.3343	1.60083	3.43673	2.27908e-08	9.2681e-08	UP
23559098	FGSG_12283	hypothetical protein	-	-	-	-	-	-	chr2:4647430-4648215	139	12	15.4922	1.58811	15.4922	1.58811	3.28616	1.71903e-10	8.40939e-10	UP
23559097	FGSG_12282	hypothetical protein	GO:0005623|GO:0003700|GO:0005622|GO:0000981|GO:0043169|GO:0043231|GO:0005634|GO:0046872|GO:0008270	cell|transcription factor activity, sequence-specific DNA binding|intracellular|RNA polymerase II transcription factor activity, sequence-specific DNA binding|cation binding|intracellular membrane-bounded organelle|nucleus|metal ion binding|zinc ion binding	-	-	-	-	chr2:4600133-4601039	25	4	2.16106	0.410573	2.16106	0.410573	2.39603	0.0211438	0.0380244	UP
23559029	FGSG_12214	hypothetical protein	-	-	-	-	-	-	chr2:3477379-3477951	846	81	116.581	13.2537	116.581	13.2537	3.13687	3.00398e-22	2.99818e-21	UP
23559026	FGSG_12211	hypothetical protein	-	-	-	-	-	-	chr2:3434670-3435748	205	17	13.8212	1.3609	13.8212	1.3609	3.34425	9.29802e-14	5.81468e-13	UP
23559001	FGSG_12186	hypothetical protein	GO:0003824|GO:0008152|GO:0009058|GO:0016740	catalytic activity|metabolic process|biosynthetic process|transferase activity	K18163	NADH dehydrogenase [ubiquinone] 1 alpha subcomplex assembly factor 6[-]	-	-	chr1:8741152-8742292	220	64	13.3808	4.62197	13.3808	4.62197	1.53358	0.00139222	0.00312542	UP
23558990	FGSG_12175	hypothetical protein	-	-	-	-	-	-	chr1:8525291-8525608	63	12	13.0497	2.95148	13.0497	2.95148	2.14451	0.00158739	0.00353753	UP
23558974	FGSG_12159	hypothetical protein	-	-	-	-	-	-	chr1:8304272-8305319	176	4	23.5631	0.635888	23.5631	0.635888	5.21161	8.82504e-20	7.82426e-19	UP
23558969	FGSG_12154	hypothetical protein	-	-	K00799	glutathione S-transferase[2.5.1.18]	fgr00480	Glutathione metabolism - Fusarium graminearum	chr1:8127685-8128694	2073	728	152.058	63.4063	152.058	63.4063	1.26192	0.0023469	0.00508452	UP
23558968	FGSG_12153	hypothetical protein	-	-	-	-	-	-	chr1:8124726-8126267	743	165	31.7388	8.36905	31.7388	8.36905	1.92311	4.14031e-08	1.6422e-07	UP
23558955	FGSG_12140	hypothetical protein	GO:0003824|GO:0016787	catalytic activity|hydrolase activity	-	-	-	-	chr1:7896970-7898091	11	0	0.645773	0	0.645773	0	Inf	0.00464266	0.0095081	UP
23558954	FGSG_12139	hypothetical protein	-	-	K20498	D-serine ammonia-lyase[4.3.1.18]	fgr00260	Glycine, serine and threonine metabolism - Fusarium graminearum	chr1:7894719-7895977	413	74	23.4317	4.98516	23.4317	4.98516	2.23275	2.04156e-09	9.06706e-09	UP
23558944	FGSG_12129	peroxisomal copper amine oxidase	-	-	K00276	primary-amine oxidase[1.4.3.21]	fgr01100|fgr01110|fgr00350|fgr00260|fgr00360|fgr00410	Metabolic pathways - Fusarium graminearum|Biosynthesis of secondary metabolites - Fusarium graminearum|Tyrosine metabolism - Fusarium graminearum|Glycine, serine and threonine metabolism - Fusarium graminearum|Phenylalanine metabolism - Fusarium graminearum|beta-Alanine metabolism - Fusarium graminearum	chr1:7747695-7749857	1104	96	35.4906	3.66445	35.4906	3.66445	3.27577	7.48034e-26	8.78387e-25	UP
23558929	FGSG_12114	hypothetical protein	-	-	-	-	-	-	chr1:7373307-7374587	429	77	22.0595	4.70132	22.0595	4.70132	2.23026	1.56842e-09	7.02869e-09	UP
23558924	FGSG_12109	hypothetical protein	-	-	-	-	-	-	chr1:7331774-7332379	1326	10	159.095	1.42462	159.095	1.42462	6.80318	4.31844e-68	2.29552e-66	UP
23558912	FGSG_12097	hypothetical protein	-	-	-	-	-	-	chr1:7210736-7211572	139	22	10.9389	2.05578	10.9389	2.05578	2.41172	1.13397e-06	3.89898e-06	UP
23558896	FGSG_12078	hypothetical protein	-	-	-	-	-	-	chr1:7071954-7072429	40	5	6.14171	0.91162	6.14171	0.91162	2.75213	0.000877812	0.00203983	UP
23558885	FGSG_12067	hypothetical protein	-	-	-	-	-	-	chr1:6915954-6917456	113	10	4.95227	0.520369	4.95227	0.520369	3.25048	5.51616e-09	2.36177e-08	UP
23558884	FGSG_12066	hypothetical protein	GO:0003824|GO:0008152|GO:0016491|GO:0016787|GO:0006807|GO:0044237|GO:0006950|GO:0016788|GO:0006139|GO:0006725|GO:0006974|GO:0004518|GO:0015035|GO:0004519|GO:0009411|GO:0006281|GO:0006289	catalytic activity|metabolic process|oxidoreductase activity|hydrolase activity|nitrogen compound metabolic process|cellular metabolic process|response to stress|hydrolase activity, acting on ester bonds|nucleobase-containing compound metabolic process|cellular aromatic compound metabolic process|cellular response to DNA damage stimulus|nuclease activity|protein disulfide oxidoreductase activity|…	-	-	-	-	chr1:6914269-6915159	295	86	21.8088	7.54914	21.8088	7.54914	1.53052	0.000657895	0.00156078	UP
23558882	FGSG_12064	hypothetical protein	-	-	-	-	-	-	chr1:6775147-6776803	243	84	11.5737	4.75046	11.5737	4.75046	1.28471	0.0144448	0.0270616	UP
23558881	FGSG_12063	hypothetical protein	GO:0003824|GO:0008152|GO:0009058|GO:0016787|GO:0016788	catalytic activity|metabolic process|biosynthetic process|hydrolase activity|hydrolase activity, acting on ester bonds	-	-	-	-	chr1:6773907-6774704	1012	205	83.5342	20.0922	83.5342	20.0922	2.05573	6.03091e-10	2.80947e-09	UP
23558854	FGSG_12036	hypothetical protein	-	-	-	-	-	-	chr1:6437037-6438645	652	228	35.0875	14.569	35.0875	14.569	1.26805	0.00484825	0.009907	UP
23558822	FGSG_12003	hypothetical protein	-	-	-	-	-	-	chr1:5721682-5723755	476	54	20.6141	2.77678	20.6141	2.77678	2.89214	4.83454e-16	3.50151e-15	UP
23558821	FGSG_12002	hypothetical protein	-	-	-	-	-	-	chr1:5718487-5720900	459	101	15.6979	4.1015	15.6979	4.1015	1.93635	2.77643e-07	1.01845e-06	UP
23558813	FGSG_11994	hypothetical protein	-	-	-	-	-	-	chr1:5658068-5659249	831	233	46.3095	15.4176	46.3095	15.4176	1.58673	2.46348e-05	7.23727e-05	UP
23558808	FGSG_11989	hypothetical protein	-	-	-	-	-	-	chr1:5589555-5593287	22	0	0.401195	0	0.401195	0	Inf	0.000252789	0.000641509	UP
23558807	FGSG_11988	hypothetical protein	GO:0003824|GO:0016020|GO:0005215|GO:0022857|GO:0016787|GO:0097367|GO:0000166|GO:0016021|GO:0016817|GO:0016818|GO:0042626|GO:0016462|GO:0005524|GO:0016887|GO:0042623	catalytic activity|membrane|transporter activity|transmembrane transporter activity|hydrolase activity|carbohydrate derivative binding|nucleotide binding|integral component of membrane|hydrolase activity, acting on acid anhydrides|hydrolase activity, acting on acid anhydrides, in phosphorus-containing anhydrides|ATPase activity, coupled to transmembrane movement of substances|pyrophosphatase acti…	K05658	ATP-binding cassette, subfamily B (MDR/TAP), member 1[3.6.3.44]	fgr02010	ABC transporters - Fusarium graminearum	chr1:5584028-5588101	1284	50	22.008	1.0176	22.008	1.0176	4.43479	2.39487e-43	5.45233e-42	UP
23558806	FGSG_11987	hypothetical protein	-	-	K20246	L-histidine Nalpha-methyltransferase / hercynylcysteine S-oxide synthase[1.14.99.51]	fgr00340	Histidine metabolism - Fusarium graminearum	chr1:5581253-5583137	73	2	2.87932	0.0936529	2.87932	0.0936529	4.94226	5.1629e-10	2.41931e-09	UP
23558805	FGSG_11986	hypothetical protein	GO:0003824|GO:0016020|GO:0016491|GO:0016021	catalytic activity|membrane|oxidoreductase activity|integral component of membrane	K00306	sarcosine oxidase / L-pipecolate oxidase[1.5.3.7]	fgr01100|fgr00260|fgr04146|fgr00310	Metabolic pathways - Fusarium graminearum|Glycine, serine and threonine metabolism - Fusarium graminearum|Peroxisome - Fusarium graminearum|Lysine degradation - Fusarium graminearum	chr1:5578764-5580358	179	32	7.73666	1.64226	7.73666	1.64226	2.23603	1.15642e-06	3.97272e-06	UP
23558804	FGSG_11985	hypothetical protein	-	-	-	-	-	-	chr1:5577288-5578002	22	0	2.02673	0	2.02673	0	Inf	0.000252789	0.000641509	UP
23558789	FGSG_11970	hypothetical protein	GO:0016020|GO:0016021	membrane|integral component of membrane	-	-	-	-	chr1:5198485-5200115	3626	1324	171.092	74.1789	171.092	74.1789	1.20569	0.0045875	0.00946186	UP
23558775	FGSG_11956	hypothetical protein	-	-	-	-	-	-	chr1:4781112-4782551	732	119	33.4838	6.46341	33.4838	6.46341	2.3731	1.18069e-12	6.8982e-12	UP
23558743	FGSG_11924	hypothetical protein	-	-	-	-	-	-	chr1:4239406-4240486	61	0	5.92638	0	5.92638	0	Inf	1.48255e-10	7.30052e-10	UP
23558739	FGSG_11920	hypothetical protein	-	-	-	-	-	-	chr1:4149005-4149919	82	15	5.90307	1.28219	5.90307	1.28219	2.20286	0.000192791	0.000497522	UP
23558728	FGSG_11909	hypothetical protein	-	-	-	-	-	-	chr1:3833425-3833730	696	43	149.821	10.9907	149.821	10.9907	3.76889	2.2645e-28	2.95976e-27	UP
23558712	FGSG_11893	hypothetical protein	-	-	-	-	-	-	chr1:3545455-3546463	121	33	8.76818	2.83941	8.76818	2.83941	1.62668	0.003719	0.00777017	UP
23558711	FGSG_11892	hypothetical protein	-	-	-	-	-	-	chr1:3542514-3544923	312	65	9.35856	2.31504	9.35856	2.31504	2.01525	5.85747e-07	2.07574e-06	UP
23558707	FGSG_11888	hypothetical protein	GO:0016020|GO:0016021	membrane|integral component of membrane	-	-	-	-	chr1:3515076-3516442	296	64	14.8044	3.80076	14.8044	3.80076	1.96167	1.59039e-06	5.39817e-06	UP
23558675	FGSG_11856	DNA-repair protein rad13	GO:0003824|GO:0008152|GO:0005623|GO:0005622|GO:0016787|GO:0006807|GO:0044237|GO:0006950|GO:0016788|GO:0006139|GO:0006725|GO:0003676|GO:0043231|GO:0006974|GO:0005634|GO:0003677|GO:0004518|GO:0004519|GO:0003697|GO:0006281|GO:0006289	catalytic activity|metabolic process|cell|intracellular|hydrolase activity|nitrogen compound metabolic process|cellular metabolic process|response to stress|hydrolase activity, acting on ester bonds|nucleobase-containing compound metabolic process|cellular aromatic compound metabolic process|nucleic acid binding|intracellular membrane-bounded organelle|cellular response to DNA damage stimulus|nuc…	K10846	DNA excision repair protein ERCC-5[-]	fgr03420	Nucleotide excision repair - Fusarium graminearum	chr1:2954941-2958905	1648	369	31.8245	8.46101	31.8245	8.46101	1.91124	5.21908e-09	2.24021e-08	UP
23558674	FGSG_11855	hypothetical protein	GO:0003824|GO:0008152|GO:0009058|GO:0006807|GO:0016740|GO:0044237|GO:0016772|GO:0006139|GO:0006725|GO:0003676|GO:0016779|GO:0003677|GO:0016070|GO:0006351|GO:0003899	catalytic activity|metabolic process|biosynthetic process|nitrogen compound metabolic process|transferase activity|cellular metabolic process|transferase activity, transferring phosphorus-containing groups|nucleobase-containing compound metabolic process|cellular aromatic compound metabolic process|nucleic acid binding|nucleotidyltransferase activity|DNA binding|RNA metabolic process|transcriptio…	K03007	DNA-directed RNA polymerases I, II, and III subunit RPABC5[-]	fgr01100|fgr00230|fgr00240|fgr03020	Metabolic pathways - Fusarium graminearum|Purine metabolism - Fusarium graminearum|Pyrimidine metabolism - Fusarium graminearum|RNA polymerase - Fusarium graminearum	chr1:2931949-2932154	588	77	258.21	40.1493	258.21	40.1493	2.6851	3.87679e-15	2.66211e-14	UP
23558616	FGSG_11797	hypothetical protein	-	-	-	-	-	-	chr1:2082680-2085722	3428	770	80.9325	21.5856	80.9325	21.5856	1.90665	1.45964e-09	6.56094e-09	UP
23558575	FGSG_11756	hypothetical protein	-	-	-	-	-	-	chr1:1163325-1163753	217	40	33.3188	7.29257	33.3188	7.29257	2.19184	5.09355e-07	1.81638e-06	UP
23558574	FGSG_11755	hypothetical protein	GO:0016020|GO:0016021	membrane|integral component of membrane	-	-	-	-	chr1:1149770-1152226	335	100	9.85988	3.49475	9.85988	3.49475	1.49638	0.000795944	0.00186451	UP
23558555	FGSG_11736	hypothetical protein	GO:0016020|GO:0016021	membrane|integral component of membrane	-	-	-	-	chr1:834619-835539	434	148	31.0396	12.5684	31.0396	12.5684	1.30431	0.00491651	0.0100379	UP
23558540	FGSG_11721	hypothetical protein	GO:0043169|GO:0046872	cation binding|metal ion binding	K01476	arginase[3.5.3.1]	fgr01100|fgr01110|fgr01130|fgr01230|fgr00330|fgr00220	Metabolic pathways - Fusarium graminearum|Biosynthesis of secondary metabolites - Fusarium graminearum|Biosynthesis of antibiotics - Fusarium graminearum|Biosynthesis of amino acids - Fusarium graminearum|Arginine and proline metabolism - Fusarium graminearum|Arginine biosynthesis - Fusarium graminearum	chr1:737065-737970	57	14	4.14412	1.20858	4.14412	1.20858	1.77776	0.0144973	0.0271457	UP
23558525	FGSG_11706	hypothetical protein	-	-	-	-	-	-	chr1:646974-647195	80	8	30.285	3.59606	30.285	3.59606	3.07411	6.58251e-07	2.323e-06	UP
23558524	FGSG_11705	hypothetical protein	-	-	-	-	-	-	chr1:643684-646495	1039	31	25.8357	0.915278	25.8357	0.915278	4.81901	4.14842e-45	1.00807e-43	UP
23558523	FGSG_11704	hypothetical protein	-	-	-	-	-	-	chr1:614828-615154	23	2	4.63306	0.478288	4.63306	0.478288	3.27601	0.00664724	0.0132289	UP
23558516	FGSG_11697	hypothetical protein	GO:0003824|GO:0008152|GO:0009058|GO:0016874|GO:0006807|GO:0044237|GO:0016879|GO:0006520|GO:0008652|GO:0019752|GO:0006541|GO:0004356|GO:0006542	catalytic activity|metabolic process|biosynthetic process|ligase activity|nitrogen compound metabolic process|cellular metabolic process|ligase activity, forming carbon-nitrogen bonds|cellular amino acid metabolic process|cellular amino acid biosynthetic process|carboxylic acid metabolic process|glutamine metabolic process|glutamate-ammonia ligase activity|glutamine biosynthetic process	K01915	glutamine synthetase[6.3.1.2]	fgr01100|fgr01230|fgr00630|fgr00250|fgr00910	Metabolic pathways - Fusarium graminearum|Biosynthesis of amino acids - Fusarium graminearum|Glyoxylate and dicarboxylate metabolism - Fusarium graminearum|Alanine, aspartate and glutamate metabolism - Fusarium graminearum|Nitrogen metabolism - Fusarium graminearum	chr1:568604-570281	1684	229	70.1612	11.3287	70.1612	11.3287	2.63069	2.558e-18	2.10034e-17	UP
23558505	FGSG_11686	hypothetical protein	GO:0005623|GO:0003700|GO:0005622|GO:0000981|GO:0043169|GO:0043231|GO:0005634|GO:0046872|GO:0008270	cell|transcription factor activity, sequence-specific DNA binding|intracellular|RNA polymerase II transcription factor activity, sequence-specific DNA binding|cation binding|intracellular membrane-bounded organelle|nucleus|metal ion binding|zinc ion binding	-	-	-	-	chr1:488784-491032	95	17	3.68531	0.783039	3.68531	0.783039	2.23463	6.36043e-05	0.000176002	UP
23558503	FGSG_11684	hypothetical protein	GO:0003824|GO:0016491|GO:0048037|GO:0016614|GO:0050662|GO:0000166|GO:0051287|GO:0016616	catalytic activity|oxidoreductase activity|cofactor binding|oxidoreductase activity, acting on CH-OH group of donors|coenzyme binding|nucleotide binding|NAD binding|oxidoreductase activity, acting on the CH-OH group of donors, NAD or NADP as acceptor	K00058	D-3-phosphoglycerate dehydrogenase[1.1.1.95]	fgr01100|fgr01130|fgr01230|fgr01200|fgr00260|fgr00680	Metabolic pathways - Fusarium graminearum|Biosynthesis of antibiotics - Fusarium graminearum|Biosynthesis of amino acids - Fusarium graminearum|Carbon metabolism - Fusarium graminearum|Glycine, serine and threonine metabolism - Fusarium graminearum|Methane metabolism - Fusarium graminearum	chr1:481717-482682	29	2	1.97747	0.161905	1.97747	0.161905	3.61043	0.000672116	0.00158977	UP
23558502	FGSG_11683	hypothetical protein	GO:0016020|GO:0008152|GO:0005623|GO:0009058|GO:0003700|GO:0005622|GO:0006807|GO:0044237|GO:0000981|GO:0043169|GO:0006139|GO:0006725|GO:0016021|GO:0003676|GO:0043231|GO:0005634|GO:0003677|GO:0046872|GO:0016070|GO:0006351|GO:0008270	membrane|metabolic process|cell|biosynthetic process|transcription factor activity, sequence-specific DNA binding|intracellular|nitrogen compound metabolic process|cellular metabolic process|RNA polymerase II transcription factor activity, sequence-specific DNA binding|cation binding|nucleobase-containing compound metabolic process|cellular aromatic compound metabolic process|integral component o…	-	-	-	-	chr1:479157-481364	150	1	4.47487	0.0354295	4.47487	0.0354295	6.98075	4.45211e-20	3.98581e-19	UP
23558499	FGSG_11680	hypothetical protein	-	-	-	-	-	-	chr1:432893-435165	24	0	0.734962	0	0.734962	0	Inf	8.08043e-05	0.00022037	UP
23558495	FGSG_11676	hypothetical protein	GO:0016020|GO:0016021	membrane|integral component of membrane	-	-	-	-	chr1:366233-367135	33	4	2.40717	0.346464	2.40717	0.346464	2.79656	0.00418133	0.00868127	UP
23558484	FGSG_11665	hypothetical protein	-	-	-	-	-	-	chr1:246525-248505	16	0	0.574014	0	0.574014	0	Inf	0.000352487	0.000874205	UP
23558467	FGSG_11648	hypothetical protein	-	-	-	-	-	-	chr1:89257-90559	154	0	9.06519	0	9.06519	0	Inf	1.89348e-22	1.90741e-21	UP
23558464	FGSG_11645	hypothetical protein	-	-	-	-	-	-	chr1:73688-75736	887	3	28.5147	0.114509	28.5147	0.114509	7.9601	1.25853e-61	5.48913e-60	UP
23558463	FGSG_11644	hypothetical protein	-	-	-	-	-	-	chr1:53538-55460	35	7	1.36985	0.325303	1.36985	0.325303	2.07416	0.023845	0.0424144	UP
23558461	FGSG_11642	hypothetical protein	-	-	-	-	-	-	chr1:41794-42519	83	8	8.1722	0.935297	8.1722	0.935297	3.12723	3.29969e-07	1.20151e-06	UP
23558457	FGSG_11636	hypothetical protein	GO:0005623|GO:0005622|GO:0043231|GO:0005634	cell|intracellular|intracellular membrane-bounded organelle|nucleus	K12877	protein mago nashi[-]	fgr03040|fgr03013|fgr03015	Spliceosome - Fusarium graminearum|RNA transport - Fusarium graminearum|mRNA surveillance pathway - Fusarium graminearum	chr1:8937413-8938421	987	330	90.1714	35.7978	90.1714	35.7978	1.3328	0.00133672	0.00300762	UP
23558453	FGSG_11632	hypothetical protein	GO:0003824|GO:0016740|GO:0003676|GO:0008168	catalytic activity|transferase activity|nucleic acid binding|methyltransferase activity	-	-	-	-	chr1:8941951-8943444	283	103	13.9321	6.02088	13.9321	6.02088	1.21037	0.024269	0.0431301	UP
23558452	FGSG_11631	hypothetical protein	-	-	-	-	-	-	chr2:3273051-3276569	115	19	4.68463	0.919021	4.68463	0.919021	2.34977	6.59642e-06	2.09115e-05	UP
23558450	FGSG_11629	IMP-specific 5'-nucleotidase 1	GO:0003824|GO:0008152|GO:0009058|GO:0016787|GO:0006807|GO:0044237|GO:0016788|GO:0043169|GO:0006139|GO:1901135|GO:0006725|GO:0009116|GO:0042578|GO:0006796|GO:0046872|GO:0016791|GO:0000287|GO:0006166|GO:0009117|GO:0006190|GO:0050483	catalytic activity|metabolic process|biosynthetic process|hydrolase activity|nitrogen compound metabolic process|cellular metabolic process|hydrolase activity, acting on ester bonds|cation binding|nucleobase-containing compound metabolic process|carbohydrate derivative metabolic process|cellular aromatic compound metabolic process|nucleoside metabolic process|phosphoric ester hydrolase activity|p…	K18550	IMP and pyridine-specific 5'-nucleotidase [EC:3.1.3.-][-]	fgr01100|fgr00230|fgr00760	Metabolic pathways - Fusarium graminearum|Purine metabolism - Fusarium graminearum|Nicotinate and nicotinamide metabolism - Fusarium graminearum	chr2:197054-198751	416	91	21.1924	5.50454	21.1924	5.50454	1.94486	3.52146e-07	1.27989e-06	UP
23558449	FGSG_11628	hypothetical protein	GO:0016020|GO:0008152|GO:0005623|GO:0070469|GO:0005622|GO:0006807|GO:0044237|GO:0005746|GO:0005737|GO:0006139|GO:0031966|GO:1901135|GO:0022900|GO:0006725|GO:0055114|GO:0043231|GO:0022904|GO:0005743|GO:0005740|GO:0006796|GO:0006119|GO:0005747|GO:0005739|GO:0016310|GO:0006120|GO:0042773|GO:0009117|GO:0046034	membrane|metabolic process|cell|respiratory chain|intracellular|nitrogen compound metabolic process|cellular metabolic process|mitochondrial respiratory chain|cytoplasm|nucleobase-containing compound metabolic process|mitochondrial membrane|carbohydrate derivative metabolic process|electron transport chain|cellular aromatic compound metabolic process|oxidation-reduction process|intracellular memb…	K03965	NADH dehydrogenase (ubiquinone) 1 beta subcomplex subunit 9[-]	fgr01100|fgr00190	Metabolic pathways - Fusarium graminearum|Oxidative phosphorylation - Fusarium graminearum	chr4:5043325-5043888	1033	296	189.01	64.3082	189.01	64.3082	1.55539	3.02587e-05	8.78543e-05	UP
23558439	FGSG_11617	hypothetical protein	GO:0016020|GO:0005215|GO:0022857|GO:0016021	membrane|transporter activity|transmembrane transporter activity|integral component of membrane	-	-	-	-	chr2:8710816-8712630	9341	558	350.593	24.8676	350.593	24.8676	3.81745	8.42285e-45	2.0343e-43	UP
23558436	FGSG_11614	hypothetical protein	-	-	-	-	-	-	chr4:3250-5086	810	243	35.3576	12.5949	35.3576	12.5949	1.48918	0.000139819	0.000368651	UP
23558435	FGSG_11613	hypothetical protein	-	-	-	-	-	-	chr4:5679-7261	562	121	27.1797	6.94843	27.1797	6.94843	1.96777	5.47203e-08	2.15106e-07	UP
23558431	FGSG_11609	hypothetical protein	-	-	-	-	-	-	chr2:24878-27836	466	94	12.4474	2.98134	12.4474	2.98134	2.06181	2.63975e-08	1.06656e-07	UP
23558428	FGSG_11604	hypothetical protein	-	-	-	-	-	-	chr1:8961121-8962913	62	16	4.63028	1.41885	4.63028	1.41885	1.70638	0.0168426	0.0310249	UP
23558427	FGSG_11603	hypothetical protein	GO:0008152|GO:0005623|GO:0005622|GO:0044877|GO:0006807|GO:0044237|GO:0006139|GO:0030529|GO:0006725|GO:0043021|GO:0043231|GO:0042273|GO:0005634|GO:0005654|GO:0005730|GO:0042254|GO:0016070|GO:0006396|GO:0030687|GO:0006364|GO:0000463|GO:0000466	metabolic process|cell|intracellular|macromolecular complex binding|nitrogen compound metabolic process|cellular metabolic process|nucleobase-containing compound metabolic process|intracellular ribonucleoprotein complex|cellular aromatic compound metabolic process|ribonucleoprotein complex binding|intracellular membrane-bounded organelle|ribosomal large subunit biogenesis|nucleus|nucleoplasm|nucl…	-	-	-	-	chr1:8957380-8959730	2578	173	73.8957	5.88807	73.8957	5.88807	3.64962	9.17339e-37	1.6676e-35	UP
23558419	FGSG_11595	hypothetical protein	GO:0016020|GO:0016021	membrane|integral component of membrane	-	-	-	-	chr1:8949534-8950265	337	118	36.9969	15.3818	36.9969	15.3818	1.26618	0.0108351	0.0206919	UP
23558415	FGSG_11590	hypothetical protein	GO:0003824	catalytic activity	-	-	-	-	chr2:17669-19187	149	39	7.30254	2.26956	7.30254	2.26956	1.68599	0.000998205	0.00229718	UP
23558403	FGSG_11576	hypothetical protein	-	-	-	-	-	-	chr2:8732965-8734311	188	58	9.1934	3.36774	9.1934	3.36774	1.44882	0.00496283	0.010122	UP
23558392	FGSG_11564	hypothetical protein	-	-	-	-	-	-	chr2:8766310-8766772	1333	82	213.636	15.6044	213.636	15.6044	3.77513	2.36525e-34	3.93888e-33	UP
23558389	FGSG_11560	hypothetical protein	-	-	-	-	-	-	chr2:8776694-8779542	43	1	1.128	0.0311542	1.128	0.0311542	5.17819	8.97212e-07	3.12463e-06	UP
23558384	FGSG_11555	hypothetical protein	GO:0003824|GO:0008152|GO:0016787	catalytic activity|metabolic process|hydrolase activity	-	-	-	-	chr2:8792165-8793287	22	2	1.36067	0.146855	1.36067	0.146855	3.21186	0.0103994	0.0199204	UP
23558374	FGSG_11545	hypothetical protein	GO:0016020|GO:0016021	membrane|integral component of membrane	-	-	-	-	chr2:8813540-8815672	53	8	1.75519	0.314587	1.75519	0.314587	2.48009	0.000429203	0.0010481	UP
23558354	FGSG_11524	hypothetical protein	-	-	-	-	-	-	chr2:8867495-8869758	86	25	4.60554	1.58969	4.60554	1.58969	1.53463	0.0169322	0.0311707	UP
23558352	FGSG_11522	hypothetical protein	GO:0003824|GO:0016491|GO:0043169|GO:0046872	catalytic activity|oxidoreductase activity|cation binding|metal ion binding	-	-	-	-	chr2:8872929-8874313	17	2	0.926206	0.129363	0.926206	0.129363	2.8399	0.0264707	0.0466321	UP
23558351	FGSG_11521	mmf2	-	-	-	-	-	-	chr2:8875005-8875466	18	0	3.378	0	3.378	0	Inf	0.00141036	0.00315721	UP
23558350	FGSG_11520	hypothetical protein	-	-	-	-	-	-	chr2:8875804-8877891	193	13	6.60065	0.527904	6.60065	0.527904	3.64426	1.2053e-14	8.02209e-14	UP
23558349	FGSG_11519	hypothetical protein	-	-	-	-	-	-	chr2:8878607-8880158	51	0	2.23957	0	2.23957	0	Inf	8.46962e-10	3.89223e-09	UP
23558348	FGSG_11518	hypothetical protein	GO:0003824	catalytic activity	K02510	4-hydroxy-2-oxoheptanedioate aldolase[4.1.2.52]	fgr00350	Tyrosine metabolism - Fusarium graminearum	chr2:8880809-8881618	21	0	1.70777	0	1.70777	0	Inf	0.000447975	0.00108991	UP
23558333	FGSG_11501	hypothetical protein	GO:0003824|GO:0016740|GO:0016746|GO:0016747|GO:0016407|GO:0008080	catalytic activity|transferase activity|transferase activity, transferring acyl groups|transferase activity, transferring acyl groups other than amino-acyl groups|acetyltransferase activity|N-acetyltransferase activity	-	-	-	-	chr3:6988637-6989378	53	7	5.4891	0.860826	5.4891	0.860826	2.67278	0.000212314	0.00054413	UP
23558310	FGSG_11477	hypothetical protein	GO:0016020|GO:0016021	membrane|integral component of membrane	-	-	-	-	chr3:7058046-7059165	41	0	2.53586	0	2.53586	0	Inf	5.909e-08	2.31595e-07	UP
23558308	FGSG_11474	hypothetical protein	-	-	-	-	-	-	chr3:7066285-7066960	1597	196	155.613	22.6771	155.613	22.6771	2.77865	2.59379e-20	2.35219e-19	UP
23558307	FGSG_11473	hypothetical protein	-	-	-	-	-	-	chr3:7069222-7070320	13	0	0.834578	0	0.834578	0	Inf	0.00242129	0.00521111	UP
23558306	FGSG_11472	hypothetical protein	GO:0003824|GO:0016020|GO:0005623|GO:0016787|GO:0005618|GO:0008233|GO:0008236|GO:0004252	catalytic activity|membrane|cell|hydrolase activity|cell wall|peptidase activity|serine-type peptidase activity|serine-type endopeptidase activity	-	-	-	-	chr3:7071186-7073866	2818	1104	70.6321	32.8565	70.6321	32.8565	1.10415	0.0192989	0.0349707	UP
23558296	FGSG_11461	hypothetical protein	-	-	-	-	-	-	chr3:7102785-7103513	15	0	1.47693	0	1.47693	0	Inf	0.000667207	0.00157972	UP
23558295	FGSG_11460	hypothetical protein	GO:0003824	catalytic activity	-	-	-	-	chr3:7103647-7104653	415	0	31.8601	0	31.8601	0	Inf	1.43729e-43	3.30381e-42	UP
23558294	FGSG_11459	hypothetical protein	-	-	K14454	aspartate aminotransferase, cytoplasmic[2.6.1.1]	fgr01100|fgr01110|fgr01130|fgr01230|fgr01200|fgr00350|fgr00270|fgr00330|fgr01210|fgr00360|fgr00250|fgr00220|fgr00400	Metabolic pathways - Fusarium graminearum|Biosynthesis of secondary metabolites - Fusarium graminearum|Biosynthesis of antibiotics - Fusarium graminearum|Biosynthesis of amino acids - Fusarium graminearum|Carbon metabolism - Fusarium graminearum|Tyrosine metabolism - Fusarium graminearum|Cysteine and methionine metabolism - Fusarium graminearum|Arginine and proline metabolism - Fusarium graminear…	chr3:7105030-7106370	229	3	14.2843	0.222186	14.2843	0.222186	6.00652	3.94763e-25	4.47235e-24	UP
23558293	FGSG_11458	hypothetical protein	-	-	-	-	-	-	chr3:7107588-7109440	228	0	9.99222	0	9.99222	0	Inf	2.21052e-29	2.98759e-28	UP
23558286	FGSG_11450	hypothetical protein	-	-	K00505	tyrosinase[1.14.18.1]	fgr01100|fgr01110|fgr00350	Metabolic pathways - Fusarium graminearum|Biosynthesis of secondary metabolites - Fusarium graminearum|Tyrosine metabolism - Fusarium graminearum	chr3:7123975-7125498	34	0	1.80756	0	1.80756	0	Inf	9.08175e-07	3.15635e-06	UP
23558285	FGSG_11449	hypothetical protein	GO:0016020|GO:0016021	membrane|integral component of membrane	-	-	-	-	chr3:7128588-7129025	339	5	50.9814	0.892889	50.9814	0.892889	5.83535	4.63842e-32	6.98606e-31	UP
23558284	FGSG_11448	hypothetical protein	-	-	-	-	-	-	chr3:7130262-7132331	47	12	1.49561	0.453416	1.49561	0.453416	1.72183	0.0264049	0.0465835	UP
23558280	FGSG_11442	hypothetical protein	GO:0008152|GO:0044237|GO:0019752|GO:0046417	metabolic process|cellular metabolic process|carboxylic acid metabolic process|chorismate metabolic process	-	-	-	-	chr3:7147230-7147695	23	3	3.50697	0.543122	3.50697	0.543122	2.69088	0.0153481	0.0285636	UP
23558279	FGSG_11440	hypothetical protein	GO:0003824|GO:0016491|GO:0043169|GO:0046872	catalytic activity|oxidoreductase activity|cation binding|metal ion binding	-	-	-	-	chr3:7149888-7151005	1052	77	65.0658	5.65483	65.0658	5.65483	3.52434	7.07461e-29	9.42253e-28	UP
23558278	FGSG_11439	hypothetical protein	GO:0016020|GO:0005215|GO:0022857|GO:0016021	membrane|transporter activity|transmembrane transporter activity|integral component of membrane	-	-	-	-	chr3:7151709-7153638	1724	17	70.2286	0.822263	70.2286	0.822263	6.41631	1.58722e-71	9.49699e-70	UP
23558277	FGSG_11438	hypothetical protein	-	-	-	-	-	-	chr3:7153850-7157648	231	79	5.93213	2.40889	5.93213	2.40889	1.30018	0.0149733	0.027971	UP
23558269	FGSG_11429	hypothetical protein	-	-	-	-	-	-	chr3:7180720-7181828	102	9	6.36241	0.666612	6.36241	0.666612	3.25465	1.72923e-08	7.09753e-08	UP
23558267	FGSG_11427	hypothetical protein	-	-	-	-	-	-	chr3:7183879-7186145	25	0	0.93511	0	0.93511	0	Inf	4.57911e-05	0.000129386	UP
23558265	FGSG_11425	hypothetical protein	-	-	-	-	-	-	chr3:7192225-7196097	418	67	7.49826	1.42709	7.49826	1.42709	2.39348	8.48431e-11	4.26076e-10	UP
23558264	FGSG_11424	hypothetical protein	GO:0003824|GO:0016491|GO:0016705|GO:0043169|GO:0020037|GO:0046872|GO:0005506	catalytic activity|oxidoreductase activity|oxidoreductase activity, acting on paired donors, with incorporation or reduction of molecular oxygen|cation binding|heme binding|metal ion binding|iron ion binding	-	-	-	-	chr3:7197556-7199306	14	0	0.687674	0	0.687674	0	Inf	0.00126829	0.00286666	UP
23558257	FGSG_11417	hypothetical protein	GO:0016020|GO:0016021|GO:0055085	membrane|integral component of membrane|transmembrane transport	-	-	-	-	chr3:7215202-7217169	48	3	2.16409	0.160595	2.16409	0.160595	3.75227	1.14745e-05	3.51459e-05	UP
23558255	FGSG_11415	hypothetical protein	-	-	-	-	-	-	chr3:7222988-7224586	53	0	2.34615	0	2.34615	0	Inf	5.03731e-10	2.36511e-09	UP
23558252	FGSG_11411	hypothetical protein	GO:0003824|GO:0016787|GO:0043169|GO:0008233|GO:0046872	catalytic activity|hydrolase activity|cation binding|peptidase activity|metal ion binding	-	-	-	-	chr3:7232092-7233870	124	0	5.48917	0	5.48917	0	Inf	1.10143e-18	9.1904e-18	UP
23558251	FGSG_11410	hypothetical protein	-	-	-	-	-	-	chr3:7234779-7236827	333	41	11.908	1.7409	11.908	1.7409	2.77403	7.09143e-13	4.20507e-12	UP
23558250	FGSG_11409	hypothetical protein	-	-	-	-	-	-	chr3:7239355-7240436	378	64	28.521	5.73379	28.521	5.73379	2.31446	7.38379e-10	3.40903e-09	UP
23558249	FGSG_11408	hypothetical protein	-	-	-	-	-	-	chr3:7241711-7242142	258	44	45.0781	9.1283	45.0781	9.1283	2.30401	2.72062e-08	1.09663e-07	UP
23558247	FGSG_11406	hypothetical protein	-	-	-	-	-	-	chr3:7244659-7246032	619	7	30.8189	0.413821	30.8189	0.413821	6.21866	4.72176e-46	1.17129e-44	UP
23558243	FGSG_11401	hypothetical protein	-	-	-	-	-	-	chr3:7261511-7262716	14	0	0.802585	0	0.802585	0	Inf	0.00126829	0.00286666	UP
23558233	FGSG_11391	hypothetical protein	GO:0016020|GO:0016021	membrane|integral component of membrane	-	-	-	-	chr3:7287301-7289607	101	1	2.88378	0.0339091	2.88378	0.0339091	6.41014	1.27468e-14	8.46967e-14	UP
23558228	FGSG_11385	hypothetical protein	GO:0016020|GO:0016021	membrane|integral component of membrane	-	-	-	-	chr3:7306683-7308144	2881	214	178.189	15.716	178.189	15.716	3.5031	1.21044e-34	2.03857e-33	UP
23558226	FGSG_11381	hypothetical protein	GO:0016020|GO:0016021	membrane|integral component of membrane	-	-	-	-	chr3:7318972-7320307	134	3	7.39242	0.196506	7.39242	0.196506	5.2334	1.73238e-16	1.29164e-15	UP
23558216	FGSG_11371	hypothetical protein	-	-	-	-	-	-	chr3:7345086-7347809	130	19	3.33844	0.579359	3.33844	0.579359	2.52665	7.28172e-07	2.56291e-06	UP
23558211	FGSG_11364	hypothetical protein	GO:0008152|GO:0005623|GO:0009058|GO:0003700|GO:0005622|GO:0006807|GO:0044237|GO:0000981|GO:0043169|GO:0006139|GO:0006725|GO:0003676|GO:0043231|GO:0005634|GO:0003677|GO:0046872|GO:0016070|GO:0006351|GO:0008270	metabolic process|cell|biosynthetic process|transcription factor activity, sequence-specific DNA binding|intracellular|nitrogen compound metabolic process|cellular metabolic process|RNA polymerase II transcription factor activity, sequence-specific DNA binding|cation binding|nucleobase-containing compound metabolic process|cellular aromatic compound metabolic process|nucleic acid binding|intracel…	-	-	-	-	chr3:7369799-7372131	110	19	3.42102	0.701632	3.42102	0.701632	2.28564	1.78717e-05	5.32928e-05	UP
23558208	FGSG_11361	hypothetical protein	GO:0003824	catalytic activity	-	-	-	-	chr3:7378867-7379883	9	0	0.582929	0	0.582929	0	Inf	0.0172979	0.0315705	UP
23558206	FGSG_11358	hypothetical protein	GO:0005623|GO:0003700|GO:0005622|GO:0000981|GO:0043169|GO:0043231|GO:0005634|GO:0046872|GO:0008270	cell|transcription factor activity, sequence-specific DNA binding|intracellular|RNA polymerase II transcription factor activity, sequence-specific DNA binding|cation binding|intracellular membrane-bounded organelle|nucleus|metal ion binding|zinc ion binding	-	-	-	-	chr3:7384509-7386254	72	20	2.91675	0.96201	2.91675	0.96201	1.60024	0.0154208	0.0286855	UP
23558190	FGSG_11341	hypothetical protein	GO:0003824|GO:0008152|GO:0016740|GO:0016757|GO:0016758	catalytic activity|metabolic process|transferase activity|transferase activity, transferring glycosyl groups|transferase activity, transferring hexosyl groups	-	-	-	-	chr3:7424015-7425659	302	22	12.8257	1.1094	12.8257	1.1094	3.53118	4.82005e-18	3.89629e-17	UP
23558186	FGSG_11336	hypothetical protein	-	-	-	-	-	-	chr3:7435731-7437431	411	101	17.9407	5.23491	17.9407	5.23491	1.777	6.36701e-06	2.02273e-05	UP
23558183	FGSG_11332	hypothetical protein	-	-	K14977	(S)-ureidoglycine aminohydrolase[3.5.3.26]	fgr00230	Purine metabolism - Fusarium graminearum	chr3:7452713-7453549	711	248	55.9539	23.1742	55.9539	23.1742	1.27172	0.00422622	0.00876531	UP
23558177	FGSG_11326	glucoamylase precursor	GO:0003824|GO:0008152|GO:0016787|GO:0030246|GO:0005975|GO:0016798|GO:0004553|GO:2001070|GO:0016052|GO:0000272|GO:0015926|GO:0004339	catalytic activity|metabolic process|hydrolase activity|carbohydrate binding|carbohydrate metabolic process|hydrolase activity, acting on glycosyl bonds|hydrolase activity, hydrolyzing O-glycosyl compounds|starch binding|carbohydrate catabolic process|polysaccharide catabolic process|glucosidase activity|glucan 1,4-alpha-glucosidase activity	K01178	glucoamylase[3.2.1.3]	fgr01100|fgr00500	Metabolic pathways - Fusarium graminearum|Starch and sucrose metabolism - Fusarium graminearum	chr3:7469567-7471365	298	26	11.2231	1.16269	11.2231	1.16269	3.27094	3.50164e-16	2.56106e-15	UP
23558172	FGSG_11321	hypothetical protein	-	-	-	-	-	-	chr3:7479049-7480844	62	8	3.05225	0.467649	3.05225	0.467649	2.70638	7.9848e-05	0.000218162	UP
23558167	FGSG_11316	hypothetical protein	GO:0003824|GO:0016491|GO:0043169|GO:0046872|GO:0008270	catalytic activity|oxidoreductase activity|cation binding|metal ion binding|zinc ion binding	-	-	-	-	chr3:7487106-7488356	95	0	5.24091	0	5.24091	0	Inf	9.31009e-16	6.64201e-15	UP
23558158	FGSG_11307	hypothetical protein	GO:0016020|GO:0016021	membrane|integral component of membrane	-	-	-	-	chr3:7506989-7508371	53	12	2.60917	0.701473	2.60917	0.701473	1.89513	0.0139996	0.0262841	UP
23558157	FGSG_11306	hypothetical protein	-	-	-	-	-	-	chr3:7509304-7513408	43	5	0.768214	0.106071	0.768214	0.106071	2.85647	0.00040416	0.000993052	UP
23558156	FGSG_11305	hypothetical protein	-	-	-	-	-	-	chr3:7514091-7515305	9	0	0.510628	0	0.510628	0	Inf	0.0172979	0.0315705	UP
23558144	FGSG_11293	hypothetical protein	GO:0016020|GO:0005215|GO:0022857|GO:0016021|GO:0015075|GO:0008271|GO:0015103	membrane|transporter activity|transmembrane transporter activity|integral component of membrane|ion transmembrane transporter activity|secondary active sulfate transmembrane transporter activity|inorganic anion transmembrane transporter activity	-	-	-	-	chr3:7543775-7546115	590	36	17.3652	1.25811	17.3652	1.25811	3.78686	1.18338e-26	1.44223e-25	UP
23558142	FGSG_11291	hypothetical protein	-	-	-	-	-	-	chr3:7547752-7548797	488	7	32.2089	0.548583	32.2089	0.548583	5.87561	5.72996e-39	1.12771e-37	UP
23558139	FGSG_11287	hypothetical protein	-	-	-	-	-	-	chr3:7557896-7559919	224	23	7.40706	0.903069	7.40706	0.903069	3.03599	2.51485e-12	1.43137e-11	UP
23558138	FGSG_11286	hypothetical protein	-	-	-	-	-	-	chr3:7560618-7562075	26	0	1.84153	0	1.84153	0	Inf	4.57911e-05	0.000129386	UP
23558134	FGSG_11282	hypothetical protein	GO:0003824|GO:0016020|GO:0016491|GO:0004497|GO:0016705|GO:0043169|GO:0016021|GO:0020037|GO:0046872|GO:0005506	catalytic activity|membrane|oxidoreductase activity|monooxygenase activity|oxidoreductase activity, acting on paired donors, with incorporation or reduction of molecular oxygen|cation binding|integral component of membrane|heme binding|metal ion binding|iron ion binding	-	-	-	-	chr3:7570725-7572299	205	62	8.57352	3.07886	8.57352	3.07886	1.47749	0.00320242	0.0067477	UP
23558131	FGSG_11279	hypothetical protein	-	-	-	-	-	-	chr3:7576597-7577998	67	2	3.38185	0.119847	3.38185	0.119847	4.81855	4.53328e-09	1.9543e-08	UP
23558106	FGSG_11251	hypothetical protein	-	-	-	-	-	-	chr3:7656802-7658833	773	32	31.606	1.55357	31.606	1.55357	4.34654	1.0679e-35	1.86992e-34	UP
23558104	FGSG_11249	hypothetical protein	GO:0003824|GO:0016787|GO:0043169|GO:0008233|GO:0046872|GO:0008237|GO:0008270|GO:0004181	catalytic activity|hydrolase activity|cation binding|peptidase activity|metal ion binding|metallopeptidase activity|zinc ion binding|metallocarboxypeptidase activity	-	-	-	-	chr3:7662518-7663950	379	13	20.2471	0.824609	20.2471	0.824609	4.61786	1.19522e-27	1.51078e-26	UP
23558077	FGSG_11217	hypothetical protein	GO:0003824|GO:0048037|GO:0050662	catalytic activity|cofactor binding|coenzyme binding	-	-	-	-	chr3:5426538-5427798	524	128	31.1796	9.04359	31.1796	9.04359	1.78564	2.40213e-06	7.98719e-06	UP
23558070	FGSG_11210	hypothetical protein	-	-	-	-	-	-	chr3:5442723-5444743	5482	1082	183.485	43.0011	183.485	43.0011	2.09322	3.38261e-12	1.90524e-11	UP
23558059	FGSG_11196	hypothetical protein	GO:0003824	catalytic activity	-	-	-	-	chr3:5487536-5488566	55	2	3.69302	0.159429	3.69302	0.159429	4.53381	2.42031e-07	8.91666e-07	UP
23558056	FGSG_11192	hypothetical protein	GO:0003824|GO:0016491	catalytic activity|oxidoreductase activity	-	-	-	-	chr3:5502219-5504266	39	4	1.40147	0.17068	1.40147	0.17068	3.03758	0.00057344	0.00137328	UP
23558054	FGSG_11190	guanyl-specific ribonuclease F1 precursor	GO:0003824|GO:0016787|GO:0016788|GO:0003676|GO:0003723|GO:0004518|GO:0004540|GO:0004519|GO:0004521	catalytic activity|hydrolase activity|hydrolase activity, acting on ester bonds|nucleic acid binding|RNA binding|nuclease activity|ribonuclease activity|endonuclease activity|endoribonuclease activity	-	-	-	-	chr3:5506166-5506675	491	0	81.0578	0	81.0578	0	Inf	1.78986e-48	4.84359e-47	UP
23558053	FGSG_11189	hypothetical protein	-	-	-	-	-	-	chr3:5507213-5508009	984	9	87.1182	0.946159	87.1182	0.946159	6.52475	2.67082e-58	1.04955e-56	UP
23558042	FGSG_11178	hypothetical protein	-	-	-	-	-	-	chr3:5534993-5536411	36	5	1.93259	0.318733	1.93259	0.318733	2.60011	0.00275824	0.0058689	UP
23558041	FGSG_11177	hypothetical protein	GO:0003824|GO:0016787|GO:0008233|GO:0004190	catalytic activity|hydrolase activity|peptidase activity|aspartic-type endopeptidase activity	-	-	-	-	chr3:5537213-5538673	36	3	1.71088	0.169285	1.71088	0.169285	3.33722	0.000200837	0.000516381	UP
23558040	FGSG_11176	hypothetical protein	-	-	-	-	-	-	chr3:5539477-5542904	267	19	5.7213	0.483428	5.7213	0.483428	3.56497	5.73956e-17	4.38083e-16	UP
23558030	FGSG_11166	hypothetical protein	-	-	-	-	-	-	chr3:5566269-5567471	3002	237	164.373	15.4085	164.373	15.4085	3.41518	3.4112e-33	5.37975e-32	UP
23558028	FGSG_11164	trypsin precursor	GO:0003824|GO:0016787|GO:0008233|GO:0008236|GO:0004252	catalytic activity|hydrolase activity|peptidase activity|serine-type peptidase activity|serine-type endopeptidase activity	K01312	trypsin[3.4.21.4]	-	-	chr3:5571632-5572630	7755	88	569.477	7.67307	569.477	7.67307	6.21369	2.67873e-96	3.6245e-94	UP
23558026	FGSG_11162	hypothetical protein	GO:0003824	catalytic activity	-	-	-	-	chr3:5576674-5577498	4675	217	373.262	20.5723	373.262	20.5723	4.18141	3.46836e-50	1.00237e-48	UP
23558025	FGSG_11161	hypothetical protein	GO:0016020|GO:0016021	membrane|integral component of membrane	-	-	-	-	chr3:5577796-5579445	48	4	2.88743	0.285714	2.88743	0.285714	3.33714	3.27027e-05	9.45582e-05	UP
23558014	FGSG_11150	hypothetical protein	GO:0016020|GO:0005215|GO:0022857|GO:0016021	membrane|transporter activity|transmembrane transporter activity|integral component of membrane	-	-	-	-	chr3:5603822-5605502	562	10	22.8089	0.481894	22.8089	0.481894	5.56474	1.5984e-40	3.3042e-39	UP
23558012	FGSG_11148	hypothetical protein	-	-	-	-	-	-	chr3:5608372-5609487	92	10	5.72241	0.73854	5.72241	0.73854	2.95388	3.8522e-07	1.39205e-06	UP
23558010	FGSG_11146	hypothetical protein	GO:0003824|GO:0008152|GO:0009058|GO:0016491|GO:0004601|GO:0044237|GO:0006950|GO:0006629|GO:0044255|GO:0006979|GO:0020037|GO:0008610|GO:0006631|GO:0006633|GO:0019752|GO:0031408	catalytic activity|metabolic process|biosynthetic process|oxidoreductase activity|peroxidase activity|cellular metabolic process|response to stress|lipid metabolic process|cellular lipid metabolic process|response to oxidative stress|heme binding|lipid biosynthetic process|fatty acid metabolic process|fatty acid biosynthetic process|carboxylic acid metabolic process|oxylipin biosynthetic process	-	-	-	-	chr3:5616221-5620830	193	4	3.01181	0.0741191	3.01181	0.0741191	5.34464	7.4765e-21	6.94947e-20	UP
23557999	FGSG_11134	hypothetical protein	-	-	-	-	-	-	chr3:5649143-5649772	488	1	51.023	0.124172	51.023	0.124172	8.68266	3.03316e-46	7.60334e-45	UP
23557991	FGSG_11125	hypothetical protein	GO:0003824|GO:0016787|GO:0043169|GO:0008233|GO:0046872|GO:0008237|GO:0008270|GO:0004181	catalytic activity|hydrolase activity|cation binding|peptidase activity|metal ion binding|metallopeptidase activity|zinc ion binding|metallocarboxypeptidase activity	-	-	-	-	chr3:5670653-5672318	365	3	14.841	0.144832	14.841	0.144832	6.67906	3.12526e-36	5.57909e-35	UP
23557987	FGSG_11121	hypothetical protein	-	-	-	-	-	-	chr3:5678310-5678930	9	0	1.04007	0	1.04007	0	Inf	0.0172979	0.0315705	UP
23557983	FGSG_11116	hypothetical protein	-	-	-	-	-	-	chr3:5695129-5695887	60	13	5.2071	1.33958	5.2071	1.33958	1.9587	0.00441553	0.00912298	UP
23557970	FGSG_11102	hypothetical protein	-	-	-	-	-	-	chr3:5729764-5730419	56	6	6.1478	0.782095	6.1478	0.782095	2.97465	4.70792e-05	0.000132648	UP
23557961	FGSG_11093	hypothetical protein	GO:0008152|GO:0005623|GO:0009058|GO:0003700|GO:0005622|GO:0006807|GO:0044237|GO:0000981|GO:0043169|GO:0006139|GO:0006725|GO:0003676|GO:0043231|GO:0005634|GO:0003677|GO:0046872|GO:0016070|GO:0006351|GO:0008270	metabolic process|cell|biosynthetic process|transcription factor activity, sequence-specific DNA binding|intracellular|nitrogen compound metabolic process|cellular metabolic process|RNA polymerase II transcription factor activity, sequence-specific DNA binding|cation binding|nucleobase-containing compound metabolic process|cellular aromatic compound metabolic process|nucleic acid binding|intracel…	-	-	-	-	chr3:5760665-5762755	63	11	2.31316	0.479567	2.31316	0.479567	2.27006	0.000945626	0.00218378	UP
23557958	FGSG_11090	hypothetical protein	-	-	-	-	-	-	chr3:5767377-5768503	1185	61	81.308	4.96976	81.308	4.96976	4.03215	7.65123e-37	1.40159e-35	UP
23557945	FGSG_11077	hypothetical protein	-	-	-	-	-	-	chr3:5795162-5795761	697	4	76.5188	0.521428	76.5188	0.521428	7.1972	8.75902e-53	2.7886e-51	UP
23557944	FGSG_11076	hypothetical protein	GO:0016020|GO:0016021	membrane|integral component of membrane	-	-	-	-	chr3:5796836-5798198	10112	636	508.067	37.943	508.067	37.943	3.74311	2.55364e-43	5.79165e-42	UP
23557942	FGSG_11073	hypothetical protein	-	-	-	-	-	-	chr3:5807369-5808565	5528	244	304.201	15.9431	304.201	15.9431	4.25402	1.3564e-52	4.25018e-51	UP
23557941	FGSG_11072	hypothetical protein	-	-	-	-	-	-	chr3:5808869-5809822	1436	155	111.02	14.2288	111.02	14.2288	2.96393	1.17064e-22	1.18831e-21	UP
23557931	FGSG_11061	hypothetical protein	GO:0003676|GO:0051087	nucleic acid binding|chaperone binding	-	-	-	-	chr3:5837418-5839192	299	30	11.4974	1.36976	11.4974	1.36976	3.06931	1.70962e-14	1.12467e-13	UP
23557930	FGSG_11060	hypothetical protein	-	-	-	-	-	-	chr3:5839457-5841225	302	37	11.5521	1.68054	11.5521	1.68054	2.78116	1.73869e-12	1.00158e-11	UP
23557921	FGSG_11051	hypothetical protein	-	-	-	-	-	-	chr3:5861313-5863697	76	8	2.4149	0.30184	2.4149	0.30184	3.00011	1.85335e-06	6.24268e-06	UP
23557917	FGSG_11047	hypothetical protein	-	-	-	-	-	-	chr3:5870447-5870925	18	0	3.62592	0	3.62592	0	Inf	0.00141036	0.00315721	UP
23557916	FGSG_11046	hypothetical protein	-	-	-	-	-	-	chr3:5871821-5872516	31	4	2.93384	0.449507	2.93384	0.449507	2.70638	0.00616054	0.0123428	UP
23557906	FGSG_11036	hypothetical protein	GO:0003824|GO:0016787|GO:0008233|GO:0008236	catalytic activity|hydrolase activity|peptidase activity|serine-type peptidase activity	-	-	-	-	chr3:5890617-5891510	14	0	1.09782	0	1.09782	0	Inf	0.00126829	0.00286666	UP
23557892	FGSG_11021	hypothetical protein	-	-	-	-	-	-	chr3:5948701-5951097	1078	219	35.2221	8.49634	35.2221	8.49634	2.05157	5.31687e-10	2.48852e-09	UP
23557884	FGSG_11012	hypothetical protein	GO:0045735	nutrient reservoir activity	-	-	-	-	chr3:5974572-5977053	996	165	28.6616	5.63787	28.6616	5.63787	2.3459	3.55245e-13	2.14825e-12	UP
23557871	FGSG_10997	hypothetical protein	-	-	-	-	-	-	chr3:6019167-6020632	371	118	23.9585	9.04812	23.9585	9.04812	1.40485	0.00193852	0.00425866	UP
23557869	FGSG_10995	hypothetical protein	GO:0003824|GO:0016020|GO:0005215|GO:0022857|GO:0016787|GO:0097367|GO:0000166|GO:0016021|GO:0016817|GO:0016818|GO:0042626|GO:0016462|GO:0005524|GO:0016887|GO:0042623	catalytic activity|membrane|transporter activity|transmembrane transporter activity|hydrolase activity|carbohydrate derivative binding|nucleotide binding|integral component of membrane|hydrolase activity, acting on acid anhydrides|hydrolase activity, acting on acid anhydrides, in phosphorus-containing anhydrides|ATPase activity, coupled to transmembrane movement of substances|pyrophosphatase acti…	-	-	-	-	chr3:6024167-6028798	29	5	0.432278	0.0885008	0.432278	0.0885008	2.2882	0.0246357	0.0437099	UP
23557858	FGSG_10983	hypothetical protein	-	-	-	-	-	-	chr3:6089041-6090477	2117	18	116.497	1.17613	116.497	1.17613	6.6301	4.30564e-78	3.06989e-76	UP
23557857	FGSG_10982	hypothetical protein	GO:0003824|GO:0016787|GO:0008233|GO:0008236	catalytic activity|hydrolase activity|peptidase activity|serine-type peptidase activity	-	-	-	-	chr3:6092488-6094827	302	1	8.63397	0.0339532	8.63397	0.0339532	7.99033	4.56007e-34	7.47427e-33	UP
23557854	FGSG_10978	hypothetical protein	-	-	-	-	-	-	chr3:6102202-6104349	2011	104	61.6686	3.78683	61.6686	3.78683	4.02547	1.02837e-41	2.21827e-40	UP
23557853	FGSG_10977	hypothetical protein	-	-	-	-	-	-	chr3:6105692-6107730	328	67	11.3772	2.7595	11.3772	2.7595	2.04367	2.88648e-07	1.05589e-06	UP
23557852	FGSG_10976	hypothetical protein	-	-	-	-	-	-	chr3:6108049-6108413	37	4	7.52216	0.965608	7.52216	0.965608	2.96164	0.000857787	0.00199642	UP
23557851	FGSG_10975	hypothetical protein	-	-	-	-	-	-	chr3:6109054-6109534	497	107	104.592	26.7372	104.592	26.7372	1.96785	1.03349e-07	3.94163e-07	UP
23557844	FGSG_10968	hypothetical protein	GO:0016020|GO:0016021	membrane|integral component of membrane	-	-	-	-	chr3:6125506-6126438	542	172	43.0138	16.208	43.0138	16.208	1.40809	0.000962689	0.0022206	UP
23557843	FGSG_10967	arginase	GO:0003824|GO:0008152|GO:0016787|GO:0006807|GO:0044237|GO:0006520|GO:0043169|GO:0016810|GO:0046872|GO:0016813|GO:0019752|GO:0004053|GO:0006525	catalytic activity|metabolic process|hydrolase activity|nitrogen compound metabolic process|cellular metabolic process|cellular amino acid metabolic process|cation binding|hydrolase activity, acting on carbon-nitrogen (but not peptide) bonds|metal ion binding|hydrolase activity, acting on carbon-nitrogen (but not peptide) bonds, in linear amidines|carboxylic acid metabolic process|arginase activi…	K01476	arginase[3.5.3.1]	fgr01100|fgr01110|fgr01130|fgr01230|fgr00330|fgr00220	Metabolic pathways - Fusarium graminearum|Biosynthesis of secondary metabolites - Fusarium graminearum|Biosynthesis of antibiotics - Fusarium graminearum|Biosynthesis of amino acids - Fusarium graminearum|Arginine and proline metabolism - Fusarium graminearum|Arginine biosynthesis - Fusarium graminearum	chr3:6127379-6128740	26866	842	1350.88	50.2711	1350.88	50.2711	4.74803	4.26439e-70	2.38385e-68	UP
23557842	FGSG_10966	hypothetical protein	-	-	-	-	-	-	chr3:6132887-6134925	850	215	29.3908	8.82717	29.3908	8.82717	1.73534	1.37419e-06	4.69378e-06	UP
23557839	FGSG_10963	hypothetical protein	GO:0006457|GO:0016272|GO:0051082	protein folding|prefoldin complex|unfolded protein binding	-	-	-	-	chr3:6139901-6140439	696	171	119.389	34.8291	119.389	34.8291	1.7773	1.06163e-06	3.66296e-06	UP
23557836	FGSG_10960	hypothetical protein	GO:0003824|GO:0008152|GO:0009058|GO:0016491|GO:0004601|GO:0044237|GO:0006950|GO:0006629|GO:0016705|GO:0043169|GO:0044255|GO:0006979|GO:0020037|GO:0008610|GO:0046872|GO:0006631|GO:0006633|GO:0019752|GO:0005506|GO:0031408	catalytic activity|metabolic process|biosynthetic process|oxidoreductase activity|peroxidase activity|cellular metabolic process|response to stress|lipid metabolic process|oxidoreductase activity, acting on paired donors, with incorporation or reduction of molecular oxygen|cation binding|cellular lipid metabolic process|response to oxidative stress|heme binding|lipid biosynthetic process|metal io…	-	-	-	-	chr3:6146034-6149608	475	27	9.40715	0.634928	9.40715	0.634928	3.88909	2.15925e-25	2.48648e-24	UP
23557829	FGSG_10952	hypothetical protein	-	-	-	-	-	-	chr3:6166470-6167064	488	109	67.1074	17.7979	67.1074	17.7979	1.91477	2.80785e-07	1.02903e-06	UP
23557828	FGSG_10951	hypothetical protein	-	-	-	-	-	-	chr3:6167726-6168691	54	0	4.39131	0	4.39131	0	Inf	3.00325e-10	1.44134e-09	UP
23557827	FGSG_10950	hypothetical protein	GO:0003824|GO:0016491|GO:0048037|GO:0016627|GO:0050662|GO:0000166|GO:0050660	catalytic activity|oxidoreductase activity|cofactor binding|oxidoreductase activity, acting on the CH-CH group of donors|coenzyme binding|nucleotide binding|flavin adenine dinucleotide binding	K00249	acyl-CoA dehydrogenase[1.3.8.7]	fgr01100|fgr01110|fgr01130|fgr01200|fgr00280|fgr01212|fgr00071|fgr00410|fgr00640	Metabolic pathways - Fusarium graminearum|Biosynthesis of secondary metabolites - Fusarium graminearum|Biosynthesis of antibiotics - Fusarium graminearum|Carbon metabolism - Fusarium graminearum|Valine, leucine and isoleucine degradation - Fusarium graminearum|Fatty acid metabolism - Fusarium graminearum|Fatty acid degradation - Fusarium graminearum|beta-Alanine metabolism - Fusarium graminearum|…	chr3:6168860-6170137	110	21	5.66957	1.28518	5.66957	1.28518	2.14127	7.38468e-05	0.000202743	UP
23557823	FGSG_10946	hypothetical protein	-	-	-	-	-	-	chr3:6178686-6180082	1640	83	88.257	5.30364	88.257	5.30364	4.05666	2.22281e-40	4.56328e-39	UP
23557822	FGSG_10945	hypothetical protein	-	-	-	-	-	-	chr3:6181819-6182996	1121	214	69.2035	15.6865	69.2035	15.6865	2.14132	4.32096e-11	2.23112e-10	UP
23557821	FGSG_10944	hypothetical protein	GO:0005623|GO:0005622|GO:0097367|GO:0000166|GO:0043231|GO:0051276|GO:0005634|GO:0005694|GO:0005524	cell|intracellular|carbohydrate derivative binding|nucleotide binding|intracellular membrane-bounded organelle|chromosome organization|nucleus|chromosome|ATP binding	K06675	structural maintenance of chromosome 4[-]	fgr04111	Cell cycle - yeast - Fusarium graminearum	chr3:6183334-6187986	3704	658	54.4359	11.4824	54.4359	11.4824	2.24514	5.23013e-14	3.33736e-13	UP
23557811	FGSG_10934	allantoinase	GO:0003824|GO:0016787|GO:0016810|GO:0016812	catalytic activity|hydrolase activity|hydrolase activity, acting on carbon-nitrogen (but not peptide) bonds|hydrolase activity, acting on carbon-nitrogen (but not peptide) bonds, in cyclic amides	K01466	allantoinase[3.5.2.5]	fgr01100|fgr00230	Metabolic pathways - Fusarium graminearum|Purine metabolism - Fusarium graminearum	chr3:6214252-6215895	14768	208	610.65	10.2124	610.65	10.2124	5.90196	1.34178e-95	1.73659e-93	UP
23557810	FGSG_10933	decaprenyl-diphosphate synthase subunit 1	GO:0003824|GO:0008152|GO:0009058|GO:0016740|GO:0044237|GO:0006629|GO:0044255|GO:0008610|GO:0008299	catalytic activity|metabolic process|biosynthetic process|transferase activity|cellular metabolic process|lipid metabolic process|cellular lipid metabolic process|lipid biosynthetic process|isoprenoid biosynthetic process	K05355	hexaprenyl-diphosphate synthase[2.5.1.83]	fgr01110|fgr00900	Biosynthesis of secondary metabolites - Fusarium graminearum|Terpenoid backbone biosynthesis - Fusarium graminearum	chr3:6217740-6219163	1866	323	90.8449	18.6716	90.8449	18.6716	2.28256	1.07136e-13	6.68238e-13	UP
23557809	FGSG_10932	hypothetical protein	-	-	-	-	-	-	chr3:6220473-6221943	97	18	7.66111	1.68804	7.66111	1.68804	2.1822	0.00013074	0.0003464	UP
23557796	FGSG_10916	hypothetical protein	-	-	-	-	-	-	chr3:6262345-6263109	463	30	42.7139	3.28627	42.7139	3.28627	3.70018	1.89257e-23	1.99423e-22	UP
23557795	FGSG_10915	hypothetical protein	-	-	-	-	-	-	chr3:6263657-6264832	894	228	52.2053	15.809	52.2053	15.809	1.72345	1.58894e-06	5.39479e-06	UP
23557794	FGSG_10914	hypothetical protein	GO:0008152|GO:0005623|GO:0009058|GO:0003700|GO:0005622|GO:0006807|GO:0044237|GO:0000981|GO:0043169|GO:0006139|GO:0006725|GO:0003676|GO:0043231|GO:0005634|GO:0003677|GO:0046872|GO:0016070|GO:0006351|GO:0008270	metabolic process|cell|biosynthetic process|transcription factor activity, sequence-specific DNA binding|intracellular|nitrogen compound metabolic process|cellular metabolic process|RNA polymerase II transcription factor activity, sequence-specific DNA binding|cation binding|nucleobase-containing compound metabolic process|cellular aromatic compound metabolic process|nucleic acid binding|intracel…	-	-	-	-	chr3:6265125-6267209	1253	307	39.5851	11.5162	39.5851	11.5162	1.78129	2.15067e-07	7.9627e-07	UP
23557793	FGSG_10913	hypothetical protein	GO:0003824|GO:0016874|GO:0097367|GO:0016879|GO:0043169|GO:0000166|GO:0046872|GO:0004075|GO:0005524	catalytic activity|ligase activity|carbohydrate derivative binding|ligase activity, forming carbon-nitrogen bonds|cation binding|nucleotide binding|metal ion binding|biotin carboxylase activity|ATP binding	K14541	urea carboxylase / allophanate hydrolase[3.5.1.54]	fgr01100|fgr00220|fgr00791	Metabolic pathways - Fusarium graminearum|Arginine biosynthesis - Fusarium graminearum|Atrazine degradation - Fusarium graminearum	chr3:6268523-6274080	3008	195	35.9921	2.77048	35.9921	2.77048	3.69947	1.9114e-38	3.69465e-37	UP
23557792	FGSG_10912	hypothetical protein	GO:0003824|GO:0008152|GO:0016740|GO:0016757|GO:0016758	catalytic activity|metabolic process|transferase activity|transferase activity, transferring glycosyl groups|transferase activity, transferring hexosyl groups	-	-	-	-	chr3:6278548-6279789	174	42	9.22813	2.64486	9.22813	2.64486	1.80285	0.000191087	0.000493445	UP
23557786	FGSG_10906	hypothetical protein	GO:0008152|GO:0005623|GO:0005198|GO:0009058|GO:0005622|GO:0003735|GO:0006807|GO:0044237|GO:0005737|GO:0030529|GO:0005840|GO:0006412	metabolic process|cell|structural molecule activity|biosynthetic process|intracellular|structural constituent of ribosome|nitrogen compound metabolic process|cellular metabolic process|cytoplasm|intracellular ribonucleoprotein complex|ribosome|translation	-	-	-	-	chr3:6298561-6299520	2110	598	152.899	51.4535	152.899	51.4535	1.57124	9.08754e-06	2.82152e-05	UP
23557776	FGSG_10896	ATP-dependent rRNA helicase SPB4	GO:0003824|GO:0008152|GO:0005623|GO:0005622|GO:0016787|GO:0006807|GO:0044237|GO:0097367|GO:0000166|GO:0006139|GO:0006725|GO:0003676|GO:0043231|GO:0016817|GO:0003723|GO:0005634|GO:0005730|GO:0042254|GO:0016818|GO:0016070|GO:0006396|GO:0016462|GO:0005524|GO:0006364|GO:0004386	catalytic activity|metabolic process|cell|intracellular|hydrolase activity|nitrogen compound metabolic process|cellular metabolic process|carbohydrate derivative binding|nucleotide binding|nucleobase-containing compound metabolic process|cellular aromatic compound metabolic process|nucleic acid binding|intracellular membrane-bounded organelle|hydrolase activity, acting on acid anhydrides|RNA bind…	-	-	-	-	chr3:6329583-6331550	868	67	29.872	2.73787	29.872	2.73787	3.44767	2.0084e-26	2.42782e-25	UP
23557772	FGSG_10892	hypothetical protein	-	-	-	-	-	-	chr3:6342168-6343232	113	10	7.39152	0.776677	7.39152	0.776677	3.25048	5.51616e-09	2.36177e-08	UP
23557771	FGSG_10891	hypothetical protein	-	-	-	-	-	-	chr3:6344630-6346725	96	16	3.81852	0.755693	3.81852	0.755693	2.33714	3.78553e-05	0.000108404	UP
23557766	FGSG_10886	hypothetical protein	-	-	-	-	-	-	chr3:6386716-6387075	56	12	10.2463	2.60714	10.2463	2.60714	1.97457	0.00631844	0.0126379	UP
23557763	FGSG_10883	hypothetical protein	GO:0046907|GO:0007034	intracellular transport|vacuolar transport	K12195	charged multivesicular body protein 6[-]	fgr04144	Endocytosis - Fusarium graminearum	chr3:6395597-6396350	384	121	44.1432	16.5162	44.1432	16.5162	1.41831	0.0014833	0.00331425	UP
23557762	FGSG_10882	hypothetical protein	GO:0097367|GO:0000166|GO:0005524	carbohydrate derivative binding|nucleotide binding|ATP binding	K14571	ribosome biogenesis ATPase[-]	fgr03008	Ribosome biogenesis in eukaryotes - Fusarium graminearum	chr3:6397203-6399654	864	127	23.2103	4.05099	23.2103	4.05099	2.51842	8.81507e-15	5.91997e-14	UP
23557761	FGSG_10881	hypothetical protein	GO:0016020|GO:0005623|GO:0009055|GO:0070469|GO:0005622|GO:0043169|GO:0005737|GO:0043231|GO:0020037|GO:0005740|GO:0046872|GO:0005739|GO:0005758	membrane|cell|electron carrier activity|respiratory chain|intracellular|cation binding|cytoplasm|intracellular membrane-bounded organelle|heme binding|mitochondrial envelope|metal ion binding|mitochondrion|mitochondrial intermembrane space	K08738	cytochrome c[-]	fgr01100	Metabolic pathways - Fusarium graminearum	chr3:6400293-6401506	15923	5033	1425.06	534.844	1425.06	534.844	1.41384	0.000101541	0.00027354	UP
23557759	FGSG_10879	hypothetical protein	-	-	K12589	exosome complex component RRP42[-]	fgr03018	RNA degradation - Fusarium graminearum	chr3:6403077-6404144	786	120	50.4617	9.1477	50.4617	9.1477	2.46371	7.18584e-14	4.53668e-13	UP
23557750	FGSG_10870	hypothetical protein	-	-	-	-	-	-	chr3:6427978-6429257	358	85	19.9504	5.62446	19.9504	5.62446	1.82663	5.99468e-06	1.90903e-05	UP
23557747	FGSG_10867	hypothetical protein	-	-	-	-	-	-	chr3:6442994-6443626	151	29	15.713	3.58321	15.713	3.58321	2.13264	9.52718e-06	2.94738e-05	UP
23557745	FGSG_10865	hypothetical protein	GO:0016020|GO:0016021	membrane|integral component of membrane	K14315	nucleoporin NDC1[-]	fgr03013	RNA transport - Fusarium graminearum	chr3:6445857-6447980	1769	320	57.685	12.3901	57.685	12.3901	2.219	9.18336e-13	5.39715e-12	UP
23557743	FGSG_10863	hypothetical protein	GO:0016020|GO:0016021|GO:0051205	membrane|integral component of membrane|protein insertion into membrane	K17797	mitochondrial inner membrane protein COX18[-]	-	-	chr3:6449506-6450443	330	63	23.9924	5.43866	23.9924	5.43866	2.14125	4.20613e-08	1.66719e-07	UP
23557739	FGSG_10859	hypothetical protein	GO:0003824|GO:0008152|GO:0016787|GO:0006807|GO:0044237|GO:0006790|GO:0008233|GO:0006749|GO:0006751|GO:0036374	catalytic activity|metabolic process|hydrolase activity|nitrogen compound metabolic process|cellular metabolic process|sulfur compound metabolic process|peptidase activity|glutathione metabolic process|glutathione catabolic process|glutathione hydrolase activity	K00681	gamma-glutamyltranspeptidase / glutathione hydrolase[3.4.19.13]	fgr01100|fgr00480|fgr00460|fgr00430	Metabolic pathways - Fusarium graminearum|Glutathione metabolism - Fusarium graminearum|Cyanoamino acid metabolism - Fusarium graminearum|Taurine and hypotaurine metabolism - Fusarium graminearum	chr3:6457875-6459924	1416	250	54.9303	11.5154	54.9303	11.5154	2.25403	7.18517e-13	4.25853e-12	UP
23557723	FGSG_10841	hypothetical protein	-	-	K10582	ubiquitin-conjugating enzyme E2 Q[2.3.2.23]	fgr04120	Ubiquitin mediated proteolysis - Fusarium graminearum	chr3:6514926-6518531	128	11	2.60709	0.26603	2.60709	0.26603	3.29278	4.44608e-10	2.09911e-09	UP
23557720	FGSG_10838	hypothetical protein	GO:0003824|GO:0016787|GO:0097367|GO:0000166|GO:0001882|GO:0016817|GO:0032549|GO:0016818|GO:0016462|GO:0005525|GO:0003924	catalytic activity|hydrolase activity|carbohydrate derivative binding|nucleotide binding|nucleoside binding|hydrolase activity, acting on acid anhydrides|ribonucleoside binding|hydrolase activity, acting on acid anhydrides, in phosphorus-containing anhydrides|pyrophosphatase activity|GTP binding|GTPase activity	-	-	-	-	chr3:6524288-6524972	204	50	23.8253	6.93374	23.8253	6.93374	1.78079	0.000101765	0.000274081	UP
23557715	FGSG_10833	hypothetical protein	-	-	-	-	-	-	chr3:6546087-6546758	1106	170	108.411	19.786	108.411	19.786	2.45396	8.94082e-15	6.00103e-14	UP
23557706	FGSG_10824	hypothetical protein	-	-	-	-	-	-	chr3:6579696-6582761	102	9	2.44494	0.256165	2.44494	0.256165	3.25465	1.72923e-08	7.09753e-08	UP
23557699	FGSG_10817	hypothetical protein	-	-	-	-	-	-	chr3:6597345-6597994	952	118	130.642	19.2273	130.642	19.2273	2.76439	3.25491e-18	2.65272e-17	UP
23557682	FGSG_10798	hypothetical protein	-	-	-	-	-	-	chr3:6671142-6672173	256	50	16.3398	3.78937	16.3398	3.78937	2.10836	3.62906e-07	1.31661e-06	UP
23557681	FGSG_10797	hypothetical protein	GO:0003824|GO:0008152|GO:0005623|GO:0009058|GO:0005622|GO:0016874|GO:0006807|GO:0044237|GO:0097367|GO:0006520|GO:0005737|GO:0000166|GO:0006139|GO:0006725|GO:0003676|GO:0016070|GO:0006412|GO:0019752|GO:0005524|GO:0004816|GO:0006421	catalytic activity|metabolic process|cell|biosynthetic process|intracellular|ligase activity|nitrogen compound metabolic process|cellular metabolic process|carbohydrate derivative binding|cellular amino acid metabolic process|cytoplasm|nucleotide binding|nucleobase-containing compound metabolic process|cellular aromatic compound metabolic process|nucleic acid binding|RNA metabolic process|transla…	K01893	asparaginyl-tRNA synthetase[6.1.1.22]	fgr00970	Aminoacyl-tRNA biosynthesis - Fusarium graminearum	chr3:6674908-6676620	752	153	30.8624	7.4558	30.8624	7.4558	2.04941	2.75058e-09	1.20719e-08	UP
23557677	FGSG_10793	hypothetical protein	GO:0005623|GO:0005622|GO:0005737|GO:0043231|GO:0005739	cell|intracellular|cytoplasm|intracellular membrane-bounded organelle|mitochondrion	K18179	cytochrome c oxidase assembly factor 6[-]	-	-	chr3:6696300-6696704	529	130	86.0374	25.1053	86.0374	25.1053	1.77697	2.39464e-06	7.9712e-06	UP
23557669	FGSG_10785	hypothetical protein	-	-	-	-	-	-	chr3:6723727-6724904	100	29	6.20243	2.13575	6.20243	2.13575	1.53809	0.0117464	0.0222999	UP
23557664	FGSG_10780	hypothetical protein	-	-	-	-	-	-	chr3:6738305-6739549	4614	178	244.115	11.1822	244.115	11.1822	4.44828	1.51633e-55	5.34171e-54	UP
23557659	FGSG_10775	hypothetical protein	-	-	-	-	-	-	chr3:6748528-6749616	231	63	13.9724	4.52473	13.9724	4.52473	1.62668	0.000448268	0.0010904	UP
23557650	FGSG_10766	hypothetical protein	GO:0003824|GO:0016740|GO:0003682|GO:0008168	catalytic activity|transferase activity|chromatin binding|methyltransferase activity	K00558	DNA (cytosine-5)-methyltransferase 1[2.1.1.37]	fgr01100|fgr00270	Metabolic pathways - Fusarium graminearum|Cysteine and methionine metabolism - Fusarium graminearum	chr3:6780447-6784529	173	60	2.82625	1.16387	2.82625	1.16387	1.27995	0.0274105	0.0480531	UP
23557649	FGSG_10765	hypothetical protein	GO:0008152|GO:0005623|GO:0009058|GO:0005622|GO:0006807|GO:0044237|GO:0007049|GO:0005737|GO:0006139|GO:0006725|GO:0043231|GO:0005634|GO:0006260	metabolic process|cell|biosynthetic process|intracellular|nitrogen compound metabolic process|cellular metabolic process|cell cycle|cytoplasm|nucleobase-containing compound metabolic process|cellular aromatic compound metabolic process|intracellular membrane-bounded organelle|nucleus|DNA replication	-	-	-	-	chr3:6785368-6786769	969	144	47.1751	8.32419	47.1751	8.32419	2.50264	5.71635e-15	3.86511e-14	UP
23557647	FGSG_10763	hypothetical protein	-	-	-	-	-	-	chr3:6791435-6792577	442	164	25.472	11.2221	25.472	11.2221	1.18256	0.0194662	0.0352577	UP
23557641	FGSG_10757	pre-mRNA-splicing factor ATP-dependent RNA helicase PRP43	GO:0003824|GO:0016787|GO:0097367|GO:0000166|GO:0003676|GO:0016817|GO:0016818|GO:0016462|GO:0005524|GO:0004386	catalytic activity|hydrolase activity|carbohydrate derivative binding|nucleotide binding|nucleic acid binding|hydrolase activity, acting on acid anhydrides|hydrolase activity, acting on acid anhydrides, in phosphorus-containing anhydrides|pyrophosphatase activity|ATP binding|helicase activity	K12820	pre-mRNA-splicing factor ATP-dependent RNA helicase DHX15/PRP43[3.6.4.13]	fgr03040	Spliceosome - Fusarium graminearum	chr3:6819180-6821575	2036	193	58.1322	6.54316	58.1322	6.54316	3.15128	5.57123e-27	6.87426e-26	UP
23557640	FGSG_10756	hypothetical protein	-	-	K02516	type II protein arginine methyltransferase[2.1.1.320]	fgr03013|fgr04111|fgr04011	RNA transport - Fusarium graminearum|Cell cycle - yeast - Fusarium graminearum|MAPK signaling pathway - yeast - Fusarium graminearum	chr3:6822350-6824890	551	205	15.5502	6.86958	15.5502	6.86958	1.17864	0.0164051	0.0303034	UP
23557630	FGSG_10745	hypothetical protein	-	-	-	-	-	-	chr3:6861742-6862934	754	129	44.1474	8.96838	44.1474	8.96838	2.29941	6.51053e-12	3.59059e-11	UP
23557621	FGSG_10736	hypothetical protein	-	-	-	-	-	-	chr3:6884418-6887292	2352	834	63.7555	26.8434	63.7555	26.8434	1.24798	0.00275945	0.00587043	UP
23557604	FGSG_10716	5'-3' exoribonuclease 2	GO:0003824|GO:0008152|GO:0005623|GO:0009058|GO:0005622|GO:0016787|GO:0006807|GO:0044237|GO:0016788|GO:0043169|GO:0006139|GO:0006725|GO:0003676|GO:0043231|GO:0005634|GO:0004518|GO:0046872|GO:0042254|GO:0010468|GO:0016070|GO:0004540|GO:0006351|GO:0006396|GO:0006355|GO:0006364|GO:0006353|GO:0008409|GO:0006397|GO:0008270|GO:0004534	catalytic activity|metabolic process|cell|biosynthetic process|intracellular|hydrolase activity|nitrogen compound metabolic process|cellular metabolic process|hydrolase activity, acting on ester bonds|cation binding|nucleobase-containing compound metabolic process|cellular aromatic compound metabolic process|nucleic acid binding|intracellular membrane-bounded organelle|nucleus|nuclease activity|m…	K12619	5'-3' exoribonuclease 2 [EC:3.1.13.-][-]	fgr03008|fgr03018	Ribosome biogenesis in eukaryotes - Fusarium graminearum|RNA degradation - Fusarium graminearum	chr3:6945267-6948346	2996	637	67.0561	16.9288	67.0561	16.9288	1.98589	2.1519e-10	1.04753e-09	UP
23557600	FGSG_10712	hypothetical protein	GO:0003824|GO:0005576|GO:0016787|GO:0008233|GO:0008236|GO:0004252	catalytic activity|extracellular region|hydrolase activity|peptidase activity|serine-type peptidase activity|serine-type endopeptidase activity	-	-	-	-	chr1:11674051-11675287	408	0	22.6219	0	22.6219	0	Inf	4.12334e-43	9.29859e-42	UP
23557572	FGSG_10679	hypothetical protein	-	-	-	-	-	-	chr1:11588120-11590288	177	20	6.0629	0.813431	6.0629	0.813431	2.89792	3.61372e-10	1.71977e-09	UP
23557568	FGSG_10675	hypothetical protein	-	-	-	-	fgr01100|fgr01110|fgr01130|fgr01200|fgr00030|fgr00053	Metabolic pathways - Fusarium graminearum|Biosynthesis of secondary metabolites - Fusarium graminearum|Biosynthesis of antibiotics - Fusarium graminearum|Carbon metabolism - Fusarium graminearum|Pentose phosphate pathway - Fusarium graminearum|Ascorbate and aldarate metabolism - Fusarium graminearum	chr1:11575232-11576562	42	0	2.27136	0	2.27136	0	Inf	3.4461e-08	1.37602e-07	UP
23557567	FGSG_10674	hypothetical protein	-	-	-	-	-	-	chr1:11572847-11574892	580	8	24.8727	0.407366	24.8727	0.407366	5.9321	2.42742e-43	5.51589e-42	UP
23557564	FGSG_10671	3-isopropylmalate dehydrogenase	-	-	K00052	3-isopropylmalate dehydrogenase[1.1.1.85]	fgr01100|fgr01110|fgr01230|fgr01210|fgr00290|fgr00660	Metabolic pathways - Fusarium graminearum|Biosynthesis of secondary metabolites - Fusarium graminearum|Biosynthesis of amino acids - Fusarium graminearum|2-Oxocarboxylic acid metabolism - Fusarium graminearum|Valine, leucine and isoleucine biosynthesis - Fusarium graminearum|C5-Branched dibasic acid metabolism - Fusarium graminearum	chr1:11567848-11568933	80	14	4.85229	1.00826	4.85229	1.00826	2.2668	0.000197693	0.000508959	UP
23557558	FGSG_10665	hypothetical protein	-	-	-	-	-	-	chr1:11555672-11557006	219	15	10.8056	0.878801	10.8056	0.878801	3.6201	1.45341e-15	1.01919e-14	UP
23557554	FGSG_10660	hypothetical protein	GO:0005623|GO:0003700|GO:0005622|GO:0000981|GO:0043169|GO:0043231|GO:0005634|GO:0046872|GO:0008270	cell|transcription factor activity, sequence-specific DNA binding|intracellular|RNA polymerase II transcription factor activity, sequence-specific DNA binding|cation binding|intracellular membrane-bounded organelle|nucleus|metal ion binding|zinc ion binding	-	-	-	-	chr1:11544492-11545955	374	73	16.8274	3.89996	16.8274	3.89996	2.10928	3.51036e-08	1.40073e-07	UP
23557541	FGSG_10646	hypothetical protein	-	-	-	-	-	-	chr1:11511288-11512881	31	0	1.41508	0	1.41508	0	Inf	4.812e-06	1.55149e-05	UP
23557534	FGSG_10636	hypothetical protein	-	-	-	-	-	-	chr1:11489041-11489630	133	18	20.2793	3.25886	20.2793	3.25886	2.63757	1.93007e-07	7.18614e-07	UP
23557530	FGSG_10632	hypothetical protein	-	-	-	-	-	-	chr1:11472590-11477453	770	264	10.9428	4.45484	10.9428	4.45484	1.29654	0.00295007	0.00624804	UP
23557528	FGSG_10630	hypothetical protein	-	-	-	-	-	-	chr1:11466253-11467611	296	3	23.1286	0.278326	23.1286	0.278326	6.37676	6.49982e-31	9.41525e-30	UP
23557527	FGSG_10629	hypothetical protein	GO:0003824|GO:0016020|GO:0016491|GO:0004497|GO:0016705|GO:0043169|GO:0016021|GO:0020037|GO:0046872|GO:0005506	catalytic activity|membrane|oxidoreductase activity|monooxygenase activity|oxidoreductase activity, acting on paired donors, with incorporation or reduction of molecular oxygen|cation binding|integral component of membrane|heme binding|metal ion binding|iron ion binding	-	-	-	-	chr1:11463983-11465812	179	12	6.85903	0.545998	6.85903	0.545998	3.65104	3.53324e-14	2.28394e-13	UP
23557526	FGSG_10628	hypothetical protein	-	-	-	-	-	-	chr1:11457226-11459136	565	9	22.0738	0.417522	22.0738	0.417522	5.72434	2.78872e-41	5.90841e-40	UP
23557525	FGSG_10627	urease	-	-	-	-	fgr01100|fgr00230|fgr00220|fgr00791	Metabolic pathways - Fusarium graminearum|Purine metabolism - Fusarium graminearum|Arginine biosynthesis - Fusarium graminearum|Atrazine degradation - Fusarium graminearum	chr1:11450761-11456116	37	5	0.678125	0.108816	0.678125	0.108816	2.63966	0.00188854	0.00415731	UP
23557524	FGSG_10626	hypothetical protein	GO:0003824|GO:0008152|GO:0009058	catalytic activity|metabolic process|biosynthetic process	-	-	-	-	chr1:11448402-11449343	1103	18	77.1278	1.49451	77.1278	1.49451	5.68951	3.85267e-55	1.33354e-53	UP
23557522	FGSG_10624	hypothetical protein	-	-	-	-	-	-	chr1:11445150-11446261	343	44	24.8552	3.78589	24.8552	3.78589	2.71484	1.28486e-12	7.4884e-12	UP
23557521	FGSG_10623	hypothetical protein	-	-	-	-	-	-	chr1:11443690-11444095	161	8	29.4585	1.73809	29.4585	1.73809	4.08311	8.2613e-15	5.55434e-14	UP
23557514	FGSG_10616	hypothetical protein	-	-	-	-	-	-	chr1:11420885-11425650	64	2	0.893913	0.0331638	0.893913	0.0331638	4.75246	1.08965e-08	4.53335e-08	UP
23557512	FGSG_10614	hypothetical protein	-	-	-	-	-	-	chr1:11414656-11415481	1813	73	168.675	8.06432	168.675	8.06432	4.38655	1.10835e-46	2.81389e-45	UP
23557511	FGSG_10613	hypothetical protein	GO:0003824|GO:0016020|GO:0008152|GO:0005623|GO:0009058|GO:0005622|GO:0016740|GO:0044237|GO:0006629|GO:0016765|GO:0005737|GO:0031966|GO:0016021|GO:0044255|GO:0043231|GO:0004659|GO:0008610|GO:0051188|GO:0008299|GO:0005743|GO:0005740|GO:0005739|GO:0031305|GO:0047293|GO:0002083|GO:0006744	catalytic activity|membrane|metabolic process|cell|biosynthetic process|intracellular|transferase activity|cellular metabolic process|lipid metabolic process|transferase activity, transferring alkyl or aryl (other than methyl) groups|cytoplasm|mitochondrial membrane|integral component of membrane|cellular lipid metabolic process|intracellular membrane-bounded organelle|prenyltransferase activity|…	K06125	4-hydroxybenzoate polyprenyltransferase[2.5.1.39]	fgr01100|fgr01110|fgr00130	Metabolic pathways - Fusarium graminearum|Biosynthesis of secondary metabolites - Fusarium graminearum|Ubiquinone and other terpenoid-quinone biosynthesis - Fusarium graminearum	chr1:11412688-11413701	1980	106	128.622	8.1761	128.622	8.1761	3.97558	1.06504e-40	2.22091e-39	UP
23557510	FGSG_10612	hypothetical protein	GO:0048037|GO:0050662|GO:0000166|GO:0050660|GO:0071949	cofactor binding|coenzyme binding|nucleotide binding|flavin adenine dinucleotide binding|FAD binding	K00480	salicylate hydroxylase[1.14.13.1]	fgr01100	Metabolic pathways - Fusarium graminearum	chr1:11410754-11412156	2336	43	113.979	2.49122	113.979	2.49122	5.51578	5.2001e-67	2.62363e-65	UP
23557509	FGSG_10611	hypothetical protein	GO:0003824|GO:0016491|GO:0048037|GO:0016614|GO:0050662|GO:0000166|GO:0050660	catalytic activity|oxidoreductase activity|cofactor binding|oxidoreductase activity, acting on CH-OH group of donors|coenzyme binding|nucleotide binding|flavin adenine dinucleotide binding	-	-	-	-	chr1:11408328-11410037	900	31	40.4109	1.65274	40.4109	1.65274	4.61181	1.26425e-40	2.62353e-39	UP
23557508	FGSG_10609	hypothetical protein	GO:0003824|GO:0016491|GO:0048037|GO:0016614|GO:0050662|GO:0000166|GO:0050660	catalytic activity|oxidoreductase activity|cofactor binding|oxidoreductase activity, acting on CH-OH group of donors|coenzyme binding|nucleotide binding|flavin adenine dinucleotide binding	-	-	-	-	chr1:11401032-11403012	3344	943	129.494	43.3596	129.494	43.3596	1.57846	5.14403e-06	1.6505e-05	UP
23557501	FGSG_10602	hypothetical protein	-	-	-	-	-	-	chr1:11382752-11384461	134	24	5.16172	1.09771	5.16172	1.09771	2.23336	7.42418e-06	2.33924e-05	UP
23557498	FGSG_10599	hypothetical protein	GO:0003824|GO:0016787|GO:0016810	catalytic activity|hydrolase activity|hydrolase activity, acting on carbon-nitrogen (but not peptide) bonds	-	-	-	-	chr1:11373691-11375334	102	12	4.0868	0.570907	4.0868	0.570907	2.83965	4.16014e-07	1.49471e-06	UP
23557497	FGSG_10598	hypothetical protein	-	-	-	-	-	-	chr1:11371773-11372429	53330	1065	5346.79	126.783	5346.79	126.783	5.39824	2.90852e-88	3.03787e-86	UP
23557495	FGSG_10596	hypothetical protein	-	-	-	-	-	-	chr1:11367475-11369670	23	3	0.689895	0.106844	0.689895	0.106844	2.69088	0.0153481	0.0285636	UP
23557494	FGSG_10595	hypothetical protein	GO:0003824|GO:0005576|GO:0016787|GO:0008233|GO:0008236|GO:0004252	catalytic activity|extracellular region|hydrolase activity|peptidase activity|serine-type peptidase activity|serine-type endopeptidase activity	-	-	-	-	chr1:11363990-11365202	37	3	2.09921	0.202092	2.09921	0.202092	3.37676	0.000128569	0.000341104	UP
23557487	FGSG_10587	hypothetical protein	GO:0003824|GO:0008152|GO:0016491|GO:0006807|GO:0048037|GO:0048038|GO:0043169|GO:0009308|GO:0046872|GO:0008131|GO:0005507	catalytic activity|metabolic process|oxidoreductase activity|nitrogen compound metabolic process|cofactor binding|quinone binding|cation binding|amine metabolic process|metal ion binding|primary amine oxidase activity|copper ion binding	K00276	primary-amine oxidase[1.4.3.21]	fgr01100|fgr01110|fgr00350|fgr00260|fgr00360|fgr00410	Metabolic pathways - Fusarium graminearum|Biosynthesis of secondary metabolites - Fusarium graminearum|Tyrosine metabolism - Fusarium graminearum|Glycine, serine and threonine metabolism - Fusarium graminearum|Phenylalanine metabolism - Fusarium graminearum|beta-Alanine metabolism - Fusarium graminearum	chr1:11345710-11348646	42	5	1.20388	0.170185	1.20388	0.170185	2.82251	0.00059626	0.00142364	UP
23557485	FGSG_10584	hypothetical protein	-	-	-	-	-	-	chr1:11339232-11340205	296	100	21.1011	8.46456	21.1011	8.46456	1.31781	0.00750298	0.0148107	UP
23557479	FGSG_10578	hypothetical protein	-	-	-	-	-	-	chr1:11322909-11325095	295	6	9.41454	0.227353	9.41454	0.227353	5.37188	6.65783e-28	8.51501e-27	UP
23557477	FGSG_10576	hypothetical protein	-	-	-	-	-	-	chr1:11315970-11317181	123	11	6.68481	0.709853	6.68481	0.709853	3.23529	1.49631e-09	6.72069e-09	UP
23557475	FGSG_10573	hypothetical protein	-	-	-	-	-	-	chr1:11303938-11308123	169	0	3.32497	0	3.32497	0	Inf	3.82104e-24	4.16259e-23	UP
23557474	FGSG_10572	hypothetical protein	-	-	-	-	-	-	chr1:11300172-11302752	138	0	4.36602	0	4.36602	0	Inf	1.59378e-20	1.45642e-19	UP
23557469	FGSG_10567	hypothetical protein	-	-	-	-	-	-	chr1:11285792-11286425	103	13	14.3135	2.14503	14.3135	2.14503	2.73831	6.23797e-07	2.2073e-06	UP
23557468	FGSG_10566	hypothetical protein	-	-	-	-	-	-	chr1:11279413-11285434	31	2	0.346211	0.0265175	0.346211	0.0265175	3.70664	0.000421961	0.00103211	UP
23557467	FGSG_10565	hypothetical protein	-	-	-	-	-	-	chr1:11273936-11277114	83	3	1.96379	0.0842775	1.96379	0.0842775	4.54235	4.95679e-10	2.33006e-09	UP
23557466	FGSG_10564	hypothetical protein	-	-	-	-	-	-	chr1:11263926-11273065	28	0	0.205819	0	0.205819	0	Inf	1.47851e-05	4.47044e-05	UP
23557460	FGSG_10558	hypothetical protein	-	-	-	-	-	-	chr1:11247821-11249903	229	12	7.40511	0.460761	7.40511	0.460761	4.00643	4.1994e-18	3.40383e-17	UP
23557455	FGSG_10553	hypothetical protein	-	-	-	-	-	-	chr1:11232458-11233867	178	38	8.84227	2.24141	8.84227	2.24141	1.98001	1.85865e-05	5.52997e-05	UP
23557434	FGSG_10531	hypothetical protein	GO:0016020|GO:0005215|GO:0022857|GO:0005337|GO:0016021	membrane|transporter activity|transmembrane transporter activity|nucleoside transmembrane transporter activity|integral component of membrane	-	-	-	-	chr1:11144000-11146181	6134	1816	189.515	66.6203	189.515	66.6203	1.50828	1.76407e-05	5.26568e-05	UP
23557424	FGSG_10521	hypothetical protein	-	-	-	-	-	-	chr1:11096117-11097185	205	4	14.244	0.330018	14.244	0.330018	5.43166	5.05411e-22	4.99828e-21	UP
23557421	FGSG_10518	hypothetical protein	-	-	-	-	-	-	chr1:11089282-11091348	39	0	1.55127	0	1.55127	0	Inf	1.75007e-07	6.54256e-07	UP
23557417	FGSG_10514	hypothetical protein	-	-	-	-	-	-	chr1:11063279-11064958	643	129	28.0121	6.6729	28.0121	6.6729	2.06966	3.42021e-09	1.4901e-08	UP
23557415	FGSG_10512	hypothetical protein	GO:0005623|GO:0005622|GO:0005737|GO:0030529|GO:0043231|GO:0005840|GO:0005739	cell|intracellular|cytoplasm|intracellular ribonucleoprotein complex|intracellular membrane-bounded organelle|ribosome|mitochondrion	-	-	-	-	chr1:11060769-11061118	1881	476	444.09	133.438	444.09	133.438	1.73468	2.8108e-07	1.02947e-06	UP
23557399	FGSG_10496	hypothetical protein	-	-	-	-	-	-	chr1:11001675-11003320	496	154	20.5351	7.57055	20.5351	7.57055	1.43963	0.000730174	0.00172026	UP
23557398	FGSG_10495	hypothetical protein	-	-	-	-	-	-	chr1:10998595-10999519	101	15	7.64698	1.3485	7.64698	1.3485	2.50353	7.37915e-06	2.32566e-05	UP
23557386	FGSG_10482	hypothetical protein	-	-	-	-	-	-	chr1:10952776-10954338	1412	272	66.9605	15.316	66.9605	15.316	2.12828	2.64158e-11	1.39174e-10	UP
23557385	FGSG_10481	hypothetical protein	GO:0008152|GO:0005623|GO:0009058|GO:0005622|GO:0006807|GO:0044237|GO:0006139|GO:0006725|GO:0043231|GO:0016592|GO:0003712|GO:0001104|GO:0005634|GO:0005654|GO:0016070|GO:0006351	metabolic process|cell|biosynthetic process|intracellular|nitrogen compound metabolic process|cellular metabolic process|nucleobase-containing compound metabolic process|cellular aromatic compound metabolic process|intracellular membrane-bounded organelle|mediator complex|transcription cofactor activity|RNA polymerase II transcription cofactor activity|nucleus|nucleoplasm|RNA metabolic process|tr…	-	-	-	-	chr1:10951218-10952107	415	131	32.427	12.1541	32.427	12.1541	1.41576	0.0012585	0.0028559	UP
23557380	FGSG_10475	hypothetical protein	-	-	-	-	-	-	chr1:10930525-10932528	39	4	1.35276	0.164748	1.35276	0.164748	3.03758	0.00057344	0.00137328	UP
23557355	FGSG_10449	hypothetical protein	-	-	-	-	-	-	chr1:10859661-10862744	72	6	1.66059	0.164306	1.66059	0.164306	3.33724	3.62217e-07	1.31451e-06	UP
23557330	FGSG_10422	hypothetical protein	GO:0003824|GO:0016020|GO:0005623|GO:0005622|GO:0016829|GO:0043169|GO:0005737|GO:0031966|GO:0043231|GO:0016846|GO:0005743|GO:0005740|GO:0046872|GO:0004408|GO:0005739	catalytic activity|membrane|cell|intracellular|lyase activity|cation binding|cytoplasm|mitochondrial membrane|intracellular membrane-bounded organelle|carbon-sulfur lyase activity|mitochondrial inner membrane|mitochondrial envelope|metal ion binding|holocytochrome-c synthase activity|mitochondrion	K01764	cytochrome c heme-lyase[4.4.1.17]	fgr00860	Porphyrin and chlorophyll metabolism - Fusarium graminearum	chr1:10787853-10788707	776	191	63.3395	18.5113	63.3395	18.5113	1.7747	8.2748e-07	2.89363e-06	UP
23557322	FGSG_10414	hypothetical protein	-	-	K01507	inorganic pyrophosphatase[3.6.1.1]	fgr00190	Oxidative phosphorylation - Fusarium graminearum	chr1:10771560-10772828	16	1	1.10471	0.0820003	1.10471	0.0820003	3.75189	0.0160841	0.0297889	UP
23557318	FGSG_10410	hypothetical protein	-	-	K00953	FAD synthetase[2.7.7.2]	fgr01100|fgr01110|fgr00740	Metabolic pathways - Fusarium graminearum|Biosynthesis of secondary metabolites - Fusarium graminearum|Riboflavin metabolism - Fusarium graminearum	chr1:10762292-10763184	818	292	83.1505	35.244	83.1505	35.244	1.23835	0.00582099	0.0117297	UP
23557312	FGSG_10403	FMP21 protein	-	-	-	-	-	-	chr1:10732416-10732991	415	103	47.4583	13.986	47.4583	13.986	1.76268	8.17708e-06	2.55751e-05	UP
23557305	FGSG_10396	hypothetical protein	-	-	-	-	-	-	chr1:10714024-10714727	5781	801	584.039	96.0865	584.039	96.0865	2.60366	3.64596e-20	3.27889e-19	UP
23557300	FGSG_10391	hypothetical protein	GO:0003824|GO:0016787|GO:0097367|GO:0000166|GO:0016817|GO:0016818|GO:0016462|GO:0005524|GO:0004386	catalytic activity|hydrolase activity|carbohydrate derivative binding|nucleotide binding|hydrolase activity, acting on acid anhydrides|hydrolase activity, acting on acid anhydrides, in phosphorus-containing anhydrides|pyrophosphatase activity|ATP binding|helicase activity	K12813	pre-mRNA-splicing factor ATP-dependent RNA helicase DHX16[3.6.4.13]	fgr03040	Spliceosome - Fusarium graminearum	chr1:10702447-10705482	1627	281	35.2998	7.23905	35.2998	7.23905	2.28579	1.60462e-13	9.8842e-13	UP
23557299	FGSG_10390	hypothetical protein	GO:0006457|GO:0043169|GO:0051082|GO:0031072|GO:0046872	protein folding|cation binding|unfolded protein binding|heat shock protein binding|metal ion binding	K14002	DnaJ-related protein SCJ1[-]	fgr04141	Protein processing in endoplasmic reticulum - Fusarium graminearum	chr1:10700675-10702022	7229	575	382.468	36.1223	382.468	36.1223	3.40438	2.06491e-35	3.56331e-34	UP
23557294	FGSG_10385	alpha-centractin	GO:0005623|GO:0005622|GO:0005875|GO:0005869|GO:0005856|GO:0015629	cell|intracellular|microtubule associated complex|dynactin complex|cytoskeleton|actin cytoskeleton	-	-	-	-	chr1:10683466-10685387	2467	645	91.7048	28.4691	91.7048	28.4691	1.6876	6.07632e-07	2.15202e-06	UP
23557286	FGSG_10377	hypothetical protein	-	-	-	-	-	-	chr1:10646866-10647936	234	73	14.9356	5.5325	14.9356	5.5325	1.43275	0.00362812	0.00759361	UP
23557268	FGSG_10359	hypothetical protein	-	-	-	-	-	-	chr1:10603053-10603538	50	5	6.7768	0.804702	6.7768	0.804702	3.07408	3.79475e-05	0.00010859	UP
23557258	FGSG_10349	hypothetical protein	-	-	-	-	-	-	chr1:10555137-10557347	415	24	12.3636	0.848976	12.3636	0.848976	3.86424	1.47335e-23	1.55801e-22	UP
23557247	FGSG_10338	hypothetical protein	-	-	-	-	-	-	chr1:10518203-10520131	27	2	1.16471	0.102423	1.16471	0.102423	3.50736	0.00169524	0.00375959	UP
23557246	FGSG_10337	hypothetical protein	-	-	-	-	-	-	chr1:10513992-10517790	206	56	4.84787	1.56482	4.84787	1.56482	1.63135	0.000590169	0.00141107	UP
23557239	FGSG_10328	hypothetical protein	-	-	-	-	-	-	chr1:10489564-10490665	31	4	2.044	0.31317	2.044	0.31317	2.70638	0.00616054	0.0123428	UP
23557237	FGSG_10326	hypothetical protein	GO:0016020|GO:0016021	membrane|integral component of membrane	-	-	-	-	chr1:10480389-10481651	145	7	8.22662	0.471564	8.22662	0.471564	4.12478	3.39577e-14	2.19986e-13	UP
23557229	FGSG_10318	hypothetical protein	GO:0003824|GO:0016787|GO:0016810|GO:0016811|GO:0004040	catalytic activity|hydrolase activity|hydrolase activity, acting on carbon-nitrogen (but not peptide) bonds|hydrolase activity, acting on carbon-nitrogen (but not peptide) bonds, in linear amides|amidase activity	K01426	amidase[3.5.1.4]	fgr00330|fgr00380|fgr00360	Arginine and proline metabolism - Fusarium graminearum|Tryptophan metabolism - Fusarium graminearum|Phenylalanine metabolism - Fusarium graminearum	chr1:10463438-10465274	80	11	3.2112	0.524279	3.2112	0.524279	2.61471	1.86144e-05	5.53688e-05	UP
23557228	FGSG_10317	hypothetical protein	-	-	-	-	-	-	chr1:10460740-10462464	260	46	11.8932	2.49845	11.8932	2.49845	2.25103	4.12345e-08	1.63612e-07	UP
23557222	FGSG_10311	hypothetical protein	-	-	-	-	-	-	chr1:10448279-10448894	3036	347	355.838	48.2915	355.838	48.2915	2.88138	1.01586e-23	1.08096e-22	UP
23557208	FGSG_10296	hypothetical protein	-	-	-	-	-	-	chr1:10417276-10418305	1110	269	74.6839	21.4905	74.6839	21.4905	1.79709	1.85467e-07	6.92059e-07	UP
23557207	FGSG_10295	hypothetical protein	GO:0016020|GO:0016021|GO:0055085	membrane|integral component of membrane|transmembrane transport	-	-	-	-	chr1:10414590-10415884	920	183	48.7925	11.5241	48.7925	11.5241	2.08201	4.38693e-10	2.07447e-09	UP
23557202	FGSG_10290	hypothetical protein	GO:0003824|GO:0008152|GO:0016787|GO:0006807|GO:0044237|GO:0006950|GO:0006139|GO:0006725|GO:0006974|GO:0006281|GO:0006284	catalytic activity|metabolic process|hydrolase activity|nitrogen compound metabolic process|cellular metabolic process|response to stress|nucleobase-containing compound metabolic process|cellular aromatic compound metabolic process|cellular response to DNA damage stimulus|DNA repair|base-excision repair	K03575	A/G-specific adenine glycosylase [EC:3.2.2.-][-]	fgr03410	Base excision repair - Fusarium graminearum	chr1:10402579-10404453	383	61	13.455	2.54452	13.455	2.54452	2.40268	1.17052e-10	5.80481e-10	UP
23557201	FGSG_10289	hypothetical protein	-	-	-	-	-	-	chr1:10399751-10402028	465	153	13.6313	5.32557	13.6313	5.32557	1.35591	0.00238502	0.00516053	UP
23557197	FGSG_10285	hypothetical protein	-	-	-	-	-	-	chr1:10388202-10389933	406	76	17.377	3.86236	17.377	3.86236	2.16962	6.2996e-09	2.68082e-08	UP
23557196	FGSG_10284	hypothetical protein	GO:0003824|GO:0016491	catalytic activity|oxidoreductase activity	-	-	-	-	chr1:10384421-10385941	384	29	17.1718	1.53983	17.1718	1.53983	3.4792	8.9201e-20	7.90265e-19	UP
23557188	FGSG_10276	NADH dehydrogenase iron-sulfur protein 7	GO:0003824|GO:0016491|GO:0048037|GO:0051536|GO:0048038|GO:0043169|GO:0016651|GO:0046872|GO:0051539|GO:0008137	catalytic activity|oxidoreductase activity|cofactor binding|iron-sulfur cluster binding|quinone binding|cation binding|oxidoreductase activity, acting on NAD(P)H|metal ion binding|4 iron, 4 sulfur cluster binding|NADH dehydrogenase (ubiquinone) activity	K03940	NADH dehydrogenase (ubiquinone) Fe-S protein 7[1.6.99.3]	fgr01100|fgr00190	Metabolic pathways - Fusarium graminearum|Oxidative phosphorylation - Fusarium graminearum	chr1:10352806-10353965	4906	1914	351.258	162.717	351.258	162.717	1.11017	0.0164273	0.0303397	UP
23557177	FGSG_10263	hypothetical protein	-	-	-	-	-	-	chr1:10304463-10305469	41	6	3.6744	0.638445	3.6744	0.638445	2.52488	0.00127928	0.00288657	UP
23557176	FGSG_10262	hypothetical protein	-	-	K14545	ribosomal RNA-processing protein 7[-]	fgr03008	Ribosome biogenesis in eukaryotes - Fusarium graminearum	chr1:10300057-10301770	3126	110	140.552	5.87264	140.552	5.87264	4.58095	3.52431e-55	1.22344e-53	UP
23557174	FGSG_10260	hypothetical protein	-	-	-	-	-	-	chr1:10294371-10297018	4597	1619	124.049	51.8748	124.049	51.8748	1.2578	0.00196278	0.00430441	UP
23557170	FGSG_10256	hypothetical protein	-	-	-	-	-	-	chr1:10286112-10287221	1064	107	63.1401	7.5394	63.1401	7.5394	3.06603	1.09298e-22	1.11327e-21	UP
23557152	FGSG_10236	hypothetical protein	GO:0003824|GO:0005623|GO:0005622|GO:0016740|GO:0005737|GO:0008168|GO:0008757|GO:0016279	catalytic activity|cell|intracellular|transferase activity|cytoplasm|methyltransferase activity|S-adenosylmethionine-dependent methyltransferase activity|protein-lysine N-methyltransferase activity	-	-	-	-	chr1:10221642-10223182	449	73	22.5252	4.34847	22.5252	4.34847	2.37296	6.62591e-11	3.35865e-10	UP
23557146	FGSG_10230	hypothetical protein	GO:0003824|GO:0008152	catalytic activity|metabolic process	-	-	-	-	chr1:10204593-10206427	721	97	27.822	4.44442	27.822	4.44442	2.64616	1.21031e-15	8.53742e-15	UP
23557143	FGSG_10227	hypothetical protein	GO:0003824|GO:0016787|GO:0043169|GO:0046872|GO:0008270	catalytic activity|hydrolase activity|cation binding|metal ion binding|zinc ion binding	K01493	dCMP deaminase[3.5.4.12]	fgr01100|fgr00240	Metabolic pathways - Fusarium graminearum|Pyrimidine metabolism - Fusarium graminearum	chr1:10191585-10192908	477	137	26.9237	9.18178	26.9237	9.18178	1.55203	0.00014853	0.000389548	UP
23557136	FGSG_10220	hypothetical protein	-	-	-	-	-	-	chr1:10174985-10175946	414	120	29.9014	10.2912	29.9014	10.2912	1.53881	0.000257433	0.000652182	UP
23557134	FGSG_10218	hypothetical protein	GO:0008152|GO:0005623|GO:0005198|GO:0009058|GO:0005622|GO:0003735|GO:0006807|GO:0044237|GO:0005737|GO:0030529|GO:0005840|GO:0006412	metabolic process|cell|structural molecule activity|biosynthetic process|intracellular|structural constituent of ribosome|nitrogen compound metabolic process|cellular metabolic process|cytoplasm|intracellular ribonucleoprotein complex|ribosome|translation	K02963	small subunit ribosomal protein S18[-]	fgr03010	Ribosome - Fusarium graminearum	chr1:10172647-10173338	1526	346	157.304	42.35	157.304	42.35	1.89312	9.62546e-09	4.02006e-08	UP
23557131	FGSG_10215	hypothetical protein	-	-	-	-	-	-	chr1:10165268-10166686	265	78	12.3013	4.2992	12.3013	4.2992	1.51666	0.00107975	0.00247338	UP
23557126	FGSG_10210	hypothetical protein	GO:0003824|GO:0008152|GO:0016829	catalytic activity|metabolic process|lyase activity	K18339	2-keto-3-deoxy-L-rhamnonate aldolase[4.1.2.53]	fgr00051	Fructose and mannose metabolism - Fusarium graminearum	chr1:10154741-10155776	99	24	6.62712	1.90761	6.62712	1.90761	1.79662	0.00174499	0.00386128	UP
23557124	FGSG_10208	hypothetical protein	-	-	-	-	-	-	chr1:10151307-10151918	185	1	22.0759	0.141718	22.0759	0.141718	7.28331	6.33377e-24	6.79425e-23	UP
23557122	FGSG_10206	hypothetical protein	-	-	-	-	-	-	chr1:10147065-10148359	427	55	21.7193	3.32179	21.7193	3.32179	2.70894	1.03091e-13	6.43686e-13	UP
23557121	FGSG_10205	hypothetical protein	GO:0003824|GO:0019239	catalytic activity|deaminase activity	K19572	adenosine deaminase CECR1[3.5.4.4]	fgr01100|fgr00230	Metabolic pathways - Fusarium graminearum|Purine metabolism - Fusarium graminearum	chr1:10144429-10146784	2237	203	63.8158	6.87622	63.8158	6.87622	3.21423	1.79546e-28	2.35188e-27	UP
23557117	FGSG_10201	hypothetical protein	-	-	K10773	endonuclease III[4.2.99.18]	fgr03410	Base excision repair - Fusarium graminearum	chr1:10129287-10131174	102	19	4.80594	1.06299	4.80594	1.06299	2.17669	7.82934e-05	0.00021416	UP
23557113	FGSG_10197	hypothetical protein	-	-	-	-	-	-	chr1:10118462-10119358	364	48	26.7298	4.18531	26.7298	4.18531	2.67504	1.19755e-12	6.99327e-12	UP
23557111	FGSG_10194	hypothetical protein	GO:0003824|GO:0008152|GO:0048037|GO:0016829|GO:0044237|GO:0030170|GO:0016831|GO:0019752	catalytic activity|metabolic process|cofactor binding|lyase activity|cellular metabolic process|pyridoxal phosphate binding|carboxy-lyase activity|carboxylic acid metabolic process	-	-	-	-	chr1:10109594-10111196	1536	63	67.4507	3.28495	67.4507	3.28495	4.35989	2.54679e-44	6.00488e-43	UP
23557110	FGSG_10193	hypothetical protein	GO:0043169|GO:0020037|GO:0046872	cation binding|heme binding|metal ion binding	-	-	-	-	chr1:10108622-10109259	239	63	27.1429	8.49556	27.1429	8.49556	1.67579	0.000217139	0.000555777	UP
23557100	FGSG_10183	hypothetical protein	GO:0016020|GO:0016021	membrane|integral component of membrane	-	-	-	-	chr1:10060876-10062467	233	5	10.9314	0.278551	10.9314	0.278551	5.29439	4.51458e-24	4.88238e-23	UP
23557095	FGSG_10177	hypothetical protein	GO:0003824|GO:0008152|GO:0016829|GO:0016846	catalytic activity|metabolic process|lyase activity|carbon-sulfur lyase activity	-	-	-	-	chr1:10049883-10050596	1741	496	190.814	64.5483	190.814	64.5483	1.56372	1.2564e-05	3.83589e-05	UP
23557094	FGSG_10176	hypothetical protein	-	-	-	-	-	-	chr1:10048327-10049631	868	234	45.7034	14.6297	45.7034	14.6297	1.6434	8.069e-06	2.52662e-05	UP
23557078	FGSG_10159	hypothetical protein	GO:0016020|GO:0016021	membrane|integral component of membrane	-	-	-	-	chr1:9981770-9983338	1130	108	47.4397	5.38366	47.4397	5.38366	3.13944	4.34361e-24	4.70177e-23	UP
23557075	FGSG_10156	hypothetical protein	-	-	-	-	-	-	chr1:9973858-9975147	1573	154	80.3204	9.33701	80.3204	9.33701	3.10473	3.67058e-25	4.17039e-24	UP
23557073	FGSG_10154	hypothetical protein	-	-	-	-	-	-	chr1:9970702-9972675	208	17	6.94068	0.673556	6.94068	0.673556	3.36521	5.698e-14	3.62039e-13	UP
23557069	FGSG_10149	hypothetical protein	-	-	-	-	-	-	chr1:9956575-9957627	450	146	29.9409	11.5344	29.9409	11.5344	1.37617	0.00199321	0.00436834	UP
23557066	FGSG_10146	hypothetical protein	GO:0003824|GO:0016740|GO:0008168	catalytic activity|transferase activity|methyltransferase activity	-	-	-	-	chr1:9951282-9952144	241	87	25.563	10.9573	25.563	10.9573	1.22216	0.0251143	0.0444663	UP
23557061	FGSG_10141	hypothetical protein	-	-	-	-	-	-	chr1:9932632-9934379	832	194	34.796	9.63381	34.796	9.63381	1.85274	1.2677e-07	4.80412e-07	UP
23557053	FGSG_10133	hypothetical protein	-	-	-	-	-	-	chr1:9913904-9914749	1384	172	107.759	15.9014	107.759	15.9014	2.76057	1.32812e-19	1.15768e-18	UP
23557050	FGSG_10130	hypothetical protein	-	-	-	-	-	-	chr1:9904874-9907291	1602	405	48.2503	14.4838	48.2503	14.4838	1.73609	3.49789e-07	1.27251e-06	UP
23557039	FGSG_10119	hypothetical protein	-	-	K01754	threonine dehydratase[4.3.1.19]	fgr01100|fgr01110|fgr01130|fgr01230|fgr01200|fgr00260|fgr00290	Metabolic pathways - Fusarium graminearum|Biosynthesis of secondary metabolites - Fusarium graminearum|Biosynthesis of antibiotics - Fusarium graminearum|Biosynthesis of amino acids - Fusarium graminearum|Carbon metabolism - Fusarium graminearum|Glycine, serine and threonine metabolism - Fusarium graminearum|Valine, leucine and isoleucine biosynthesis - Fusarium graminearum	chr1:9865507-9866766	1969	447	107.277	28.9174	107.277	28.9174	1.89133	5.84465e-09	2.49793e-08	UP
23557011	FGSG_10090	hypothetical protein	GO:0003824|GO:0008152|GO:0006807|GO:0044237|GO:0006950|GO:0006139|GO:0006725|GO:0006974|GO:0006281|GO:0006284	catalytic activity|metabolic process|nitrogen compound metabolic process|cellular metabolic process|response to stress|nucleobase-containing compound metabolic process|cellular aromatic compound metabolic process|cellular response to DNA damage stimulus|DNA repair|base-excision repair	K01247	DNA-3-methyladenine glycosylase II[3.2.2.21]	fgr03410	Base excision repair - Fusarium graminearum	chr1:9759903-9760979	280	86	17.1249	6.24539	17.1249	6.24539	1.45524	0.00202759	0.00443632	UP
23557003	FGSG_10081	hypothetical protein	GO:0003824|GO:0016020|GO:0016740|GO:0016021|GO:0016746|GO:0016747	catalytic activity|membrane|transferase activity|integral component of membrane|transferase activity, transferring acyl groups|transferase activity, transferring acyl groups other than amino-acyl groups	-	-	-	-	chr1:9722288-9723895	128	2	5.40469	0.100257	5.40469	0.100257	5.75244	1.37133e-16	1.02759e-15	UP
23556993	FGSG_10071	hypothetical protein	-	-	-	-	-	-	chr1:9699051-9699968	517	98	37.0966	8.34951	37.0966	8.34951	2.15152	1.87025e-09	8.328e-09	UP
23556986	FGSG_10064	hypothetical protein	-	-	-	-	-	-	chr1:9670343-9671423	228	77	16.4494	6.59627	16.4494	6.59627	1.31831	0.0121343	0.0229739	UP
23556982	FGSG_10060	hypothetical protein	-	-	K14549	U3 small nucleolar RNA-associated protein 15[-]	fgr03008	Ribosome biogenesis in eukaryotes - Fusarium graminearum	chr1:9659154-9660901	1343	226	52.6567	10.5215	52.6567	10.5215	2.32328	1.25815e-13	7.81878e-13	UP
23556981	FGSG_10059	hypothetical protein	GO:0097367|GO:0000166|GO:0003676|GO:0005524	carbohydrate derivative binding|nucleotide binding|nucleic acid binding|ATP binding	-	-	-	-	chr1:9652989-9658407	52	3	0.709601	0.0486075	0.709601	0.0486075	3.86776	3.15035e-06	1.0328e-05	UP
23556977	FGSG_10054	hypothetical protein	-	-	K10570	DNA excision repair protein ERCC-8[-]	fgr04120|fgr03420	Ubiquitin mediated proteolysis - Fusarium graminearum|Nucleotide excision repair - Fusarium graminearum	chr1:9633770-9635212	208	74	10.5473	4.45556	10.5473	4.45556	1.24319	0.0283751	0.0496564	UP
23556969	FGSG_10046	hypothetical protein	GO:0005623|GO:0005622|GO:0005854|GO:0005737	cell|intracellular|nascent polypeptide-associated complex|cytoplasm	-	-	-	-	chr1:9611681-9615423	3246	497	57.897	10.5258	57.897	10.5258	2.45956	4.98607e-17	3.81795e-16	UP
23556962	FGSG_10039	hypothetical protein	GO:0003824|GO:0051920|GO:0016491	catalytic activity|peroxiredoxin activity|oxidoreductase activity	-	-	-	-	chr1:9585489-9586164	261	67	30.0036	9.14535	30.0036	9.14535	1.71402	9.99695e-05	0.000269488	UP
23556959	FGSG_10036	hypothetical protein	GO:0008152|GO:0009058|GO:0006807|GO:0044237|GO:0006790|GO:0006749|GO:0035226|GO:0006750	metabolic process|biosynthetic process|nitrogen compound metabolic process|cellular metabolic process|sulfur compound metabolic process|glutathione metabolic process|glutamate-cysteine ligase catalytic subunit binding|glutathione biosynthetic process	K11205	glutamate--cysteine ligase regulatory subunit[-]	fgr01100|fgr00270|fgr00480	Metabolic pathways - Fusarium graminearum|Cysteine and methionine metabolism - Fusarium graminearum|Glutathione metabolism - Fusarium graminearum	chr1:9580761-9581754	1031	310	72.3235	25.821	72.3235	25.821	1.48592	0.000102881	0.000276961	UP
23556956	FGSG_10033	hypothetical protein	GO:0008152|GO:0005623|GO:0005622|GO:0006807|GO:0044237|GO:0034457|GO:0006139|GO:0030529|GO:0006725|GO:0043231|GO:0005634|GO:0005730|GO:0042254|GO:0016070|GO:0005732|GO:0006396|GO:0006364	metabolic process|cell|intracellular|nitrogen compound metabolic process|cellular metabolic process|Mpp10 complex|nucleobase-containing compound metabolic process|intracellular ribonucleoprotein complex|cellular aromatic compound metabolic process|intracellular membrane-bounded organelle|nucleus|nucleolus|ribosome biogenesis|RNA metabolic process|small nucleolar ribonucleoprotein complex|RNA proc…	K14559	U3 small nucleolar RNA-associated protein MPP10[-]	fgr03008	Ribosome biogenesis in eukaryotes - Fusarium graminearum	chr1:9570028-9572142	3899	386	121.431	14.2743	121.431	14.2743	3.08865	5.92592e-28	7.60344e-27	UP
23556949	FGSG_10026	hypothetical protein	GO:0003824|GO:0016491	catalytic activity|oxidoreductase activity	-	-	-	-	chr1:9534506-9535476	135	37	9.75049	3.17312	9.75049	3.17312	1.61957	0.00265213	0.00567557	UP
23556948	FGSG_10025	sorbose reductase SOU1	GO:0003824|GO:0016491	catalytic activity|oxidoreductase activity	K17742	sorbose reductase[1.1.1.289]	fgr00051	Fructose and mannose metabolism - Fusarium graminearum	chr1:9532467-9533460	68	7	5.06117	0.618628	5.06117	0.618628	3.03233	9.36946e-06	2.90149e-05	UP
23556940	FGSG_10017	hypothetical protein	-	-	-	-	-	-	chr1:9506185-9508317	842	284	26.002	10.4137	26.002	10.4137	1.32014	0.00189905	0.00417967	UP
23556934	FGSG_10011	hypothetical protein	-	-	-	-	-	-	chr1:9488937-9489911	144	41	11.0939	3.75057	11.0939	3.75057	1.56458	0.00387108	0.00807373	UP
23556894	FGSG_09970	hypothetical protein	GO:0016020|GO:0016021	membrane|integral component of membrane	-	-	-	-	chr1:9323305-9324686	4100	1346	235.454	91.7824	235.454	91.7824	1.35916	0.000365015	0.000903019	UP
23556893	FGSG_09969	hypothetical protein	-	-	-	-	-	-	chr1:9315395-9315679	172	13	39.7531	3.56752	39.7531	3.56752	3.47807	8.70063e-13	5.12356e-12	UP
23556866	FGSG_09940	inositol-3-phosphate synthase isozyme 2	GO:0003824|GO:0008152|GO:0009058|GO:0044237|GO:0016853|GO:0006629|GO:0005975|GO:0016872|GO:0044255|GO:0006644|GO:0008654|GO:0008610|GO:0004512|GO:0006021|GO:0006796	catalytic activity|metabolic process|biosynthetic process|cellular metabolic process|isomerase activity|lipid metabolic process|carbohydrate metabolic process|intramolecular lyase activity|cellular lipid metabolic process|phospholipid metabolic process|phospholipid biosynthetic process|lipid biosynthetic process|inositol-3-phosphate synthase activity|inositol biosynthetic process|phosphate-contai…	K01858	myo-inositol-1-phosphate synthase[5.5.1.4]	fgr01100|fgr01130|fgr00562	Metabolic pathways - Fusarium graminearum|Biosynthesis of antibiotics - Fusarium graminearum|Inositol phosphate metabolism - Fusarium graminearum	chr1:9214528-9216906	5324	1838	155.448	63.7212	155.448	63.7212	1.28659	0.00119345	0.00271865	UP
23556864	FGSG_09938	hypothetical protein	-	-	-	-	-	-	chr1:9207473-9209635	2577	350	82.9245	13.373	82.9245	13.373	2.63248	2.44796e-19	2.09999e-18	UP
23556862	FGSG_09936	hypothetical protein	-	-	K13337	peroxin-19[-]	fgr04146	Peroxisome - Fusarium graminearum	chr1:9204536-9206194	1335	428	64.2809	24.4701	64.2809	24.4701	1.39337	0.000380794	0.000939713	UP
23556857	FGSG_09931	hypothetical protein	GO:0003824|GO:0016020|GO:0008152|GO:0016787|GO:0043169|GO:0016798|GO:0016021|GO:0004553|GO:0046872|GO:0005509|GO:0004571	catalytic activity|membrane|metabolic process|hydrolase activity|cation binding|hydrolase activity, acting on glycosyl bonds|integral component of membrane|hydrolase activity, hydrolyzing O-glycosyl compounds|metal ion binding|calcium ion binding|mannosyl-oligosaccharide 1,2-alpha-mannosidase activity	K01230	mannosyl-oligosaccharide alpha-1,2-mannosidase[3.2.1.113]	fgr01100|fgr04141|fgr00510	Metabolic pathways - Fusarium graminearum|Protein processing in endoplasmic reticulum - Fusarium graminearum|N-Glycan biosynthesis - Fusarium graminearum	chr1:9192353-9194431	2352	629	76.3934	24.2583	76.3934	24.2583	1.65497	1.3116e-06	4.49289e-06	UP
23556855	FGSG_09929	U3 small nucleolar ribonucleoprotein IMP4	-	-	K14561	U3 small nucleolar ribonucleoprotein protein IMP4[-]	fgr03008	Ribosome biogenesis in eukaryotes - Fusarium graminearum	chr1:9185939-9186894	1561	153	114.63	13.3407	114.63	13.3407	3.10308	3.60444e-25	4.10306e-24	UP
23556847	FGSG_09921	transcriptional activator protein acu-15	GO:0008152|GO:0005623|GO:0009058|GO:0003700|GO:0005622|GO:0006807|GO:0044237|GO:0000981|GO:0043169|GO:0006139|GO:0006725|GO:0003676|GO:0043231|GO:0005634|GO:0003677|GO:0046872|GO:0016070|GO:0006351|GO:0008270	metabolic process|cell|biosynthetic process|transcription factor activity, sequence-specific DNA binding|intracellular|nitrogen compound metabolic process|cellular metabolic process|RNA polymerase II transcription factor activity, sequence-specific DNA binding|cation binding|nucleobase-containing compound metabolic process|cellular aromatic compound metabolic process|nucleic acid binding|intracel…	-	-	-	-	chr1:9162910-9165632	488	125	12.0798	3.67404	12.0798	3.67404	1.71716	9.11705e-06	2.82995e-05	UP
23556841	FGSG_09915	hypothetical protein	GO:0016020|GO:0016021	membrane|integral component of membrane	-	-	-	-	chr1:9144794-9146181	941	294	59.3712	22.0254	59.3712	22.0254	1.43059	0.000308693	0.000773324	UP
23556836	FGSG_09910	hypothetical protein	-	-	-	-	-	-	chr1:9122824-9125522	849	196	21.9566	6.01873	21.9566	6.01873	1.86712	8.82382e-08	3.3903e-07	UP
23556835	FGSG_09909	hypothetical protein	GO:0005623|GO:0005622|GO:0070461|GO:0043231|GO:0005634|GO:0005654|GO:0000123	cell|intracellular|SAGA-type complex|intracellular membrane-bounded organelle|nucleus|nucleoplasm|histone acetyltransferase complex	-	-	-	-	chr1:9120706-9122211	1039	187	48.9547	10.4619	48.9547	10.4619	2.2263	6.81128e-12	3.74605e-11	UP
23556826	FGSG_09900	hypothetical protein	-	-	-	-	-	-	chr1:9094785-9098078	811	249	17.0237	6.20617	17.0237	6.20617	1.45577	0.000238861	0.000608496	UP
23556819	FGSG_09893	hypothetical protein	GO:0003824|GO:0016787|GO:0008233|GO:0008237|GO:0016805	catalytic activity|hydrolase activity|peptidase activity|metallopeptidase activity|dipeptidase activity	K15428	Cys-Gly metallodipeptidase DUG1 [EC:3.4.13.-][-]	fgr01100|fgr00480	Metabolic pathways - Fusarium graminearum|Glutathione metabolism - Fusarium graminearum	chr1:9075061-9076749	4071	1217	163.709	58.1105	163.709	58.1105	1.49427	2.74966e-05	8.03243e-05	UP
23556808	FGSG_09882	hypothetical protein	-	-	K18337	L-rhamnose 1-dehydrogenase[1.1.1.173]	fgr00051	Fructose and mannose metabolism - Fusarium graminearum	chr1:9042517-9043329	69	10	5.59044	0.96201	5.59044	0.96201	2.53884	0.00011673	0.000312267	UP
23556799	FGSG_09872	hypothetical protein	GO:0003824|GO:0016491	catalytic activity|oxidoreductase activity	-	-	-	-	chr1:9000423-9003273	1300	232	30.0353	6.36456	30.0353	6.36456	2.23853	1.66622e-12	9.61227e-12	UP
23556795	FGSG_09868	hypothetical protein	-	-	-	-	-	-	chr1:8991491-8993267	1833	305	72.3857	14.3015	72.3857	14.3015	2.33954	2.05294e-14	1.34458e-13	UP
23556776	FGSG_09847	hypothetical protein	-	-	-	-	-	-	chr4:5088297-5089214	516	140	37.0248	11.9279	37.0248	11.9279	1.63416	3.4275e-05	9.87926e-05	UP
23556771	FGSG_09842	hypothetical protein	GO:0005623|GO:0005622|GO:0046907|GO:0005737|GO:0030529|GO:0003676|GO:0003723|GO:0048500|GO:0006886|GO:0015031|GO:0008312|GO:0030942|GO:0006605|GO:0005786|GO:0045047|GO:0006614	cell|intracellular|intracellular transport|cytoplasm|intracellular ribonucleoprotein complex|nucleic acid binding|RNA binding|signal recognition particle|intracellular protein transport|protein transport|7S RNA binding|endoplasmic reticulum signal peptide binding|protein targeting|signal recognition particle, endoplasmic reticulum targeting|protein targeting to ER|SRP-dependent cotranslational pr…	K03104	signal recognition particle subunit SRP14[-]	fgr03060	Protein export - Fusarium graminearum	chr4:5103757-5104256	1937	746	329.69	150.767	329.69	150.767	1.12879	0.015448	0.0287315	UP
23556766	FGSG_09836	hypothetical protein	-	-	-	-	-	-	chr4:5121122-5122567	1222	223	55.6659	12.0618	55.6659	12.0618	2.20634	5.49277e-12	3.05049e-11	UP
23556765	FGSG_09835	hypothetical protein	GO:0003676|GO:0003723	nucleic acid binding|RNA binding	-	-	-	-	chr4:5125902-5127196	452	93	28.9341	7.06877	28.9341	7.06877	2.03324	4.55118e-08	1.7994e-07	UP
23556763	FGSG_09833	hypothetical protein	GO:0003824|GO:0016491|GO:0016972	catalytic activity|oxidoreductase activity|thiol oxidase activity	-	-	-	-	chr4:5132510-5133125	1497	397	177.67	55.9467	177.67	55.9467	1.66708	1.77633e-06	5.99342e-06	UP
23556762	FGSG_09832	hypothetical protein	GO:0003700	transcription factor activity, sequence-specific DNA binding	-	-	-	-	chr4:5136058-5137356	1435	539	110.167	49.1336	110.167	49.1336	1.16491	0.0107833	0.0206062	UP
23556745	FGSG_09813	hypothetical protein	GO:0003676	nucleic acid binding	-	-	-	-	chr4:5186868-5188041	30	0	1.8983	0	1.8983	0	Inf	8.426e-06	2.62502e-05	UP
23556743	FGSG_09811	hypothetical protein	-	-	-	-	-	-	chr4:5193484-5195365	860	295	33.3616	13.5882	33.3616	13.5882	1.29583	0.00255408	0.00547361	UP
23556741	FGSG_09809	hypothetical protein	-	-	-	-	-	-	chr4:5197389-5198143	1913	454	195.363	55.0521	195.363	55.0521	1.82729	3.0555e-08	1.2258e-07	UP
23556734	FGSG_09801	DNA topoisomerase 2	GO:0003824|GO:0008152|GO:0016787|GO:0006807|GO:0044237|GO:0097367|GO:0016853|GO:0000166|GO:0006139|GO:0006725|GO:0003676|GO:0016817|GO:0051276|GO:0003677|GO:0016818|GO:0006265|GO:0003918|GO:0016462|GO:0005524|GO:0016887|GO:0042623|GO:0008094	catalytic activity|metabolic process|hydrolase activity|nitrogen compound metabolic process|cellular metabolic process|carbohydrate derivative binding|isomerase activity|nucleotide binding|nucleobase-containing compound metabolic process|cellular aromatic compound metabolic process|nucleic acid binding|hydrolase activity, acting on acid anhydrides|chromosome organization|DNA binding|hydrolase act…	K03164	DNA topoisomerase II[5.99.1.3]	-	-	chr4:5225847-5231108	5831	1206	77.5463	19.0439	77.5463	19.0439	2.02573	2.61799e-11	1.37992e-10	UP
23556729	FGSG_09795	ribosome biogenesis protein BMS1	GO:0005623|GO:0005622|GO:0043231|GO:0005634|GO:0042254	cell|intracellular|intracellular membrane-bounded organelle|nucleus|ribosome biogenesis	K14569	ribosome biogenesis protein BMS1[-]	fgr03008	Ribosome biogenesis in eukaryotes - Fusarium graminearum	chr4:5254736-5258287	3012	184	57.7583	4.18956	57.7583	4.18956	3.78516	4.42122e-40	8.98352e-39	UP
23556725	FGSG_09791	hypothetical protein	GO:0003676|GO:0003677	nucleic acid binding|DNA binding	-	-	-	-	chr4:5266181-5267812	458	76	18.4855	3.64226	18.4855	3.64226	2.34349	9.81153e-11	4.90247e-10	UP
23556724	FGSG_09790	hypothetical protein	GO:0003824|GO:0016787|GO:0097367|GO:0000166|GO:0003676|GO:0003677|GO:0005524	catalytic activity|hydrolase activity|carbohydrate derivative binding|nucleotide binding|nucleic acid binding|DNA binding|ATP binding	-	-	-	-	chr4:5268186-5270208	870	189	29.0308	7.48846	29.0308	7.48846	1.95484	1.17418e-08	4.87483e-08	UP
23556722	FGSG_09788	hypothetical protein	-	-	-	-	-	-	chr4:5273223-5274005	1087	199	91.4438	19.8778	91.4438	19.8778	2.20173	1.00904e-11	5.48611e-11	UP
23556719	FGSG_09785	hypothetical protein	-	-	-	-	-	-	chr4:5289948-5292230	131	9	5.1089	0.41678	5.1089	0.41678	3.61565	2.79492e-11	1.46755e-10	UP
23556715	FGSG_09781	hypothetical protein	-	-	K01934	5-formyltetrahydrofolate cyclo-ligase[6.3.3.2]	fgr01100	Metabolic pathways - Fusarium graminearum	chr4:5303101-5304162	305	89	22.0288	7.63258	22.0288	7.63258	1.52915	0.000632902	0.00150508	UP
23556708	FGSG_09774	NBP35 protein	GO:0008152|GO:0005623|GO:0009058|GO:0005622|GO:0044237|GO:0097367|GO:0051536|GO:0006790|GO:0043169|GO:0005737|GO:0000166|GO:0051188|GO:0016226|GO:0046872|GO:0051539|GO:0005524	metabolic process|cell|biosynthetic process|intracellular|cellular metabolic process|carbohydrate derivative binding|iron-sulfur cluster binding|sulfur compound metabolic process|cation binding|cytoplasm|nucleotide binding|cofactor biosynthetic process|iron-sulfur cluster assembly|metal ion binding|4 iron, 4 sulfur cluster binding|ATP binding	-	-	-	-	chr4:5324170-5325425	1009	275	52.9161	17.1246	52.9161	17.1246	1.62764	8.17065e-06	2.55617e-05	UP
23556707	FGSG_09773	hypothetical protein	GO:0003824|GO:0008152|GO:0005623|GO:0009058|GO:0005622|GO:0016491|GO:0006807|GO:0044237|GO:0004497|GO:0016705|GO:0043169|GO:0005737|GO:0008612|GO:0043231|GO:0005634|GO:0046872|GO:0019135|GO:0006464	catalytic activity|metabolic process|cell|biosynthetic process|intracellular|oxidoreductase activity|nitrogen compound metabolic process|cellular metabolic process|monooxygenase activity|oxidoreductase activity, acting on paired donors, with incorporation or reduction of molecular oxygen|cation binding|cytoplasm|peptidyl-lysine modification to peptidyl-hypusine|intracellular membrane-bounded orga…	-	-	-	-	chr4:5326062-5327263	2238	291	127.744	19.7226	127.744	19.7226	2.69533	5.47388e-20	4.86762e-19	UP
23556705	FGSG_09770	hypothetical protein	GO:0008152|GO:0005623|GO:0009058|GO:0005622|GO:0006807|GO:0044237|GO:0043169|GO:0006139|GO:0006725|GO:0003676|GO:0043231|GO:0005634|GO:0003677|GO:0046872|GO:0016070|GO:0006351|GO:0008270	metabolic process|cell|biosynthetic process|intracellular|nitrogen compound metabolic process|cellular metabolic process|cation binding|nucleobase-containing compound metabolic process|cellular aromatic compound metabolic process|nucleic acid binding|intracellular membrane-bounded organelle|nucleus|DNA binding|metal ion binding|RNA metabolic process|transcription, DNA-templated|zinc ion binding	-	-	-	-	chr4:5344015-5347095	1389	533	30.7127	13.9938	30.7127	13.9938	1.13405	0.0161536	0.0299083	UP
23556702	FGSG_09766	ATP-dependent RNA helicase DBP10	GO:0003824|GO:0008152|GO:0005623|GO:0005622|GO:0016787|GO:0006807|GO:0044237|GO:0097367|GO:0000166|GO:0006139|GO:0006725|GO:0003676|GO:0043231|GO:0016817|GO:0003723|GO:0005634|GO:0005730|GO:0042254|GO:0016818|GO:0016070|GO:0006396|GO:0016462|GO:0005524|GO:0006364|GO:0016887|GO:0004386|GO:0003724|GO:0042623|GO:0004004|GO:0008026	catalytic activity|metabolic process|cell|intracellular|hydrolase activity|nitrogen compound metabolic process|cellular metabolic process|carbohydrate derivative binding|nucleotide binding|nucleobase-containing compound metabolic process|cellular aromatic compound metabolic process|nucleic acid binding|intracellular membrane-bounded organelle|hydrolase activity, acting on acid anhydrides|RNA bind…	-	-	-	-	chr4:5359232-5361974	5343	231	130.639	6.70643	130.639	6.70643	4.2839	5.1571e-53	1.65961e-51	UP
23556700	FGSG_09764	hypothetical protein	GO:0003824|GO:0008152|GO:0009058|GO:0016740|GO:0044237|GO:0097367|GO:0016772|GO:0006629|GO:0006790|GO:0000166|GO:0044255|GO:0006644|GO:0008654|GO:0008610|GO:0008299|GO:0016301|GO:0006796|GO:0006637|GO:0008202|GO:0006694|GO:0004631|GO:0005524|GO:0006084|GO:0019287	catalytic activity|metabolic process|biosynthetic process|transferase activity|cellular metabolic process|carbohydrate derivative binding|transferase activity, transferring phosphorus-containing groups|lipid metabolic process|sulfur compound metabolic process|nucleotide binding|cellular lipid metabolic process|phospholipid metabolic process|phospholipid biosynthetic process|lipid biosynthetic pro…	K00938	phosphomevalonate kinase[2.7.4.2]	fgr01100|fgr01110|fgr01130|fgr00900	Metabolic pathways - Fusarium graminearum|Biosynthesis of secondary metabolites - Fusarium graminearum|Biosynthesis of antibiotics - Fusarium graminearum|Terpenoid backbone biosynthesis - Fusarium graminearum	chr4:5442512-5444180	1788	692	81.5053	37.4555	81.5053	37.4555	1.12172	0.0172913	0.0315705	UP
23556698	FGSG_09762	hypothetical protein	-	-	-	-	-	-	chr4:5447047-5448645	2674	849	125.453	47.2953	125.453	47.2953	1.40738	0.000181297	0.000469182	UP
23556697	FGSG_09761	hypothetical protein	GO:0008152|GO:0005623|GO:0005622|GO:0006807|GO:0044237|GO:0006139|GO:0006725|GO:0003676|GO:0043231|GO:0003723|GO:0005634|GO:0005730|GO:0042254|GO:0016070|GO:0006396|GO:0006364	metabolic process|cell|intracellular|nitrogen compound metabolic process|cellular metabolic process|nucleobase-containing compound metabolic process|cellular aromatic compound metabolic process|nucleic acid binding|intracellular membrane-bounded organelle|RNA binding|nucleus|nucleolus|ribosome biogenesis|RNA metabolic process|RNA processing|rRNA processing	-	-	-	-	chr4:5449478-5450443	1639	84	111.76	6.80112	111.76	6.80112	4.03849	3.74665e-40	7.65203e-39	UP
23556693	FGSG_09757	hypothetical protein	-	-	-	-	-	-	chr4:5379002-5379554	102	25	13.5731	3.95013	13.5731	3.95013	1.78078	0.00227599	0.00494438	UP
23556692	FGSG_09756	hypothetical protein	GO:0016020|GO:0005623|GO:0005622|GO:0008022|GO:0046907|GO:0043169|GO:0005737|GO:0016021|GO:0043231|GO:0007031|GO:0006886|GO:0005779|GO:0046872|GO:0005778|GO:0015031|GO:0006625|GO:0006605|GO:0005777|GO:0008270	membrane|cell|intracellular|protein C-terminus binding|intracellular transport|cation binding|cytoplasm|integral component of membrane|intracellular membrane-bounded organelle|peroxisome organization|intracellular protein transport|integral component of peroxisomal membrane|metal ion binding|peroxisomal membrane|protein transport|protein targeting to peroxisome|protein targeting|peroxisome|zinc i…	K13345	peroxin-12[-]	fgr04146	Peroxisome - Fusarium graminearum	chr4:5379899-5381398	502	146	22.0444	7.61272	22.0444	7.61272	1.53393	0.000166566	0.000433792	UP
23556688	FGSG_09752	hypothetical protein	-	-	-	-	-	-	chr4:5392152-5394994	642	115	17.3171	3.68323	17.3171	3.68323	2.23315	9.58434e-11	4.79499e-10	UP
23556687	FGSG_09751	hypothetical protein	GO:0003824	catalytic activity	-	-	-	-	chr4:5398156-5399426	462	102	25.0468	6.56602	25.0468	6.56602	1.93153	2.8058e-07	1.02864e-06	UP
23556686	FGSG_09750	hypothetical protein	-	-	-	-	-	-	chr4:5400247-5404012	1189	326	21.3987	6.96649	21.3987	6.96649	1.61902	7.29634e-06	2.302e-05	UP
23556685	FGSG_09749	hypothetical protein	-	-	-	-	-	-	chr4:5408415-5409938	1913	487	82.6831	24.9932	82.6831	24.9932	1.72606	3.36318e-07	1.22426e-06	UP
23556681	FGSG_09745	hypothetical protein	GO:0097367|GO:0000166|GO:0001882|GO:0032549|GO:0005525	carbohydrate derivative binding|nucleotide binding|nucleoside binding|ribonucleoside binding|GTP binding	-	-	-	-	chr4:5417923-5419747	646	245	23.3161	10.4998	23.3161	10.4998	1.15097	0.0196743	0.0355858	UP
23556676	FGSG_09740	ATP-dependent RNA helicase DBP7	GO:0003824|GO:0008152|GO:0005623|GO:0005622|GO:0016787|GO:0006807|GO:0044237|GO:0097367|GO:0000166|GO:0006139|GO:0006725|GO:0003676|GO:0043231|GO:0016817|GO:0003723|GO:0005634|GO:0005730|GO:0042254|GO:0016818|GO:0016070|GO:0006396|GO:0016462|GO:0005524|GO:0006364|GO:0004386	catalytic activity|metabolic process|cell|intracellular|hydrolase activity|nitrogen compound metabolic process|cellular metabolic process|carbohydrate derivative binding|nucleotide binding|nucleobase-containing compound metabolic process|cellular aromatic compound metabolic process|nucleic acid binding|intracellular membrane-bounded organelle|hydrolase activity, acting on acid anhydrides|RNA bind…	-	-	-	-	chr4:5432359-5434593	1180	297	34.7769	10.3934	34.7769	10.3934	1.74247	5.5066e-07	1.95664e-06	UP
23556671	FGSG_09735	hypothetical protein	GO:0016020|GO:0005623|GO:0005622|GO:0030117|GO:0046907|GO:0005737|GO:0030276|GO:0016192|GO:0006886|GO:0015031	membrane|cell|intracellular|membrane coat|intracellular transport|cytoplasm|clathrin binding|vesicle-mediated transport|intracellular protein transport|protein transport	-	-	-	-	chr4:5465624-5468220	2975	852	91.4859	31.1098	91.4859	31.1098	1.55618	8.97081e-06	2.78746e-05	UP
23556659	FGSG_09723	hypothetical protein	GO:0003824|GO:0016740|GO:0016746|GO:0016747|GO:0016407|GO:0008080	catalytic activity|transferase activity|transferase activity, transferring acyl groups|transferase activity, transferring acyl groups other than amino-acyl groups|acetyltransferase activity|N-acetyltransferase activity	-	-	-	-	chr4:5509677-5510580	93	16	7.76408	1.58609	7.76408	1.58609	2.29134	6.41915e-05	0.000177297	UP
23556645	FGSG_09707	hypothetical protein	GO:0003824|GO:0016020|GO:0005215|GO:0022857|GO:0016787|GO:0097367|GO:0000166|GO:0016021|GO:0016817|GO:0016818|GO:0042626|GO:0016462|GO:0005524|GO:0016887|GO:0042623	catalytic activity|membrane|transporter activity|transmembrane transporter activity|hydrolase activity|carbohydrate derivative binding|nucleotide binding|integral component of membrane|hydrolase activity, acting on acid anhydrides|hydrolase activity, acting on acid anhydrides, in phosphorus-containing anhydrides|ATPase activity, coupled to transmembrane movement of substances|pyrophosphatase acti…	-	-	-	-	chr4:5576791-5582057	626	66	9.09852	1.13902	9.09852	1.13902	2.99784	8.66691e-19	7.25716e-18	UP
23556634	FGSG_09695	hypothetical protein	GO:0003824|GO:0016491|GO:0048037|GO:0004497|GO:0016705|GO:0050662|GO:0000166|GO:0050661|GO:0016709|GO:0050660|GO:0004499	catalytic activity|oxidoreductase activity|cofactor binding|monooxygenase activity|oxidoreductase activity, acting on paired donors, with incorporation or reduction of molecular oxygen|coenzyme binding|nucleotide binding|NADP binding|oxidoreductase activity, acting on paired donors, with incorporation or reduction of molecular oxygen, NAD(P)H as one donor, and incorporation of one atom of oxygen|…	-	-	-	-	chr4:5620767-5623078	715	217	21.4174	7.71813	21.4174	7.71813	1.47246	0.000230386	0.000588041	UP
23556631	FGSG_09692	hypothetical protein	-	-	-	-	-	-	chr4:5627093-5628704	129	26	8.90694	2.1316	8.90694	2.1316	2.063	6.33663e-05	0.000175425	UP
23556627	FGSG_09688	hypothetical protein	-	-	-	-	-	-	chr4:5640530-5641890	752	274	42.5551	18.4109	42.5551	18.4109	1.20877	0.00918889	0.017808	UP
23556624	FGSG_09685	hypothetical protein	GO:0003676	nucleic acid binding	-	-	-	-	chr4:5649761-5650534	985	136	83.8266	13.7428	83.8266	13.7428	2.60873	2.25296e-16	1.67244e-15	UP
23556622	FGSG_09683	hypothetical protein	GO:0003824|GO:0016787|GO:0016788|GO:0004518|GO:0008409|GO:0035312|GO:0045145	catalytic activity|hydrolase activity|hydrolase activity, acting on ester bonds|nuclease activity|5'-3' exonuclease activity|5'-3' exodeoxyribonuclease activity|single-stranded DNA 5'-3' exodeoxyribonuclease activity	-	-	-	-	chr4:5653068-5654753	491	127	19.8174	6.08641	19.8174	6.08641	1.70311	1.20949e-05	3.69739e-05	UP
23556620	FGSG_09681	hypothetical protein	GO:0003824|GO:0016020|GO:0005215|GO:0022857|GO:0016787|GO:0043169|GO:0000166|GO:0016021|GO:0016817|GO:0015075|GO:0006811|GO:0046872|GO:0016818|GO:0008324|GO:0042626|GO:0006812|GO:0016462|GO:0019829|GO:0030001|GO:0016887|GO:0042623	catalytic activity|membrane|transporter activity|transmembrane transporter activity|hydrolase activity|cation binding|nucleotide binding|integral component of membrane|hydrolase activity, acting on acid anhydrides|ion transmembrane transporter activity|ion transport|metal ion binding|hydrolase activity, acting on acid anhydrides, in phosphorus-containing anhydrides|cation transmembrane transporte…	-	-	-	-	chr4:5656737-5660479	385	137	6.88379	2.90856	6.88379	2.90856	1.2429	0.0119047	0.022568	UP
23556610	FGSG_09670	hypothetical protein	GO:0003824|GO:0008152|GO:0016787	catalytic activity|metabolic process|hydrolase activity	-	-	-	-	chr4:5684653-5685558	444	100	32.2806	8.63273	32.2806	8.63273	1.90278	5.23457e-07	1.86332e-06	UP
23556602	FGSG_09661	hypothetical protein	GO:0003824|GO:0016491|GO:0048037|GO:0016627|GO:0050662|GO:0000166|GO:0050660|GO:0003995	catalytic activity|oxidoreductase activity|cofactor binding|oxidoreductase activity, acting on the CH-CH group of donors|coenzyme binding|nucleotide binding|flavin adenine dinucleotide binding|acyl-CoA dehydrogenase activity	-	-	-	-	chr4:5708581-5710027	135	38	6.64607	2.22131	6.64607	2.22131	1.58109	0.00340853	0.00715792	UP
23556595	FGSG_09649	hypothetical protein	-	-	-	-	-	-	chr4:5732591-5733545	410	17	41.106	2.02374	41.106	2.02374	4.34425	3.2147e-27	4.01231e-26	UP
23556590	FGSG_09644	hypothetical protein	-	-	K15918	D-glycerate 3-kinase[2.7.1.31]	fgr01100|fgr01110|fgr01130|fgr01200|fgr00260|fgr00630|fgr00561	Metabolic pathways - Fusarium graminearum|Biosynthesis of secondary metabolites - Fusarium graminearum|Biosynthesis of antibiotics - Fusarium graminearum|Carbon metabolism - Fusarium graminearum|Glycine, serine and threonine metabolism - Fusarium graminearum|Glyoxylate and dicarboxylate metabolism - Fusarium graminearum|Glycerolipid metabolism - Fusarium graminearum	chr4:5745428-5746372	403	78	29.8936	6.87001	29.8936	6.87001	2.12145	1.94786e-08	7.96195e-08	UP
23556578	FGSG_09632	hypothetical protein	GO:0016020|GO:0005215|GO:0022857|GO:0016021|GO:0015075|GO:0008324	membrane|transporter activity|transmembrane transporter activity|integral component of membrane|ion transmembrane transporter activity|cation transmembrane transporter activity	-	-	-	-	chr4:5790656-5792771	1201	389	39.3776	15.1442	39.3776	15.1442	1.37861	0.00053024	0.00127702	UP
23556570	FGSG_09624	hypothetical protein	-	-	-	-	-	-	chr4:5810066-5812607	1015	341	36.1199	14.4087	36.1199	14.4087	1.32585	0.00138268	0.00310692	UP
23556565	FGSG_09619	serine/threonine-protein phosphatase PP-X isozyme 1	GO:0003824|GO:0016787|GO:0016788|GO:0042578|GO:0016791|GO:0004721	catalytic activity|hydrolase activity|hydrolase activity, acting on ester bonds|phosphoric ester hydrolase activity|phosphatase activity|phosphoprotein phosphatase activity	-	-	-	-	chr4:5824396-5825816	970	204	51.4443	12.8466	51.4443	12.8466	2.00163	2.56643e-09	1.12929e-08	UP
23556564	FGSG_09618	hypothetical protein	GO:0016020|GO:0016021	membrane|integral component of membrane	-	-	-	-	chr4:5826223-5826995	988	349	90.5137	37.9642	90.5137	37.9642	1.2535	0.00417318	0.00867041	UP
23556563	FGSG_09617	hypothetical protein	GO:0016020|GO:0016021	membrane|integral component of membrane	-	-	-	-	chr4:5828394-5830120	902	337	35.6844	15.8305	35.6844	15.8305	1.17259	0.0123913	0.0234345	UP
23556548	FGSG_09601	BCP1 protein	GO:0005623|GO:0005622|GO:0005737|GO:0043231|GO:0005634|GO:0015031	cell|intracellular|cytoplasm|intracellular membrane-bounded organelle|nucleus|protein transport	-	-	-	-	chr4:5907986-5908895	906	144	69.5549	13.1266	69.5549	13.1266	2.40566	1.12756e-13	7.02926e-13	UP
23556546	FGSG_09599	hypothetical protein	GO:0003824|GO:0016491|GO:0043169|GO:0046872|GO:0008270	catalytic activity|oxidoreductase activity|cation binding|metal ion binding|zinc ion binding	K00008	L-iditol 2-dehydrogenase[1.1.1.14]	fgr01100|fgr00040|fgr00051	Metabolic pathways - Fusarium graminearum|Pentose and glucuronate interconversions - Fusarium graminearum|Fructose and mannose metabolism - Fusarium graminearum	chr4:5915880-5917299	991	52	50.7203	3.16013	50.7203	3.16013	4.00451	8.82789e-35	1.49522e-33	UP
23556542	FGSG_09595	hypothetical protein	GO:0016020|GO:0016021|GO:0055085	membrane|integral component of membrane|transmembrane transport	-	-	-	-	chr4:5922625-5924615	1424	28	49.7078	1.16054	49.7078	1.16054	5.4206	2.65551e-57	1.00698e-55	UP
23556541	FGSG_09594	hypothetical protein	GO:0008152|GO:0005623|GO:0009058|GO:0003700|GO:0005622|GO:0006807|GO:0044237|GO:0000981|GO:0043169|GO:0006139|GO:0006725|GO:0003676|GO:0043231|GO:0005634|GO:0003677|GO:0046872|GO:0016070|GO:0006351|GO:0008270	metabolic process|cell|biosynthetic process|transcription factor activity, sequence-specific DNA binding|intracellular|nitrogen compound metabolic process|cellular metabolic process|RNA polymerase II transcription factor activity, sequence-specific DNA binding|cation binding|nucleobase-containing compound metabolic process|cellular aromatic compound metabolic process|nucleic acid binding|intracel…	-	-	-	-	chr4:5925669-5928166	773	238	21.9282	8.01663	21.9282	8.01663	1.45172	0.0002793	0.000703837	UP
23556540	FGSG_09593	hypothetical protein	-	-	-	-	-	-	chr4:5929053-5930185	226	22	15.4105	1.78125	15.4105	1.78125	3.11296	5.25281e-13	3.13982e-12	UP
23556539	FGSG_09592	hypothetical protein	GO:0008152|GO:0009058|GO:0006807|GO:0044237|GO:0006139|GO:0006725|GO:0006260|GO:0006270|GO:0006261	metabolic process|biosynthetic process|nitrogen compound metabolic process|cellular metabolic process|nucleobase-containing compound metabolic process|cellular aromatic compound metabolic process|DNA replication|DNA replication initiation|DNA-dependent DNA replication	K06628	cell division control protein 45[-]	fgr04111|fgr04113	Cell cycle - yeast - Fusarium graminearum|Meiosis - yeast - Fusarium graminearum	chr4:5932718-5935517	1040	150	25.773	4.41382	25.773	4.41382	2.54576	9.39234e-16	6.69668e-15	UP
23556524	FGSG_09576	hypothetical protein	-	-	-	-	-	-	chr4:5984899-5986759	1976	540	75.0628	24.3569	75.0628	24.3569	1.62377	3.17897e-06	1.04189e-05	UP
23556514	FGSG_09566	hypothetical protein	-	-	-	-	-	-	chr4:6022286-6026223	7785	2776	143.882	60.9199	143.882	60.9199	1.2399	0.00239813	0.00518607	UP
23556512	FGSG_09564	hypothetical protein	GO:0008152|GO:0005623|GO:0005622|GO:0006807|GO:0044237|GO:0043231|GO:0016569|GO:0051276|GO:0005634|GO:0005654|GO:0006479|GO:0048188|GO:0016570|GO:0006464|GO:0051568	metabolic process|cell|intracellular|nitrogen compound metabolic process|cellular metabolic process|intracellular membrane-bounded organelle|covalent chromatin modification|chromosome organization|nucleus|nucleoplasm|protein methylation|Set1C/COMPASS complex|histone modification|cellular protein modification process|histone H3-K4 methylation	-	-	-	-	chr4:6033785-6035732	2490	476	86.4607	19.6254	86.4607	19.6254	2.13933	3.56081e-12	2.00371e-11	UP
23556508	FGSG_09558	hypothetical protein	GO:0003824|GO:0016020|GO:0016787|GO:0008233|GO:0016021|GO:0004190	catalytic activity|membrane|hydrolase activity|peptidase activity|integral component of membrane|aspartic-type endopeptidase activity	-	-	-	-	chr4:6061834-6064590	1361	286	35.1151	8.76179	35.1151	8.76179	2.00279	8.11946e-10	3.73998e-09	UP
23556499	FGSG_09549	hypothetical protein	GO:0003824|GO:0008152|GO:0009058|GO:0006807|GO:0016740|GO:0044237|GO:0006139|GO:0016757|GO:0006725|GO:0051188|GO:0006796|GO:0004514|GO:0009117|GO:0009165|GO:0046496|GO:0019359|GO:0019674|GO:0009435	catalytic activity|metabolic process|biosynthetic process|nitrogen compound metabolic process|transferase activity|cellular metabolic process|nucleobase-containing compound metabolic process|transferase activity, transferring glycosyl groups|cellular aromatic compound metabolic process|cofactor biosynthetic process|phosphate-containing compound metabolic process|nicotinate-nucleotide diphosphoryl…	K00767	nicotinate-nucleotide pyrophosphorylase (carboxylating)[2.4.2.19]	fgr01100|fgr00760	Metabolic pathways - Fusarium graminearum|Nicotinate and nicotinamide metabolism - Fusarium graminearum	chr4:6092188-6093123	735	245	54.7055	21.6521	54.7055	21.6521	1.33718	0.00164515	0.00365956	UP
23556497	FGSG_09547	NADH-ubiquinone oxidoreductase 20.8 kDa subunit	GO:0016020|GO:0008152|GO:0005623|GO:0070469|GO:0005622|GO:0006807|GO:0044237|GO:0005746|GO:0005737|GO:0006139|GO:0031966|GO:1901135|GO:0022900|GO:0006725|GO:0055114|GO:0043231|GO:0022904|GO:0005743|GO:0005740|GO:0006796|GO:0006119|GO:0005747|GO:0005739|GO:0016310|GO:0006120|GO:0042773|GO:0009117|GO:0046034	membrane|metabolic process|cell|respiratory chain|intracellular|nitrogen compound metabolic process|cellular metabolic process|mitochondrial respiratory chain|cytoplasm|nucleobase-containing compound metabolic process|mitochondrial membrane|carbohydrate derivative metabolic process|electron transport chain|cellular aromatic compound metabolic process|oxidation-reduction process|intracellular memb…	K03952	NADH dehydrogenase (ubiquinone) 1 alpha subcomplex subunit 8[-]	fgr01100|fgr00190	Metabolic pathways - Fusarium graminearum|Oxidative phosphorylation - Fusarium graminearum	chr4:6105267-6106207	3282	1282	316.522	146.806	316.522	146.806	1.10839	0.0177945	0.0324172	UP
23556496	FGSG_09546	hypothetical protein	GO:0005623|GO:0005622|GO:0005643|GO:0043231|GO:0005634	cell|intracellular|nuclear pore|intracellular membrane-bounded organelle|nucleus	K14308	nuclear pore complex protein Nup54[-]	fgr03013	RNA transport - Fusarium graminearum	chr4:6106616-6107704	1793	263	120.025	20.9044	120.025	20.9044	2.52146	6.91811e-17	5.26351e-16	UP
23556495	FGSG_09545	hypothetical protein	-	-	-	-	-	-	chr4:6107843-6108535	1397	462	156.231	61.3485	156.231	61.3485	1.34858	0.000774149	0.00181882	UP
23556492	FGSG_09542	SCO1 protein	-	-	-	-	-	-	chr4:6113275-6114111	1440	380	113.324	35.5088	113.324	35.5088	1.67421	1.69129e-06	5.71784e-06	UP
23556491	FGSG_09541	hypothetical protein	-	-	-	-	-	-	chr4:6114960-6116212	1218	298	66.6912	19.3744	66.6912	19.3744	1.78334	2.04009e-07	7.57448e-07	UP
23556489	FGSG_09539	hypothetical protein	-	-	K00866	choline kinase[2.7.1.32]	fgr01100|fgr00564	Metabolic pathways - Fusarium graminearum|Glycerophospholipid metabolism - Fusarium graminearum	chr4:6120375-6123418	6318	1079	153.115	31.0491	153.115	31.0491	2.30199	2.62293e-15	1.81366e-14	UP
23556488	FGSG_09538	hypothetical protein	-	-	-	-	-	-	chr4:6123481-6125525	250	82	8.51033	3.31443	8.51033	3.31443	1.36045	0.0065582	0.013078	UP
23556487	FGSG_09537	hypothetical protein	GO:0016020|GO:0016021	membrane|integral component of membrane	-	-	-	-	chr4:6126984-6127427	120	28	17.8027	4.9323	17.8027	4.9323	1.85176	0.000544969	0.0013109	UP
23556486	FGSG_09536	hypothetical protein	-	-	-	-	-	-	chr4:6127878-6129707	115	24	5.21697	1.29276	5.21697	1.29276	2.01276	0.000200148	0.000514834	UP
23556474	FGSG_09524	hypothetical protein	GO:0008152|GO:0005623|GO:0009058|GO:0005622|GO:0006807|GO:0044237|GO:0043169|GO:0006139|GO:0006725|GO:0003676|GO:0043231|GO:0005634|GO:0003677|GO:0046872|GO:0016070|GO:0006351|GO:0008270	metabolic process|cell|biosynthetic process|intracellular|nitrogen compound metabolic process|cellular metabolic process|cation binding|nucleobase-containing compound metabolic process|cellular aromatic compound metabolic process|nucleic acid binding|intracellular membrane-bounded organelle|nucleus|DNA binding|metal ion binding|RNA metabolic process|transcription, DNA-templated|zinc ion binding	-	-	-	-	chr4:6173296-6175946	7961	323	215.621	10.3876	215.621	10.3876	4.37556	8.03003e-57	2.97862e-55	UP
23556473	FGSG_09523	hypothetical protein	GO:0003824|GO:0016740|GO:0016746|GO:0016747|GO:0016407|GO:0008080	catalytic activity|transferase activity|transferase activity, transferring acyl groups|transferase activity, transferring acyl groups other than amino-acyl groups|acetyltransferase activity|N-acetyltransferase activity	-	-	-	-	chr4:6180144-6180918	232	16	23.583	1.93122	23.583	1.93122	3.61017	3.11032e-16	2.28327e-15	UP
23556469	FGSG_09519	hypothetical protein	GO:0005623|GO:0005622|GO:0043231|GO:0005634	cell|intracellular|intracellular membrane-bounded organelle|nucleus	-	-	-	-	chr4:6195198-6196433	588	86	31.3361	5.44198	31.3361	5.44198	2.52562	1.96187e-13	1.20103e-12	UP
23556461	FGSG_09511	hypothetical protein	-	-	-	-	-	-	chr4:6220839-6221601	2731	938	275.483	112.348	275.483	112.348	1.29398	0.00127045	0.00287044	UP
23556459	FGSG_09509	hypothetical protein	GO:0003824|GO:0008152|GO:0009058|GO:0016787|GO:0006807|GO:0044237|GO:0016788|GO:0006139|GO:0006725|GO:0016817|GO:0004518|GO:0016818|GO:0016070|GO:0006260|GO:0004519|GO:0016462|GO:0033567|GO:0006261|GO:0004520|GO:0016888|GO:0016887|GO:0017108|GO:0042623|GO:0008094|GO:0043142	catalytic activity|metabolic process|biosynthetic process|hydrolase activity|nitrogen compound metabolic process|cellular metabolic process|hydrolase activity, acting on ester bonds|nucleobase-containing compound metabolic process|cellular aromatic compound metabolic process|hydrolase activity, acting on acid anhydrides|nuclease activity|hydrolase activity, acting on acid anhydrides, in phosphoru…	K10742	DNA replication ATP-dependent helicase Dna2[3.6.4.12]	fgr03030	DNA replication - Fusarium graminearum	chr4:6226121-6231005	1690	203	23.7407	3.38605	23.7407	3.38605	2.80969	5.39234e-21	5.04768e-20	UP
23556446	FGSG_09496	hypothetical protein	-	-	-	-	-	-	chr4:6259564-6261191	594	140	24.7951	6.93902	24.7951	6.93902	1.83725	5.56697e-07	1.9775e-06	UP
23556445	FGSG_09495	hypothetical protein	GO:0008152|GO:0005623|GO:0009058|GO:0005622|GO:0006807|GO:0044237|GO:0006139|GO:0006725|GO:0003676|GO:0043231|GO:0005634|GO:0003677|GO:0010468|GO:0016070|GO:0006351|GO:0006355	metabolic process|cell|biosynthetic process|intracellular|nitrogen compound metabolic process|cellular metabolic process|nucleobase-containing compound metabolic process|cellular aromatic compound metabolic process|nucleic acid binding|intracellular membrane-bounded organelle|nucleus|DNA binding|regulation of gene expression|RNA metabolic process|transcription, DNA-templated|regulation of transcr…	-	-	-	-	chr4:6261936-6265205	3319	803	69.0095	19.8248	69.0095	19.8248	1.79949	2.66467e-08	1.0759e-07	UP
23556437	FGSG_09487	hypothetical protein	-	-	-	-	-	-	chr4:6299411-6300166	327	89	31.0815	10.0446	31.0815	10.0446	1.62963	0.000125805	0.00033471	UP
23556436	FGSG_09486	hypothetical protein	GO:0008092|GO:0003779|GO:0030036|GO:0017048	cytoskeletal protein binding|actin binding|actin cytoskeleton organization|Rho GTPase binding	-	-	-	-	chr4:6300572-6303036	1928	303	52.5868	9.81302	52.5868	9.81302	2.42193	1.14759e-15	8.11422e-15	UP
23556435	FGSG_09485	carboxy-cis,cis-muconate cyclase	-	-	K14334	carboxy-cis,cis-muconate cyclase[5.5.1.5]	-	-	chr4:6304666-6305894	324	101	18.8532	6.97834	18.8532	6.97834	1.43386	0.00177559	0.00392535	UP
23556428	FGSG_09478	hypothetical protein	GO:0016020|GO:0005215|GO:0005623|GO:0022857|GO:0005886|GO:0016021|GO:0005887|GO:0015075|GO:0008324|GO:0046873|GO:0015079	membrane|transporter activity|cell|transmembrane transporter activity|plasma membrane|integral component of membrane|integral component of plasma membrane|ion transmembrane transporter activity|cation transmembrane transporter activity|metal ion transmembrane transporter activity|potassium ion transmembrane transporter activity	-	-	-	-	chr4:6321105-6322877	166	49	6.33878	2.22168	6.33878	2.22168	1.51255	0.00364466	0.00762555	UP
23556425	FGSG_09475	hypothetical protein	-	-	-	-	-	-	chr4:6331059-6333017	3253	108	118.449	4.66941	118.449	4.66941	4.66488	3.69192e-57	1.39555e-55	UP
23556415	FGSG_09464	hypothetical protein	GO:0005623|GO:0003700|GO:0005622|GO:0000981|GO:0043169|GO:0043231|GO:0005634|GO:0046872|GO:0008270	cell|transcription factor activity, sequence-specific DNA binding|intracellular|RNA polymerase II transcription factor activity, sequence-specific DNA binding|cation binding|intracellular membrane-bounded organelle|nucleus|metal ion binding|zinc ion binding	-	-	-	-	chr4:6357612-6359064	435	76	22.0072	4.56541	22.0072	4.56541	2.26916	6.73971e-10	3.12621e-09	UP
23556371	FGSG_09417	hypothetical protein	-	-	-	-	-	-	chr4:6542926-6545275	2390	679	73.0529	24.6434	73.0529	24.6434	1.56774	8.27368e-06	2.58637e-05	UP
23556370	FGSG_09416	hypothetical protein	-	-	-	-	-	-	chr4:6546798-6547470	42	1	4.11072	0.116238	4.11072	0.116238	5.14423	1.46665e-06	4.99382e-06	UP
23556368	FGSG_09413	hypothetical protein	GO:0003824|GO:0016020|GO:0016874|GO:0016021|GO:0008641	catalytic activity|membrane|ligase activity|integral component of membrane|small protein activating enzyme activity	-	-	-	-	chr4:6553768-6555339	395	106	17.6637	5.62836	17.6637	5.62836	1.65	5.44925e-05	0.000151847	UP
23556367	FGSG_09412	hypothetical protein	-	-	-	-	-	-	chr4:6560928-6563255	4470	1005	140.209	37.4304	140.209	37.4304	1.90529	1.15061e-09	5.23112e-09	UP
23556363	FGSG_09408	G2-specific protein kinase nim-1	GO:0003824|GO:0016740|GO:0097367|GO:0016772|GO:0000166|GO:0016301|GO:0016773|GO:0004672|GO:0005524	catalytic activity|transferase activity|carbohydrate derivative binding|transferase activity, transferring phosphorus-containing groups|nucleotide binding|kinase activity|phosphotransferase activity, alcohol group as acceptor|protein kinase activity|ATP binding	-	-	-	-	chr4:6597296-6600312	2164	261	49.8574	7.1401	49.8574	7.1401	2.80379	1.40212e-21	1.35182e-20	UP
23556362	FGSG_09407	hypothetical protein	-	-	-	-	-	-	chr4:6601836-6602442	118	32	13.7813	4.43759	13.7813	4.43759	1.63487	0.00361742	0.00757254	UP
23556357	FGSG_09401	hypothetical protein	GO:0003824|GO:0016787|GO:0016740|GO:0043169|GO:0008233|GO:0016746|GO:0016755|GO:0046872|GO:0016603	catalytic activity|hydrolase activity|transferase activity|cation binding|peptidase activity|transferase activity, transferring acyl groups|transferase activity, transferring amino-acyl groups|metal ion binding|glutaminyl-peptide cyclotransferase activity	-	-	-	-	chr4:6624874-6626522	1917	417	79.2173	20.4609	79.2173	20.4609	1.95294	1.19538e-09	5.42225e-09	UP
23556342	FGSG_09386	hypothetical protein	GO:0003676|GO:0003677|GO:0043565	nucleic acid binding|DNA binding|sequence-specific DNA binding	-	-	-	-	chr4:6662748-6663640	480	147	40.38	14.6836	40.38	14.6836	1.45943	0.00055733	0.00133766	UP
23556341	FGSG_09385	GPI mannosyltransferase 1	GO:0003824|GO:0016020|GO:0008152|GO:0005623|GO:0009058|GO:0005789|GO:0005622|GO:0006807|GO:0016740|GO:0044237|GO:0006629|GO:0005783|GO:0071555|GO:0005737|GO:0016757|GO:1901135|GO:0016021|GO:0044255|GO:0043231|GO:0016758|GO:0006644|GO:0008654|GO:0008610|GO:0006796|GO:0006464|GO:0006506	catalytic activity|membrane|metabolic process|cell|biosynthetic process|endoplasmic reticulum membrane|intracellular|nitrogen compound metabolic process|transferase activity|cellular metabolic process|lipid metabolic process|endoplasmic reticulum|cell wall organization|cytoplasm|transferase activity, transferring glycosyl groups|carbohydrate derivative metabolic process|integral component of memb…	K05284	phosphatidylinositol glycan, class M [EC:2.4.1.-][-]	fgr01100|fgr00563	Metabolic pathways - Fusarium graminearum|Glycosylphosphatidylinositol (GPI)-anchor biosynthesis - Fusarium graminearum	chr4:6664040-6665411	722	170	37.4767	10.4777	37.4767	10.4777	1.83868	2.90981e-07	1.06378e-06	UP
23556339	FGSG_09383	hypothetical protein	GO:0003824|GO:0016740|GO:0008168|GO:0008171	catalytic activity|transferase activity|methyltransferase activity|O-methyltransferase activity	-	-	-	-	chr4:6670278-6671017	706	9	68.895	1.04288	68.895	1.04288	6.04576	4.22361e-48	1.12256e-46	UP
23556338	FGSG_09382	hypothetical protein	GO:0003824|GO:0016787|GO:0008233|GO:0008236|GO:0004252	catalytic activity|hydrolase activity|peptidase activity|serine-type peptidase activity|serine-type endopeptidase activity	-	-	-	-	chr4:6675665-6677163	541	74	26.8138	4.35498	26.8138	4.35498	2.62224	4.97877e-14	3.18038e-13	UP
23556327	FGSG_09371	hypothetical protein	-	-	-	-	-	-	chr4:6708315-6710464	414	152	15.6186	6.8089	15.6186	6.8089	1.19777	0.0180811	0.0329091	UP
23556326	FGSG_09370	hypothetical protein	GO:0016020|GO:0016021	membrane|integral component of membrane	-	-	-	-	chr4:6713265-6714602	64	4	3.58478	0.266035	3.58478	0.266035	3.7522	4.67112e-07	1.67225e-06	UP
23556325	FGSG_09369	hypothetical protein	-	-	-	-	-	-	chr4:6717923-6718957	40	0	2.6695	0	2.6695	0	Inf	1.01568e-07	3.87993e-07	UP
23556320	FGSG_09364	hypothetical protein	GO:0003824|GO:0016491|GO:0043169|GO:0046872|GO:0008270	catalytic activity|oxidoreductase activity|cation binding|metal ion binding|zinc ion binding	-	-	-	-	chr4:6732219-6733241	577	80	37.1524	6.11635	37.1524	6.11635	2.60271	3.76668e-14	2.42432e-13	UP
23556316	FGSG_09360	hypothetical protein	-	-	-	-	-	-	chr4:6738280-6739979	664	178	25.728	8.18934	25.728	8.18934	1.65152	1.26064e-05	3.84687e-05	UP
23556312	FGSG_09356	hypothetical protein	-	-	-	-	-	-	chr4:6747391-6748656	77	9	4.47264	0.62076	4.47264	0.62076	2.84902	8.76189e-06	2.72429e-05	UP
23556307	FGSG_09350	hypothetical protein	-	-	-	-	-	-	chr4:6762737-6765028	727	96	20.8933	3.27594	20.8933	3.27594	2.67306	6.29564e-16	4.52397e-15	UP
23556305	FGSG_09348	hypothetical protein	-	-	-	-	-	-	chr4:6768318-6769232	288	21	20.7328	1.79503	20.7328	1.79503	3.52983	2.10264e-17	1.64279e-16	UP
23556301	FGSG_09344	hypothetical protein	GO:0003824|GO:0016491|GO:0048037|GO:0016614|GO:0050662|GO:0043169|GO:0000166|GO:0051287|GO:0016616|GO:0046872|GO:0000287	catalytic activity|oxidoreductase activity|cofactor binding|oxidoreductase activity, acting on CH-OH group of donors|coenzyme binding|cation binding|nucleotide binding|NAD binding|oxidoreductase activity, acting on the CH-OH group of donors, NAD or NADP as acceptor|metal ion binding|magnesium ion binding	-	-	-	-	chr4:6785841-6787048	83	22	4.93875	1.55437	4.93875	1.55437	1.66782	0.00764158	0.0150593	UP
23556291	FGSG_09334	hypothetical protein	-	-	-	-	-	-	chr4:6830171-6831100	45	7	3.40704	0.629294	3.40704	0.629294	2.43671	0.00172226	0.00381454	UP
23556279	FGSG_09322	hypothetical protein	-	-	-	-	-	-	chr4:6865765-6866668	409	107	31.6206	9.82246	31.6206	9.82246	1.68671	2.89056e-05	8.41307e-05	UP
23556275	FGSG_09317	hypothetical protein	GO:0016020|GO:0016021	membrane|integral component of membrane	-	-	-	-	chr4:6887178-6888158	413	153	31.055	13.6605	31.055	13.6605	1.18482	0.0194779	0.0352681	UP
23556270	FGSG_09311	hypothetical protein	GO:0003824|GO:0008152|GO:0005623|GO:0005622|GO:0006807|GO:0016829|GO:0044237|GO:0006520|GO:0005737|GO:0006725|GO:0009072|GO:0019439|GO:0016841|GO:0009063|GO:0019752|GO:0006559	catalytic activity|metabolic process|cell|intracellular|nitrogen compound metabolic process|lyase activity|cellular metabolic process|cellular amino acid metabolic process|cytoplasm|cellular aromatic compound metabolic process|aromatic amino acid family metabolic process|aromatic compound catabolic process|ammonia-lyase activity|cellular amino acid catabolic process|carboxylic acid metabolic proc…	K10775	phenylalanine ammonia-lyase[4.3.1.24]	fgr01100|fgr01110|fgr00360	Metabolic pathways - Fusarium graminearum|Biosynthesis of secondary metabolites - Fusarium graminearum|Phenylalanine metabolism - Fusarium graminearum	chr4:6898764-6900926	113	4	3.44117	0.14464	3.44117	0.14464	4.57236	1.10734e-12	6.48872e-12	UP
23556268	FGSG_09309	hypothetical protein	GO:0003824|GO:0016787|GO:0043169|GO:0008233|GO:0046872|GO:0030145|GO:0004177	catalytic activity|hydrolase activity|cation binding|peptidase activity|metal ion binding|manganese ion binding|aminopeptidase activity	-	-	-	-	chr4:6905348-6907126	877	190	32.4721	8.35326	32.4721	8.35326	1.95879	1.00611e-08	4.19608e-08	UP
23556264	FGSG_09305	hypothetical protein	-	-	-	-	-	-	chr4:6923201-6924188	614	219	50.3036	21.3043	50.3036	21.3043	1.23952	0.00768455	0.015134	UP
23556263	FGSG_09304	hypothetical protein	-	-	-	-	-	-	chr4:6924432-6925669	209	48	12.8183	3.49556	12.8183	3.49556	1.87461	3.30279e-05	9.54523e-05	UP
23556256	FGSG_09297	hypothetical protein	GO:0016020|GO:0005215|GO:0022857|GO:0016021|GO:0015075|GO:0015171	membrane|transporter activity|transmembrane transporter activity|integral component of membrane|ion transmembrane transporter activity|amino acid transmembrane transporter activity	-	-	-	-	chr4:6947937-6949780	1191	12	46.7805	0.559672	46.7805	0.559672	6.38518	2.58651e-62	1.17548e-60	UP
23556252	FGSG_09293	hypothetical protein	-	-	-	-	-	-	chr4:6961870-6962973	1247	18	78.2283	1.34079	78.2283	1.34079	5.86654	2.38728e-59	9.63571e-58	UP
23556245	FGSG_09285	hypothetical protein	-	-	-	-	-	-	chr4:6989371-6990339	334	54	22.7043	4.3586	22.7043	4.3586	2.38103	7.97155e-10	3.67469e-09	UP
23556237	FGSG_09276	hypothetical protein	-	-	-	-	-	-	chr4:7025107-7026577	818	223	51.0725	16.5322	51.0725	16.5322	1.62727	1.27531e-05	3.88665e-05	UP
23556225	FGSG_09263	hypothetical protein	GO:0016020|GO:0005623|GO:0005622|GO:0046907|GO:0005737|GO:0043231|GO:0007031|GO:0006886|GO:0016558|GO:0055085|GO:0005778|GO:0015031|GO:0006625|GO:0006605|GO:0005777|GO:0016560	membrane|cell|intracellular|intracellular transport|cytoplasm|intracellular membrane-bounded organelle|peroxisome organization|intracellular protein transport|protein import into peroxisome matrix|transmembrane transport|peroxisomal membrane|protein transport|protein targeting to peroxisome|protein targeting|peroxisome|protein import into peroxisome matrix, docking	K13343	peroxin-14[-]	fgr04146	Peroxisome - Fusarium graminearum	chr4:7069246-7070787	1599	382	76.7122	21.7606	76.7122	21.7606	1.81774	5.33309e-08	2.09851e-07	UP
23556224	FGSG_09262	hypothetical protein	GO:0005623|GO:0005622|GO:0051301|GO:0000776|GO:0007049|GO:0043231|GO:0005634|GO:0005694|GO:0000777|GO:0000775	cell|intracellular|cell division|kinetochore|cell cycle|intracellular membrane-bounded organelle|nucleus|chromosome|condensed chromosome kinetochore|chromosome, centromeric region	-	-	-	-	chr4:7071221-7073545	945	98	28.5406	3.51438	28.5406	3.51438	3.02167	2.11855e-21	2.02778e-20	UP
23556215	FGSG_09253	hypothetical protein	-	-	-	-	-	-	chr4:7094143-7096069	556	200	20.3013	8.67104	20.3013	8.67104	1.2273	0.00955846	0.0184671	UP
23556203	FGSG_09240	2-oxoisovalerate dehydrogenase subunit alpha	GO:0003824|GO:0008152|GO:0016491|GO:0006807|GO:0044237|GO:0006520|GO:0016903|GO:0003826|GO:0009081|GO:0009063|GO:0003863|GO:0009083|GO:0019752	catalytic activity|metabolic process|oxidoreductase activity|nitrogen compound metabolic process|cellular metabolic process|cellular amino acid metabolic process|oxidoreductase activity, acting on the aldehyde or oxo group of donors|alpha-ketoacid dehydrogenase activity|branched-chain amino acid metabolic process|cellular amino acid catabolic process|3-methyl-2-oxobutanoate dehydrogenase (2-methy…	K00166	2-oxoisovalerate dehydrogenase E1 component alpha subunit[1.2.4.4]	fgr01100|fgr01110|fgr01130|fgr00280|fgr00640	Metabolic pathways - Fusarium graminearum|Biosynthesis of secondary metabolites - Fusarium graminearum|Biosynthesis of antibiotics - Fusarium graminearum|Valine, leucine and isoleucine degradation - Fusarium graminearum|Propanoate metabolism - Fusarium graminearum	chr4:7141211-7142938	54	8	2.12229	0.373338	2.12229	0.373338	2.50707	0.000591283	0.00141345	UP
23556199	FGSG_09236	hypothetical protein	GO:0016020|GO:0016021	membrane|integral component of membrane	-	-	-	-	chr4:7154405-7157063	50	6	1.4599	0.208004	1.4599	0.208004	2.81118	0.000205848	0.000528695	UP
23556198	FGSG_09235	hypothetical protein	-	-	-	-	-	-	chr4:7157522-7158298	621	197	52.645	19.83	52.645	19.83	1.40861	0.00077557	0.0018218	UP
23556197	FGSG_09234	NADH dehydrogenase iron-sulfur protein 3	-	-	K03936	NADH dehydrogenase (ubiquinone) Fe-S protein 3[1.6.99.3]	fgr01100|fgr00190	Metabolic pathways - Fusarium graminearum|Oxidative phosphorylation - Fusarium graminearum	chr4:7158784-7159847	6275	2281	407.225	175.767	407.225	175.767	1.21216	0.00378768	0.00790672	UP
23556191	FGSG_09228	hypothetical protein	-	-	-	-	-	-	chr4:7176534-7177364	69	5	5.46935	0.47062	5.46935	0.47062	3.53873	4.13724e-07	1.48873e-06	UP
23556175	FGSG_09212	hypothetical protein	-	-	-	-	-	-	chr4:7216471-7218401	1195	349	42.1158	14.6047	42.1158	14.6047	1.52792	4.02679e-05	0.000114926	UP
23556165	FGSG_09202	hypothetical protein	GO:0003824|GO:0016740|GO:0043169|GO:0004842|GO:0046872	catalytic activity|transferase activity|cation binding|ubiquitin-protein transferase activity|metal ion binding	-	-	-	-	chr4:7245252-7246283	553	135	39.5505	11.4644	39.5505	11.4644	1.78653	1.76351e-06	5.95354e-06	UP
23556159	FGSG_09196	hypothetical protein	GO:0003824|GO:0008152	catalytic activity|metabolic process	-	-	-	-	chr4:7263253-7264197	122	39	11.9585	4.53911	11.9585	4.53911	1.39755	0.0190383	0.0345089	UP
23556158	FGSG_09195	hypothetical protein	GO:0003824|GO:0016491|GO:0004497|GO:0016705|GO:0043169|GO:0020037|GO:0046872|GO:0005506	catalytic activity|oxidoreductase activity|monooxygenase activity|oxidoreductase activity, acting on paired donors, with incorporation or reduction of molecular oxygen|cation binding|heme binding|metal ion binding|iron ion binding	-	-	-	-	chr4:7265540-7267255	722	123	29.8544	6.03903	29.8544	6.03903	2.30555	7.75296e-12	4.24825e-11	UP
23556156	FGSG_09193	hypothetical protein	-	-	-	-	-	-	chr4:7270090-7271740	23	3	1.12473	0.174186	1.12473	0.174186	2.69088	0.0153481	0.0285636	UP
23556152	FGSG_09189	hypothetical protein	-	-	-	-	-	-	chr4:7280470-7281678	43	8	2.46511	0.544572	2.46511	0.544572	2.17845	0.00607118	0.0121864	UP
23556137	FGSG_09174	hypothetical protein	-	-	-	-	-	-	chr4:7322284-7323168	12	0	1.07107	0	1.07107	0	Inf	0.00464266	0.0095081	UP
23556136	FGSG_09173	hypothetical protein	-	-	-	-	-	-	chr4:7323569-7325647	59	12	1.86931	0.451453	1.86931	0.451453	2.04986	0.00366341	0.00765805	UP
23556117	FGSG_09154	hypothetical protein	GO:0003824|GO:0016787	catalytic activity|hydrolase activity	-	-	-	-	chr4:7376092-7376910	268	78	21.5545	7.4488	21.5545	7.4488	1.53291	0.000881682	0.00204683	UP
23556110	FGSG_09147	hypothetical protein	GO:0008152|GO:0005623|GO:0009058|GO:0003700|GO:0005622|GO:0006807|GO:0044237|GO:0000981|GO:0043169|GO:0006139|GO:0006725|GO:0003676|GO:0043231|GO:0005634|GO:0003677|GO:0046872|GO:0016070|GO:0006351|GO:0008270	metabolic process|cell|biosynthetic process|transcription factor activity, sequence-specific DNA binding|intracellular|nitrogen compound metabolic process|cellular metabolic process|RNA polymerase II transcription factor activity, sequence-specific DNA binding|cation binding|nucleobase-containing compound metabolic process|cellular aromatic compound metabolic process|nucleic acid binding|intracel…	-	-	-	-	chr4:7394087-7396053	415	144	15.0115	6.18486	15.0115	6.18486	1.27926	0.00766163	0.0150913	UP
23556109	FGSG_09146	hypothetical protein	-	-	-	-	-	-	chr4:7396219-7400466	9	0	0.145518	0	0.145518	0	Inf	0.0172979	0.0315705	UP
23556108	FGSG_09145	hypothetical protein	GO:0003824|GO:0016491	catalytic activity|oxidoreductase activity	-	-	-	-	chr4:7401251-7402720	411	33	18.4167	1.7558	18.4167	1.7558	3.39081	1.77367e-19	1.53817e-18	UP
23556105	FGSG_09142	hypothetical protein	-	-	-	-	-	-	chr4:7407594-7408658	55	14	3.40174	1.02814	3.40174	1.02814	1.72624	0.0185387	0.0336752	UP
23556087	FGSG_09123	hypothetical protein	GO:0008152|GO:0005623|GO:0009058|GO:0003700|GO:0005622|GO:0006807|GO:0044237|GO:0000981|GO:0043169|GO:0006139|GO:0006725|GO:0003676|GO:0043231|GO:0005634|GO:0003677|GO:0046872|GO:0016070|GO:0006351|GO:0008270	metabolic process|cell|biosynthetic process|transcription factor activity, sequence-specific DNA binding|intracellular|nitrogen compound metabolic process|cellular metabolic process|RNA polymerase II transcription factor activity, sequence-specific DNA binding|cation binding|nucleobase-containing compound metabolic process|cellular aromatic compound metabolic process|nucleic acid binding|intracel…	-	-	-	-	chr4:7459893-7462415	13	0	0.374083	0	0.374083	0	Inf	0.00242129	0.00521111	UP
23556086	FGSG_09122	hypothetical protein	-	-	-	-	-	-	chr4:7462839-7464575	68	12	2.85477	0.598197	2.85477	0.598197	2.25468	0.000505667	0.00122378	UP
23556081	FGSG_09117	hypothetical protein	-	-	-	-	-	-	chr4:7476767-7478249	197	35	10.1062	2.13195	10.1062	2.13195	2.24499	5.02112e-07	1.79216e-06	UP
23556080	FGSG_09116	hypothetical protein	-	-	-	-	-	-	chr4:7481460-7484355	396	124	13.9788	5.19743	13.9788	5.19743	1.42737	0.001228	0.00279415	UP
23556079	FGSG_09115	hypothetical protein	GO:0003824|GO:0016787|GO:0008233|GO:0008236|GO:0004252	catalytic activity|hydrolase activity|peptidase activity|serine-type peptidase activity|serine-type endopeptidase activity	-	-	-	-	chr4:7484702-7487004	344	44	10.3184	1.56711	10.3184	1.56711	2.71905	1.28486e-12	7.4884e-12	UP
23556069	FGSG_09105	hypothetical protein	-	-	-	-	-	-	chr4:7511644-7514293	19	2	0.602843	0.0753373	0.602843	0.0753373	3.00035	0.0103193	0.0197829	UP
23556063	FGSG_09099	hypothetical protein	GO:0003824|GO:0016787	catalytic activity|hydrolase activity	-	-	-	-	chr4:7522085-7523708	139	23	5.82435	1.14435	5.82435	1.14435	2.34757	1.86891e-06	6.28975e-06	UP
23556062	FGSG_09098	hypothetical protein	-	-	-	-	-	-	chr4:7525479-7526693	16	0	1.12957	0	1.12957	0	Inf	0.000352487	0.000874205	UP
23556058	FGSG_09093	hypothetical protein	-	-	K04618	galactose oxidase[1.1.3.9]	fgr00052	Galactose metabolism - Fusarium graminearum	chr4:7538104-7540218	607	95	18.9045	3.51311	18.9045	3.51311	2.42791	1.48113e-12	8.59027e-12	UP
23556057	FGSG_09092	hypothetical protein	-	-	-	-	-	-	chr4:7542187-7543152	227	69	19.4694	7.02693	19.4694	7.02693	1.47024	0.00272958	0.00581312	UP
23556053	FGSG_09088	hypothetical protein	-	-	-	-	-	-	chr4:7548608-7549535	27	0	2.04427	0	2.04427	0	Inf	2.59951e-05	7.6125e-05	UP
23556052	FGSG_09087	hypothetical protein	-	-	-	-	-	-	chr4:7550092-7550752	88	11	12.0761	1.79238	12.0761	1.79238	2.75221	2.11258e-06	7.06983e-06	UP
23556049	FGSG_09084	hypothetical protein	-	-	-	-	-	-	chr4:7562208-7564005	139	15	5.68335	0.728243	5.68335	0.728243	2.96425	5.02309e-09	2.15998e-08	UP
23556047	FGSG_09082	alpha-glucosidase	GO:0003824|GO:0008152|GO:0005975	catalytic activity|metabolic process|carbohydrate metabolic process	K01182	oligo-1,6-glucosidase[3.2.1.10]	fgr01100|fgr00500|fgr00052	Metabolic pathways - Fusarium graminearum|Starch and sucrose metabolism - Fusarium graminearum|Galactose metabolism - Fusarium graminearum	chr4:7566137-7567930	326	60	11.9697	2.6158	11.9697	2.6158	2.19406	1.87198e-08	7.66757e-08	UP
23556032	FGSG_09067	hypothetical protein	GO:0003824|GO:0016740|GO:0016746|GO:0016747|GO:0016407|GO:0008080	catalytic activity|transferase activity|transferase activity, transferring acyl groups|transferase activity, transferring acyl groups other than amino-acyl groups|acetyltransferase activity|N-acetyltransferase activity	-	-	-	-	chr4:7602431-7602955	108	23	13.5503	3.4265	13.5503	3.4265	1.98352	0.000269375	0.000679977	UP
23556027	FGSG_09062	hypothetical protein	-	-	-	-	-	-	chr4:7616201-7616740	12	0	1.79241	0	1.79241	0	Inf	0.00464266	0.0095081	UP
23556024	FGSG_09059	hypothetical protein	-	-	-	-	-	-	chr4:7621959-7623745	17	2	0.643554	0.0898852	0.643554	0.0898852	2.8399	0.0264707	0.0466321	UP
23556023	FGSG_09058	hypothetical protein	GO:0016020|GO:0016021	membrane|integral component of membrane	-	-	-	-	chr4:7624364-7625345	9	0	0.639524	0	0.639524	0	Inf	0.0172979	0.0315705	UP
23556021	FGSG_09055	hypothetical protein	-	-	-	-	-	-	chr4:7635671-7636027	197	9	36.3483	1.97183	36.3483	1.97183	4.20428	3.18244e-17	2.4638e-16	UP
23556020	FGSG_09054	hypothetical protein	-	-	-	-	-	-	chr4:7636500-7638509	134	7	4.82325	0.299172	4.82325	0.299172	4.01096	6.22166e-13	3.69852e-12	UP
23556019	FGSG_09053	hypothetical protein	-	-	-	-	-	-	chr4:7639779-7641764	10296	187	422.552	9.11263	422.552	9.11263	5.53512	1.34158e-84	1.22878e-82	UP
23556016	FGSG_09050	hypothetical protein	-	-	-	-	-	-	chr4:7649878-7650894	69	13	4.46905	0.999747	4.46905	0.999747	2.16033	0.000645307	0.00153214	UP
23556014	FGSG_09048	hypothetical protein	-	-	K19562	bifunctional dethiobiotin synthetase / adenosylmethionine---8-amino-7-oxononanoate aminotransferase[2.6.1.62]	fgr01100	Metabolic pathways - Fusarium graminearum	chr4:7652638-7655110	268	92	7.9734	3.25004	7.9734	3.25004	1.29474	0.0110989	0.0211617	UP
23556013	FGSG_09047	hypothetical protein	-	-	-	-	-	-	chr4:7656018-7658584	352	72	9.9341	2.41273	9.9341	2.41273	2.04172	1.55478e-07	5.8492e-07	UP
23556008	FGSG_09042	formamidase	GO:0003824|GO:0016787|GO:0016810|GO:0016811	catalytic activity|hydrolase activity|hydrolase activity, acting on carbon-nitrogen (but not peptide) bonds|hydrolase activity, acting on carbon-nitrogen (but not peptide) bonds, in linear amides	K01455	formamidase[3.5.1.49]	fgr01200|fgr00630|fgr00910	Carbon metabolism - Fusarium graminearum|Glyoxylate and dicarboxylate metabolism - Fusarium graminearum|Nitrogen metabolism - Fusarium graminearum	chr4:7672362-7674016	1315	101	56.8738	5.18679	56.8738	5.18679	3.45485	1.4588e-29	1.98287e-28	UP
23556007	FGSG_09041	hypothetical protein	GO:0003824|GO:0008152|GO:0005623|GO:0009058|GO:0005622|GO:0016740|GO:0005737|GO:0016746|GO:0016747	catalytic activity|metabolic process|cell|biosynthetic process|intracellular|transferase activity|cytoplasm|transferase activity, transferring acyl groups|transferase activity, transferring acyl groups other than amino-acyl groups	K00641	homoserine O-acetyltransferase[2.3.1.31]	fgr01100|fgr01130|fgr00270	Metabolic pathways - Fusarium graminearum|Biosynthesis of antibiotics - Fusarium graminearum|Cysteine and methionine metabolism - Fusarium graminearum	chr4:7674380-7675488	226	25	14.0572	1.84638	14.0572	1.84638	2.92854	7.25199e-12	3.97924e-11	UP
23556003	FGSG_09037	hypothetical protein	-	-	K11883	RNA-binding protein NOB1[-]	fgr03008	Ribosome biogenesis in eukaryotes - Fusarium graminearum	chr4:7684166-7685581	1976	533	95.1453	30.4733	95.1453	30.4733	1.64259	2.15255e-06	7.19752e-06	UP
23556002	FGSG_09036	hypothetical protein	-	-	-	-	fgr03008	Ribosome biogenesis in eukaryotes - Fusarium graminearum	chr4:7684834-7686234	2150	309	104.749	17.8756	104.749	17.8756	2.55087	1.05342e-17	8.37324e-17	UP
23556000	FGSG_09034	nucleotide-binding protein 2	GO:0008152|GO:0005623|GO:0009058|GO:0005622|GO:0044237|GO:0097367|GO:0051536|GO:0006790|GO:0043169|GO:0005737|GO:0000166|GO:0051188|GO:0016226|GO:0046872|GO:0051539|GO:0005524	metabolic process|cell|biosynthetic process|intracellular|cellular metabolic process|carbohydrate derivative binding|iron-sulfur cluster binding|sulfur compound metabolic process|cation binding|cytoplasm|nucleotide binding|cofactor biosynthetic process|iron-sulfur cluster assembly|metal ion binding|4 iron, 4 sulfur cluster binding|ATP binding	-	-	-	-	chr4:7689195-7690139	641	131	47.0709	11.4224	47.0709	11.4224	2.04297	6.34419e-09	2.69883e-08	UP
23555994	FGSG_09026	hypothetical protein	-	-	-	-	-	-	chr4:7714012-7716412	544	202	15.2352	6.71725	15.2352	6.71725	1.18147	0.0159662	0.0296122	UP
23555984	FGSG_09015	hypothetical protein	-	-	-	-	fgr01100|fgr01110	Metabolic pathways - Fusarium graminearum|Biosynthesis of secondary metabolites - Fusarium graminearum	chr4:7764154-7765576	191	58	10.1789	3.67018	10.1789	3.67018	1.47166	0.00417301	0.00867041	UP
23555983	FGSG_09014	hypothetical protein	GO:0008152|GO:0005623|GO:0009058|GO:0003700|GO:0005622|GO:0006807|GO:0044237|GO:0000981|GO:0043169|GO:0006139|GO:0006725|GO:0003676|GO:0043231|GO:0005634|GO:0003677|GO:0046872|GO:0016070|GO:0006351|GO:0008270	metabolic process|cell|biosynthetic process|transcription factor activity, sequence-specific DNA binding|intracellular|nitrogen compound metabolic process|cellular metabolic process|RNA polymerase II transcription factor activity, sequence-specific DNA binding|cation binding|nucleobase-containing compound metabolic process|cellular aromatic compound metabolic process|nucleic acid binding|intracel…	-	-	-	-	chr4:7767357-7769681	2343	830	72.1519	30.349	72.1519	30.349	1.24939	0.00270513	0.0057662	UP
23555981	FGSG_09012	hypothetical protein	GO:0003824|GO:0016020|GO:0008152|GO:0005623|GO:0070469|GO:0005622|GO:0016491|GO:0045281|GO:0044237|GO:0016627|GO:0043169|GO:0055114|GO:0006099|GO:0000104|GO:0046872|GO:0009060|GO:0019752	catalytic activity|membrane|metabolic process|cell|respiratory chain|intracellular|oxidoreductase activity|succinate dehydrogenase complex|cellular metabolic process|oxidoreductase activity, acting on the CH-CH group of donors|cation binding|oxidation-reduction process|tricarboxylic acid cycle|succinate dehydrogenase activity|metal ion binding|aerobic respiration|carboxylic acid metabolic process	-	-	fgr01100|fgr01110|fgr01130|fgr01200|fgr00190|fgr00020	Metabolic pathways - Fusarium graminearum|Biosynthesis of secondary metabolites - Fusarium graminearum|Biosynthesis of antibiotics - Fusarium graminearum|Carbon metabolism - Fusarium graminearum|Oxidative phosphorylation - Fusarium graminearum|Citrate cycle (TCA cycle) - Fusarium graminearum	chr4:7772767-7774668	4412	1430	162.266	62.4479	162.266	62.4479	1.37763	0.000255681	0.000648296	UP
23555978	FGSG_09009	hypothetical protein	-	-	-	-	-	-	chr4:7778985-7779676	1453	260	154.869	32.905	154.869	32.905	2.23467	1.22773e-12	7.16248e-12	UP
23555974	FGSG_09005	hypothetical protein	GO:0003824|GO:0016020|GO:0005623|GO:0009055|GO:0070469|GO:0005622|GO:0016491|GO:0005737|GO:0031966|GO:0043231|GO:0016651|GO:0005743|GO:0005740|GO:0005739|GO:0008137	catalytic activity|membrane|cell|electron carrier activity|respiratory chain|intracellular|oxidoreductase activity|cytoplasm|mitochondrial membrane|intracellular membrane-bounded organelle|oxidoreductase activity, acting on NAD(P)H|mitochondrial inner membrane|mitochondrial envelope|mitochondrion|NADH dehydrogenase (ubiquinone) activity	-	-	-	-	chr4:7787084-7787846	3350	1167	397.593	164.458	397.593	164.458	1.27357	0.00164991	0.00366863	UP
23555973	FGSG_09004	hypothetical protein	-	-	K00995	CDP-diacylglycerol--glycerol-3-phosphate 3-phosphatidyltransferase[2.7.8.5]	fgr01100	Metabolic pathways - Fusarium graminearum	chr4:7788157-7789719	1182	220	52.9647	11.7053	52.9647	11.7053	2.17787	1.41086e-11	7.58082e-11	UP
23555964	FGSG_08995	hypothetical protein	-	-	-	-	-	-	chr4:7813817-7814444	377	102	43.1127	13.8502	43.1127	13.8502	1.63821	7.76072e-05	0.0002124	UP
23555956	FGSG_08985	calcium-transporting ATPase 3	GO:0003824|GO:0016020|GO:0005215|GO:0022857|GO:0016787|GO:0097367|GO:0000166|GO:0016021|GO:0016817|GO:0015075|GO:0016818|GO:0008324|GO:0042626|GO:0016462|GO:0005524|GO:0019829|GO:0016887|GO:0042623	catalytic activity|membrane|transporter activity|transmembrane transporter activity|hydrolase activity|carbohydrate derivative binding|nucleotide binding|integral component of membrane|hydrolase activity, acting on acid anhydrides|ion transmembrane transporter activity|hydrolase activity, acting on acid anhydrides, in phosphorus-containing anhydrides|cation transmembrane transporter activity|ATPa…	-	-	-	-	chr4:7840412-7843794	1942	575	39.8502	14.0101	39.8502	14.0101	1.50812	3.51661e-05	0.000101239	UP
23555950	FGSG_08978	hypothetical protein	-	-	-	-	-	-	chr4:7863031-7863895	78	22	5.93973	1.98923	5.93973	1.98923	1.57819	0.0170933	0.0314235	UP
23555940	FGSG_08968	hypothetical protein	-	-	-	-	-	-	chr4:7882551-7883844	318	14	18.4714	0.965583	18.4714	0.965583	4.25775	4.63904e-23	4.81159e-22	UP
23555938	FGSG_08965	hypothetical protein	GO:0048037	cofactor binding	-	-	-	-	chr4:7893344-7894147	381	113	31.2145	10.9926	31.2145	10.9926	1.50568	0.000449041	0.00109184	UP
23555936	FGSG_08962	hypothetical protein	GO:0003676|GO:0003677	nucleic acid binding|DNA binding	-	-	-	-	chr4:7903106-7904104	187	54	12.33	4.22771	12.33	4.22771	1.54423	0.00190297	0.00418675	UP
23555935	FGSG_08961	hypothetical protein	-	-	-	-	-	-	chr4:7904345-7905291	193	62	14.2202	5.42416	14.2202	5.42416	1.39047	0.00875868	0.0170687	UP
23555929	FGSG_08954	hypothetical protein	GO:0003676|GO:0003677	nucleic acid binding|DNA binding	-	-	-	-	chr4:7936032-7937023	174	26	12.167	2.15875	12.167	2.15875	2.49471	6.97737e-08	2.7093e-07	UP
23555927	FGSG_08950	hypothetical protein	GO:0003824|GO:0016787|GO:0016788|GO:0042578|GO:0016791|GO:0004721|GO:0004725	catalytic activity|hydrolase activity|hydrolase activity, acting on ester bonds|phosphoric ester hydrolase activity|phosphatase activity|phosphoprotein phosphatase activity|protein tyrosine phosphatase activity	-	-	-	-	chr2:37276-38076	656	200	53.9458	19.5288	53.9458	19.5288	1.46591	0.000295967	0.000743321	UP
23555926	FGSG_08949	hypothetical protein	-	-	-	-	-	-	chr2:37476-39528	5944	1280	208.705	53.3648	208.705	53.3648	1.9675	1.49234e-10	7.33964e-10	UP
23555918	FGSG_08941	GCY protein	-	-	K18097	glycerol 2-dehydrogenase (NADP+)[1.1.1.156]	fgr01100|fgr00561	Metabolic pathways - Fusarium graminearum|Glycerolipid metabolism - Fusarium graminearum	chr2:56685-57840	265	85	18.9528	7.21836	18.9528	7.21836	1.39266	0.0041749	0.00867095	UP
23555912	FGSG_08934	hypothetical protein	-	-	-	-	-	-	chr2:87042-89172	206	64	7.1643	2.64287	7.1643	2.64287	1.43872	0.00479824	0.00981154	UP
23555896	FGSG_08918	hypothetical protein	GO:0003676	nucleic acid binding	-	-	-	-	chr2:151147-153222	24	3	0.818273	0.121443	0.818273	0.121443	2.7523	0.0101133	0.0194349	UP
23555895	FGSG_08917	hypothetical protein	-	-	-	-	-	-	chr2:154520-155916	556	76	27.189	4.41289	27.189	4.41289	2.62323	3.64824e-14	2.35445e-13	UP
23555889	FGSG_08911	hypothetical protein	GO:0003824|GO:0016491|GO:0004601	catalytic activity|oxidoreductase activity|peroxidase activity	-	-	-	-	chr2:183594-184400	992	50	80.9701	4.84588	80.9701	4.84588	4.06256	2.3599e-35	4.06059e-34	UP
23555887	FGSG_08909	hypothetical protein	GO:0003824|GO:0048037|GO:0030170	catalytic activity|cofactor binding|pyridoxal phosphate binding	K01739	cystathionine gamma-synthase[2.5.1.48]	fgr01100|fgr01110|fgr01130|fgr01230|fgr00270|fgr00920|fgr00450	Metabolic pathways - Fusarium graminearum|Biosynthesis of secondary metabolites - Fusarium graminearum|Biosynthesis of antibiotics - Fusarium graminearum|Biosynthesis of amino acids - Fusarium graminearum|Cysteine and methionine metabolism - Fusarium graminearum|Sulfur metabolism - Fusarium graminearum|Selenocompound metabolism - Fusarium graminearum	chr2:199828-201590	35	7	1.34586	0.319606	1.34586	0.319606	2.07416	0.023845	0.0424144	UP
23555886	FGSG_08908	hypothetical protein	-	-	-	-	-	-	chr2:202137-203278	14	0	0.846805	0	0.846805	0	Inf	0.00126829	0.00286666	UP
23555879	FGSG_08901	pre-mRNA splicing factor cwc24	GO:0043169|GO:0046872	cation binding|metal ion binding	-	-	-	-	chr2:237135-238121	574	142	38.3073	11.2525	38.3073	11.2525	1.76737	2.50363e-06	8.29919e-06	UP
23555878	FGSG_08900	hypothetical protein	GO:0008152|GO:0005623|GO:0005622|GO:0044237|GO:0005737|GO:0015031|GO:0006914	metabolic process|cell|intracellular|cellular metabolic process|cytoplasm|protein transport|autophagy	K08343	ubiquitin-like-conjugating enzyme ATG3[-]	fgr04138|fgr04136	Autophagy - yeast - Fusarium graminearum|Autophagy - other - Fusarium graminearum	chr2:238783-239934	1836	663	115.178	49.3858	115.178	49.3858	1.2217	0.00457568	0.00943912	UP
23555876	FGSG_08898	hypothetical protein	GO:0003824|GO:0008152|GO:0005623|GO:0009058|GO:0005622|GO:0016787|GO:0006807|GO:0016740|GO:0044237|GO:0006950|GO:0016772|GO:0051536|GO:0016035|GO:0016788|GO:0043169|GO:0000166|GO:0006139|GO:0006725|GO:0003676|GO:0043231|GO:0016779|GO:0006974|GO:0005634|GO:0003677|GO:0004518|GO:0046872|GO:0051539|GO:0006260|GO:0006281|GO:0003887|GO:0008408|GO:0019985	catalytic activity|metabolic process|cell|biosynthetic process|intracellular|hydrolase activity|nitrogen compound metabolic process|transferase activity|cellular metabolic process|response to stress|transferase activity, transferring phosphorus-containing groups|iron-sulfur cluster binding|zeta DNA polymerase complex|hydrolase activity, acting on ester bonds|cation binding|nucleotide binding|nucl…	K02350	DNA polymerase zeta[2.7.7.7]	fgr01100	Metabolic pathways - Fusarium graminearum	chr2:246611-251753	524	100	6.77977	1.53629	6.77977	1.53629	2.14179	2.30299e-09	1.01788e-08	UP
23555875	FGSG_08897	pre-mRNA-splicing factor SLU7	-	-	K12819	pre-mRNA-processing factor SLU7[-]	fgr03040	Spliceosome - Fusarium graminearum	chr2:252094-253476	1894	629	90.2078	35.5718	90.2078	35.5718	1.34252	0.000680623	0.00160893	UP
23555867	FGSG_08889	hypothetical protein	-	-	K10772	AP endonuclease 2[4.2.99.18]	fgr03410	Base excision repair - Fusarium graminearum	chr2:273838-275817	332	97	12.0689	4.18688	12.0689	4.18688	1.52734	0.000536538	0.0012914	UP
23555865	FGSG_08887	hypothetical protein	-	-	K03352	anaphase-promoting complex subunit 5[-]	fgr04111|fgr04113|fgr04120	Cell cycle - yeast - Fusarium graminearum|Meiosis - yeast - Fusarium graminearum|Ubiquitin mediated proteolysis - Fusarium graminearum	chr2:278355-280813	312	70	8.70453	2.3189	8.70453	2.3189	1.90833	2.6518e-06	8.77327e-06	UP
23555863	FGSG_08885	hypothetical protein	-	-	-	-	-	-	chr2:282210-283559	3797	874	202.026	55.2165	202.026	55.2165	1.87137	3.45052e-09	1.50221e-08	UP
23555841	FGSG_08859	hypothetical protein	-	-	-	-	-	-	chr2:360500-362021	850	102	39.5405	5.63398	39.5405	5.63398	2.81111	3.29891e-18	2.68674e-17	UP
23555839	FGSG_08857	cell division control protein 42	GO:0003824|GO:0016020|GO:0005623|GO:0005622|GO:0016787|GO:0097367|GO:0007165|GO:0000166|GO:0001882|GO:0035556|GO:0016817|GO:0032549|GO:0007264|GO:0016818|GO:0016462|GO:0005525|GO:0003924	catalytic activity|membrane|cell|intracellular|hydrolase activity|carbohydrate derivative binding|signal transduction|nucleotide binding|nucleoside binding|intracellular signal transduction|hydrolase activity, acting on acid anhydrides|ribonucleoside binding|small GTPase mediated signal transduction|hydrolase activity, acting on acid anhydrides, in phosphorus-containing anhydrides|pyrophosphatase…	K04392	Ras-related C3 botulinum toxin substrate 1[-]	fgr04145|fgr04933	Phagosome - Fusarium graminearum|AGE-RAGE signaling pathway in diabetic complications - Fusarium graminearum	chr2:364242-365052	2701	973	296.524	126.835	296.524	126.835	1.2252	0.00370891	0.00775043	UP
23555823	FGSG_08841	hypothetical protein	GO:0006461|GO:0043461	protein complex assembly|proton-transporting ATP synthase complex assembly	-	-	-	-	chr2:418929-420155	2613	637	146.858	42.5098	146.858	42.5098	1.78856	4.91826e-08	1.93849e-07	UP
23555814	FGSG_08831	hypothetical protein	GO:0016020|GO:0008152|GO:0005623|GO:0009058|GO:0005622|GO:0006807|GO:0044237|GO:0043169|GO:0006139|GO:0006725|GO:0016021|GO:0003676|GO:0043231|GO:0005634|GO:0003677|GO:0046872|GO:0016070|GO:0006351|GO:0008270	membrane|metabolic process|cell|biosynthetic process|intracellular|nitrogen compound metabolic process|cellular metabolic process|cation binding|nucleobase-containing compound metabolic process|cellular aromatic compound metabolic process|integral component of membrane|nucleic acid binding|intracellular membrane-bounded organelle|nucleus|DNA binding|metal ion binding|RNA metabolic process|transcr…	-	-	-	-	chr2:454370-456846	762	215	24.8602	8.32876	24.8602	8.32876	1.57767	3.6506e-05	0.000104767	UP
23555813	FGSG_08830	hypothetical protein	GO:0003824|GO:0016020|GO:0005215|GO:0022857|GO:0016787|GO:0097367|GO:0000166|GO:0016021|GO:0016817|GO:0016818|GO:0042626|GO:0016462|GO:0005524|GO:0016887|GO:0042623	catalytic activity|membrane|transporter activity|transmembrane transporter activity|hydrolase activity|carbohydrate derivative binding|nucleotide binding|integral component of membrane|hydrolase activity, acting on acid anhydrides|hydrolase activity, acting on acid anhydrides, in phosphorus-containing anhydrides|ATPase activity, coupled to transmembrane movement of substances|pyrophosphatase acti…	-	-	-	-	chr2:458531-462847	580	69	9.05749	1.27944	9.05749	1.27944	2.8236	1.40839e-16	1.05403e-15	UP
23555805	FGSG_08821	hypothetical protein	GO:0009055|GO:0048037|GO:0051536|GO:0043169|GO:0030170|GO:0051537|GO:0046872|GO:0030151	electron carrier activity|cofactor binding|iron-sulfur cluster binding|cation binding|pyridoxal phosphate binding|2 iron, 2 sulfur cluster binding|metal ion binding|molybdenum ion binding	-	-	-	-	chr2:493272-494972	1165	305	45.1137	14.024	45.1137	14.024	1.68566	1.85182e-06	6.23929e-06	UP
23555800	FGSG_08814	splicing factor 3B subunit 5	GO:0008152|GO:0006807|GO:0044237|GO:0006139|GO:0006725|GO:0016070|GO:0006396|GO:0008380|GO:0006397|GO:0000398	metabolic process|nitrogen compound metabolic process|cellular metabolic process|nucleobase-containing compound metabolic process|cellular aromatic compound metabolic process|RNA metabolic process|RNA processing|RNA splicing|mRNA processing|mRNA splicing, via spliceosome	K12832	splicing factor 3B subunit 5[-]	fgr03040	Spliceosome - Fusarium graminearum	chr2:534266-534625	288	46	74.3941	14.1089	74.3941	14.1089	2.39858	2.17587e-09	9.64202e-09	UP
23555799	FGSG_08813	hypothetical protein	-	-	-	-	-	-	chr2:534856-535933	734	202	52.3252	17.0984	52.3252	17.0984	1.61364	1.90733e-05	5.66489e-05	UP
23555798	FGSG_08812	hypothetical protein	GO:0016020|GO:0005623|GO:0005622|GO:0005737|GO:0031966|GO:0043231|GO:0005743|GO:0005740|GO:0005739	membrane|cell|intracellular|cytoplasm|mitochondrial membrane|intracellular membrane-bounded organelle|mitochondrial inner membrane|mitochondrial envelope|mitochondrion	-	-	-	-	chr2:536986-540081	2227	185	48.9954	4.83279	48.9954	4.83279	3.34172	1.33433e-30	1.91189e-29	UP
23555792	FGSG_08806	hypothetical protein	GO:0005623|GO:0005622|GO:0000776|GO:0051276|GO:0005694|GO:0034508|GO:0000775	cell|intracellular|kinetochore|chromosome organization|chromosome|centromere complex assembly|chromosome, centromeric region	-	-	-	-	chr2:563546-564466	678	44	51.5107	3.96928	51.5107	3.96928	3.69792	4.17147e-27	5.16855e-26	UP
23555789	FGSG_08803	hypothetical protein	-	-	K01922	phosphopantothenate-cysteine ligase[6.3.2.5]	fgr01100|fgr00770	Metabolic pathways - Fusarium graminearum|Pantothenate and CoA biosynthesis - Fusarium graminearum	chr2:569758-570855	663	181	39.7739	12.893	39.7739	12.893	1.62523	2.0463e-05	6.05951e-05	UP
23555780	FGSG_08794	hypothetical protein	GO:0016020|GO:0005215|GO:0016021|GO:0055085	membrane|transporter activity|integral component of membrane|transmembrane transport	-	-	-	-	chr2:602298-604411	99	29	3.57712	1.2442	3.57712	1.2442	1.52358	0.0139421	0.0262122	UP
23555778	FGSG_08792	hypothetical protein	-	-	-	-	-	-	chr2:606976-607383	192	56	36.0314	12.4785	36.0314	12.4785	1.52981	0.0020976	0.0045769	UP
23555766	FGSG_08779	hypothetical protein	-	-	K06133	4'-phosphopantetheinyl transferase [EC:2.7.8.-][-]	fgr00770	Pantothenate and CoA biosynthesis - Fusarium graminearum	chr2:663448-664377	362	121	25.6396	10.1761	25.6396	10.1761	1.33319	0.00490783	0.0100252	UP
23555764	FGSG_08777	peptidyl-prolyl cis-trans isomerase ppi1	GO:0003824|GO:0006457|GO:0016853|GO:0003755	catalytic activity|protein folding|isomerase activity|peptidyl-prolyl cis-trans isomerase activity	K12733	peptidyl-prolyl cis-trans isomerase-like 1[5.2.1.8]	fgr03040	Spliceosome - Fusarium graminearum	chr2:667840-668552	328	81	32.6858	9.58435	32.6858	9.58435	1.76991	1.80997e-05	5.39052e-05	UP
23555745	FGSG_08757	hypothetical protein	GO:0003824|GO:0016787|GO:0016798|GO:0004553|GO:0052861	catalytic activity|hydrolase activity|hydrolase activity, acting on glycosyl bonds|hydrolase activity, hydrolyzing O-glycosyl compounds|glucan endo-1,3-beta-glucanase activity, C-3 substituted reducing group	-	-	-	-	chr2:743298-746062	4463	395	115.15	12.1011	115.15	12.1011	3.2503	2.57077e-31	3.7837e-30	UP
23555737	FGSG_08749	hypothetical protein	GO:0016020|GO:0016021|GO:0055085	membrane|integral component of membrane|transmembrane transport	-	-	-	-	chr2:762917-764830	43460	4029	1631.17	179.555	1631.17	179.555	3.18341	2.26027e-32	3.45926e-31	UP
23555735	FGSG_08747	hypothetical protein	-	-	-	-	-	-	chr2:770678-771042	797	230	168.264	57.6569	168.264	57.6569	1.54516	5.81758e-05	0.000161846	UP
23555724	FGSG_08736	hypothetical protein	GO:0003824|GO:0016787|GO:0008233|GO:0008234|GO:0004197	catalytic activity|hydrolase activity|peptidase activity|cysteine-type peptidase activity|cysteine-type endopeptidase activity	-	-	-	-	chr2:801698-803636	2419	252	84.2618	10.4228	84.2618	10.4228	3.01513	2.23837e-25	2.57261e-24	UP
23555722	FGSG_08734	hypothetical protein	-	-	-	-	-	-	chr2:819108-821751	250	20	16.0502	1.52459	16.0502	1.52459	3.3961	1.78501e-15	1.24439e-14	UP
23555718	FGSG_08729	kinase DC2	GO:0003824|GO:0016740|GO:0097367|GO:0016772|GO:0000166|GO:0016301|GO:0016773|GO:0004672|GO:0005524|GO:0004674	catalytic activity|transferase activity|carbohydrate derivative binding|transferase activity, transferring phosphorus-containing groups|nucleotide binding|kinase activity|phosphotransferase activity, alcohol group as acceptor|protein kinase activity|ATP binding|protein serine/threonine kinase activity	K04345	protein kinase A[2.7.11.11]	fgr04138|fgr04113	Autophagy - yeast - Fusarium graminearum|Meiosis - yeast - Fusarium graminearum	chr2:840925-842212	700	209	39.1085	13.8647	39.1085	13.8647	1.49607	0.000158838	0.000415211	UP
23555711	FGSG_08721	superoxide dismutase	-	-	K04565	superoxide dismutase, Cu-Zn family[1.15.1.1]	fgr04146	Peroxisome - Fusarium graminearum	chr2:869730-871092	6820	757	570.816	75.2313	570.816	75.2313	2.92362	3.89586e-26	4.65276e-25	UP
23555707	FGSG_08717	hypothetical protein	GO:0003824|GO:0016491	catalytic activity|oxidoreductase activity	-	-	-	-	chr2:885176-886214	287	88	23.253	8.46585	23.253	8.46585	1.45769	0.0017116	0.00379234	UP
23555705	FGSG_08715	D-lactate dehydrogenase	GO:0003824|GO:0016491|GO:0048037|GO:0016614|GO:0050662|GO:0000166|GO:0050660	catalytic activity|oxidoreductase activity|cofactor binding|oxidoreductase activity, acting on CH-OH group of donors|coenzyme binding|nucleotide binding|flavin adenine dinucleotide binding	K00102	D-lactate dehydrogenase (cytochrome)[1.1.2.4]	fgr00620	Pyruvate metabolism - Fusarium graminearum	chr2:891051-893034	968	237	36.5817	10.6348	36.5817	10.6348	1.78233	3.74192e-07	1.35384e-06	UP
23555702	FGSG_08712	fumarate hydratase	GO:0003824|GO:0008152|GO:0005623|GO:0005622|GO:0016829|GO:0044237|GO:0045239|GO:0005737|GO:0055114|GO:0006099|GO:0004333|GO:0009060|GO:0019752|GO:0006106	catalytic activity|metabolic process|cell|intracellular|lyase activity|cellular metabolic process|tricarboxylic acid cycle enzyme complex|cytoplasm|oxidation-reduction process|tricarboxylic acid cycle|fumarate hydratase activity|aerobic respiration|carboxylic acid metabolic process|fumarate metabolic process	K01679	fumarate hydratase, class II[4.2.1.2]	fgr01100|fgr01110|fgr01130|fgr01200|fgr00620|fgr00020	Metabolic pathways - Fusarium graminearum|Biosynthesis of secondary metabolites - Fusarium graminearum|Biosynthesis of antibiotics - Fusarium graminearum|Carbon metabolism - Fusarium graminearum|Pyruvate metabolism - Fusarium graminearum|Citrate cycle (TCA cycle) - Fusarium graminearum	chr2:898684-900568	3562	822	142.027	38.917	142.027	38.917	1.86769	4.07333e-09	1.76496e-08	UP
23555661	FGSG_08668	hypothetical protein	GO:0003824|GO:0008152|GO:0005623|GO:0005622|GO:0016787|GO:0006807|GO:0044237|GO:0008233|GO:0030163|GO:0006508|GO:0036459|GO:0051603|GO:0008234|GO:0004843|GO:0006511	catalytic activity|metabolic process|cell|intracellular|hydrolase activity|nitrogen compound metabolic process|cellular metabolic process|peptidase activity|protein catabolic process|proteolysis|thiol-dependent ubiquitinyl hydrolase activity|proteolysis involved in cellular protein catabolic process|cysteine-type peptidase activity|thiol-dependent ubiquitin-specific protease activity|ubiquitin-de…	-	-	-	-	chr2:1067865-1068638	942	237	80.1671	23.9489	80.1671	23.9489	1.74305	9.0692e-07	3.15567e-06	UP
23555658	FGSG_08664	hypothetical protein	-	-	K03540	ribonuclease P protein subunit RPR2[3.1.26.5]	fgr03013	RNA transport - Fusarium graminearum	chr2:1084067-1084663	489	106	53.9537	13.887	53.9537	13.887	1.95798	1.45679e-07	5.49273e-07	UP
23555654	FGSG_08660	inner membrane magnesium transporter MRS2	GO:0016020|GO:0005215|GO:0005623|GO:0005622|GO:0022857|GO:0046907|GO:0005737|GO:0031966|GO:0016021|GO:0043231|GO:0005743|GO:0005740|GO:0015075|GO:0006811|GO:0005739|GO:0008324|GO:0006812|GO:0045016|GO:0030001|GO:0046873|GO:0015095	membrane|transporter activity|cell|intracellular|transmembrane transporter activity|intracellular transport|cytoplasm|mitochondrial membrane|integral component of membrane|intracellular membrane-bounded organelle|mitochondrial inner membrane|mitochondrial envelope|ion transmembrane transporter activity|ion transport|mitochondrion|cation transmembrane transporter activity|cation transport|mitochon…	-	-	-	-	chr2:1100780-1102500	1936	302	85.1864	15.7784	85.1864	15.7784	2.43267	8.25745e-16	5.90164e-15	UP
23555642	FGSG_08648	hypothetical protein	GO:0003824|GO:0016740|GO:0008168	catalytic activity|transferase activity|methyltransferase activity	K00558	DNA (cytosine-5)-methyltransferase 1[2.1.1.37]	fgr01100|fgr00270	Metabolic pathways - Fusarium graminearum|Cysteine and methionine metabolism - Fusarium graminearum	chr2:1134565-1136496	57	4	2.0755	0.172945	2.0755	0.172945	3.58508	1.79919e-06	6.06712e-06	UP
23555639	FGSG_08645	hypothetical protein	GO:0005623|GO:0005622|GO:0003676|GO:0000178|GO:0003723	cell|intracellular|nucleic acid binding|exosome (RNase complex)|RNA binding	K03681	exosome complex component RRP40[-]	fgr03018	RNA degradation - Fusarium graminearum	chr2:1144454-1145261	2204	267	191.274	27.5136	191.274	27.5136	2.79743	1.54163e-21	1.48153e-20	UP
23555636	FGSG_08641	hypothetical protein	-	-	-	-	-	-	chr2:1155452-1155837	38	4	7.94627	0.993197	7.94627	0.993197	3.00013	0.000857787	0.00199642	UP
23555630	FGSG_08635	serine/threonine-protein kinase sid2	GO:0003824|GO:0016740|GO:0097367|GO:0016772|GO:0000166|GO:0016301|GO:0016773|GO:0004672|GO:0005524|GO:0004674	catalytic activity|transferase activity|carbohydrate derivative binding|transferase activity, transferring phosphorus-containing groups|nucleotide binding|kinase activity|phosphotransferase activity, alcohol group as acceptor|protein kinase activity|ATP binding|protein serine/threonine kinase activity	-	-	-	-	chr2:1185145-1187770	1890	670	49.7976	20.961	49.7976	20.961	1.24837	0.0029965	0.006343	UP
23555628	FGSG_08633	hypothetical protein	-	-	-	-	-	-	chr2:1198591-1200111	2574	172	137.175	10.884	137.175	10.884	3.65574	7.93442e-37	1.449e-35	UP
23555627	FGSG_08632	hypothetical protein	-	-	-	-	-	-	chr2:1200623-1201681	41	2	4.10439	0.23769	4.10439	0.23769	4.11001	9.86585e-06	3.04728e-05	UP
23555623	FGSG_08627	riboflavin kinase	GO:0003824|GO:0008152|GO:0009058|GO:0006807|GO:0016740|GO:0044237|GO:0016772|GO:0016301|GO:0016773|GO:0009231|GO:0008531	catalytic activity|metabolic process|biosynthetic process|nitrogen compound metabolic process|transferase activity|cellular metabolic process|transferase activity, transferring phosphorus-containing groups|kinase activity|phosphotransferase activity, alcohol group as acceptor|riboflavin biosynthetic process|riboflavin kinase activity	K00861	riboflavin kinase[2.7.1.26]	fgr01100|fgr01110|fgr00740	Metabolic pathways - Fusarium graminearum|Biosynthesis of secondary metabolites - Fusarium graminearum|Riboflavin metabolism - Fusarium graminearum	chr2:1215096-1215793	1335	298	138.265	36.6469	138.265	36.6469	1.91567	7.51987e-09	3.17515e-08	UP
23555619	FGSG_08623	hypothetical protein	GO:0003824|GO:0016020|GO:0008152|GO:0016787|GO:0005975|GO:0016798|GO:0016021|GO:0004553	catalytic activity|membrane|metabolic process|hydrolase activity|carbohydrate metabolic process|hydrolase activity, acting on glycosyl bonds|integral component of membrane|hydrolase activity, hydrolyzing O-glycosyl compounds	-	-	-	-	chr2:1229777-1231943	624	90	19.4339	3.3282	19.4339	3.3282	2.54577	5.93491e-14	3.76088e-13	UP
23555616	FGSG_08620	hypothetical protein	GO:0016020|GO:0043169|GO:0016021|GO:0020037|GO:0046872	membrane|cation binding|integral component of membrane|heme binding|metal ion binding	-	-	-	-	chr2:1237381-1238618	4947	1499	299.502	107.758	299.502	107.758	1.47477	3.78872e-05	0.000108469	UP
23555602	FGSG_08606	hypothetical protein	-	-	-	-	-	-	chr2:1287994-1289040	257	66	16.1686	4.93033	16.1686	4.93033	1.71344	9.35053e-05	0.000253096	UP
23555600	FGSG_08604	hypothetical protein	-	-	-	-	-	-	chr2:1290604-1292636	719	265	25.545	11.1793	25.545	11.1793	1.19221	0.0113559	0.0216171	UP
23555597	FGSG_08599	hypothetical protein	-	-	-	-	-	-	chr2:1317246-1317757	700	175	112.187	33.3023	112.187	33.3023	1.75221	1.62554e-06	5.50649e-06	UP
23555596	FGSG_08598	hypothetical protein	-	-	-	-	-	-	chr2:1318044-1319179	641	33	41.0326	2.50829	41.0326	2.50829	4.032	4.4461e-30	6.22088e-29	UP
23555592	FGSG_08594	hypothetical protein	-	-	-	-	-	-	chr2:1336310-1338262	408	148	14.1298	6.08595	14.1298	6.08595	1.21519	0.0153225	0.0285622	UP
23555588	FGSG_08590	hypothetical protein	-	-	-	-	-	-	chr2:1352067-1353131	650	18	40.2023	1.3219	40.2023	1.3219	4.92659	8.5304e-39	1.66511e-37	UP
23555585	FGSG_08587	hypothetical protein	-	-	K01183	chitinase[3.2.1.14]	fgr01100|fgr00520	Metabolic pathways - Fusarium graminearum|Amino sugar and nucleotide sugar metabolism - Fusarium graminearum	chr2:1362826-1365719	221	36	5.22327	1.01028	5.22327	1.01028	2.3702	3.52801e-08	1.4073e-07	UP
23555583	FGSG_08585	hypothetical protein	GO:0003824|GO:0008152|GO:0016787|GO:0044237|GO:0016788|GO:0006790|GO:0006637|GO:0047617	catalytic activity|metabolic process|hydrolase activity|cellular metabolic process|hydrolase activity, acting on ester bonds|sulfur compound metabolic process|acyl-CoA metabolic process|acyl-CoA hydrolase activity	-	-	-	-	chr2:1371868-1373185	868	157	49.9781	10.7338	49.9781	10.7338	2.21914	2.29197e-11	1.21183e-10	UP
23555581	FGSG_08583	hypothetical protein	-	-	-	-	-	-	chr2:1375135-1376863	475	120	21.5929	6.47725	21.5929	6.47725	1.73711	8.14689e-06	2.55008e-05	UP
23555579	FGSG_08581	hypothetical protein	GO:0003824|GO:0008152|GO:0005623|GO:0019008|GO:0009058|GO:0005622|GO:0006807|GO:0016740|GO:0044237|GO:0005737|GO:0006777|GO:0051188|GO:0005829|GO:0006796|GO:0030366	catalytic activity|metabolic process|cell|molybdopterin synthase complex|biosynthetic process|intracellular|nitrogen compound metabolic process|transferase activity|cellular metabolic process|cytoplasm|Mo-molybdopterin cofactor biosynthetic process|cofactor biosynthetic process|cytosol|phosphate-containing compound metabolic process|molybdopterin synthase activity	K03635	molybdopterin synthase catalytic subunit[2.8.1.12]	fgr01100|fgr00790|fgr04122	Metabolic pathways - Fusarium graminearum|Folate biosynthesis - Fusarium graminearum|Sulfur relay system - Fusarium graminearum	chr2:1380449-1381002	214	52	28.6507	8.26643	28.6507	8.26643	1.79323	7.04206e-05	0.000193738	UP
23555578	FGSG_08580	hypothetical protein	-	-	-	-	-	-	chr2:1380460-1381908	42	8	2.06919	0.467998	2.06919	0.467998	2.14449	0.00834208	0.016329	UP
23555573	FGSG_08575	hypothetical protein	-	-	-	-	-	-	chr2:1394840-1396901	184	51	7.06298	2.32451	7.06298	2.32451	1.60335	0.00105681	0.00242501	UP
23555568	FGSG_08570	hypothetical protein	GO:0016020|GO:0006950|GO:0016021	membrane|response to stress|integral component of membrane	-	-	-	-	chr2:1413184-1414294	2632	12	166.063	0.899014	166.063	0.899014	7.52917	2.68428e-91	3.07324e-89	UP
23555555	FGSG_08556	hypothetical protein	-	-	-	-	-	-	chr2:1450572-1451138	397	74	46.1205	10.2077	46.1205	10.2077	2.17575	8.22615e-09	3.45133e-08	UP
23555551	FGSG_08552	hypothetical protein	GO:0008152|GO:0005623|GO:0009058|GO:0005622|GO:0006807|GO:0044237|GO:0006139|GO:0006725|GO:0043231|GO:0016592|GO:0003712|GO:0001104|GO:0005634|GO:0005654|GO:0016070|GO:0006351	metabolic process|cell|biosynthetic process|intracellular|nitrogen compound metabolic process|cellular metabolic process|nucleobase-containing compound metabolic process|cellular aromatic compound metabolic process|intracellular membrane-bounded organelle|mediator complex|transcription cofactor activity|RNA polymerase II transcription cofactor activity|nucleus|nucleoplasm|RNA metabolic process|tr…	-	-	-	-	chr2:1460783-1461229	255	81	43.4026	16.3702	43.4026	16.3702	1.40671	0.00432868	0.0089513	UP
23555539	FGSG_08540	hypothetical protein	GO:0097367|GO:0000166|GO:0005524	carbohydrate derivative binding|nucleotide binding|ATP binding	-	-	-	-	chr2:1503391-1507275	820	275	15.6696	6.23977	15.6696	6.23977	1.32841	0.00172343	0.00381593	UP
23555531	FGSG_08532	prion formation protein 1	GO:0003824|GO:0016787|GO:0097367|GO:0000166|GO:0016817|GO:0016818|GO:0016462|GO:0005524|GO:0016887	catalytic activity|hydrolase activity|carbohydrate derivative binding|nucleotide binding|hydrolase activity, acting on acid anhydrides|hydrolase activity, acting on acid anhydrides, in phosphorus-containing anhydrides|pyrophosphatase activity|ATP binding|ATPase activity	-	-	-	-	chr2:1546707-1550068	7543	914	150.017	21.5841	150.017	21.5841	2.79709	7.70418e-24	8.23462e-23	UP
23555525	FGSG_08526	hypothetical protein	-	-	-	-	-	-	chr2:1561934-1562654	2471	740	287.062	102.077	287.062	102.077	1.49171	3.81345e-05	0.000109098	UP
23555524	FGSG_08523	hypothetical protein	-	-	-	-	-	-	chr2:1575194-1576382	496	90	32.1253	6.92147	32.1253	6.92147	2.21456	8.26829e-10	3.80411e-09	UP
23555523	FGSG_08522	hypothetical protein	GO:0003824|GO:0005623|GO:0005622|GO:0016740|GO:0007165|GO:0016772|GO:0035556|GO:0016301|GO:0016773|GO:0048017|GO:0048015|GO:0016303	catalytic activity|cell|intracellular|transferase activity|signal transduction|transferase activity, transferring phosphorus-containing groups|intracellular signal transduction|kinase activity|phosphotransferase activity, alcohol group as acceptor|inositol lipid-mediated signaling|phosphatidylinositol-mediated signaling|1-phosphatidylinositol-3-kinase activity	K00914	phosphatidylinositol 3-kinase[2.7.1.137]	fgr01100|fgr04138|fgr04145|fgr00562|fgr04136|fgr04070	Metabolic pathways - Fusarium graminearum|Autophagy - yeast - Fusarium graminearum|Phagosome - Fusarium graminearum|Inositol phosphate metabolism - Fusarium graminearum|Autophagy - other - Fusarium graminearum|Phosphatidylinositol signaling system - Fusarium graminearum	chr2:1577550-1580455	2869	780	68.2487	22.0318	68.2487	22.0318	1.63122	1.7816e-06	6.0095e-06	UP
23555520	FGSG_08519	hypothetical protein	-	-	-	-	-	-	chr2:1586976-1588008	169	51	11.9314	4.2753	11.9314	4.2753	1.48067	0.00513102	0.0104365	UP
23555518	FGSG_08517	hypothetical protein	GO:0097367|GO:0000166|GO:0001882|GO:0032549|GO:0005525	carbohydrate derivative binding|nucleotide binding|nucleoside binding|ribonucleoside binding|GTP binding	-	-	-	-	chr2:1590777-1591799	495	116	31.8725	8.8687	31.8725	8.8687	1.84552	1.07529e-06	3.70901e-06	UP
23555509	FGSG_08508	hypothetical protein	GO:0016020|GO:0016021	membrane|integral component of membrane	-	-	-	-	chr2:1623304-1625914	457	126	11.7496	3.84652	11.7496	3.84652	1.61099	6.08715e-05	0.000168872	UP
23555502	FGSG_08501	hypothetical protein	GO:0005623|GO:0005622|GO:0000776|GO:0031617|GO:0005694|GO:0000775|GO:0034501	cell|intracellular|kinetochore|NMS complex|chromosome|chromosome, centromeric region|protein localization to kinetochore	-	-	-	-	chr2:1655558-1656409	441	64	34.0946	5.87511	34.0946	5.87511	2.53686	2.37056e-12	1.35313e-11	UP
23555501	FGSG_08500	hypothetical protein	-	-	-	-	-	-	chr2:1656718-1658998	810	148	41.1687	8.9317	41.1687	8.9317	2.20454	4.15421e-11	2.14782e-10	UP
23555498	FGSG_08496	hypothetical protein	GO:0016020|GO:0016021	membrane|integral component of membrane	-	-	-	-	chr2:1669903-1671473	2184	558	120.486	36.5517	120.486	36.5517	1.72085	3.2507e-07	1.18476e-06	UP
23555497	FGSG_08495	hypothetical protein	GO:0003824|GO:0008152|GO:0016787|GO:0006807|GO:0044237|GO:0016788|GO:0006139|GO:0006725|GO:0003676|GO:0019439|GO:0004518|GO:0006308|GO:0004519	catalytic activity|metabolic process|hydrolase activity|nitrogen compound metabolic process|cellular metabolic process|hydrolase activity, acting on ester bonds|nucleobase-containing compound metabolic process|cellular aromatic compound metabolic process|nucleic acid binding|aromatic compound catabolic process|nuclease activity|DNA catabolic process|endonuclease activity	-	-	-	-	chr2:1672741-1673759	2702	269	195.798	23.1455	195.798	23.1455	3.08056	7.89958e-27	9.69693e-26	UP
23555496	FGSG_08494	hypothetical protein	-	-	-	-	-	-	chr2:1675843-1677377	786	100	36.2561	5.47707	36.2561	5.47707	2.72675	7.73021e-17	5.86265e-16	UP
23555493	FGSG_08491	hypothetical protein	GO:0008152|GO:0005623|GO:0005622|GO:0044237|GO:1990316|GO:0005737|GO:0006914	metabolic process|cell|intracellular|cellular metabolic process|ATG1/ULK1 kinase complex|cytoplasm|autophagy	K08331	autophagy-related protein 13[-]	fgr04138|fgr04136	Autophagy - yeast - Fusarium graminearum|Autophagy - other - Fusarium graminearum	chr2:1683709-1686619	2574	573	60.9012	16.0977	60.9012	16.0977	1.91962	1.76356e-09	7.87057e-09	UP
23555489	FGSG_08486	hypothetical protein	GO:0043169|GO:0046872|GO:0005509	cation binding|metal ion binding|calcium ion binding	-	-	-	-	chr2:1709550-1710212	413	41	46.9848	5.53841	46.9848	5.53841	3.08465	4.81545e-17	3.69205e-16	UP
23555487	FGSG_08484	hypothetical protein	GO:0016020|GO:0016021	membrane|integral component of membrane	-	-	-	-	chr2:1715122-1716722	42	0	2.53344	0	2.53344	0	Inf	3.4461e-08	1.37602e-07	UP
23555473	FGSG_08469	hypothetical protein	-	-	-	-	-	-	chr2:1756347-1757882	400	114	17.7427	6.00423	17.7427	6.00423	1.56318	0.000193755	0.000499575	UP
23555455	FGSG_08451	hypothetical protein	GO:0003824|GO:0008152|GO:0016787|GO:0006807|GO:0016829|GO:0044237|GO:0006950|GO:0016788|GO:0043169|GO:0006139|GO:0006725|GO:0016798|GO:0003676|GO:0003906|GO:0006974|GO:0016799|GO:0003677|GO:0004518|GO:0046872|GO:0004519|GO:0003684|GO:0006281|GO:0006289|GO:0006284|GO:0008270|GO:0004520	catalytic activity|metabolic process|hydrolase activity|nitrogen compound metabolic process|lyase activity|cellular metabolic process|response to stress|hydrolase activity, acting on ester bonds|cation binding|nucleobase-containing compound metabolic process|cellular aromatic compound metabolic process|hydrolase activity, acting on glycosyl bonds|nucleic acid binding|DNA-(apurinic or apyrimidinic…	K10563	formamidopyrimidine-DNA glycosylase[4.2.99.18]	fgr03410	Base excision repair - Fusarium graminearum	chr2:1838351-1839753	477	126	26.6496	8.35861	26.6496	8.35861	1.67278	2.24619e-05	6.62178e-05	UP
23555449	FGSG_08445	hypothetical protein	GO:0003824|GO:0005623|GO:0005622|GO:0016740|GO:0003676|GO:0043231|GO:0003723|GO:0008168|GO:0005634|GO:0008757|GO:0008173|GO:0004482	catalytic activity|cell|intracellular|transferase activity|nucleic acid binding|intracellular membrane-bounded organelle|RNA binding|methyltransferase activity|nucleus|S-adenosylmethionine-dependent methyltransferase activity|RNA methyltransferase activity|mRNA (guanine-N7-)-methyltransferase activity	K00565	mRNA (guanine-N7-)-methyltransferase[2.1.1.56]	fgr03015	mRNA surveillance pathway - Fusarium graminearum	chr2:1860971-1863582	1083	248	27.3113	7.42603	27.3113	7.42603	1.87883	3.1546e-08	1.26386e-07	UP
23555447	FGSG_08443	hypothetical protein	GO:0003824|GO:0008152|GO:0009058|GO:0048037|GO:0030170	catalytic activity|metabolic process|biosynthetic process|cofactor binding|pyridoxal phosphate binding	K00814	alanine transaminase[2.6.1.2]	fgr01100|fgr01230|fgr01200|fgr01210|fgr00250|fgr00220	Metabolic pathways - Fusarium graminearum|Biosynthesis of amino acids - Fusarium graminearum|Carbon metabolism - Fusarium graminearum|2-Oxocarboxylic acid metabolism - Fusarium graminearum|Alanine, aspartate and glutamate metabolism - Fusarium graminearum|Arginine biosynthesis - Fusarium graminearum	chr2:1866375-1868197	3226	616	119.919	27.1891	119.919	27.1891	2.14096	1.86478e-12	1.07162e-11	UP
23555446	FGSG_08442	hypothetical protein	GO:0016020|GO:0008152|GO:0005623|GO:0005198|GO:0009058|GO:0005622|GO:0003735|GO:0006807|GO:0044237|GO:0005737|GO:0030529|GO:0016021|GO:0005840|GO:0006412	membrane|metabolic process|cell|structural molecule activity|biosynthetic process|intracellular|structural constituent of ribosome|nitrogen compound metabolic process|cellular metabolic process|cytoplasm|intracellular ribonucleoprotein complex|integral component of membrane|ribosome|translation	K02913	large subunit ribosomal protein L33[-]	fgr03010	Ribosome - Fusarium graminearum	chr2:1870959-1871637	1500	435	181.293	62.4267	181.293	62.4267	1.53809	2.48745e-05	7.30066e-05	UP
23555445	FGSG_08440	hypothetical protein	GO:0016020|GO:0016021	membrane|integral component of membrane	-	-	-	-	chr2:1877509-1878011	321	75	46.676	12.9491	46.676	12.9491	1.84983	5.8611e-06	1.86799e-05	UP
23555430	FGSG_08423	hypothetical protein	GO:0003824	catalytic activity	-	-	-	-	chr2:1930314-1932271	677	76	24.1178	3.2148	24.1178	3.2148	2.9073	2.80423e-18	2.298e-17	UP
23555427	FGSG_08420	hypothetical protein	-	-	-	-	-	-	chr2:1941426-1943208	701	151	27.7326	7.09316	27.7326	7.09316	1.96708	2.27291e-08	9.24931e-08	UP
23555423	FGSG_08416	hypothetical protein	-	-	-	-	-	-	chr2:1954737-1955771	213	8	15.1188	0.674261	15.1188	0.674261	4.48689	1.04457e-19	9.19271e-19	UP
23555413	FGSG_08405	hypothetical protein	GO:0003824|GO:0016787|GO:0097367|GO:0000166|GO:0003676|GO:0016817|GO:0003677|GO:0016818|GO:0016462|GO:0005524|GO:0016887|GO:0004386|GO:0003678|GO:0042623|GO:0004003|GO:0008094|GO:0008026	catalytic activity|hydrolase activity|carbohydrate derivative binding|nucleotide binding|nucleic acid binding|hydrolase activity, acting on acid anhydrides|DNA binding|hydrolase activity, acting on acid anhydrides, in phosphorus-containing anhydrides|pyrophosphatase activity|ATP binding|ATPase activity|helicase activity|DNA helicase activity|ATPase activity, coupled|ATP-dependent DNA helicase act…	K03657	DNA helicase II / ATP-dependent DNA helicase PcrA[3.6.4.12]	fgr03430	Mismatch repair - Fusarium graminearum	chr2:1988183-1991146	199	37	4.42243	0.976344	4.42243	0.976344	2.17938	1.11412e-06	3.83627e-06	UP
23555403	FGSG_08395	hypothetical protein	-	-	K01207	beta-N-acetylhexosaminidase[3.2.1.52]	fgr01100|fgr00520|fgr00531	Metabolic pathways - Fusarium graminearum|Amino sugar and nucleotide sugar metabolism - Fusarium graminearum|Glycosaminoglycan degradation - Fusarium graminearum	chr2:2020371-2023521	1903	615	45.1713	17.3336	45.1713	17.3336	1.38183	0.0003553	0.000880265	UP
23555397	FGSG_08389	hypothetical protein	-	-	-	-	-	-	chr2:2053612-2055893	165	18	4.88253	0.632447	4.88253	0.632447	2.94861	4.42618e-10	2.09137e-09	UP
23555394	FGSG_08386	cytochrome c heme lyase	GO:0003824|GO:0016020|GO:0005623|GO:0005622|GO:0016829|GO:0043169|GO:0005737|GO:0031966|GO:0043231|GO:0016846|GO:0005743|GO:0005740|GO:0046872|GO:0004408|GO:0005739	catalytic activity|membrane|cell|intracellular|lyase activity|cation binding|cytoplasm|mitochondrial membrane|intracellular membrane-bounded organelle|carbon-sulfur lyase activity|mitochondrial inner membrane|mitochondrial envelope|metal ion binding|holocytochrome-c synthase activity|mitochondrion	K01764	cytochrome c heme-lyase[4.4.1.17]	fgr00860	Porphyrin and chlorophyll metabolism - Fusarium graminearum	chr2:2058792-2060753	1887	368	66.934	15.4993	66.934	15.4993	2.11053	1.65053e-11	8.8288e-11	UP
23555388	FGSG_08380	hypothetical protein	GO:0008152|GO:0005623|GO:0009058|GO:0003700|GO:0005622|GO:0006807|GO:0044237|GO:0030234|GO:0000981|GO:0043169|GO:0006139|GO:0006725|GO:0003676|GO:0043231|GO:0005956|GO:0019887|GO:0005634|GO:0003677|GO:0046872|GO:0016070|GO:0006351|GO:0008270	metabolic process|cell|biosynthetic process|transcription factor activity, sequence-specific DNA binding|intracellular|nitrogen compound metabolic process|cellular metabolic process|enzyme regulator activity|RNA polymerase II transcription factor activity, sequence-specific DNA binding|cation binding|nucleobase-containing compound metabolic process|cellular aromatic compound metabolic process|nuc…	-	-	-	-	chr2:2073353-2076846	2329	381	52.4123	10.1808	52.4123	10.1808	2.36406	3.60431e-15	2.48072e-14	UP
23555384	FGSG_08376	hypothetical protein	-	-	-	-	-	-	chr2:2084240-2086423	2373	84	96.1311	4.04052	96.1311	4.04052	4.57239	1.52068e-52	4.73998e-51	UP
23555376	FGSG_08368	hypothetical protein	-	-	-	-	-	-	chr2:2113047-2114150	226	37	13.4842	2.62127	13.4842	2.62127	2.36293	3.12318e-08	1.25169e-07	UP
23555358	FGSG_08348	hypothetical protein	-	-	-	-	-	-	chr2:2171174-2172107	69	19	5.42366	1.77334	5.42366	1.77334	1.6128	0.021097	0.0379689	UP
23555353	FGSG_08342	hypothetical protein	-	-	-	-	-	-	chr2:2194248-2194616	408	73	72.8316	15.473	72.8316	15.473	2.23481	1.84993e-09	8.24369e-09	UP
23555351	FGSG_08339	hypothetical protein	GO:0005623|GO:0005622|GO:0005737|GO:0043231|GO:0005739	cell|intracellular|cytoplasm|intracellular membrane-bounded organelle|mitochondrion	-	-	-	-	chr2:2202805-2204173	3290	637	164.425	37.8008	164.425	37.8008	2.12094	3.32115e-12	1.87417e-11	UP
23555344	FGSG_08332	hypothetical protein	GO:0016020|GO:0016021	membrane|integral component of membrane	-	-	-	-	chr2:2219651-2221003	22	2	1.11814	0.120679	1.11814	0.120679	3.21186	0.0103994	0.0199204	UP
23555326	FGSG_08312	hypothetical protein	GO:0003824|GO:0016020|GO:0005215|GO:0022857|GO:0016787|GO:0097367|GO:0000166|GO:0016021|GO:0016817|GO:0016818|GO:0042626|GO:0016462|GO:0005524|GO:0016887|GO:0042623	catalytic activity|membrane|transporter activity|transmembrane transporter activity|hydrolase activity|carbohydrate derivative binding|nucleotide binding|integral component of membrane|hydrolase activity, acting on acid anhydrides|hydrolase activity, acting on acid anhydrides, in phosphorus-containing anhydrides|ATPase activity, coupled to transmembrane movement of substances|pyrophosphatase acti…	-	-	-	-	chr2:2284943-2289741	9191	671	132.94	11.5241	132.94	11.5241	3.52805	5.37909e-39	1.06041e-37	UP
23555325	FGSG_08311	hypothetical protein	-	-	-	-	-	-	chr2:2290641-2291873	222	34	14.0471	2.55452	14.0471	2.55452	2.45915	7.89663e-09	3.32245e-08	UP
23555322	FGSG_08308	hypothetical protein	-	-	-	-	-	-	chr2:2307034-2311595	3804	399	62.0066	7.72257	62.0066	7.72257	3.00527	2.1003e-26	2.53634e-25	UP
23555301	FGSG_08285	hypothetical protein	-	-	-	-	-	-	chr2:2370528-2374014	969	128	18.5654	2.91194	18.5654	2.91194	2.67256	4.89238e-17	3.74862e-16	UP
23555292	FGSG_08276	hypothetical protein	-	-	-	-	-	-	chr2:2396052-2398451	890	186	24.9571	6.1931	24.9571	6.1931	2.01072	2.91934e-09	1.28032e-08	UP
23555282	FGSG_08265	hypothetical protein	GO:0003824|GO:0008152|GO:0016787|GO:0005975|GO:0016798|GO:0004553	catalytic activity|metabolic process|hydrolase activity|carbohydrate metabolic process|hydrolase activity, acting on glycosyl bonds|hydrolase activity, hydrolyzing O-glycosyl compounds	-	-	-	-	chr2:2432859-2434207	531	84	26.864	5.04599	26.864	5.04599	2.41246	6.0778e-12	3.36284e-11	UP
23555275	FGSG_08256	hypothetical protein	-	-	-	-	-	-	chr2:2459635-2461034	78	14	3.90119	0.831413	3.90119	0.831413	2.23028	0.000260181	0.000658582	UP
23555273	FGSG_08254	hypothetical protein	-	-	-	-	-	-	chr2:2464123-2465037	305	89	21.9566	7.60755	21.9566	7.60755	1.52915	0.000632902	0.00150508	UP
23555267	FGSG_08248	hypothetical protein	GO:0005623|GO:0032126|GO:0070941	cell|eisosome|eisosome assembly	-	-	-	-	chr2:2477205-2480487	165	21	3.47015	0.524411	3.47015	0.524411	2.72623	5.80623e-09	2.4824e-08	UP
23555259	FGSG_08239	hypothetical protein	-	-	-	-	-	-	chr2:2504210-2505111	108	6	8.23371	0.543122	8.23371	0.543122	3.9222	5.55867e-11	2.84553e-10	UP
23555257	FGSG_08237	hypothetical protein	-	-	-	-	-	-	chr2:2508503-2511397	1691	104	41.4382	3.02608	41.4382	3.02608	3.77544	3.14055e-36	5.59798e-35	UP
23555256	FGSG_08236	hypothetical protein	-	-	-	-	-	-	chr2:2512361-2513523	13	0	0.894751	0	0.894751	0	Inf	0.00242129	0.00521111	UP
23555253	FGSG_08232	hypothetical protein	GO:0043169|GO:0046872|GO:0030145	cation binding|metal ion binding|manganese ion binding	-	-	-	-	chr2:2520648-2521031	427	44	73.2459	8.9619	73.2459	8.9619	3.03087	8.95755e-17	6.76761e-16	UP
23555234	FGSG_08209	hypothetical protein	GO:0003824|GO:0008152|GO:0031177	catalytic activity|metabolic process|phosphopantetheine binding	-	-	-	-	chr2:2579628-2593253	773	104	3.83645	0.612878	3.83645	0.612878	2.6461	7.57244e-16	5.42183e-15	UP
23555233	FGSG_08208	hypothetical protein	GO:0003824|GO:0016491|GO:0016740|GO:0031177	catalytic activity|oxidoreductase activity|transferase activity|phosphopantetheine binding	-	-	-	-	chr2:2594456-2602227	1274	19	10.9482	0.193876	10.9482	0.193876	5.81942	4.75479e-59	1.89349e-57	UP
23555232	FGSG_08207	hypothetical protein	-	-	-	-	-	-	chr2:2603308-2605022	222	55	9.82734	2.89094	9.82734	2.89094	1.76526	9.56925e-05	0.000258722	UP
23555218	FGSG_08191	hypothetical protein	-	-	-	-	-	-	chr2:2644786-2647232	79	8	3.42799	0.412196	3.42799	0.412196	3.05596	9.2963e-07	3.2262e-06	UP
23555207	FGSG_08179	hypothetical protein	GO:0005623|GO:0003700|GO:0005622|GO:0000981|GO:0043169|GO:0043231|GO:0005634|GO:0046872|GO:0008270	cell|transcription factor activity, sequence-specific DNA binding|intracellular|RNA polymerase II transcription factor activity, sequence-specific DNA binding|cation binding|intracellular membrane-bounded organelle|nucleus|metal ion binding|zinc ion binding	-	-	-	-	chr2:2677786-2679785	171	28	5.97862	1.16239	5.97862	1.16239	2.36272	2.80593e-07	1.02864e-06	UP
23555204	FGSG_08176	hypothetical protein	-	-	-	-	-	-	chr2:2684114-2684527	39	4	7.07686	0.861865	7.07686	0.861865	3.03758	0.00057344	0.00137328	UP
23555200	FGSG_08172	hypothetical protein	-	-	-	-	-	-	chr2:2692756-2693450	2330	340	265.531	46.0075	265.531	46.0075	2.52894	1.58047e-17	1.2438e-16	UP
23555199	FGSG_08171	hypothetical protein	GO:0003824|GO:0008152|GO:0006807|GO:0044237|GO:0006139|GO:1901135|GO:0006725|GO:0009116	catalytic activity|metabolic process|nitrogen compound metabolic process|cellular metabolic process|nucleobase-containing compound metabolic process|carbohydrate derivative metabolic process|cellular aromatic compound metabolic process|nucleoside metabolic process	-	-	-	-	chr2:2694074-2695328	241	50	13.2954	3.27523	13.2954	3.27523	2.02125	2.19368e-06	7.32887e-06	UP
23555198	FGSG_08170	hypothetical protein	-	-	-	-	-	-	chr2:2696278-2697594	534	100	30.6933	6.82483	30.6933	6.82483	2.16906	1.19394e-09	5.41775e-09	UP
23555192	FGSG_08164	hypothetical protein	-	-	-	-	-	-	chr2:2711672-2712109	516	113	77.6	20.1782	77.6	20.1782	1.94326	1.37656e-07	5.20339e-07	UP
23555191	FGSG_08163	hypothetical protein	-	-	-	-	-	-	chr2:2712318-2714160	665	14	31.4003	0.784925	31.4003	0.784925	5.32208	4.49573e-42	9.76837e-41	UP
23555190	FGSG_08161	hypothetical protein	-	-	-	-	-	-	chr2:2718319-2719659	58	0	2.84897	0	2.84897	0	Inf	6.42891e-10	2.98437e-09	UP
23555188	FGSG_08159	hypothetical protein	-	-	-	-	-	-	chr2:2722831-2723605	93	28	8.87806	3.17383	8.87806	3.17383	1.48402	0.0198165	0.0358267	UP
23555184	FGSG_08155	hypothetical protein	-	-	-	-	-	-	chr2:2730933-2734879	287	79	5.518	1.8035	5.518	1.8035	1.61334	0.000266531	0.000673511	UP
23555180	FGSG_08151	hypothetical protein	-	-	-	-	-	-	chr2:2742194-2744276	1117	118	39.9439	5.01036	39.9439	5.01036	2.99499	6.25696e-22	6.17758e-21	UP
23555179	FGSG_08150	hypothetical protein	GO:0003824|GO:0008152|GO:0016787|GO:0044237|GO:0006629|GO:0016788|GO:0044255|GO:0006644|GO:0016042|GO:0006796|GO:0052689|GO:0004622|GO:0009395	catalytic activity|metabolic process|hydrolase activity|cellular metabolic process|lipid metabolic process|hydrolase activity, acting on ester bonds|cellular lipid metabolic process|phospholipid metabolic process|lipid catabolic process|phosphate-containing compound metabolic process|carboxylic ester hydrolase activity|lysophospholipase activity|phospholipid catabolic process	K13333	lysophospholipase[3.1.1.5]	fgr00564	Glycerophospholipid metabolism - Fusarium graminearum	chr2:2744485-2746146	41	6	1.62496	0.282345	1.62496	0.282345	2.52488	0.00127928	0.00288657	UP
23555175	FGSG_08146	hypothetical protein	-	-	-	-	-	-	chr2:2755037-2756779	45	10	2.31391	0.61055	2.31391	0.61055	1.92216	0.0197076	0.0356407	UP
23555172	FGSG_08142	hypothetical protein	-	-	-	-	-	-	chr2:2768946-2769479	173	13	21.3398	1.90401	21.3398	1.90401	3.48643	8.70063e-13	5.12356e-12	UP
23555171	FGSG_08141	hypothetical protein	-	-	-	-	-	-	chr2:2771041-2773457	17	2	0.540958	0.0755557	0.540958	0.0755557	2.8399	0.0264707	0.0466321	UP
23555170	FGSG_08140	hypothetical protein	-	-	-	-	-	-	chr2:2774018-2776006	87	11	2.95702	0.443933	2.95702	0.443933	2.73573	2.88668e-06	9.51599e-06	UP
23555168	FGSG_08138	hypothetical protein	GO:0003676	nucleic acid binding	-	-	-	-	chr2:2782840-2784994	2812	1031	92.5667	40.2985	92.5667	40.2985	1.19977	0.00531907	0.010795	UP
23555167	FGSG_08137	chaperone protein hchA	GO:0003824|GO:0016829|GO:0036524	catalytic activity|lyase activity|protein deglycase activity	-	-	-	-	chr2:2785608-2786483	724	6	54.4404	0.535682	54.4404	0.535682	6.66716	1.16757e-51	3.51955e-50	UP
23555164	FGSG_08134	hypothetical protein	GO:0008152|GO:0005623|GO:0009058|GO:0005622|GO:0006807|GO:0044237|GO:0007049|GO:0006139|GO:0006725|GO:0043231|GO:0000278|GO:1902979|GO:0005634|GO:0006260|GO:0006261	metabolic process|cell|biosynthetic process|intracellular|nitrogen compound metabolic process|cellular metabolic process|cell cycle|nucleobase-containing compound metabolic process|cellular aromatic compound metabolic process|intracellular membrane-bounded organelle|mitotic cell cycle|mitotic DNA replication termination|nucleus|DNA replication|DNA-dependent DNA replication	-	-	-	-	chr2:2794772-2795557	475	132	39.8068	13.135	39.8068	13.135	1.5996	7.5953e-05	0.000208189	UP
23555163	FGSG_08133	phosphatidylinositol 3-kinase tor2	GO:0003824|GO:0044877|GO:0016740|GO:0097367|GO:0016772|GO:0000166|GO:0016301|GO:0016773|GO:0004672|GO:0005524|GO:0004674	catalytic activity|macromolecular complex binding|transferase activity|carbohydrate derivative binding|transferase activity, transferring phosphorus-containing groups|nucleotide binding|kinase activity|phosphotransferase activity, alcohol group as acceptor|protein kinase activity|ATP binding|protein serine/threonine kinase activity	K07203	serine/threonine-protein kinase mTOR[2.7.11.1]	fgr04138|fgr04139|fgr04136	Autophagy - yeast - Fusarium graminearum|Mitophagy - yeast - Fusarium graminearum|Autophagy - other - Fusarium graminearum	chr2:2796251-2803750	4722	1102	42.8721	11.8801	42.8721	11.8801	1.85149	4.88393e-09	2.10242e-08	UP
23555139	FGSG_08107	hypothetical protein	-	-	-	-	-	-	chr2:2887382-2888204	28	3	3.21875	0.409474	3.21875	0.409474	2.97465	0.00281319	0.00597302	UP
23555137	FGSG_08105	hypothetical protein	GO:0016020|GO:0016021	membrane|integral component of membrane	-	-	-	-	chr2:2891052-2893247	10	0	0.299969	0	0.299969	0	Inf	0.00894141	0.0173566	UP
23555135	FGSG_08103	hypothetical protein	-	-	-	-	-	-	chr2:2896349-2897293	427	116	29.7634	9.60072	29.7634	9.60072	1.63233	5.97448e-05	0.0001659	UP
23555126	FGSG_08094	hypothetical protein	-	-	-	-	-	-	chr2:2926710-2927619	149	0	11.5195	0	11.5195	0	Inf	8.12631e-22	7.95724e-21	UP
23555110	FGSG_08076	hypothetical protein	GO:0016020|GO:0016021	membrane|integral component of membrane	-	-	-	-	chr2:2963875-2964593	23	3	2.49179	0.385902	2.49179	0.385902	2.69088	0.0153481	0.0285636	UP
23555109	FGSG_08075	hypothetical protein	-	-	-	-	-	-	chr2:2966128-2967513	337	63	22.0657	4.89804	22.0657	4.89804	2.17153	2.19239e-08	8.93083e-08	UP
23555083	FGSG_08048	hypothetical protein	-	-	-	-	-	-	chr2:3029834-3031285	31	1	1.4575	0.0558375	1.4575	0.0558375	4.70612	0.000126105	0.000335239	UP
23555069	FGSG_08034	hypothetical protein	GO:0008152|GO:0005623|GO:0009058|GO:0003700|GO:0005622|GO:0006807|GO:0044237|GO:0000981|GO:0043169|GO:0006139|GO:0006725|GO:0003676|GO:0043231|GO:0005634|GO:0003677|GO:0046872|GO:0016070|GO:0006351|GO:0008270	metabolic process|cell|biosynthetic process|transcription factor activity, sequence-specific DNA binding|intracellular|nitrogen compound metabolic process|cellular metabolic process|RNA polymerase II transcription factor activity, sequence-specific DNA binding|cation binding|nucleobase-containing compound metabolic process|cellular aromatic compound metabolic process|nucleic acid binding|intracel…	-	-	-	-	chr2:3056908-3058981	96	18	3.20826	0.714271	3.20826	0.714271	2.16725	0.000167219	0.000435302	UP
23555066	FGSG_08031	hypothetical protein	-	-	-	-	-	-	chr2:3064058-3067650	1056	319	22.6207	8.11378	22.6207	8.11378	1.47919	0.000116438	0.000311556	UP
23555058	FGSG_08022	hypothetical protein	GO:0003824|GO:0016787|GO:0043169|GO:0008233|GO:0046872	catalytic activity|hydrolase activity|cation binding|peptidase activity|metal ion binding	-	-	-	-	chr2:3093928-3095117	12	0	0.697047	0	0.697047	0	Inf	0.00464266	0.0095081	UP
23555049	FGSG_08012	proteinase T precursor	GO:0003824|GO:0016787|GO:0008233|GO:0008236|GO:0004252	catalytic activity|hydrolase activity|peptidase activity|serine-type peptidase activity|serine-type endopeptidase activity	-	-	-	-	chr2:3125816-3127168	1241	62	69.6884	4.13401	69.6884	4.13401	4.0753	5.02488e-38	9.63466e-37	UP
23555042	FGSG_08004	hypothetical protein	-	-	-	-	-	-	chr2:3152444-3154789	606	12	18.6616	0.438789	18.6616	0.438789	5.4104	5.65911e-41	1.18841e-39	UP
23555020	FGSG_07980	hypothetical protein	GO:0003824|GO:0016740|GO:0016746|GO:0016755|GO:0003839	catalytic activity|transferase activity|transferase activity, transferring acyl groups|transferase activity, transferring amino-acyl groups|gamma-glutamylcyclotransferase activity	-	-	-	-	chr2:3232148-3233436	296	47	16.7073	3.14996	16.7073	3.14996	2.40708	1.2542e-09	5.6739e-09	UP
23555014	FGSG_07973	hypothetical protein	GO:0016020|GO:0016021	membrane|integral component of membrane	-	-	-	-	chr2:3250387-3252243	230	47	8.76742	2.12731	8.76742	2.12731	2.04312	2.14275e-06	7.16678e-06	UP
23555010	FGSG_07968	hypothetical protein	-	-	-	-	-	-	chr4:5032548-5034085	112	15	6.45445	1.02642	6.45445	1.02642	2.65267	6.18719e-07	2.18998e-06	UP
23555003	FGSG_07961	hypothetical protein	-	-	-	-	-	-	chr4:5015205-5015684	475	131	65.1837	21.3456	65.1837	21.3456	1.61057	5.86934e-05	0.000163171	UP
23555001	FGSG_07959	hypothetical protein	-	-	-	-	-	-	chr4:5010052-5010921	464	170	35.1306	15.2829	35.1306	15.2829	1.20081	0.0146546	0.02741	UP
23555000	FGSG_07958	hypothetical protein	GO:0003824|GO:0008152|GO:0016787|GO:0006807|GO:0044237|GO:0043169|GO:0008233|GO:0030163|GO:0006508|GO:0046872|GO:0036459|GO:0051603|GO:0008234|GO:0006464|GO:0016579|GO:0008270|GO:0006511	catalytic activity|metabolic process|hydrolase activity|nitrogen compound metabolic process|cellular metabolic process|cation binding|peptidase activity|protein catabolic process|proteolysis|metal ion binding|thiol-dependent ubiquitinyl hydrolase activity|proteolysis involved in cellular protein catabolic process|cysteine-type peptidase activity|cellular protein modification process|protein deubi…	-	-	-	-	chr4:5006766-5008636	2061	252	87.8691	12.757	87.8691	12.757	2.78406	3.35544e-21	3.17593e-20	UP
23554995	FGSG_07952	hypothetical protein	GO:0043169|GO:0003676|GO:0046872|GO:0008270	cation binding|nucleic acid binding|metal ion binding|zinc ion binding	-	-	-	-	chr4:4991662-4992088	470	91	85.9968	19.7705	85.9968	19.7705	2.12094	7.88967e-09	3.32069e-08	UP
23554994	FGSG_07951	hypothetical protein	GO:0005623|GO:0005622|GO:0000776|GO:0007049|GO:0007059|GO:0008608|GO:0043231|GO:0000228|GO:0005634|GO:0005856|GO:0005694|GO:0000777|GO:0005819|GO:0042729|GO:0000775|GO:0072686	cell|intracellular|kinetochore|cell cycle|chromosome segregation|attachment of spindle microtubules to kinetochore|intracellular membrane-bounded organelle|nuclear chromosome|nucleus|cytoskeleton|chromosome|condensed chromosome kinetochore|spindle|DASH complex|chromosome, centromeric region|mitotic spindle	K02307	DASH complex subunit DAM1[-]	fgr04111	Cell cycle - yeast - Fusarium graminearum	chr4:4990724-4991847	1031	280	66.9082	21.576	66.9082	21.576	1.63276	7.04989e-06	2.2272e-05	UP
23554992	FGSG_07949	hypothetical protein	GO:0003824	catalytic activity	-	-	-	-	chr4:4986684-4987641	1418	539	149.207	67.3429	149.207	67.3429	1.14771	0.0133639	0.0251898	UP
23554990	FGSG_07947	hypothetical protein	-	-	-	-	-	-	chr4:4982466-4984577	525	199	16.3739	7.36948	16.3739	7.36948	1.15176	0.0227601	0.0406852	UP
23554976	FGSG_07932	hypothetical protein	-	-	-	-	-	-	chr4:4907289-4908544	140	12	7.34218	0.74727	7.34218	0.74727	3.29651	1.71903e-10	8.40939e-10	UP
23554968	FGSG_07924	hypothetical protein	GO:0005623|GO:0003700|GO:0005622|GO:0000981|GO:0043169|GO:0043231|GO:0005634|GO:0046872|GO:0008270	cell|transcription factor activity, sequence-specific DNA binding|intracellular|RNA polymerase II transcription factor activity, sequence-specific DNA binding|cation binding|intracellular membrane-bounded organelle|nucleus|metal ion binding|zinc ion binding	-	-	-	-	chr4:4874068-4876345	1320	433	38.9553	15.173	38.9553	15.173	1.36031	0.000668259	0.00158159	UP
23554966	FGSG_07922	hypothetical protein	-	-	-	-	-	-	chr4:4867069-4867746	12	0	1.58725	0	1.58725	0	Inf	0.00464266	0.0095081	UP
23554965	FGSG_07921	hypothetical protein	-	-	-	-	-	-	chr4:4865162-4865858	100	14	9.45048	1.57098	9.45048	1.57098	2.58872	4.0581e-06	1.31841e-05	UP
23554962	FGSG_07918	hypothetical protein	GO:0003824|GO:0016787|GO:0016788|GO:0052689|GO:0004064	catalytic activity|hydrolase activity|hydrolase activity, acting on ester bonds|carboxylic ester hydrolase activity|arylesterase activity	-	-	-	-	chr4:4860378-4861923	876	70	49.4447	4.69144	49.4447	4.69144	3.39771	7.19154e-26	8.4698e-25	UP
23554961	FGSG_07917	hypothetical protein	GO:0016020|GO:0016021|GO:0055085	membrane|integral component of membrane|transmembrane transport	-	-	-	-	chr4:4858421-4860204	453	87	17.7191	4.04068	17.7191	4.04068	2.13264	6.4285e-09	2.73177e-08	UP
23554954	FGSG_07909	hypothetical protein	GO:0008152|GO:0005623|GO:0009058|GO:0005622|GO:0006807|GO:0044237|GO:0006139|GO:0006725|GO:0003676|GO:0043231|GO:0005634|GO:0003677|GO:0010468|GO:0016070|GO:0006351|GO:0006355	metabolic process|cell|biosynthetic process|intracellular|nitrogen compound metabolic process|cellular metabolic process|nucleobase-containing compound metabolic process|cellular aromatic compound metabolic process|nucleic acid binding|intracellular membrane-bounded organelle|nucleus|DNA binding|regulation of gene expression|RNA metabolic process|transcription, DNA-templated|regulation of transcr…	-	-	-	-	chr4:4834828-4837855	283	75	8.25195	2.5967	8.25195	2.5967	1.66806	0.000121187	0.000323248	UP
23554948	FGSG_07903	hypothetical protein	-	-	-	-	-	-	chr4:4818659-4820204	138	7	7.59403	0.457381	7.59403	0.457381	4.0534	2.34453e-13	1.43087e-12	UP
23554945	FGSG_07898	hypothetical protein	-	-	K01899	succinyl-CoA synthetase alpha subunit[6.2.1.5]	fgr01100|fgr01110|fgr01130|fgr01200|fgr00020|fgr00640	Metabolic pathways - Fusarium graminearum|Biosynthesis of secondary metabolites - Fusarium graminearum|Biosynthesis of antibiotics - Fusarium graminearum|Carbon metabolism - Fusarium graminearum|Citrate cycle (TCA cycle) - Fusarium graminearum|Propanoate metabolism - Fusarium graminearum	chr4:4806607-4807799	129	38	8.82369	3.08631	8.82369	3.08631	1.5155	0.00736243	0.014567	UP
23554943	FGSG_07896	hypothetical protein	GO:0003824|GO:0016740|GO:0016746|GO:0016747	catalytic activity|transferase activity|transferase activity, transferring acyl groups|transferase activity, transferring acyl groups other than amino-acyl groups	-	-	-	-	chr4:4801071-4802535	1866	435	83.8997	23.2236	83.8997	23.2236	1.85308	1.64502e-08	6.76823e-08	UP
23554939	FGSG_07892	hypothetical protein	GO:0003824|GO:0016020|GO:0008152|GO:0016787|GO:0005975|GO:0016798|GO:0016021|GO:0004553|GO:0016052|GO:0000272|GO:0008810	catalytic activity|membrane|metabolic process|hydrolase activity|carbohydrate metabolic process|hydrolase activity, acting on glycosyl bonds|integral component of membrane|hydrolase activity, hydrolyzing O-glycosyl compounds|carbohydrate catabolic process|polysaccharide catabolic process|cellulase activity	-	-	-	-	chr4:4791430-4792995	3494	671	170.734	38.9323	170.734	38.9323	2.13271	1.75028e-12	1.00776e-11	UP
23554938	FGSG_07891	hypothetical protein	-	-	-	-	-	-	chr4:4787640-4790245	7779	1503	207.031	47.4965	207.031	47.4965	2.12395	9.17017e-13	5.39206e-12	UP
23554936	FGSG_07889	hypothetical protein	-	-	-	-	-	-	chr4:4781997-4782870	186	50	14.9049	4.75745	14.9049	4.75745	1.64752	0.000735491	0.0017321	UP
23554927	FGSG_07880	hypothetical protein	GO:0003824|GO:0008152|GO:0009058|GO:0006807|GO:0016740|GO:0044237|GO:0006520|GO:0006790|GO:0043169|GO:0008168|GO:0008652|GO:0046872|GO:0019752|GO:0006555|GO:0003871|GO:0009086|GO:0008270	catalytic activity|metabolic process|biosynthetic process|nitrogen compound metabolic process|transferase activity|cellular metabolic process|cellular amino acid metabolic process|sulfur compound metabolic process|cation binding|methyltransferase activity|cellular amino acid biosynthetic process|metal ion binding|carboxylic acid metabolic process|methionine metabolic process|5-methyltetrahydropte…	-	-	-	-	chr4:4762836-4764096	49	6	2.65649	0.38622	2.65649	0.38622	2.78203	0.000296643	0.000744861	UP
23554925	FGSG_07877	hypothetical protein	GO:0005623|GO:0032126|GO:0070941	cell|eisosome|eisosome assembly	-	-	-	-	chr4:4751043-4755760	1521	300	22.4436	5.25623	22.4436	5.25623	2.0942	5.03879e-11	2.58831e-10	UP
23554914	FGSG_07866	hypothetical protein	GO:0003824|GO:0016787|GO:0043169|GO:0008233|GO:0046872|GO:0008237|GO:0008270|GO:0004181	catalytic activity|hydrolase activity|cation binding|peptidase activity|metal ion binding|metallopeptidase activity|zinc ion binding|metallocarboxypeptidase activity	-	-	-	-	chr4:4731309-4732631	3800	105	189.195	6.20736	189.195	6.20736	4.92975	1.35217e-63	6.49205e-62	UP
23554903	FGSG_07855	hypothetical protein	GO:0003824|GO:0016740|GO:0097367|GO:0016772|GO:0000166|GO:0016301|GO:0016773|GO:0004672|GO:0005524	catalytic activity|transferase activity|carbohydrate derivative binding|transferase activity, transferring phosphorus-containing groups|nucleotide binding|kinase activity|phosphotransferase activity, alcohol group as acceptor|protein kinase activity|ATP binding	K02214	cell division control protein 7[2.7.11.1]	fgr04111|fgr04113	Cell cycle - yeast - Fusarium graminearum|Meiosis - yeast - Fusarium graminearum	chr4:4698829-4700376	745	136	32.9128	7.13408	32.9128	7.13408	2.20585	6.57014e-11	3.3318e-10	UP
23554902	FGSG_07854	hypothetical protein	GO:0005623|GO:0005622|GO:0051301|GO:0007049|GO:0007059|GO:0043231|GO:0007076|GO:0051276|GO:0000278|GO:0005634|GO:0000070	cell|intracellular|cell division|cell cycle|chromosome segregation|intracellular membrane-bounded organelle|mitotic chromosome condensation|chromosome organization|mitotic cell cycle|nucleus|mitotic sister chromatid segregation	K06677	condensin complex subunit 1[-]	fgr04111	Cell cycle - yeast - Fusarium graminearum	chr4:4694436-4698245	4114	1002	73.9799	21.3948	73.9799	21.3948	1.78987	2.81863e-08	1.13422e-07	UP
23554900	FGSG_07852	hypothetical protein	-	-	-	-	-	-	chr4:4688437-4689396	243	11	17.6088	0.946471	17.6088	0.946471	4.21759	9.07606e-20	8.02887e-19	UP
23554894	FGSG_07845	hypothetical protein	-	-	K04708	3-dehydrosphinganine reductase[1.1.1.102]	fgr01100|fgr00600	Metabolic pathways - Fusarium graminearum|Sphingolipid metabolism - Fusarium graminearum	chr4:4666492-4668027	400	71	23.9309	5.04367	23.9309	5.04367	2.24633	2.12148e-09	9.40801e-09	UP
23554887	FGSG_07838	hypothetical protein	GO:0003824|GO:0016491|GO:0048037|GO:0016614|GO:0050662|GO:0000166|GO:0050660	catalytic activity|oxidoreductase activity|cofactor binding|oxidoreductase activity, acting on CH-OH group of donors|coenzyme binding|nucleotide binding|flavin adenine dinucleotide binding	-	-	-	-	chr4:4648997-4650852	806	198	31.175	9.09343	31.175	9.09343	1.7775	6.41007e-07	2.26348e-06	UP
23554882	FGSG_07833	hypothetical protein	GO:0003824|GO:0008152	catalytic activity|metabolic process	-	-	-	-	chr4:4630409-4632400	389	99	13.4506	4.06461	13.4506	4.06461	1.72648	1.79369e-05	5.34338e-05	UP
23554881	FGSG_07832	hypothetical protein	GO:0016020|GO:0016021	membrane|integral component of membrane	-	-	-	-	chr4:4629073-4629894	541	201	43.3523	19.1251	43.3523	19.1251	1.18065	0.0163706	0.030249	UP
23554873	FGSG_07824	hypothetical protein	-	-	-	-	-	-	chr4:4610975-4611677	788	286	81.9991	35.3378	81.9991	35.3378	1.21439	0.00812318	0.0159267	UP
23554865	FGSG_07816	hypothetical protein	-	-	K08803	death-associated protein kinase[2.7.11.1]	-	-	chr4:4581751-4584121	299	95	10.0383	3.78707	10.0383	3.78707	1.40636	0.00305879	0.00646795	UP
23554831	FGSG_07778	hypothetical protein	-	-	-	-	-	-	chr4:4470051-4471478	259	30	11.947	1.64314	11.947	1.64314	2.86212	2.87459e-12	1.633e-11	UP
23554826	FGSG_07773	hypothetical protein	GO:0016020|GO:0016021	membrane|integral component of membrane	-	-	-	-	chr4:4445661-4448550	17	0	0.420339	0	0.420339	0	Inf	0.00250381	0.0053746	UP
23554814	FGSG_07761	hypothetical protein	-	-	-	-	-	-	chr4:4414926-4415752	13	0	1.36567	0	1.36567	0	Inf	0.00242129	0.00521111	UP
23554795	FGSG_07741	hypothetical protein	GO:0005576|GO:0009405	extracellular region|pathogenesis	-	-	-	-	chr4:4356726-4357526	79	1	7.03202	0.105714	7.03202	0.105714	6.0557	1.7453e-11	9.31064e-11	UP
23554786	FGSG_07729	hypothetical protein	-	-	-	-	-	-	chr4:4319048-4320547	27	0	1.20987	0	1.20987	0	Inf	2.59951e-05	7.6125e-05	UP
23554785	FGSG_07728	hypothetical protein	-	-	-	-	-	-	chr4:4308947-4309641	108	3	11.0809	0.365465	11.0809	0.365465	4.9222	2.87136e-13	1.74613e-12	UP
23554784	FGSG_07726	hypothetical protein	-	-	-	-	-	-	chr4:4302758-4304946	2374	314	78.6199	12.3473	78.6199	12.3473	2.6707	9.74786e-20	8.60399e-19	UP
23554767	FGSG_07708	hypothetical protein	-	-	-	-	-	-	chr4:4249962-4250885	65	8	4.63368	0.677179	4.63368	0.677179	2.77455	4.05448e-05	0.000115661	UP
23554764	FGSG_07704	hypothetical protein	-	-	-	-	-	-	chr4:4239712-4240599	1106	45	82.0406	3.96351	82.0406	3.96351	4.37149	1.15774e-40	2.41e-39	UP
23554754	FGSG_07691	hypothetical protein	-	-	-	-	-	-	chr4:4206603-4208414	11	0	0.444787	0	0.444787	0	Inf	0.00464266	0.0095081	UP
23554751	FGSG_07688	hypothetical protein	-	-	-	-	-	-	chr4:4197567-4199407	964	155	34.4913	6.58499	34.4913	6.58499	2.38898	1.22836e-13	7.64162e-13	UP
23554750	FGSG_07687	hypothetical protein	-	-	-	-	-	-	chr4:4194739-4197256	68	20	2.09697	0.732317	2.09697	0.732317	1.51777	0.0285292	0.0498602	UP
23554748	FGSG_07685	hypothetical protein	GO:0003824|GO:0016020|GO:0016491|GO:0048037|GO:0004497|GO:0016705|GO:0050662|GO:0000166|GO:0016021|GO:0050661|GO:0016709|GO:0050660|GO:0004499	catalytic activity|membrane|oxidoreductase activity|cofactor binding|monooxygenase activity|oxidoreductase activity, acting on paired donors, with incorporation or reduction of molecular oxygen|coenzyme binding|nucleotide binding|integral component of membrane|NADP binding|oxidoreductase activity, acting on paired donors, with incorporation or reduction of molecular oxygen, NAD(P)H as one donor, …	K00485	dimethylaniline monooxygenase (N-oxide forming)[1.14.13.8]	-	-	chr4:4189876-4191869	413	38	13.9724	1.52651	13.9724	1.52651	3.19427	5.08663e-18	4.1062e-17	UP
23554745	FGSG_07682	hypothetical protein	-	-	-	-	-	-	chr4:4184896-4186529	14	1	0.639065	0.0542123	0.639065	0.0542123	3.55927	0.0267805	0.0470317	UP
23554744	FGSG_07680	hypothetical protein	-	-	-	-	-	-	chr4:4177899-4178499	23	0	2.75958	0	2.75958	0	Inf	0.000142819	0.000375563	UP
23554739	FGSG_07673	hypothetical protein	-	-	-	-	-	-	chr4:4161448-4162075	2441	188	306.263	28.0076	306.263	28.0076	3.45088	5.97138e-33	9.33086e-32	UP
23554738	FGSG_07672	hypothetical protein	GO:0016020|GO:0016021	membrane|integral component of membrane	-	-	-	-	chr4:4158642-4160033	2771	275	131.124	15.4515	131.124	15.4515	3.08512	5.48118e-27	6.77016e-26	UP
23554736	FGSG_07670	hypothetical protein	-	-	-	-	-	-	chr4:4152000-4152827	188	17	15.8763	1.70461	15.8763	1.70461	3.21936	2.32474e-12	1.32761e-11	UP
23554735	FGSG_07669	hypothetical protein	GO:0016020|GO:0005215|GO:0022857|GO:0016021|GO:0015075|GO:0015171	membrane|transporter activity|transmembrane transporter activity|integral component of membrane|ion transmembrane transporter activity|amino acid transmembrane transporter activity	-	-	-	-	chr4:4149632-4151370	418	64	16.8093	3.05592	16.8093	3.05592	2.45958	2.26588e-11	1.19857e-10	UP
23554734	FGSG_07668	hypothetical protein	GO:0003824|GO:0016787|GO:0043169|GO:0008233|GO:0046872|GO:0008237|GO:0008270|GO:0004181	catalytic activity|hydrolase activity|cation binding|peptidase activity|metal ion binding|metallopeptidase activity|zinc ion binding|metallocarboxypeptidase activity	-	-	-	-	chr4:4147803-4149471	50	4	2.0406	0.193839	2.0406	0.193839	3.39606	1.43018e-05	4.33642e-05	UP
23554729	FGSG_07663	hypothetical protein	GO:0016020|GO:0016021	membrane|integral component of membrane	-	-	-	-	chr4:4129716-4131091	151	10	8.10622	0.63742	8.10622	0.63742	3.66871	7.7041e-13	4.55475e-12	UP
23554727	FGSG_07661	hypothetical protein	GO:0003824|GO:0016491|GO:0048037|GO:0016614|GO:0050662|GO:0000166|GO:0050660	catalytic activity|oxidoreductase activity|cofactor binding|oxidoreductase activity, acting on CH-OH group of donors|coenzyme binding|nucleotide binding|flavin adenine dinucleotide binding	-	-	-	-	chr4:4125856-4127410	12	0	0.524868	0	0.524868	0	Inf	0.00464266	0.0095081	UP
23554723	FGSG_07657	hypothetical protein	-	-	-	-	-	-	chr4:4117129-4118541	529	174	25.4716	9.94812	25.4716	9.94812	1.35639	0.00196296	0.00430441	UP
23554715	FGSG_07648	hypothetical protein	-	-	-	-	-	-	chr4:4093620-4095292	94	25	4.29983	1.35786	4.29983	1.35786	1.66295	0.00731311	0.0144815	UP
23554714	FGSG_07647	hypothetical protein	-	-	-	-	-	-	chr4:4091354-4091781	65	0	11.2376	0	11.2376	0	Inf	3.48054e-11	1.81052e-10	UP
23554700	FGSG_07633	hypothetical protein	GO:0016020|GO:0016021	membrane|integral component of membrane	-	-	-	-	chr4:4061476-4062651	64	1	3.9143	0.0726354	3.9143	0.0726354	5.75194	4.14685e-10	1.96406e-09	UP
23554696	FGSG_07629	hypothetical protein	-	-	-	-	-	-	chr4:4051214-4052050	225	10	17.7069	0.934425	17.7069	0.934425	4.24409	3.44075e-19	2.92427e-18	UP
23554695	FGSG_07628	hypothetical protein	GO:0048037|GO:0050662|GO:0000166|GO:0050660|GO:0071949	cofactor binding|coenzyme binding|nucleotide binding|flavin adenine dinucleotide binding|FAD binding	K00480	salicylate hydroxylase[1.14.13.1]	fgr01100	Metabolic pathways - Fusarium graminearum	chr4:4049209-4050641	76	11	3.88973	0.668487	3.88973	0.668487	2.5407	4.68616e-05	0.000132129	UP
23554694	FGSG_07627	hypothetical protein	-	-	-	-	-	-	chr4:4047212-4048433	75	8	4.39134	0.55619	4.39134	0.55619	2.98101	2.61601e-06	8.65968e-06	UP
23554676	FGSG_07608	hypothetical protein	GO:0003824|GO:0016787	catalytic activity|hydrolase activity	K03787	5'-nucleotidase[3.1.3.5]	fgr01100|fgr01110|fgr00240|fgr00760	Metabolic pathways - Fusarium graminearum|Biosynthesis of secondary metabolites - Fusarium graminearum|Pyrimidine metabolism - Fusarium graminearum|Nicotinate and nicotinamide metabolism - Fusarium graminearum	chr4:4000569-4001748	2064	33	141.62	2.68857	141.62	2.68857	5.71904	1.00347e-67	5.26355e-66	UP
23554671	FGSG_07602	hypothetical protein	-	-	-	-	-	-	chr4:3985856-3986495	1128	209	128.995	28.3793	128.995	28.3793	2.18441	1.41535e-11	7.60155e-11	UP
23554669	FGSG_07600	hypothetical protein	GO:0003824|GO:0016740|GO:0016746|GO:0016747|GO:0016407|GO:0008080	catalytic activity|transferase activity|transferase activity, transferring acyl groups|transferase activity, transferring acyl groups other than amino-acyl groups|acetyltransferase activity|N-acetyltransferase activity	-	-	-	-	chr4:3977109-3977619	131	9	18.6774	1.52368	18.6774	1.52368	3.61565	2.79492e-11	1.46755e-10	UP
23554668	FGSG_07599	hypothetical protein	-	-	-	-	-	-	chr4:3976092-3977062	44	5	3.2311	0.435992	3.2311	0.435992	2.88965	0.000273436	0.000689642	UP
23554661	FGSG_07592	hypothetical protein	GO:0003824|GO:0016740|GO:0016746|GO:0016747|GO:0016407|GO:0008080	catalytic activity|transferase activity|transferase activity, transferring acyl groups|transferase activity, transferring acyl groups other than amino-acyl groups|acetyltransferase activity|N-acetyltransferase activity	-	-	-	-	chr4:3957757-3958296	177	37	21.5907	5.35904	21.5907	5.35904	2.01036	1.57832e-05	4.73791e-05	UP
23554649	FGSG_07579	hypothetical protein	-	-	-	-	-	-	chr4:3923088-3923789	30	5	4.33362	0.857643	4.33362	0.857643	2.33712	0.0173117	0.0315763	UP
23554645	FGSG_07575	hypothetical protein	-	-	-	-	-	-	chr4:3911660-3914003	69	6	2.23124	0.230367	2.23124	0.230367	3.27584	1.11751e-06	3.84684e-06	UP
23554644	FGSG_07574	hypothetical protein	-	-	-	-	-	-	chr4:3909846-3911508	425	28	18.0494	1.41195	18.0494	1.41195	3.67619	2.24724e-22	2.25235e-21	UP
23554642	FGSG_07572	hypothetical protein	GO:0016020|GO:0016021	membrane|integral component of membrane	-	-	-	-	chr4:3907381-3907791	232	11	37.182	2.09329	37.182	2.09329	4.15076	8.76714e-19	7.33594e-18	UP
23554637	FGSG_07567	hypothetical protein	GO:0016020|GO:0016021|GO:0055085	membrane|integral component of membrane|transmembrane transport	-	-	-	-	chr4:3894277-3896147	901	162	33.2486	7.09829	33.2486	7.09829	2.22775	1.27782e-11	6.88148e-11	UP
23554636	FGSG_07566	hypothetical protein	-	-	K00894	ethanolamine kinase[2.7.1.82]	fgr01100|fgr00564	Metabolic pathways - Fusarium graminearum|Glycerophospholipid metabolism - Fusarium graminearum	chr4:3892081-3893723	288	26	17.7626	1.90407	17.7626	1.90407	3.22169	1.69086e-15	1.18013e-14	UP
23554635	FGSG_07565	hypothetical protein	-	-	-	-	-	-	chr4:3889496-3891172	133	4	5.85214	0.208989	5.85214	0.208989	4.80746	3.72642e-15	2.56181e-14	UP
23554627	FGSG_07556	hypothetical protein	-	-	-	-	-	-	chr4:3867767-3869076	90	17	5.22779	1.17249	5.22779	1.17249	2.15663	0.000177466	0.000459868	UP
23554624	FGSG_07553	hypothetical protein	-	-	-	-	-	-	chr4:3856905-3859859	1988	636	44.3144	16.8336	44.3144	16.8336	1.39643	0.000266047	0.00067243	UP
23554621	FGSG_07550	hypothetical protein	GO:0016020|GO:0016021|GO:0055085	membrane|integral component of membrane|transmembrane transport	-	-	-	-	chr4:3848567-3850222	205	28	8.41327	1.36445	8.41327	1.36445	2.62435	2.06362e-09	9.15821e-09	UP
23554620	FGSG_07549	hypothetical protein	GO:0008152|GO:0006807|GO:0044237|GO:0097367|GO:0006950|GO:0000166|GO:0006139|GO:0006725|GO:0003676|GO:0006974|GO:0003677|GO:0003690|GO:0006281|GO:0005524|GO:0006298|GO:0030983	metabolic process|nitrogen compound metabolic process|cellular metabolic process|carbohydrate derivative binding|response to stress|nucleotide binding|nucleobase-containing compound metabolic process|cellular aromatic compound metabolic process|nucleic acid binding|cellular response to DNA damage stimulus|DNA binding|double-stranded DNA binding|DNA repair|ATP binding|mismatch repair|mismatched DN…	K08737	DNA mismatch repair protein MSH6[-]	fgr03430	Mismatch repair - Fusarium graminearum	chr4:3843505-3847293	2023	189	36.679	4.06887	36.679	4.06887	3.17225	2.37155e-27	2.9693e-26	UP
23554618	FGSG_07546	hypothetical protein	GO:0003676|GO:0003677	nucleic acid binding|DNA binding	-	-	-	-	chr4:3830721-3831761	272	42	18.4327	3.37954	18.4327	3.37954	2.44737	1.36824e-09	6.16406e-09	UP
23554617	FGSG_07545	hypothetical protein	-	-	-	-	-	-	chr4:3827183-3828868	752	160	31.0364	7.84088	31.0364	7.84088	1.98487	1.10456e-08	4.59219e-08	UP
23554614	FGSG_07542	hypothetical protein	GO:0003824|GO:0008152|GO:0016787|GO:0005975|GO:0016798|GO:0004553|GO:0046556|GO:0046373	catalytic activity|metabolic process|hydrolase activity|carbohydrate metabolic process|hydrolase activity, acting on glycosyl bonds|hydrolase activity, hydrolyzing O-glycosyl compounds|alpha-L-arabinofuranosidase activity|L-arabinose metabolic process	K01209	alpha-N-arabinofuranosidase[3.2.1.55]	fgr00520	Amino sugar and nucleotide sugar metabolism - Fusarium graminearum	chr4:3818999-3820831	133	42	5.7598	2.15971	5.7598	2.15971	1.41518	0.0170809	0.0314055	UP
23554610	FGSG_07538	hypothetical protein	GO:0003824|GO:0016787|GO:0008233|GO:0004177	catalytic activity|hydrolase activity|peptidase activity|aminopeptidase activity	-	-	-	-	chr4:3803799-3805575	1022	242	37.8835	10.6514	37.8835	10.6514	1.83053	1.109e-07	4.22016e-07	UP
23554586	FGSG_07514	hypothetical protein	-	-	-	-	-	-	chr4:3732610-3734162	759	202	33.1973	10.4907	33.1973	10.4907	1.66196	7.44997e-06	2.34612e-05	UP
23554585	FGSG_07513	hypothetical protein	-	-	-	-	-	-	chr4:3730928-3731453	153	45	24.168	8.44028	24.168	8.44028	1.51773	0.00496166	0.0101214	UP
23554576	FGSG_07503	hypothetical protein	-	-	-	-	-	-	chr4:3709070-3710208	178	9	13.4305	0.806348	13.4305	0.806348	4.05797	5.45221e-16	3.93929e-15	UP
23554575	FGSG_07502	hypothetical protein	GO:0016020|GO:0016021	membrane|integral component of membrane	-	-	-	-	chr4:3706699-3708306	109	3	5.02789	0.164306	5.02789	0.164306	4.9355	1.96093e-13	1.20103e-12	UP
23554574	FGSG_07501	hypothetical protein	-	-	-	-	-	-	chr4:3705339-3706366	82	15	6.76855	1.47017	6.76855	1.47017	2.20286	0.000192791	0.000497522	UP
23554573	FGSG_07500	hypothetical protein	GO:0003824|GO:0008152|GO:0016491|GO:0006807|GO:0044237|GO:0043169|GO:0042128|GO:0046872|GO:0030151	catalytic activity|metabolic process|oxidoreductase activity|nitrogen compound metabolic process|cellular metabolic process|cation binding|nitrate assimilation|metal ion binding|molybdenum ion binding	K00387	sulfite oxidase[1.8.3.1]	fgr01100|fgr00920	Metabolic pathways - Fusarium graminearum|Sulfur metabolism - Fusarium graminearum	chr4:3701725-3703620	657	40	22.8251	1.65006	22.8251	1.65006	3.79003	5.58743e-28	7.17686e-27	UP
23554570	FGSG_07497	hypothetical protein	-	-	-	-	-	-	chr4:3689973-3692993	555	69	13.8006	2.03725	13.8006	2.03725	2.76003	1.20402e-15	8.49811e-15	UP
23554569	FGSG_07496	hypothetical protein	-	-	-	-	-	-	chr4:3685992-3688483	123	28	4.0734	1.10103	4.0734	1.10103	1.88738	0.000368005	0.00091004	UP
23554568	FGSG_07495	uric acid-xanthine permease	GO:0016020|GO:0005215|GO:0022857|GO:0016021	membrane|transporter activity|transmembrane transporter activity|integral component of membrane	-	-	-	-	chr4:3683359-3685693	5359	267	154.687	9.15109	154.687	9.15109	4.07927	9.77402e-49	2.66925e-47	UP
23554567	FGSG_07494	hypothetical protein	-	-	-	-	-	-	chr4:3677012-3678309	1167	62	61.7431	3.89494	61.7431	3.89494	3.9866	3.74067e-36	6.64778e-35	UP
23554566	FGSG_07493	hypothetical protein	GO:0003824|GO:0005623|GO:0004871|GO:0005622|GO:0016740|GO:0016772|GO:0000155|GO:0016301|GO:0016773|GO:0004672	catalytic activity|cell|signal transducer activity|intracellular|transferase activity|transferase activity, transferring phosphorus-containing groups|phosphorelay sensor kinase activity|kinase activity|phosphotransferase activity, alcohol group as acceptor|protein kinase activity	-	-	-	-	chr4:3672018-3675865	1207	151	21.3551	3.1722	21.3551	3.1722	2.75102	5.89294e-19	4.95531e-18	UP
23554564	FGSG_07491	hypothetical protein	GO:0003824|GO:0008152|GO:0016787|GO:0006629|GO:0016788|GO:0042578|GO:0008081	catalytic activity|metabolic process|hydrolase activity|lipid metabolic process|hydrolase activity, acting on ester bonds|phosphoric ester hydrolase activity|phosphoric diester hydrolase activity	K01126	glycerophosphoryl diester phosphodiesterase[3.1.4.46]	fgr00564	Glycerophospholipid metabolism - Fusarium graminearum	chr4:3668274-3669652	81	20	3.86909	1.13432	3.86909	1.13432	1.77017	0.00483422	0.00988002	UP
23554560	FGSG_07485	hypothetical protein	GO:0016020|GO:0016021	membrane|integral component of membrane	-	-	-	-	chr4:3656247-3656919	770	229	82.0709	28.9818	82.0709	28.9818	1.50172	0.000123256	0.000328397	UP
23554553	FGSG_07477	GTP cyclohydrolase II	-	-	-	-	-	-	chr4:3629928-3632616	1364	183	54.9184	8.74872	54.9184	8.74872	2.65014	5.61208e-18	4.52424e-17	UP
23554552	FGSG_07476	hypothetical protein	GO:0008152|GO:0005623|GO:0009058|GO:0005622|GO:0006807|GO:0044237|GO:0043169|GO:0006139|GO:0006725|GO:0043231|GO:0005634|GO:0046872|GO:0010468|GO:0016070|GO:0006351|GO:0006355	metabolic process|cell|biosynthetic process|intracellular|nitrogen compound metabolic process|cellular metabolic process|cation binding|nucleobase-containing compound metabolic process|cellular aromatic compound metabolic process|intracellular membrane-bounded organelle|nucleus|metal ion binding|regulation of gene expression|RNA metabolic process|transcription, DNA-templated|regulation of transcr…	-	-	-	-	chr4:3627807-3628574	1691	235	192.045	31.6896	192.045	31.6896	2.59936	7.06607e-18	5.67334e-17	UP
23554547	FGSG_07471	inosine triphosphate pyrophosphatase	GO:0003824|GO:0008152|GO:0005623|GO:0005622|GO:0016787|GO:0006807|GO:0044237|GO:0043169|GO:0005737|GO:0000166|GO:0006139|GO:0006725|GO:0043231|GO:0016817|GO:0019439|GO:0005634|GO:0006796|GO:0046872|GO:0016818|GO:0009143|GO:0009117|GO:0016462|GO:0009204|GO:0047429|GO:0035529	catalytic activity|metabolic process|cell|intracellular|hydrolase activity|nitrogen compound metabolic process|cellular metabolic process|cation binding|cytoplasm|nucleotide binding|nucleobase-containing compound metabolic process|cellular aromatic compound metabolic process|intracellular membrane-bounded organelle|hydrolase activity, acting on acid anhydrides|aromatic compound catabolic process|…	K01519	inosine triphosphate pyrophosphatase [EC:3.6.1.-][-]	fgr01100|fgr00230	Metabolic pathways - Fusarium graminearum|Purine metabolism - Fusarium graminearum	chr4:3617747-3618520	515	187	61.1225	26.3527	61.1225	26.3527	1.21375	0.0114615	0.0218007	UP
23554538	FGSG_07462	hypothetical protein	GO:0016020|GO:0016021	membrane|integral component of membrane	-	-	-	-	chr4:3589996-3591497	145	26	6.5779	1.40051	6.5779	1.40051	2.23167	4.96587e-06	1.59764e-05	UP
23554537	FGSG_07460	hypothetical protein	-	-	-	-	-	-	chr4:3582299-3583264	1296	98	93.9134	8.43218	93.9134	8.43218	3.47735	8.53812e-30	1.17666e-28	UP
23554536	FGSG_07459	hypothetical protein	GO:0003824|GO:0016020|GO:0008152|GO:0016787|GO:0006629|GO:0016788|GO:0016021|GO:0042578|GO:0008081	catalytic activity|membrane|metabolic process|hydrolase activity|lipid metabolic process|hydrolase activity, acting on ester bonds|integral component of membrane|phosphoric ester hydrolase activity|phosphoric diester hydrolase activity	-	-	-	-	chr4:3580614-3581639	311	31	20.9463	2.47911	20.9463	2.47911	3.0788	5.94165e-15	4.01289e-14	UP
23554529	FGSG_07452	AdoMet-dependent rRNA methyltransferase spb-1	GO:0003824|GO:0008152|GO:0005623|GO:0005622|GO:0006807|GO:0016740|GO:0044237|GO:0006139|GO:0030529|GO:0006725|GO:0043231|GO:0008168|GO:0005634|GO:0001510|GO:0005730|GO:0042254|GO:0016070|GO:0006396|GO:0008171|GO:0008757|GO:0008173|GO:0030687|GO:0006364|GO:0000154|GO:0070039|GO:0008650|GO:0016435|GO:0000453	catalytic activity|metabolic process|cell|intracellular|nitrogen compound metabolic process|transferase activity|cellular metabolic process|nucleobase-containing compound metabolic process|intracellular ribonucleoprotein complex|cellular aromatic compound metabolic process|intracellular membrane-bounded organelle|methyltransferase activity|nucleus|RNA methylation|nucleolus|ribosome biogenesis|RNA…	-	-	-	-	chr4:3559245-3562095	5255	486	125.963	13.8324	125.963	13.8324	3.18688	1.93422e-30	2.75158e-29	UP
23554521	FGSG_07444	hypothetical protein	-	-	-	-	-	-	chr4:3529321-3530671	1363	110	69.4359	6.65385	69.4359	6.65385	3.38342	1.32774e-28	1.74689e-27	UP
23554515	FGSG_07438	hypothetical protein	GO:0008152|GO:0005623|GO:0005198|GO:0009058|GO:0005622|GO:0003735|GO:0006807|GO:0044237|GO:0005737|GO:0030529|GO:0003676|GO:0003723|GO:0005840|GO:0006412	metabolic process|cell|structural molecule activity|biosynthetic process|intracellular|structural constituent of ribosome|nitrogen compound metabolic process|cellular metabolic process|cytoplasm|intracellular ribonucleoprotein complex|nucleic acid binding|RNA binding|ribosome|translation	K02952	small subunit ribosomal protein S13[-]	fgr03010	Ribosome - Fusarium graminearum	chr4:3522454-3523136	1601	562	185.339	77.2506	185.339	77.2506	1.26254	0.00266473	0.00569537	UP
23554512	FGSG_07435	hypothetical protein	-	-	-	-	-	-	chr4:3516988-3517887	72	6	5.2696	0.521397	5.2696	0.521397	3.33724	3.62217e-07	1.31451e-06	UP
23554501	FGSG_07423	hypothetical protein	GO:0003824|GO:0016740|GO:0097367|GO:0016772|GO:0000166|GO:0016301|GO:0016773|GO:0004672|GO:0005524|GO:0004674	catalytic activity|transferase activity|carbohydrate derivative binding|transferase activity, transferring phosphorus-containing groups|nucleotide binding|kinase activity|phosphotransferase activity, alcohol group as acceptor|protein kinase activity|ATP binding|protein serine/threonine kinase activity	K02202	cyclin-dependent kinase 7[2.7.11.23]	fgr03420|fgr03022	Nucleotide excision repair - Fusarium graminearum|Basal transcription factors - Fusarium graminearum	chr4:3481597-3482886	705	186	37.3899	11.713	37.3899	11.713	1.67453	7.45293e-06	2.34643e-05	UP
23554498	FGSG_07420	hypothetical protein	GO:0008152|GO:0009058|GO:0006807|GO:0044237|GO:0006139|GO:0006725|GO:0003676|GO:0003677|GO:0010468|GO:0016070|GO:0006351|GO:0006355	metabolic process|biosynthetic process|nitrogen compound metabolic process|cellular metabolic process|nucleobase-containing compound metabolic process|cellular aromatic compound metabolic process|nucleic acid binding|DNA binding|regulation of gene expression|RNA metabolic process|transcription, DNA-templated|regulation of transcription, DNA-templated	K09175	regulatory factor X, other[-]	fgr04111	Cell cycle - yeast - Fusarium graminearum	chr4:3471593-3473963	2885	536	83.9004	18.5086	83.9004	18.5086	2.18048	7.30538e-13	4.32762e-12	UP
23554495	FGSG_07417	hypothetical protein	-	-	-	-	-	-	chr4:3465027-3465513	321	107	55.2069	21.8505	55.2069	21.8505	1.33718	0.00589272	0.0118541	UP
23554491	FGSG_07413	hypothetical protein	GO:0097367|GO:0000166|GO:0005524	carbohydrate derivative binding|nucleotide binding|ATP binding	-	-	-	-	chr4:3451860-3456404	824	273	12.7142	5.00166	12.7142	5.00166	1.34596	0.00130171	0.00293383	UP
23554482	FGSG_07404	calcineurin subunit B	GO:0043169|GO:0046872|GO:0005509	cation binding|metal ion binding|calcium ion binding	K06268	serine/threonine-protein phosphatase 2B regulatory subunit[-]	-	-	chr4:3431180-3432379	3870	1034	307.128	97.4362	307.128	97.4362	1.65631	8.02579e-07	2.81068e-06	UP
23554480	FGSG_07402	40S ribosomal protein S9	GO:0008152|GO:0005623|GO:0005198|GO:0009058|GO:0005622|GO:0003735|GO:0006807|GO:0044237|GO:0005737|GO:0030529|GO:0005840|GO:0006412	metabolic process|cell|structural molecule activity|biosynthetic process|intracellular|structural constituent of ribosome|nitrogen compound metabolic process|cellular metabolic process|cytoplasm|intracellular ribonucleoprotein complex|ribosome|translation	K02996	small subunit ribosomal protein S9[-]	fgr03010	Ribosome - Fusarium graminearum	chr4:3414640-3415860	4291	1071	244.082	72.3367	244.082	72.3367	1.75457	6.76357e-08	2.62753e-07	UP
23554478	FGSG_07400	hypothetical protein	-	-	-	-	-	-	chr4:3411124-3412284	944	115	56.0696	8.11042	56.0696	8.11042	2.78937	1.72e-18	1.42321e-17	UP
23554477	FGSG_07399	hypothetical protein	GO:0008152|GO:0005623|GO:0005622|GO:0006807|GO:0044237|GO:0006139|GO:0006725|GO:0043231|GO:0005634|GO:0005730|GO:0042254|GO:0016070|GO:0006396|GO:0006364|GO:0000469	metabolic process|cell|intracellular|nitrogen compound metabolic process|cellular metabolic process|nucleobase-containing compound metabolic process|cellular aromatic compound metabolic process|intracellular membrane-bounded organelle|nucleus|nucleolus|ribosome biogenesis|RNA metabolic process|RNA processing|rRNA processing|cleavage involved in rRNA processing	-	-	-	-	chr4:3409669-3410771	975	124	60.875	9.19279	60.875	9.19279	2.72727	7.62772e-18	6.11605e-17	UP
23554473	FGSG_07395	serine/threonine-protein phosphatase 5	GO:0003824|GO:0016787|GO:0016788|GO:0042578|GO:0016791|GO:0004721	catalytic activity|hydrolase activity|hydrolase activity, acting on ester bonds|phosphoric ester hydrolase activity|phosphatase activity|phosphoprotein phosphatase activity	K04460	serine/threonine-protein phosphatase 5[3.1.3.16]	-	-	chr4:3395895-3397765	2442	794	100.723	38.886	100.723	38.886	1.37307	0.000351344	0.000874205	UP
23554472	FGSG_07394	hypothetical protein	-	-	K14528	ribonuclease P/MRP protein subunit POP8[3.1.26.5]	fgr03008|fgr03013	Ribosome biogenesis in eukaryotes - Fusarium graminearum|RNA transport - Fusarium graminearum	chr4:3395442-3395882	215	50	32.1134	8.86763	32.1134	8.86763	1.85656	4.16855e-05	0.000118744	UP
23554470	FGSG_07392	hypothetical protein	GO:0003676	nucleic acid binding	-	-	-	-	chr4:3393404-3394469	499	97	32.4152	7.48188	32.4152	7.48188	2.1152	5.69122e-09	2.43498e-08	UP
23554465	FGSG_07387	hypothetical protein	GO:0008152|GO:0005623|GO:0009058|GO:0005622|GO:0006807|GO:0044237|GO:0006139|GO:0006725|GO:0043231|GO:0016592|GO:0003712|GO:0001104|GO:0005634|GO:0005654|GO:0016070|GO:0006351	metabolic process|cell|biosynthetic process|intracellular|nitrogen compound metabolic process|cellular metabolic process|nucleobase-containing compound metabolic process|cellular aromatic compound metabolic process|intracellular membrane-bounded organelle|mediator complex|transcription cofactor activity|RNA polymerase II transcription cofactor activity|nucleus|nucleoplasm|RNA metabolic process|tr…	-	-	-	-	chr4:3378440-3381810	1230	484	25.502	11.9153	25.502	11.9153	1.09779	0.0260651	0.0460096	UP
23554462	FGSG_07383	hypothetical protein	-	-	-	-	-	-	chr4:3361236-3366033	783	80	10.9877	1.33298	10.9877	1.33298	3.04315	1.06103e-20	9.77081e-20	UP
23554460	FGSG_07381	hypothetical protein	-	-	-	-	-	-	chr4:3353163-3354692	1528	375	74.225	21.6297	74.225	21.6297	1.77889	1.41364e-07	5.33508e-07	UP
23554458	FGSG_07379	periodic tryptophan protein 2	-	-	K14558	periodic tryptophan protein 2[-]	fgr03008	Ribosome biogenesis in eukaryotes - Fusarium graminearum	chr4:3347651-3350455	3387	176	83.1846	5.13252	83.1846	5.13252	4.01858	4.15987e-45	1.00879e-43	UP
23554454	FGSG_07375	hypothetical protein	GO:0003824|GO:0016787|GO:0016788|GO:0042578|GO:0016791	catalytic activity|hydrolase activity|hydrolase activity, acting on ester bonds|phosphoric ester hydrolase activity|phosphatase activity	-	-	-	-	chr4:3339260-3341494	392	37	12.6822	1.42136	12.6822	1.42136	3.15746	3.57692e-17	2.76382e-16	UP
23554453	FGSG_07374	hypothetical protein	GO:0003824|GO:0008152|GO:0005623|GO:0005622|GO:0006807|GO:0016740|GO:0044237|GO:0043169|GO:0005737|GO:0006139|GO:0016757|GO:0006725|GO:0046872|GO:0016070|GO:0006396|GO:0008479|GO:0006400|GO:0008033|GO:0101030	catalytic activity|metabolic process|cell|intracellular|nitrogen compound metabolic process|transferase activity|cellular metabolic process|cation binding|cytoplasm|nucleobase-containing compound metabolic process|transferase activity, transferring glycosyl groups|cellular aromatic compound metabolic process|metal ion binding|RNA metabolic process|RNA processing|queuine tRNA-ribosyltransferase ac…	-	-	-	-	chr4:3336135-3337589	343	86	16.0578	4.78058	16.0578	4.78058	1.74802	2.24297e-05	6.61558e-05	UP
23554449	FGSG_07370	glycolipid 2-alpha-mannosyltransferase	GO:0003824|GO:0016020|GO:0008152|GO:0009058|GO:0006807|GO:0016740|GO:0044237|GO:0006486|GO:0016757|GO:1901135|GO:0016021|GO:0016758|GO:0000030|GO:0006464	catalytic activity|membrane|metabolic process|biosynthetic process|nitrogen compound metabolic process|transferase activity|cellular metabolic process|protein glycosylation|transferase activity, transferring glycosyl groups|carbohydrate derivative metabolic process|integral component of membrane|transferase activity, transferring hexosyl groups|mannosyltransferase activity|cellular protein modifi…	-	-	-	-	chr4:3325087-3326429	907	297	50.4168	19.6027	50.4168	19.6027	1.36285	0.000882388	0.00204804	UP
23554438	FGSG_07358	hypothetical protein	GO:0003824|GO:0016787|GO:0008233|GO:0008236	catalytic activity|hydrolase activity|peptidase activity|serine-type peptidase activity	-	-	-	-	chr4:3271848-3274283	542	167	14.6558	5.36188	14.6558	5.36188	1.45066	0.000507648	0.00122782	UP
23554434	FGSG_07354	hypothetical protein	-	-	-	-	-	-	chr4:3254350-3255090	451	7	40.0908	0.738847	40.0908	0.738847	5.76185	8.00905e-37	1.4604e-35	UP
23554429	FGSG_07349	hypothetical protein	-	-	-	-	-	-	chr4:3237114-3239040	903	198	31.7737	8.27249	31.7737	8.27249	1.94144	1.40999e-08	5.82539e-08	UP
23554425	FGSG_07344	serine/threonine-protein kinase 24	-	-	-	-	-	-	chr4:3217105-3219151	1452	236	49.3514	9.52437	49.3514	9.52437	2.3734	2.06588e-14	1.35156e-13	UP
23554422	FGSG_07339	hypothetical protein	GO:0008152|GO:0005623|GO:0005622|GO:0006807|GO:0044237|GO:0005737|GO:0006139|GO:0006725|GO:0005829|GO:0016070|GO:0006396|GO:0006464|GO:0006400|GO:0034227|GO:0008033|GO:0002098|GO:0032447	metabolic process|cell|intracellular|nitrogen compound metabolic process|cellular metabolic process|cytoplasm|nucleobase-containing compound metabolic process|cellular aromatic compound metabolic process|cytosol|RNA metabolic process|RNA processing|cellular protein modification process|tRNA modification|tRNA thio-modification|tRNA processing|tRNA wobble uridine modification|protein urmylation	K12161	ubiquitin related modifier 1[-]	fgr04122	Sulfur relay system - Fusarium graminearum	chr4:3180920-3181711	159	52	31.4513	12.2135	31.4513	12.2135	1.36465	0.0146628	0.027421	UP
23554421	FGSG_07338	hypothetical protein	-	-	-	-	-	-	chr4:3177778-3180230	752	151	20.6909	4.93321	20.6909	4.93321	2.0684	1.69308e-09	7.56737e-09	UP
23554410	FGSG_07327	hypothetical protein	-	-	-	-	-	-	chr4:3139161-3141719	726	176	21.9869	6.32893	21.9869	6.32893	1.79661	6.64032e-07	2.34271e-06	UP
23554409	FGSG_07326	hypothetical protein	GO:0003824|GO:0008152|GO:0006807|GO:0044237|GO:0016853|GO:0006139|GO:0006725|GO:0003676|GO:0003723|GO:0009982|GO:0016070|GO:0006396|GO:0001522	catalytic activity|metabolic process|nitrogen compound metabolic process|cellular metabolic process|isomerase activity|nucleobase-containing compound metabolic process|cellular aromatic compound metabolic process|nucleic acid binding|RNA binding|pseudouridine synthase activity|RNA metabolic process|RNA processing|pseudouridine synthesis	-	-	-	-	chr4:3136635-3138184	1053	305	46.7077	16.0639	46.7077	16.0639	1.53984	3.86527e-05	0.000110448	UP
23554402	FGSG_07318	hypothetical protein	GO:0003824|GO:0016491	catalytic activity|oxidoreductase activity	K13953	alcohol dehydrogenase, propanol-preferring[1.1.1.1]	fgr01100|fgr01110|fgr01130|fgr00350|fgr00010|fgr00071	Metabolic pathways - Fusarium graminearum|Biosynthesis of secondary metabolites - Fusarium graminearum|Biosynthesis of antibiotics - Fusarium graminearum|Tyrosine metabolism - Fusarium graminearum|Glycolysis / Gluconeogenesis - Fusarium graminearum|Fatty acid degradation - Fusarium graminearum	chr4:3115298-3116501	79	1	4.77841	0.071835	4.77841	0.071835	6.0557	1.7453e-11	9.31064e-11	UP
23554396	FGSG_07312	hypothetical protein	-	-	-	-	-	-	chr4:3098792-3103274	4790	942	73.087	17.0666	73.087	17.0666	2.09844	3.3261e-12	1.87607e-11	UP
23554387	FGSG_07302	hypothetical protein	GO:0003824|GO:0016787|GO:0016829|GO:0016831	catalytic activity|hydrolase activity|lyase activity|carboxy-lyase activity	-	-	-	-	chr4:3068168-3069304	140	41	8.11062	2.82035	8.11062	2.82035	1.52394	0.00479181	0.00980008	UP
23554385	FGSG_07300	hypothetical protein	-	-	-	-	-	-	chr4:3065077-3066868	124	28	5.1761	1.3878	5.1761	1.3878	1.89907	0.000302024	0.000757094	UP
23554381	FGSG_07296	ATP-dependent RNA helicase DBP8	GO:0003824|GO:0008152|GO:0005623|GO:0005622|GO:0016787|GO:0006807|GO:0044237|GO:0097367|GO:0000166|GO:0006139|GO:0006725|GO:0003676|GO:0043231|GO:0016817|GO:0003723|GO:0005634|GO:0005730|GO:0042254|GO:0016818|GO:0016070|GO:0006396|GO:0016462|GO:0005524|GO:0006364|GO:0004386	catalytic activity|metabolic process|cell|intracellular|hydrolase activity|nitrogen compound metabolic process|cellular metabolic process|carbohydrate derivative binding|nucleotide binding|nucleobase-containing compound metabolic process|cellular aromatic compound metabolic process|nucleic acid binding|intracellular membrane-bounded organelle|hydrolase activity, acting on acid anhydrides|RNA bind…	-	-	-	-	chr4:3048572-3050240	978	244	38.5984	11.4344	38.5984	11.4344	1.75517	6.08746e-07	2.15532e-06	UP
23554372	FGSG_07286	hypothetical protein	-	-	-	-	-	-	chr4:3020833-3021849	3372	569	267.284	53.5536	267.284	53.5536	2.31932	5.34104e-15	3.63404e-14	UP
23554371	FGSG_07285	hypothetical protein	GO:0008152|GO:0005623|GO:0005198|GO:0009058|GO:0005622|GO:0003735|GO:0006807|GO:0044237|GO:0005737|GO:0030529|GO:0005840|GO:0006412	metabolic process|cell|structural molecule activity|biosynthetic process|intracellular|structural constituent of ribosome|nitrogen compound metabolic process|cellular metabolic process|cytoplasm|intracellular ribonucleoprotein complex|ribosome|translation	-	-	-	-	chr4:3019739-3020587	3719	974	308.526	95.9436	308.526	95.9436	1.68514	4.16525e-07	1.4961e-06	UP
23554364	FGSG_07277	hypothetical protein	-	-	-	-	-	-	chr4:2991214-2993268	56	9	2.01128	0.383829	2.01128	0.383829	2.38958	0.000793692	0.00186177	UP
23554355	FGSG_07268	hypothetical protein	GO:0003824|GO:0016874|GO:0097367|GO:0042802|GO:0016879|GO:0043295|GO:0046983|GO:0043169|GO:0000166|GO:0042803|GO:0046872|GO:0016881|GO:0000287|GO:0004363|GO:0005524	catalytic activity|ligase activity|carbohydrate derivative binding|identical protein binding|ligase activity, forming carbon-nitrogen bonds|glutathione binding|protein dimerization activity|cation binding|nucleotide binding|protein homodimerization activity|metal ion binding|acid-amino acid ligase activity|magnesium ion binding|glutathione synthase activity|ATP binding	-	-	fgr01100|fgr00270|fgr00480	Metabolic pathways - Fusarium graminearum|Cysteine and methionine metabolism - Fusarium graminearum|Glutathione metabolism - Fusarium graminearum	chr4:2960632-2962340	963	351	40.7403	17.6318	40.7403	17.6318	1.20828	0.00746181	0.0147392	UP
23554354	FGSG_07267	hypothetical protein	GO:0097367|GO:0000166|GO:0005524	carbohydrate derivative binding|nucleotide binding|ATP binding	-	-	-	-	chr4:2953432-2958933	790	219	9.45787	3.11316	9.45787	3.11316	1.60313	2.05029e-05	6.06981e-05	UP
23554350	FGSG_07263	hypothetical protein	-	-	K03885	NADH dehydrogenase[1.6.99.3]	fgr00190	Oxidative phosphorylation - Fusarium graminearum	chr4:2942645-2944494	1366	45	53.3362	2.08631	53.3362	2.08631	4.67609	1.79497e-47	4.67675e-46	UP
23554349	FGSG_07262	hypothetical protein	-	-	K14550	U3 small nucleolar RNA-associated protein 10[-]	fgr03008	Ribosome biogenesis in eukaryotes - Fusarium graminearum	chr4:2936481-2942107	2613	156	31.5465	2.23629	31.5465	2.23629	3.8183	6.44281e-40	1.30025e-38	UP
23554348	FGSG_07261	hypothetical protein	-	-	-	-	-	-	chr4:2934640-2935610	469	159	38.1395	15.3529	38.1395	15.3529	1.31278	0.00404553	0.00841693	UP
23554346	FGSG_07259	hypothetical protein	GO:0003824|GO:0008152	catalytic activity|metabolic process	-	-	-	-	chr4:2929799-2931737	774	219	28.8204	9.68266	28.8204	9.68266	1.57361	3.65773e-05	0.000104946	UP
23554345	FGSG_07258	hypothetical protein	GO:0003824|GO:0005623|GO:0005622|GO:0016787|GO:0097367|GO:0000166|GO:0043231|GO:0016817|GO:0042273|GO:0005634|GO:0042254|GO:0016818|GO:0042255|GO:0016462|GO:0000027|GO:0005524|GO:0016887	catalytic activity|cell|intracellular|hydrolase activity|carbohydrate derivative binding|nucleotide binding|intracellular membrane-bounded organelle|hydrolase activity, acting on acid anhydrides|ribosomal large subunit biogenesis|nucleus|ribosome biogenesis|hydrolase activity, acting on acid anhydrides, in phosphorus-containing anhydrides|ribosome assembly|pyrophosphatase activity|ribosomal large…	K14572	midasin[-]	fgr03008	Ribosome biogenesis in eukaryotes - Fusarium graminearum	chr4:2914445-2929225	3774	911	16.8184	4.8205	16.8184	4.8205	1.80278	2.16687e-08	8.82988e-08	UP
23554341	FGSG_07254	histone acetyltransferase type B catalytic subunit	GO:0003824|GO:0008152|GO:0005623|GO:0009058|GO:0005622|GO:0006807|GO:0016740|GO:0044237|GO:0006950|GO:0042393|GO:0005737|GO:0006139|GO:0006725|GO:0043231|GO:0016746|GO:0051276|GO:0016747|GO:0006974|GO:0005634|GO:0005654|GO:0000123|GO:0005694|GO:0010468|GO:0016070|GO:0006351|GO:0006348|GO:0016407|GO:0006355|GO:0006281|GO:0000781|GO:0008080|GO:0004402	catalytic activity|metabolic process|cell|biosynthetic process|intracellular|nitrogen compound metabolic process|transferase activity|cellular metabolic process|response to stress|histone binding|cytoplasm|nucleobase-containing compound metabolic process|cellular aromatic compound metabolic process|intracellular membrane-bounded organelle|transferase activity, transferring acyl groups|chromosome …	-	-	-	-	chr4:2907256-2908883	777	90	33.8051	4.64937	33.8051	4.64937	2.86213	1.66551e-18	1.37909e-17	UP
23554335	FGSG_07248	import inner membrane translocase subunit TIM13	GO:0016020|GO:0005623|GO:0005622|GO:0043169|GO:0005737|GO:0031966|GO:0043231|GO:0005743|GO:0005740|GO:0046872|GO:0015031|GO:0005739	membrane|cell|intracellular|cation binding|cytoplasm|mitochondrial membrane|intracellular membrane-bounded organelle|mitochondrial inner membrane|mitochondrial envelope|metal ion binding|protein transport|mitochondrion	-	-	-	-	chr4:2892137-2892449	1517	187	401.303	58.738	401.303	58.738	2.77233	5.02289e-20	4.48333e-19	UP
23554325	FGSG_07238	hypothetical protein	-	-	-	-	-	-	chr4:2855141-2857174	131	20	4.24235	0.76904	4.24235	0.76904	2.46373	9.84888e-07	3.40804e-06	UP
23554315	FGSG_07227	hypothetical protein	GO:0016020|GO:0016021|GO:0055085	membrane|integral component of membrane|transmembrane transport	-	-	-	-	chr4:2806633-2809499	417	157	11.125	4.97344	11.125	4.97344	1.16149	0.0269869	0.0473524	UP
23554314	FGSG_07226	3-oxoacyl-[acyl-carrier-protein] synthase	GO:0003824|GO:0008152|GO:0009058|GO:0016740|GO:0044237|GO:0006629|GO:0044255|GO:0016746|GO:0008610|GO:0016747|GO:0006631|GO:0006633|GO:0019752	catalytic activity|metabolic process|biosynthetic process|transferase activity|cellular metabolic process|lipid metabolic process|cellular lipid metabolic process|transferase activity, transferring acyl groups|lipid biosynthetic process|transferase activity, transferring acyl groups other than amino-acyl groups|fatty acid metabolic process|fatty acid biosynthetic process|carboxylic acid metabolic…	K09458	3-oxoacyl-[acyl-carrier-protein] synthase II[2.3.1.179]	fgr01100|fgr01212|fgr00780	Metabolic pathways - Fusarium graminearum|Fatty acid metabolism - Fusarium graminearum|Biotin metabolism - Fusarium graminearum	chr4:2804424-2805918	297	109	14.0239	6.11125	14.0239	6.11125	1.19835	0.0261523	0.0461532	UP
23554301	FGSG_07212	hypothetical protein	-	-	-	-	-	-	chr4:2763498-2766965	8624	640	169.976	14.9779	169.976	14.9779	3.50443	7.44379e-38	1.41136e-36	UP
23554300	FGSG_07211	hypothetical protein	-	-	-	-	-	-	chr4:2760578-2761382	431	65	38.8903	6.96415	38.8903	6.96415	2.48139	9.10301e-12	4.96062e-11	UP
23554299	FGSG_07210	hypothetical protein	GO:0003824|GO:0008152|GO:0009058|GO:0016491|GO:0006807|GO:0048037|GO:0044237|GO:0006520|GO:0050662|GO:0000166|GO:0006139|GO:0006725|GO:0006760|GO:0051188|GO:0050661|GO:0006796|GO:0008652|GO:0009396|GO:0009117|GO:0004146|GO:0009165|GO:0019752|GO:0046654|GO:0006545	catalytic activity|metabolic process|biosynthetic process|oxidoreductase activity|nitrogen compound metabolic process|cofactor binding|cellular metabolic process|cellular amino acid metabolic process|coenzyme binding|nucleotide binding|nucleobase-containing compound metabolic process|cellular aromatic compound metabolic process|folic acid-containing compound metabolic process|cofactor biosyntheti…	K00287	dihydrofolate reductase[1.5.1.3]	fgr01100|fgr00790|fgr00670	Metabolic pathways - Fusarium graminearum|Folate biosynthesis - Fusarium graminearum|One carbon pool by folate - Fusarium graminearum	chr4:2759026-2759738	69	14	7.50005	1.80688	7.50005	1.80688	2.0534	0.00170861	0.00378642	UP
23554296	FGSG_07207	hypothetical protein	GO:0003824|GO:0008152|GO:0016787|GO:0005975|GO:0016798|GO:0004553	catalytic activity|metabolic process|hydrolase activity|carbohydrate metabolic process|hydrolase activity, acting on glycosyl bonds|hydrolase activity, hydrolyzing O-glycosyl compounds	-	-	-	-	chr4:2748955-2750246	26	3	1.32556	0.181601	1.32556	0.181601	2.86776	0.00662995	0.0132056	UP
23554289	FGSG_07199	rRNA-processing protein FCF1	GO:0005623|GO:0005622|GO:0030529|GO:0032040	cell|intracellular|intracellular ribonucleoprotein complex|small-subunit processome	K14566	U3 small nucleolar RNA-associated protein 24[-]	fgr03008	Ribosome biogenesis in eukaryotes - Fusarium graminearum	chr4:2727513-2728228	649	42	71.6072	5.50237	71.6072	5.50237	3.70198	8.16041e-27	1.00068e-25	UP
23554288	FGSG_07198	hypothetical protein	GO:0008152|GO:0005623|GO:0009058|GO:0003700|GO:0005622|GO:0006807|GO:0044237|GO:0000981|GO:0043169|GO:0006139|GO:0006725|GO:0003676|GO:0043231|GO:0005634|GO:0003677|GO:0046872|GO:0016070|GO:0006351|GO:0008270	metabolic process|cell|biosynthetic process|transcription factor activity, sequence-specific DNA binding|intracellular|nitrogen compound metabolic process|cellular metabolic process|RNA polymerase II transcription factor activity, sequence-specific DNA binding|cation binding|nucleobase-containing compound metabolic process|cellular aromatic compound metabolic process|nucleic acid binding|intracel…	-	-	-	-	chr4:2724467-2726993	398	110	11.5745	3.79842	11.5745	3.79842	1.60748	0.000103974	0.000279714	UP
23554285	FGSG_07195	hypothetical protein	-	-	-	-	-	-	chr4:2708262-2709864	2864	418	122.263	21.1879	122.263	21.1879	2.52867	6.8476e-18	5.50165e-17	UP
23554284	FGSG_07194	hypothetical protein	GO:0097367|GO:0000166|GO:0001882|GO:0032549|GO:0005525	carbohydrate derivative binding|nucleotide binding|nucleoside binding|ribonucleoside binding|GTP binding	K14539	large subunit GTPase 1 [EC:3.6.1.-][-]	fgr03008	Ribosome biogenesis in eukaryotes - Fusarium graminearum	chr4:2705775-2707971	4797	1116	147.446	40.7305	147.446	40.7305	1.85601	4.26199e-09	1.84201e-08	UP
23554280	FGSG_07189	hypothetical protein	GO:0003824|GO:0016491|GO:0048037|GO:0004497|GO:0016705|GO:0050662|GO:0000166|GO:0050661|GO:0016709|GO:0050660|GO:0004499	catalytic activity|oxidoreductase activity|cofactor binding|monooxygenase activity|oxidoreductase activity, acting on paired donors, with incorporation or reduction of molecular oxygen|coenzyme binding|nucleotide binding|NADP binding|oxidoreductase activity, acting on paired donors, with incorporation or reduction of molecular oxygen, NAD(P)H as one donor, and incorporation of one atom of oxygen|…	-	-	-	-	chr4:2672522-2673934	590	80	27.5041	4.42819	27.5041	4.42819	2.63486	1.32152e-14	8.77597e-14	UP
23554278	FGSG_07187	hypothetical protein	-	-	-	-	-	-	chr4:2666403-2668520	39	6	1.3901	0.253927	1.3901	0.253927	2.4527	0.00266073	0.00569092	UP
23554267	FGSG_07175	DNA polymerase delta catalytic subunit	GO:0003824|GO:0008152|GO:0005623|GO:0009058|GO:0005622|GO:0016787|GO:0006807|GO:0016740|GO:0044237|GO:0016772|GO:0051536|GO:0016788|GO:0043169|GO:0000166|GO:0006139|GO:0006725|GO:0003676|GO:0043231|GO:0016779|GO:0005634|GO:0003677|GO:0004518|GO:0046872|GO:0051539|GO:0006260|GO:0003887|GO:0008408	catalytic activity|metabolic process|cell|biosynthetic process|intracellular|hydrolase activity|nitrogen compound metabolic process|transferase activity|cellular metabolic process|transferase activity, transferring phosphorus-containing groups|iron-sulfur cluster binding|hydrolase activity, acting on ester bonds|cation binding|nucleotide binding|nucleobase-containing compound metabolic process|ce…	K02327	DNA polymerase delta subunit 1[2.7.7.7]	fgr01100|fgr00230|fgr00240|fgr03420|fgr03030|fgr03430|fgr03410|fgr03440	Metabolic pathways - Fusarium graminearum|Purine metabolism - Fusarium graminearum|Pyrimidine metabolism - Fusarium graminearum|Nucleotide excision repair - Fusarium graminearum|DNA replication - Fusarium graminearum|Mismatch repair - Fusarium graminearum|Base excision repair - Fusarium graminearum|Homologous recombination - Fusarium graminearum	chr4:2623486-2626947	1959	320	38.9258	7.54996	38.9258	7.54996	2.36619	6.53354e-15	4.40514e-14	UP
23554259	FGSG_07167	hypothetical protein	GO:0003824|GO:0016740|GO:0016746|GO:0016747|GO:0016407|GO:0008080	catalytic activity|transferase activity|transferase activity, transferring acyl groups|transferase activity, transferring acyl groups other than amino-acyl groups|acetyltransferase activity|N-acetyltransferase activity	-	-	-	-	chr4:2587097-2588473	198	65	9.47149	3.69196	9.47149	3.69196	1.35921	0.0107083	0.0204793	UP
23554258	FGSG_07166	hypothetical protein	-	-	-	-	-	-	chr4:2582043-2585468	539	198	15.8005	6.8919	15.8005	6.8919	1.197	0.0139851	0.026265	UP
23554256	FGSG_07164	hypothetical protein	GO:0003824|GO:0008152|GO:0009058|GO:0006807|GO:0016740|GO:0044237|GO:0016772|GO:0006139|GO:0006725|GO:0003676|GO:0016779|GO:0003677|GO:0006260|GO:0003887	catalytic activity|metabolic process|biosynthetic process|nitrogen compound metabolic process|transferase activity|cellular metabolic process|transferase activity, transferring phosphorus-containing groups|nucleobase-containing compound metabolic process|cellular aromatic compound metabolic process|nucleic acid binding|nucleotidyltransferase activity|DNA binding|DNA replication|DNA-directed DNA p…	K02328	DNA polymerase delta subunit 2[-]	fgr01100|fgr00230|fgr00240|fgr03420|fgr03030|fgr03430|fgr03410|fgr03440	Metabolic pathways - Fusarium graminearum|Purine metabolism - Fusarium graminearum|Pyrimidine metabolism - Fusarium graminearum|Nucleotide excision repair - Fusarium graminearum|DNA replication - Fusarium graminearum|Mismatch repair - Fusarium graminearum|Base excision repair - Fusarium graminearum|Homologous recombination - Fusarium graminearum	chr4:2578222-2579896	843	154	36.7981	7.98193	36.7981	7.98193	2.20482	3.15381e-11	1.64632e-10	UP
23554255	FGSG_07163	hypothetical protein	-	-	-	-	-	-	chr4:2577037-2578041	24	0	1.57304	0	1.57304	0	Inf	8.08043e-05	0.00022037	UP
23554254	FGSG_07162	hypothetical protein	-	-	K17989	L-serine/L-threonine ammonia-lyase[4.3.1.19]	fgr01100|fgr01110|fgr01130|fgr01230|fgr01200|fgr00260|fgr00270|fgr00290	Metabolic pathways - Fusarium graminearum|Biosynthesis of secondary metabolites - Fusarium graminearum|Biosynthesis of antibiotics - Fusarium graminearum|Biosynthesis of amino acids - Fusarium graminearum|Carbon metabolism - Fusarium graminearum|Glycine, serine and threonine metabolism - Fusarium graminearum|Cysteine and methionine metabolism - Fusarium graminearum|Valine, leucine and isoleucine …	chr4:2574337-2575422	1067	124	68.5021	9.45263	68.5021	9.45263	2.85736	7.51176e-20	6.66486e-19	UP
23554250	FGSG_07158	hypothetical protein	-	-	-	-	-	-	chr4:2566288-2566983	678	75	64.1663	8.42808	64.1663	8.42808	2.92854	1.74135e-18	1.43988e-17	UP
23554247	FGSG_07155	hypothetical protein	GO:0003824|GO:0016740|GO:0043169|GO:0004842|GO:0046872	catalytic activity|transferase activity|cation binding|ubiquitin-protein transferase activity|metal ion binding	-	-	-	-	chr4:2551125-2553465	1703	346	48.9425	11.807	48.9425	11.807	2.05145	1.13279e-10	5.62942e-10	UP
23554239	FGSG_07144	hypothetical protein	GO:0008152|GO:0009058|GO:0006807|GO:0044237|GO:0006139|GO:0006725|GO:0003676|GO:0003677|GO:0010468|GO:0016070|GO:0006351|GO:0006355	metabolic process|biosynthetic process|nitrogen compound metabolic process|cellular metabolic process|nucleobase-containing compound metabolic process|cellular aromatic compound metabolic process|nucleic acid binding|DNA binding|regulation of gene expression|RNA metabolic process|transcription, DNA-templated|regulation of transcription, DNA-templated	-	-	-	-	chr4:2511444-2512497	1605	388	111.993	32.1468	111.993	32.1468	1.80066	8.02557e-08	3.09658e-07	UP
23554238	FGSG_07143	hypothetical protein	-	-	-	-	-	-	chr4:2509167-2510875	2148	406	85.9067	19.2801	85.9067	19.2801	2.15566	3.02077e-12	1.71033e-11	UP
23554237	FGSG_07142	hypothetical protein	GO:0003824|GO:0016787|GO:0097367|GO:0000166|GO:0003676|GO:0016817|GO:0016818|GO:0016462|GO:0005524|GO:0004386	catalytic activity|hydrolase activity|carbohydrate derivative binding|nucleotide binding|nucleic acid binding|hydrolase activity, acting on acid anhydrides|hydrolase activity, acting on acid anhydrides, in phosphorus-containing anhydrides|pyrophosphatase activity|ATP binding|helicase activity	-	-	-	-	chr4:2504635-2508741	1000	362	16.2762	6.99605	16.2762	6.99605	1.21815	0.00652569	0.0130262	UP
23554235	FGSG_07140	hypothetical protein	-	-	-	-	-	-	chr4:2498185-2499918	330	53	12.8927	2.45863	12.8927	2.45863	2.39062	5.96635e-10	2.78157e-09	UP
23554233	FGSG_07138	hypothetical protein	GO:0008152|GO:0006807|GO:0043169|GO:0046872|GO:0016151	metabolic process|nitrogen compound metabolic process|cation binding|metal ion binding|nickel cation binding	-	-	-	-	chr4:2492533-2493522	823	172	54.7585	13.5885	54.7585	13.5885	2.01069	4.01299e-09	1.74008e-08	UP
23554231	FGSG_07136	hypothetical protein	GO:0016020|GO:0016021	membrane|integral component of membrane	-	-	-	-	chr4:2487141-2488639	1520	276	80.4194	17.3387	80.4194	17.3387	2.21354	1.75159e-12	1.00803e-11	UP
23554227	FGSG_07132	hypothetical protein	-	-	-	-	-	-	chr4:2467220-2470190	2667	573	64.0915	16.3502	64.0915	16.3502	1.97082	3.99863e-10	1.89537e-09	UP
23554211	FGSG_07115	hypothetical protein	GO:0005623|GO:0005622|GO:0051301|GO:0007049|GO:0007059|GO:0000796|GO:0007076|GO:0051276|GO:0000278|GO:0000070|GO:0005694	cell|intracellular|cell division|cell cycle|chromosome segregation|condensin complex|mitotic chromosome condensation|chromosome organization|mitotic cell cycle|mitotic sister chromatid segregation|chromosome	K06676	condensin complex subunit 2[-]	fgr04111	Cell cycle - yeast - Fusarium graminearum	chr4:2392238-2395239	2921	863	68.0119	23.8592	68.0119	23.8592	1.51124	2.31228e-05	6.81157e-05	UP
23554207	FGSG_07111	hypothetical protein	-	-	-	-	-	-	chr4:2374267-2376249	177	2	7.35581	0.0986753	7.35581	0.0986753	6.22005	2.1874e-21	2.09032e-20	UP
23554205	FGSG_07109	hypothetical protein	GO:0003824	catalytic activity	-	-	-	-	chr4:2369279-2370208	526	59	37.2554	4.9619	37.2554	4.9619	2.90848	8.07377e-17	6.11542e-16	UP
23554203	FGSG_07107	regulator of ribosome biosynthesis	GO:0005623|GO:0005622|GO:0043231|GO:0005634|GO:0042254	cell|intracellular|intracellular membrane-bounded organelle|nucleus|ribosome biogenesis	-	-	-	-	chr4:2361843-2362794	950	188	65.7315	15.4454	65.7315	15.4454	2.08941	3.35071e-10	1.59971e-09	UP
23554201	FGSG_07105	DNA replication licensing factor mcm7	GO:0003824|GO:0008152|GO:0005623|GO:0009058|GO:0005622|GO:0016787|GO:0006807|GO:0044237|GO:0097367|GO:0042555|GO:0000166|GO:0006139|GO:0006725|GO:0003676|GO:0043231|GO:0016817|GO:0005634|GO:0003677|GO:0016818|GO:0006260|GO:0016462|GO:0006270|GO:0005524|GO:0006261|GO:0004386|GO:0003678	catalytic activity|metabolic process|cell|biosynthetic process|intracellular|hydrolase activity|nitrogen compound metabolic process|cellular metabolic process|carbohydrate derivative binding|MCM complex|nucleotide binding|nucleobase-containing compound metabolic process|cellular aromatic compound metabolic process|nucleic acid binding|intracellular membrane-bounded organelle|hydrolase activity, a…	K02210	DNA replication licensing factor MCM7[3.6.4.12]	fgr04111|fgr04113|fgr03030	Cell cycle - yeast - Fusarium graminearum|Meiosis - yeast - Fusarium graminearum|DNA replication - Fusarium graminearum	chr4:2357000-2359648	3548	688	95.9385	22.0896	95.9385	22.0896	2.11874	2.64796e-12	1.50641e-11	UP
23554194	FGSG_07098	hypothetical protein	-	-	-	-	-	-	chr4:2331637-2334576	1117	165	28.9216	5.07275	28.9216	5.07275	2.51131	1.49745e-15	1.04945e-14	UP
23554192	FGSG_07096	hypothetical protein	GO:0003824|GO:0008152|GO:0016787	catalytic activity|metabolic process|hydrolase activity	K06116	glycerol 3-phosphatase 1[3.1.3.21]	fgr01100|fgr00561	Metabolic pathways - Fusarium graminearum|Glycerolipid metabolism - Fusarium graminearum	chr4:2316765-2317726	456	45	41.5444	4.86805	41.5444	4.86805	3.09324	1.04281e-17	8.29444e-17	UP
23554190	FGSG_07093	hypothetical protein	GO:0003824|GO:0008152|GO:0006807|GO:0016740|GO:0044237|GO:0006139|GO:0006725|GO:0008168|GO:0001510|GO:0016070|GO:0006396|GO:0009452	catalytic activity|metabolic process|nitrogen compound metabolic process|transferase activity|cellular metabolic process|nucleobase-containing compound metabolic process|cellular aromatic compound metabolic process|methyltransferase activity|RNA methylation|RNA metabolic process|RNA processing|7-methylguanosine RNA capping	K14292	trimethylguanosine synthase [EC:2.1.1.-][-]	fgr03013	RNA transport - Fusarium graminearum	chr4:2310156-2311033	505	65	42.6465	6.51773	42.6465	6.51773	2.70999	1.38763e-14	9.18429e-14	UP
23554179	FGSG_07081	hypothetical protein	-	-	-	-	-	-	chr4:2279550-2282554	279	73	6.9219	2.15049	6.9219	2.15049	1.68651	0.000114352	0.000306456	UP
23554163	FGSG_07065	hypothetical protein	-	-	-	-	-	-	chr4:2207053-2208339	108	33	5.52753	2.00546	5.52753	2.00546	1.4627	0.0148713	0.0277849	UP
23554160	FGSG_07062	hypothetical protein	GO:0016020|GO:0016021	membrane|integral component of membrane	-	-	-	-	chr4:2192461-2193949	3297	260	151.445	14.1808	151.445	14.1808	3.41678	1.42302e-33	2.29282e-32	UP
23554159	FGSG_07061	hypothetical protein	-	-	-	-	-	-	chr4:2190007-2191286	162	24	8.55039	1.50407	8.55039	1.50407	2.50711	1.08927e-07	4.14773e-07	UP
23554158	FGSG_07060	hypothetical protein	GO:0003824|GO:0016787	catalytic activity|hydrolase activity	-	-	-	-	chr4:2188062-2189382	493	166	29.0204	11.6026	29.0204	11.6026	1.32262	0.00318932	0.00672247	UP
23554153	FGSG_07055	hypothetical protein	GO:0016020|GO:0016021	membrane|integral component of membrane	K14556	U3 small nucleolar RNA-associated protein 12[-]	fgr03008	Ribosome biogenesis in eukaryotes - Fusarium graminearum	chr4:2178788-2181721	3075	136	70.2566	3.68953	70.2566	3.68953	4.25113	6.56586e-49	1.81391e-47	UP
23554144	FGSG_07046	hypothetical protein	GO:0003824|GO:0008152|GO:0016787|GO:0006807|GO:0044237|GO:0006950|GO:0016788|GO:0006139|GO:0006725|GO:0006974|GO:0004518|GO:0006281|GO:0036297	catalytic activity|metabolic process|hydrolase activity|nitrogen compound metabolic process|cellular metabolic process|response to stress|hydrolase activity, acting on ester bonds|nucleobase-containing compound metabolic process|cellular aromatic compound metabolic process|cellular response to DNA damage stimulus|nuclease activity|DNA repair|interstrand cross-link repair	K15363	fanconi-associated nuclease 1 [EC:3.1.21.- <a href=/dbget-bin/www_bget?ec:3.1.4.1>3.1.4.1</a>][-]	-	-	chr4:2136730-2139348	202	58	5.18134	1.76649	5.18134	1.76649	1.55244	0.00159642	0.00355698	UP
23554141	FGSG_07043	hypothetical protein	GO:0003824|GO:0008152|GO:0016787|GO:0006807|GO:0044237|GO:0006950|GO:0016788|GO:0006139|GO:0006725|GO:0003676|GO:0006974|GO:0003677|GO:0004518|GO:0006281|GO:0008409|GO:0035312	catalytic activity|metabolic process|hydrolase activity|nitrogen compound metabolic process|cellular metabolic process|response to stress|hydrolase activity, acting on ester bonds|nucleobase-containing compound metabolic process|cellular aromatic compound metabolic process|nucleic acid binding|cellular response to DNA damage stimulus|DNA binding|nuclease activity|DNA repair|5'-3' exonuclease acti…	K10746	exonuclease 1 [EC:3.1.-.-][-]	fgr03430	Mismatch repair - Fusarium graminearum	chr4:2123135-2125490	1360	200	39.9211	6.97084	39.9211	6.97084	2.51775	3.79794e-16	2.76926e-15	UP
23554139	FGSG_07041	hypothetical protein	GO:0005623|GO:0005622|GO:0005737|GO:0043231|GO:0005759|GO:0005739	cell|intracellular|cytoplasm|intracellular membrane-bounded organelle|mitochondrial matrix|mitochondrion	-	-	-	-	chr4:2119128-2120494	8059	1122	405.535	67.0395	405.535	67.0395	2.59674	2.79595e-20	2.5259e-19	UP
23554134	FGSG_07035	hypothetical protein	-	-	-	-	-	-	chr4:2090650-2092381	508	174	19.9534	8.1151	19.9534	8.1151	1.29795	0.00431018	0.00891924	UP
23554121	FGSG_07022	hypothetical protein	-	-	-	-	-	-	chr4:2055004-2056347	1287	308	63.0763	17.9238	63.0763	17.9238	1.81522	8.83075e-08	3.39186e-07	UP
23554120	FGSG_07021	hypothetical protein	GO:0003824|GO:0008152|GO:0005623|GO:0009058|GO:0005622|GO:0006807|GO:0016740|GO:0044237|GO:0016772|GO:0006139|GO:0006725|GO:0003676|GO:0043231|GO:0016779|GO:0005634|GO:0003677|GO:0006260|GO:0003887	catalytic activity|metabolic process|cell|biosynthetic process|intracellular|nitrogen compound metabolic process|transferase activity|cellular metabolic process|transferase activity, transferring phosphorus-containing groups|nucleobase-containing compound metabolic process|cellular aromatic compound metabolic process|nucleic acid binding|intracellular membrane-bounded organelle|nucleotidyltransfe…	K02321	DNA polymerase alpha subunit B[-]	fgr01100|fgr00230|fgr00240|fgr03030	Metabolic pathways - Fusarium graminearum|Purine metabolism - Fusarium graminearum|Pyrimidine metabolism - Fusarium graminearum|DNA replication - Fusarium graminearum	chr4:2052812-2054972	896	128	28.6502	4.85983	28.6502	4.85983	2.55957	1.89728e-15	1.32111e-14	UP
23554119	FGSG_07020	hypothetical protein	GO:0008152|GO:0009058|GO:0006807|GO:0044237|GO:0043169|GO:0006139|GO:0006725|GO:0046872|GO:0010468|GO:0016070|GO:0006351|GO:0006355|GO:0008270	metabolic process|biosynthetic process|nitrogen compound metabolic process|cellular metabolic process|cation binding|nucleobase-containing compound metabolic process|cellular aromatic compound metabolic process|metal ion binding|regulation of gene expression|RNA metabolic process|transcription, DNA-templated|regulation of transcription, DNA-templated|zinc ion binding	-	-	-	-	chr4:2048417-2052352	1251	341	21.5264	6.96723	21.5264	6.96723	1.62745	5.59491e-06	1.78938e-05	UP
23554118	FGSG_07019	hypothetical protein	GO:0003824|GO:0008152|GO:0005623|GO:0005622|GO:0016787|GO:0006807|GO:0044237|GO:0006520|GO:0016788|GO:0005737|GO:0043231|GO:0009081|GO:0009063|GO:0005739|GO:0009083|GO:0019752|GO:0003860|GO:0006574	catalytic activity|metabolic process|cell|intracellular|hydrolase activity|nitrogen compound metabolic process|cellular metabolic process|cellular amino acid metabolic process|hydrolase activity, acting on ester bonds|cytoplasm|intracellular membrane-bounded organelle|branched-chain amino acid metabolic process|cellular amino acid catabolic process|mitochondrion|branched-chain amino acid cataboli…	K05605	3-hydroxyisobutyryl-CoA hydrolase[3.1.2.4]	fgr01100|fgr01200|fgr00280|fgr00410|fgr00640	Metabolic pathways - Fusarium graminearum|Carbon metabolism - Fusarium graminearum|Valine, leucine and isoleucine degradation - Fusarium graminearum|beta-Alanine metabolism - Fusarium graminearum|Propanoate metabolism - Fusarium graminearum	chr4:2044980-2046800	4372	1566	163.071	69.3552	163.071	69.3552	1.23342	0.00290488	0.00615672	UP
23554112	FGSG_07013	hypothetical protein	-	-	K10777	DNA ligase 4[6.5.1.1]	fgr03450	Non-homologous end-joining - Fusarium graminearum	chr4:2028202-2031419	127	30	2.96965	0.832942	2.96965	0.832942	1.834	0.000565006	0.00135499	UP
23554109	FGSG_07010	hypothetical protein	-	-	-	-	-	-	chr4:2021373-2022397	39	9	2.6676	0.730989	2.6676	0.730989	1.86762	0.0251301	0.044481	UP
23554097	FGSG_06997	hypothetical protein	GO:0003824|GO:0016787	catalytic activity|hydrolase activity	-	-	-	-	chr4:1970401-1973443	356	62	7.83221	1.61964	7.83221	1.61964	2.27375	2.26044e-09	1.00019e-08	UP
23554096	FGSG_06996	mitosis protein dim1	GO:0008152|GO:0005623|GO:0005622|GO:0006807|GO:0044237|GO:0006139|GO:0030529|GO:0006725|GO:0043231|GO:0005681|GO:0005634|GO:0016070|GO:0006396|GO:0008380|GO:0006397|GO:0000398	metabolic process|cell|intracellular|nitrogen compound metabolic process|cellular metabolic process|nucleobase-containing compound metabolic process|intracellular ribonucleoprotein complex|cellular aromatic compound metabolic process|intracellular membrane-bounded organelle|spliceosomal complex|nucleus|RNA metabolic process|RNA processing|RNA splicing|mRNA processing|mRNA splicing, via spliceosome	K12859	U5 snRNP protein, DIM1 family[-]	fgr03040	Spliceosome - Fusarium graminearum	chr4:1969478-1970158	1132	235	119.303	29.408	119.303	29.408	2.02036	9.16517e-10	4.20053e-09	UP
23554093	FGSG_06993	hypothetical protein	-	-	-	-	-	-	chr4:1958786-1959735	3188	70	287.662	7.49988	287.662	7.49988	5.26136	1.70935e-67	8.88786e-66	UP
23554091	FGSG_06991	hypothetical protein	-	-	K00008	L-iditol 2-dehydrogenase[1.1.1.14]	fgr01100|fgr00040|fgr00051	Metabolic pathways - Fusarium graminearum|Pentose and glucuronate interconversions - Fusarium graminearum|Fructose and mannose metabolism - Fusarium graminearum	chr4:1948102-1949506	269	80	15.3411	5.41734	15.3411	5.41734	1.50175	0.00129615	0.00292186	UP
23554072	FGSG_06972	hypothetical protein	-	-	-	-	-	-	chr4:1889583-1890553	711	68	55.5557	6.30896	55.5557	6.30896	3.13846	3.61812e-21	3.4137e-20	UP
23554069	FGSG_06969	hypothetical protein	-	-	-	-	-	-	chr4:1874644-1876725	1268	288	40.1167	10.8191	40.1167	10.8191	1.89063	1.52691e-08	6.28878e-08	UP
23554067	FGSG_06967	hypothetical protein	-	-	-	-	-	-	chr4:1871084-1872199	100	30	7.44292	2.6513	7.44292	2.6513	1.48917	0.015123	0.0282197	UP
23554063	FGSG_06962	60S ribosome subunit biogenesis protein NIP7	GO:0005623|GO:0005622|GO:0003676|GO:0043231|GO:0003723|GO:0005634|GO:0042254|GO:0042255	cell|intracellular|nucleic acid binding|intracellular membrane-bounded organelle|RNA binding|nucleus|ribosome biogenesis|ribosome assembly	-	-	-	-	chr4:1849572-1850409	1632	64	137.997	6.42567	137.997	6.42567	4.42464	4.41878e-46	1.10072e-44	UP
23554061	FGSG_06960	hypothetical protein	GO:0003824|GO:0016020|GO:0005623|GO:0005622|GO:0016787|GO:0043169|GO:0008233|GO:0005737|GO:0031966|GO:0043231|GO:0005743|GO:0005740|GO:0046872|GO:0005739|GO:0008237|GO:0004222	catalytic activity|membrane|cell|intracellular|hydrolase activity|cation binding|peptidase activity|cytoplasm|mitochondrial membrane|intracellular membrane-bounded organelle|mitochondrial inner membrane|mitochondrial envelope|metal ion binding|mitochondrion|metallopeptidase activity|metalloendopeptidase activity	-	-	-	-	chr4:1846452-1847291	469	122	39.1546	12.0937	39.1546	12.0937	1.69492	1.50841e-05	4.55161e-05	UP
23554060	FGSG_06959	serine/threonine-protein kinase 6	GO:0003824|GO:0016740|GO:0097367|GO:0016772|GO:0007049|GO:0000166|GO:0016301|GO:0016773|GO:0004672|GO:0005524|GO:0004674	catalytic activity|transferase activity|carbohydrate derivative binding|transferase activity, transferring phosphorus-containing groups|cell cycle|nucleotide binding|kinase activity|phosphotransferase activity, alcohol group as acceptor|protein kinase activity|ATP binding|protein serine/threonine kinase activity	-	-	-	-	chr4:1844862-1846145	1618	238	90.167	15.7484	90.167	15.7484	2.51739	1.31337e-16	9.8602e-16	UP
23554038	FGSG_06935	cell cycle control protein cwf14	GO:0005623|GO:0005622|GO:0043231|GO:0005634	cell|intracellular|intracellular membrane-bounded organelle|nucleus	K12873	bud site selection protein 31[-]	fgr03040	Spliceosome - Fusarium graminearum	chr4:1735953-1736450	1297	328	191.126	57.391	191.126	57.391	1.73563	5.34733e-07	1.90175e-06	UP
23554023	FGSG_06919	hypothetical protein	GO:0003824|GO:0008152|GO:0005623|GO:0009058|GO:0005622|GO:0016491|GO:0006807|GO:0044237|GO:0016614|GO:0005737|GO:0051188|GO:0016616|GO:0008677|GO:0015940|GO:0019752	catalytic activity|metabolic process|cell|biosynthetic process|intracellular|oxidoreductase activity|nitrogen compound metabolic process|cellular metabolic process|oxidoreductase activity, acting on CH-OH group of donors|cytoplasm|cofactor biosynthetic process|oxidoreductase activity, acting on the CH-OH group of donors, NAD or NADP as acceptor|2-dehydropantoate 2-reductase activity|pantothenate …	-	-	-	-	chr4:1689542-1690680	161	50	10.6798	3.93819	10.6798	3.93819	1.43928	0.00905897	0.0175619	UP
23554008	FGSG_06904	hypothetical protein	-	-	-	-	-	-	chr4:1638567-1639589	588	147	45.6201	13.5421	45.6201	13.5421	1.75222	2.84267e-06	9.37347e-06	UP
23554004	FGSG_06900	molybdenum cofactor biosynthesis protein 1 A	GO:0003824|GO:0008152|GO:0005623|GO:0019008|GO:0009058|GO:0006807|GO:0044237|GO:0051536|GO:0043169|GO:0006777|GO:0051188|GO:0006796|GO:0046872|GO:0051539	catalytic activity|metabolic process|cell|molybdopterin synthase complex|biosynthetic process|nitrogen compound metabolic process|cellular metabolic process|iron-sulfur cluster binding|cation binding|Mo-molybdopterin cofactor biosynthetic process|cofactor biosynthetic process|phosphate-containing compound metabolic process|metal ion binding|4 iron, 4 sulfur cluster binding	K03639	cyclic pyranopterin phosphate synthase[4.1.99.18]	fgr01100|fgr00790|fgr04122	Metabolic pathways - Fusarium graminearum|Folate biosynthesis - Fusarium graminearum|Sulfur relay system - Fusarium graminearum	chr4:1621761-1623953	2128	420	71.7721	16.8199	71.7721	16.8199	2.09325	1.96492e-11	1.04495e-10	UP
23553998	FGSG_06894	hypothetical protein	GO:0042254|GO:0042255|GO:0042256	ribosome biogenesis|ribosome assembly|mature ribosome assembly	K14574	ribosome maturation protein SDO1[-]	fgr03008	Ribosome biogenesis in eukaryotes - Fusarium graminearum	chr4:1603597-1604546	483	146	33.4896	12.0201	33.4896	12.0201	1.47827	0.000413882	0.00101516	UP
23553992	FGSG_06888	hypothetical protein	GO:0003824|GO:0008152|GO:0016787|GO:0005975|GO:0016798|GO:0004553	catalytic activity|metabolic process|hydrolase activity|carbohydrate metabolic process|hydrolase activity, acting on glycosyl bonds|hydrolase activity, hydrolyzing O-glycosyl compounds	-	-	-	-	chr4:1584402-1585961	144	36	6.08031	1.80491	6.08031	1.80491	1.75222	0.000638636	0.00151721	UP
23553988	FGSG_06881	hypothetical protein	-	-	-	-	-	-	chr4:1542636-1547179	4782	279	81.141	5.62116	81.141	5.62116	3.85149	1.59887e-43	3.66111e-42	UP
23553986	FGSG_06879	hypothetical protein	-	-	-	-	-	-	chr4:1535020-1536252	47	8	2.61922	0.529369	2.61922	0.529369	2.30679	0.0022933	0.00497746	UP
23553973	FGSG_06865	hypothetical protein	GO:0003824|GO:0008152|GO:0005623|GO:0005622|GO:0016787|GO:0006807|GO:0044237|GO:0046907|GO:0043169|GO:0008233|GO:0005737|GO:0043231|GO:0005759|GO:0006886|GO:0006508|GO:0046872|GO:0007005|GO:0015031|GO:0005739|GO:0006605|GO:0008237|GO:0016485|GO:0006626|GO:0004222|GO:0006627	catalytic activity|metabolic process|cell|intracellular|hydrolase activity|nitrogen compound metabolic process|cellular metabolic process|intracellular transport|cation binding|peptidase activity|cytoplasm|intracellular membrane-bounded organelle|mitochondrial matrix|intracellular protein transport|proteolysis|metal ion binding|mitochondrion organization|protein transport|mitochondrion|protein ta…	-	-	-	-	chr4:1480070-1482433	1584	220	44.1361	7.27868	44.1361	7.27868	2.60021	1.03357e-17	8.23194e-17	UP
23553956	FGSG_06845	hypothetical protein	GO:0005623|GO:0005198|GO:0005622|GO:0017056|GO:0005643|GO:0043231|GO:0005634	cell|structural molecule activity|intracellular|structural constituent of nuclear pore|nuclear pore|intracellular membrane-bounded organelle|nucleus	K14306	nuclear pore complex protein Nup62[-]	fgr03013	RNA transport - Fusarium graminearum	chr4:1424554-1427132	6267	827	163.617	25.6369	163.617	25.6369	2.67403	1.85074e-21	1.77573e-20	UP
23553949	FGSG_06836	hypothetical protein	GO:0003824|GO:0016787|GO:0008233	catalytic activity|hydrolase activity|peptidase activity	-	-	-	-	chr4:1398683-1400131	447	121	20.3201	6.53124	20.3201	6.53124	1.63748	4.93027e-05	0.000138389	UP
23553947	FGSG_06834	hypothetical protein	GO:0097367|GO:0000166|GO:0003676|GO:0005524	carbohydrate derivative binding|nucleotide binding|nucleic acid binding|ATP binding	-	-	-	-	chr4:1390380-1393741	129	32	3.24074	0.954538	3.24074	0.954538	1.76345	0.000995102	0.00229093	UP
23553932	FGSG_06818	hypothetical protein	GO:0003824|GO:0008152|GO:0009058|GO:0006807|GO:0016740|GO:0044237|GO:0016772|GO:0046983|GO:0006139|GO:0006725|GO:0003676|GO:0016779|GO:0003677|GO:0016070|GO:0006351|GO:0003899	catalytic activity|metabolic process|biosynthetic process|nitrogen compound metabolic process|transferase activity|cellular metabolic process|transferase activity, transferring phosphorus-containing groups|protein dimerization activity|nucleobase-containing compound metabolic process|cellular aromatic compound metabolic process|nucleic acid binding|nucleotidyltransferase activity|DNA binding|RNA …	K03008	DNA-directed RNA polymerase II subunit RPB11[-]	fgr01100|fgr00230|fgr00240|fgr03020	Metabolic pathways - Fusarium graminearum|Purine metabolism - Fusarium graminearum|Pyrimidine metabolism - Fusarium graminearum|RNA polymerase - Fusarium graminearum	chr4:1339054-1339620	483	151	74.1611	27.5294	74.1611	27.5294	1.42969	0.000904854	0.00209491	UP
23553928	FGSG_06814	hypothetical protein	-	-	-	-	-	-	chr4:1325351-1328946	1852	306	34.9644	6.8596	34.9644	6.8596	2.34969	1.38433e-14	9.1726e-14	UP
23553916	FGSG_06801	hypothetical protein	GO:0003824|GO:0016787|GO:0008233|GO:0008234	catalytic activity|hydrolase activity|peptidase activity|cysteine-type peptidase activity	-	-	-	-	chr4:1271594-1274914	1726	341	35.3518	8.29308	35.3518	8.29308	2.0918	3.80293e-11	1.97133e-10	UP
23553906	FGSG_06791	hypothetical protein	-	-	K14817	60S ribosomal subunit assembly/export protein LOC1[-]	fgr01110	Biosynthesis of secondary metabolites - Fusarium graminearum	chr4:1238504-1239405	606	77	47.1276	7.11027	47.1276	7.11027	2.7286	9.78615e-16	6.96495e-15	UP
23553896	FGSG_06781	hypothetical protein	GO:0005623|GO:0005622|GO:0051726|GO:0007049|GO:0007059|GO:0043231|GO:0051304|GO:0031461|GO:0051276|GO:0000278|GO:0005634|GO:0000070|GO:0005680|GO:0030071	cell|intracellular|regulation of cell cycle|cell cycle|chromosome segregation|intracellular membrane-bounded organelle|chromosome separation|cullin-RING ubiquitin ligase complex|chromosome organization|mitotic cell cycle|nucleus|mitotic sister chromatid segregation|anaphase-promoting complex|regulation of mitotic metaphase/anaphase transition	K03355	anaphase-promoting complex subunit 8[-]	fgr04111|fgr04113|fgr04120	Cell cycle - yeast - Fusarium graminearum|Meiosis - yeast - Fusarium graminearum|Ubiquitin mediated proteolysis - Fusarium graminearum	chr4:1205981-1208140	742	204	24.4255	7.97372	24.4255	7.97372	1.61506	1.86306e-05	5.54032e-05	UP
23553895	FGSG_06780	hypothetical protein	-	-	-	-	-	-	chr4:1204513-1205229	31	0	3.42036	0	3.42036	0	Inf	4.812e-06	1.55149e-05	UP
23553894	FGSG_06779	hypothetical protein	-	-	-	-	-	-	chr4:1197446-1198815	24531	1857	1179.45	106.015	1179.45	106.015	3.47577	1.29889e-38	2.52298e-37	UP
23553892	FGSG_06777	DNA replication licensing factor mcm5	GO:0003824|GO:0008152|GO:0005623|GO:0009058|GO:0005622|GO:0016787|GO:0006807|GO:0044237|GO:0097367|GO:0003682|GO:0042555|GO:0000166|GO:0006139|GO:0006725|GO:0003676|GO:0043231|GO:0016817|GO:0005634|GO:0003677|GO:0016818|GO:0003690|GO:0006260|GO:0016462|GO:0043565|GO:0006270|GO:0005524|GO:0006261|GO:0003688|GO:0004386|GO:0003678	catalytic activity|metabolic process|cell|biosynthetic process|intracellular|hydrolase activity|nitrogen compound metabolic process|cellular metabolic process|carbohydrate derivative binding|chromatin binding|MCM complex|nucleotide binding|nucleobase-containing compound metabolic process|cellular aromatic compound metabolic process|nucleic acid binding|intracellular membrane-bounded organelle|hyd…	K02209	DNA replication licensing factor MCM5[3.6.4.12]	fgr04111|fgr04113|fgr03030	Cell cycle - yeast - Fusarium graminearum|Meiosis - yeast - Fusarium graminearum|DNA replication - Fusarium graminearum	chr4:1189453-1191775	1428	247	43.4266	8.919	43.4266	8.919	2.28363	2.92816e-13	1.77977e-12	UP
23553886	FGSG_06771	multidrug resistance protein 1	GO:0003824|GO:0016020|GO:0005215|GO:0022857|GO:0016787|GO:0097367|GO:0000166|GO:0016021|GO:0016817|GO:0016818|GO:0042626|GO:0016462|GO:0005524|GO:0016887|GO:0042623	catalytic activity|membrane|transporter activity|transmembrane transporter activity|hydrolase activity|carbohydrate derivative binding|nucleotide binding|integral component of membrane|hydrolase activity, acting on acid anhydrides|hydrolase activity, acting on acid anhydrides, in phosphorus-containing anhydrides|ATPase activity, coupled to transmembrane movement of substances|pyrophosphatase acti…	K05658	ATP-binding cassette, subfamily B (MDR/TAP), member 1[3.6.3.44]	fgr02010	ABC transporters - Fusarium graminearum	chr4:1161290-1165446	4424	893	72.0594	17.271	72.0594	17.271	2.06083	1.18133e-11	6.38786e-11	UP
23553873	FGSG_06758	hypothetical protein	GO:0003824|GO:0016020|GO:0016491|GO:0016021	catalytic activity|membrane|oxidoreductase activity|integral component of membrane	-	-	-	-	chr4:1114764-1116262	445	153	23.1533	9.45226	23.1533	9.45226	1.29248	0.00566378	0.01144	UP
23553870	FGSG_06755	hypothetical protein	-	-	-	-	-	-	chr4:1106696-1108040	3221	603	178.592	39.6989	178.592	39.6989	2.16949	7.94326e-13	4.68916e-12	UP
23553864	FGSG_06748	hypothetical protein	-	-	-	-	-	-	chr4:1065543-1068088	392	27	13.2212	1.0813	13.2212	1.0813	3.61202	7.48817e-21	6.95489e-20	UP
23553858	FGSG_06741	hypothetical protein	-	-	-	-	-	-	chr4:1036499-1037692	505	138	30.6301	9.93864	30.6301	9.93864	1.62383	4.39617e-05	0.00012475	UP
23553851	FGSG_06734	hypothetical protein	-	-	-	-	-	-	chr4:1013820-1014122	23	1	5.00003	0.258179	5.00003	0.258179	4.27549	0.000700954	0.00165469	UP
23553845	FGSG_06726	hypothetical protein	-	-	-	-	-	-	chr4:972384-973022	736	95	82.4493	12.6364	82.4493	12.6364	2.70592	2.48879e-16	1.84177e-15	UP
23553844	FGSG_06725	hypothetical protein	-	-	-	-	-	-	chr4:970018-972353	734	84	26.5651	3.60983	26.5651	3.60983	2.87953	2.13422e-18	1.75741e-17	UP
23553843	FGSG_06724	ribosome biogenesis protein RLP24	-	-	K02896	large subunit ribosomal protein L24e[-]	fgr03010	Ribosome - Fusarium graminearum	chr4:968112-969478	2453	286	139.774	19.3502	139.774	19.3502	2.85267	9.44285e-23	9.64288e-22	UP
23553842	FGSG_06723	import inner membrane translocase subunit TIM14	GO:0016020|GO:0005623|GO:0005622|GO:0005737|GO:0031966|GO:0016021|GO:0043231|GO:0005743|GO:0005740|GO:0015031|GO:0005739	membrane|cell|intracellular|cytoplasm|mitochondrial membrane|integral component of membrane|intracellular membrane-bounded organelle|mitochondrial inner membrane|mitochondrial envelope|protein transport|mitochondrion	-	-	-	-	chr4:967156-967947	3320	932	319.719	106.571	319.719	106.571	1.58499	4.47929e-06	1.45011e-05	UP
23553840	FGSG_06721	hypothetical protein	GO:0003824|GO:0008152|GO:0005623|GO:0005622|GO:0016787|GO:0006807|GO:0044237|GO:0097367|GO:0006950|GO:0000166|GO:0043564|GO:0006139|GO:0006725|GO:0003676|GO:0043231|GO:0016817|GO:0051276|GO:0006974|GO:0005634|GO:0003677|GO:0016818|GO:0006310|GO:0003684|GO:0016462|GO:0000723|GO:0043565|GO:0006281|GO:0005524|GO:0006302|GO:0042162|GO:0006303|GO:0004386	catalytic activity|metabolic process|cell|intracellular|hydrolase activity|nitrogen compound metabolic process|cellular metabolic process|carbohydrate derivative binding|response to stress|nucleotide binding|Ku70:Ku80 complex|nucleobase-containing compound metabolic process|cellular aromatic compound metabolic process|nucleic acid binding|intracellular membrane-bounded organelle|hydrolase activit…	K10885	ATP-dependent DNA helicase 2 subunit 2[-]	fgr03450	Non-homologous end-joining - Fusarium graminearum	chr4:962398-964829	727	222	22.3564	8.10609	22.3564	8.10609	1.46361	0.000262739	0.000664635	UP
23553835	FGSG_06716	hypothetical protein	-	-	K03165	DNA topoisomerase III[5.99.1.2]	fgr03440	Homologous recombination - Fusarium graminearum	chr4:953273-955961	221	59	6.97187	2.21004	6.97187	2.21004	1.65747	0.000302257	0.000757518	UP
23553826	FGSG_06705	hypothetical protein	GO:0005623|GO:0005622|GO:0005737|GO:0043231|GO:0042273|GO:0005634|GO:0005730|GO:0042254|GO:0042255|GO:0000027	cell|intracellular|cytoplasm|intracellular membrane-bounded organelle|ribosomal large subunit biogenesis|nucleus|nucleolus|ribosome biogenesis|ribosome assembly|ribosomal large subunit assembly	-	-	-	-	chr4:913791-914960	902	188	56.1574	13.8979	56.1574	13.8979	2.01461	2.61542e-09	1.14999e-08	UP
23553825	FGSG_06703	hypothetical protein	-	-	-	-	-	-	chr4:910764-911480	2683	646	292.597	83.6514	292.597	83.6514	1.80645	3.01803e-08	1.21118e-07	UP
23553823	FGSG_06701	hypothetical protein	GO:0003676	nucleic acid binding	-	-	-	-	chr4:906044-907670	1882	431	78.7092	21.403	78.7092	21.403	1.87872	8.65127e-09	3.62586e-08	UP
23553821	FGSG_06699	hypothetical protein	GO:0005623|GO:0003700|GO:0005622|GO:0000981|GO:0043169|GO:0043231|GO:0005634|GO:0046872|GO:0008270	cell|transcription factor activity, sequence-specific DNA binding|intracellular|RNA polymerase II transcription factor activity, sequence-specific DNA binding|cation binding|intracellular membrane-bounded organelle|nucleus|metal ion binding|zinc ion binding	-	-	-	-	chr4:889922-892468	137	34	3.76949	1.1108	3.76949	1.1108	1.76277	0.000626988	0.00149251	UP
23553801	FGSG_06679	hypothetical protein	GO:0043169|GO:0046872|GO:0005509	cation binding|metal ion binding|calcium ion binding	-	-	-	-	chr4:840767-842065	756	116	58.2428	10.6113	58.2428	10.6113	2.45647	1.3743e-13	8.50699e-13	UP
23553799	FGSG_06677	hypothetical protein	GO:0008152|GO:0005623|GO:0009058|GO:0005622|GO:0006807|GO:0044237|GO:0006139|GO:0006725|GO:0043231|GO:0016592|GO:0003712|GO:0001104|GO:0005634|GO:0005654|GO:0016070|GO:0006351	metabolic process|cell|biosynthetic process|intracellular|nitrogen compound metabolic process|cellular metabolic process|nucleobase-containing compound metabolic process|cellular aromatic compound metabolic process|intracellular membrane-bounded organelle|mediator complex|transcription cofactor activity|RNA polymerase II transcription cofactor activity|nucleus|nucleoplasm|RNA metabolic process|tr…	-	-	-	-	chr4:834110-834866	463	127	46.4197	15.1188	46.4197	15.1188	1.6184	5.89604e-05	0.000163837	UP
23553787	FGSG_06664	hypothetical protein	GO:0003700	transcription factor activity, sequence-specific DNA binding	-	-	-	-	chr4:783644-786124	9206	2771	270.11	96.5379	270.11	96.5379	1.48438	2.63042e-05	7.69734e-05	UP
23553778	FGSG_06655	hypothetical protein	GO:0003824|GO:0016787|GO:0043169|GO:0008233|GO:0046872|GO:0008237|GO:0008270|GO:0004177	catalytic activity|hydrolase activity|cation binding|peptidase activity|metal ion binding|metallopeptidase activity|zinc ion binding|aminopeptidase activity	-	-	-	-	chr4:752158-753688	3892	1123	172.986	59.2665	172.986	59.2665	1.54537	9.63994e-06	2.9806e-05	UP
23553772	FGSG_06649	hypothetical protein	-	-	-	-	-	-	chr4:720377-721335	444	64	32.2806	5.52494	32.2806	5.52494	2.54664	1.84713e-12	1.06199e-11	UP
23553767	FGSG_06643	hypothetical protein	-	-	-	-	-	-	chr4:691738-693694	1251	426	44.3743	17.9422	44.3743	17.9422	1.30637	0.00161801	0.0036024	UP
23553764	FGSG_06640	ADP-ribosylation factor 1	GO:0005623|GO:0005622|GO:0097367|GO:0007165|GO:0000166|GO:0001882|GO:0035556|GO:0032549|GO:0007264|GO:0005525	cell|intracellular|carbohydrate derivative binding|signal transduction|nucleotide binding|nucleoside binding|intracellular signal transduction|ribonucleoside binding|small GTPase mediated signal transduction|GTP binding	-	-	-	-	chr4:681476-682265	263	79	31.7285	11.3165	31.7285	11.3165	1.48735	0.00140247	0.00314659	UP
23553759	FGSG_06635	hypothetical protein	GO:0008152|GO:0006807|GO:0044237|GO:0006139|GO:0006725|GO:0016070|GO:0006396|GO:0008033	metabolic process|nitrogen compound metabolic process|cellular metabolic process|nucleobase-containing compound metabolic process|cellular aromatic compound metabolic process|RNA metabolic process|RNA processing|tRNA processing	K00784	ribonuclease Z[3.1.26.11]	fgr03013	RNA transport - Fusarium graminearum	chr4:663596-666118	2489	289	64.9822	8.95897	64.9822	8.95897	2.85864	7.83309e-23	8.01276e-22	UP
23553758	FGSG_06634	hypothetical protein	GO:0048037|GO:0097367|GO:0000166|GO:0010181	cofactor binding|carbohydrate derivative binding|nucleotide binding|FMN binding	-	-	-	-	chr4:661682-662542	623	196	47.6619	17.8045	47.6619	17.8045	1.42059	0.000597412	0.0014261	UP
23553748	FGSG_06624	hypothetical protein	GO:0003824|GO:0016491	catalytic activity|oxidoreductase activity	-	-	-	-	chr4:620185-621195	11	0	0.716674	0	0.716674	0	Inf	0.00464266	0.0095081	UP
23553741	FGSG_06617	hypothetical protein	-	-	-	-	-	-	chr4:604444-605256	99	2	8.02102	0.192374	8.02102	0.192374	5.3818	1.19593e-13	7.44769e-13	UP
23553740	FGSG_06616	hypothetical protein	-	-	-	-	-	-	chr4:600039-602544	1396	537	36.6936	16.7599	36.6936	16.7599	1.13052	0.0171609	0.0315332	UP
23553717	FGSG_06591	hypothetical protein	-	-	-	-	-	-	chr4:527053-527880	1075	112	91.8419	11.3616	91.8419	11.3616	3.01498	5.28114e-22	5.21846e-21	UP
23553705	FGSG_06578	hypothetical protein	-	-	-	-	-	-	chr4:477081-477851	207	64	18.859	6.92337	18.859	6.92337	1.44571	0.00429852	0.00889975	UP
23553704	FGSG_06577	hypothetical protein	-	-	-	-	-	-	chr4:475907-476562	901	287	90.4706	34.2181	90.4706	34.2181	1.40269	0.000499414	0.00120963	UP
23553694	FGSG_06565	hypothetical protein	-	-	-	-	-	-	chr4:431073-436061	291	93	4.25674	1.61532	4.25674	1.61532	1.39793	0.00344148	0.00722456	UP
23553674	FGSG_06545	hypothetical protein	GO:0003824|GO:0016787|GO:0043169|GO:0008233|GO:0046872	catalytic activity|hydrolase activity|cation binding|peptidase activity|metal ion binding	-	-	-	-	chr4:371481-373938	1554	49	44.3893	1.66192	44.3893	1.66192	4.73928	6.14148e-50	1.75364e-48	UP
23553669	FGSG_06540	hypothetical protein	GO:0008152|GO:0030638	metabolic process|polyketide metabolic process	-	-	-	-	chr4:358330-358902	142	27	20.6479	4.66174	20.6479	4.66174	2.14705	1.16939e-05	3.5785e-05	UP
23553659	FGSG_06530	50S ribosomal protein L14	GO:0008152|GO:0005623|GO:0005198|GO:0009058|GO:0005622|GO:0003735|GO:0006807|GO:0044237|GO:0005737|GO:0030529|GO:0015934|GO:0005840|GO:0006412	metabolic process|cell|structural molecule activity|biosynthetic process|intracellular|structural constituent of ribosome|nitrogen compound metabolic process|cellular metabolic process|cytoplasm|intracellular ribonucleoprotein complex|large ribosomal subunit|ribosome|translation	-	-	-	-	chr4:336788-337552	2523	623	260.078	76.2544	260.078	76.2544	1.77005	8.09826e-08	3.12361e-07	UP
23553653	FGSG_06523	hypothetical protein	-	-	-	-	-	-	chr4:319558-320070	535	78	68.6947	11.8919	68.6947	11.8919	2.53021	3.95953e-13	2.38957e-12	UP
23553646	FGSG_06516	hypothetical protein	GO:0008152|GO:0005623|GO:0009058|GO:0005622|GO:0006807|GO:0044237|GO:0043169|GO:0006139|GO:0006725|GO:0003676|GO:0043231|GO:0005634|GO:0003677|GO:0046872|GO:0016070|GO:0006351|GO:0008270	metabolic process|cell|biosynthetic process|intracellular|nitrogen compound metabolic process|cellular metabolic process|cation binding|nucleobase-containing compound metabolic process|cellular aromatic compound metabolic process|nucleic acid binding|intracellular membrane-bounded organelle|nucleus|DNA binding|metal ion binding|RNA metabolic process|transcription, DNA-templated|zinc ion binding	-	-	-	-	chr4:309284-311243	63	5	2.52883	0.238321	2.52883	0.238321	3.40749	1.94817e-06	6.54169e-06	UP
23553645	FGSG_06515	hypothetical protein	GO:0003824|GO:0016491	catalytic activity|oxidoreductase activity	-	-	-	-	chr4:307866-308939	281	25	17.2341	1.82059	17.2341	1.82059	3.24279	2.31258e-15	1.60372e-14	UP
23553641	FGSG_06511	hypothetical protein	GO:0003824|GO:0005623|GO:0005622|GO:0016787|GO:0008233|GO:0008234|GO:0004197|GO:0004198	catalytic activity|cell|intracellular|hydrolase activity|peptidase activity|cysteine-type peptidase activity|cysteine-type endopeptidase activity|calcium-dependent cysteine-type endopeptidase activity	-	-	-	-	chr4:297102-300046	3257	306	74.4148	8.30147	74.4148	8.30147	3.16415	7.18026e-29	9.55256e-28	UP
23553640	FGSG_06510	hypothetical protein	GO:0008152|GO:0044237|GO:0006914	metabolic process|cellular metabolic process|autophagy	K08329	autophagy-related protein 17[-]	fgr04138	Autophagy - yeast - Fusarium graminearum	chr4:294679-296300	7356	609	310.602	30.5331	310.602	30.5331	3.34662	2.96838e-34	4.90896e-33	UP
23553636	FGSG_06506	hypothetical protein	-	-	-	-	-	-	chr4:276849-277784	108	31	7.60035	2.59035	7.60035	2.59035	1.55292	0.00913803	0.0177123	UP
23553631	FGSG_06501	hypothetical protein	-	-	-	-	-	-	chr4:260244-261840	253	49	12.372	2.84514	12.372	2.84514	2.1205	4.13215e-07	1.48735e-06	UP
23553628	FGSG_06498	hypothetical protein	GO:0003824|GO:0016491	catalytic activity|oxidoreductase activity	-	-	-	-	chr4:251195-252193	37	5	2.56275	0.411236	2.56275	0.411236	2.63966	0.00188854	0.00415731	UP
23553605	FGSG_06474	hypothetical protein	GO:0005623|GO:0005622|GO:0008092|GO:0003779	cell|intracellular|cytoskeletal protein binding|actin binding	-	-	-	-	chr4:151641-152499	4152	1076	318.384	97.9708	318.384	97.9708	1.70034	2.67061e-07	9.81449e-07	UP
23553600	FGSG_06469	hypothetical protein	-	-	-	-	-	-	chr4:131093-132724	31	1	1.33461	0.0511296	1.33461	0.0511296	4.70612	0.000126105	0.000335239	UP
23553597	FGSG_06466	hypothetical protein	-	-	-	-	-	-	chr4:120165-121005	468	126	39.1206	12.5061	39.1206	12.5061	1.6453	3.81591e-05	0.000109142	UP
23553582	FGSG_06450	homogentisate 1,2-dioxygenase	-	-	K00451	homogentisate 1,2-dioxygenase[1.13.11.5]	fgr01100|fgr00350	Metabolic pathways - Fusarium graminearum|Tyrosine metabolism - Fusarium graminearum	chr4:72677-74210	18	0	0.888148	0	0.888148	0	Inf	0.00141036	0.00315721	UP
23553581	FGSG_06449	fumarylacetoacetase	GO:0003824|GO:0008152|GO:0016787|GO:0006807|GO:0044237|GO:0006520|GO:0006725|GO:0009072|GO:0019752|GO:0004334	catalytic activity|metabolic process|hydrolase activity|nitrogen compound metabolic process|cellular metabolic process|cellular amino acid metabolic process|cellular aromatic compound metabolic process|aromatic amino acid family metabolic process|carboxylic acid metabolic process|fumarylacetoacetase activity	K01555	fumarylacetoacetase[3.7.1.2]	fgr01100|fgr00350	Metabolic pathways - Fusarium graminearum|Tyrosine metabolism - Fusarium graminearum	chr4:70989-72329	19	0	0.970157	0	0.970157	0	Inf	0.000794618	0.00186177	UP
23553564	FGSG_06432	hypothetical protein	-	-	-	-	-	-	chr4:26293-27292	81	0	5.64004	0	5.64004	0	Inf	1.26252e-13	7.83368e-13	UP
23553557	FGSG_06424	hypothetical protein	-	-	-	-	-	-	chr3:5334328-5335551	2934	239	157.894	15.2719	157.894	15.2719	3.37	3.02959e-32	4.60707e-31	UP
23553552	FGSG_06419	hypothetical protein	-	-	-	-	-	-	chr3:5320904-5321898	264	65	18.3435	5.36269	18.3435	5.36269	1.77424	4.09459e-05	0.000116749	UP
23553545	FGSG_06412	hypothetical protein	GO:0016020|GO:0016021	membrane|integral component of membrane	-	-	-	-	chr3:5289797-5290394	765	85	94.8972	12.52	94.8972	12.52	2.92213	4.94766e-19	4.18111e-18	UP
23553544	FGSG_06411	hypothetical protein	-	-	K12849	pre-mRNA-splicing factor 38A[-]	fgr03040	Spliceosome - Fusarium graminearum	chr3:5288752-5289528	1274	214	108.003	21.5412	108.003	21.5412	2.3259	1.53362e-13	9.46155e-13	UP
23553541	FGSG_06408	hypothetical protein	-	-	-	-	-	-	chr3:5283691-5284813	1815	360	106.459	25.0727	106.459	25.0727	2.08611	3.67928e-11	1.91056e-10	UP
23553538	FGSG_06405	hypothetical protein	-	-	-	-	-	-	chr3:5277846-5279405	554	130	23.3922	6.51773	23.3922	6.51773	1.84359	7.09032e-07	2.49703e-06	UP
23553530	FGSG_06397	hypothetical protein	-	-	-	-	-	-	chr3:5255923-5256849	347	21	24.6568	1.7718	24.6568	1.7718	3.7987	2.52146e-21	2.4057e-20	UP
23553529	FGSG_06396	hypothetical protein	-	-	-	-	-	-	chr3:5252425-5253420	64	0	4.23263	0	4.23263	0	Inf	5.6308e-11	2.88122e-10	UP
23553522	FGSG_06389	hypothetical protein	GO:0005623|GO:0005622|GO:0000776|GO:0007049|GO:0007059|GO:0008608|GO:0043231|GO:0000228|GO:0005634|GO:0005856|GO:0005694|GO:0000777|GO:0005819|GO:0042729|GO:0000775|GO:0072686	cell|intracellular|kinetochore|cell cycle|chromosome segregation|attachment of spindle microtubules to kinetochore|intracellular membrane-bounded organelle|nuclear chromosome|nucleus|cytoskeleton|chromosome|condensed chromosome kinetochore|spindle|DASH complex|chromosome, centromeric region|mitotic spindle	-	-	-	-	chr3:5232886-5233321	193	68	58.0495	24.2852	58.0495	24.2852	1.25721	0.0281778	0.0493546	UP
23553514	FGSG_06381	hypothetical protein	GO:0003824|GO:0008152|GO:0016787	catalytic activity|metabolic process|hydrolase activity	-	-	-	-	chr3:5208680-5209402	1087	70	99.0325	7.57249	99.0325	7.57249	3.70906	1.35825e-31	2.01906e-30	UP
23553498	FGSG_06364	hypothetical protein	GO:0016020|GO:0005623|GO:0005622|GO:0016021|GO:0016192|GO:0005815|GO:0005856	membrane|cell|intracellular|integral component of membrane|vesicle-mediated transport|microtubule organizing center|cytoskeleton	-	-	-	-	chr3:5147119-5151341	2171	299	34.3181	5.61209	34.3181	5.61209	2.61236	1.10523e-18	9.21566e-18	UP
23553496	FGSG_06362	hypothetical protein	-	-	-	-	-	-	chr3:5142378-5143974	244	88	13.3936	5.73562	13.3936	5.73562	1.22352	0.0267143	0.046964	UP
23553488	FGSG_06354	hypothetical protein	GO:0016020|GO:0016021|GO:0055085	membrane|integral component of membrane|transmembrane transport	-	-	-	-	chr3:5102990-5104893	651	208	24.0231	9.11388	24.0231	9.11388	1.39829	0.000800327	0.00187283	UP
23553482	FGSG_06348	hypothetical protein	-	-	-	-	-	-	chr3:5083535-5086385	1853	573	44.032	16.1674	44.032	16.1674	1.44547	0.000118307	0.000316203	UP
23553474	FGSG_06340	hypothetical protein	GO:0008152|GO:0005623|GO:0005622|GO:0006807|GO:0044237|GO:0006139|GO:0030529|GO:0006725|GO:0003676|GO:0043231|GO:0003723|GO:0005634|GO:0005730|GO:0042254|GO:0016070|GO:0006396|GO:0006364	metabolic process|cell|intracellular|nitrogen compound metabolic process|cellular metabolic process|nucleobase-containing compound metabolic process|intracellular ribonucleoprotein complex|cellular aromatic compound metabolic process|nucleic acid binding|intracellular membrane-bounded organelle|RNA binding|nucleus|nucleolus|ribosome biogenesis|RNA metabolic process|RNA processing|rRNA processing	K14544	U3 small nucleolar RNA-associated protein 22[-]	fgr03008	Ribosome biogenesis in eukaryotes - Fusarium graminearum	chr3:5059484-5062849	2796	154	55.6579	3.63999	55.6579	3.63999	3.93458	2.21697e-42	4.88841e-41	UP
23553473	FGSG_06339	DNA primase small subunit	GO:0003824|GO:0016740|GO:0016772|GO:0016779|GO:0003899|GO:0003896	catalytic activity|transferase activity|transferase activity, transferring phosphorus-containing groups|nucleotidyltransferase activity|DNA-directed 5'-3' RNA polymerase activity|DNA primase activity	K02684	DNA primase small subunit [EC:2.7.7.-][-]	fgr01100|fgr00230|fgr00240	Metabolic pathways - Fusarium graminearum|Purine metabolism - Fusarium graminearum|Pyrimidine metabolism - Fusarium graminearum	chr3:5057408-5059053	825	122	36.301	6.37404	36.301	6.37404	2.50973	1.53109e-14	1.01001e-13	UP
23553468	FGSG_06334	hypothetical protein	GO:0003824|GO:0016787|GO:0097367|GO:0007017|GO:0008092|GO:0000166|GO:0007018|GO:0016817|GO:0016818|GO:0016462|GO:0008017|GO:0005524|GO:0003774|GO:0003777	catalytic activity|hydrolase activity|carbohydrate derivative binding|microtubule-based process|cytoskeletal protein binding|nucleotide binding|microtubule-based movement|hydrolase activity, acting on acid anhydrides|hydrolase activity, acting on acid anhydrides, in phosphorus-containing anhydrides|pyrophosphatase activity|microtubule binding|ATP binding|motor activity|microtubule motor activity	-	-	-	-	chr3:5046682-5048900	1334	174	40.794	6.31802	40.794	6.31802	2.69081	1.81251e-18	1.49664e-17	UP
23553465	FGSG_06331	hypothetical protein	-	-	-	-	-	-	chr3:5035095-5037087	1546	33	65.7847	1.66733	65.7847	1.66733	5.30214	2.57373e-57	9.79088e-56	UP
23553463	FGSG_06329	hypothetical protein	GO:0003824|GO:0016740|GO:0016746|GO:0016747|GO:0016407|GO:0008080	catalytic activity|transferase activity|transferase activity, transferring acyl groups|transferase activity, transferring acyl groups other than amino-acyl groups|acetyltransferase activity|N-acetyltransferase activity	-	-	-	-	chr3:5029591-5030196	577	87	62.7176	11.2286	62.7176	11.2286	2.4817	5.90118e-13	3.51327e-12	UP
23553445	FGSG_06310	hypothetical protein	-	-	-	-	-	-	chr3:4971938-4972849	47	10	3.39464	0.857581	3.39464	0.857581	1.98491	0.0112329	0.0214	UP
23553435	FGSG_06300	hypothetical protein	GO:0016020|GO:0016021|GO:0055085	membrane|integral component of membrane|transmembrane transport	K15109	solute carrier family 25 (mitochondrial carnitine/acylcarnitine transporter), member 20/29[-]	-	-	chr3:4941091-4942395	2824	282	165.79	19.6577	165.79	19.6577	3.07619	7.35929e-27	9.04304e-26	UP
23553433	FGSG_06298	hypothetical protein	-	-	-	-	-	-	chr3:4935696-4937513	1143	415	41.4132	17.8538	41.4132	17.8538	1.21386	0.00653527	0.013041	UP
23553430	FGSG_06295	hypothetical protein	-	-	-	-	-	-	chr3:4926924-4927292	200	69	35.7018	14.6252	35.7018	14.6252	1.28754	0.019952	0.0360553	UP
23553429	FGSG_06294	hypothetical protein	GO:0006457|GO:0016272	protein folding|prefoldin complex	-	-	-	-	chr3:4922584-4923514	875	326	95.1091	42.0749	95.1091	42.0749	1.17663	0.012394	0.0234357	UP
23553427	FGSG_06292	hypothetical protein	GO:0016020|GO:0016021	membrane|integral component of membrane	-	-	-	-	chr3:4919955-4920681	329	99	35.4104	12.6521	35.4104	12.6521	1.4848	0.000848108	0.00197659	UP
23553414	FGSG_06278	glucoamylase precursor	GO:0003824|GO:0008152|GO:0016787|GO:0030246|GO:0005975|GO:0016798|GO:0004553|GO:2001070|GO:0016052|GO:0000272|GO:0015926|GO:0004339	catalytic activity|metabolic process|hydrolase activity|carbohydrate binding|carbohydrate metabolic process|hydrolase activity, acting on glycosyl bonds|hydrolase activity, hydrolyzing O-glycosyl compounds|starch binding|carbohydrate catabolic process|polysaccharide catabolic process|glucosidase activity|glucan 1,4-alpha-glucosidase activity	K01178	glucoamylase[3.2.1.3]	fgr01100|fgr00500	Metabolic pathways - Fusarium graminearum|Starch and sucrose metabolism - Fusarium graminearum	chr3:4855978-4858162	142	15	4.91772	0.616824	4.91772	0.616824	2.99506	2.22682e-09	9.8641e-09	UP
23553395	FGSG_06259	hypothetical protein	-	-	-	-	-	-	chr3:4814582-4815778	454	117	24.9832	7.64487	24.9832	7.64487	1.70839	1.48024e-05	4.47453e-05	UP
23553387	FGSG_06251	hypothetical protein	-	-	-	-	-	-	chr3:4791160-4791956	1019	147	90.5821	15.5159	90.5821	15.5159	2.54548	1.14486e-15	8.09977e-15	UP
23553382	FGSG_06246	heat shock protein 60	GO:0005623|GO:0005622|GO:0006457|GO:0097367|GO:0042026|GO:0005737|GO:0000166|GO:0005524	cell|intracellular|protein folding|carbohydrate derivative binding|protein refolding|cytoplasm|nucleotide binding|ATP binding	K04077	chaperonin GroEL[-]	fgr03018	RNA degradation - Fusarium graminearum	chr3:4781173-4783045	12824	2509	478.863	111.245	478.863	111.245	2.10588	1.2211e-12	7.12728e-12	UP
23553380	FGSG_06244	hypothetical protein	-	-	-	-	-	-	chr3:4778079-4778740	1245	378	134	48.3079	134	48.3079	1.4719	0.000106693	0.000286706	UP
23553379	FGSG_06243	nucleolar protein 2	GO:0003824|GO:0008152|GO:0006807|GO:0016740|GO:0044237|GO:0006139|GO:0006725|GO:0003676|GO:0003723|GO:0008168|GO:0042254|GO:0016070|GO:0006396|GO:0008757|GO:0006364	catalytic activity|metabolic process|nitrogen compound metabolic process|transferase activity|cellular metabolic process|nucleobase-containing compound metabolic process|cellular aromatic compound metabolic process|nucleic acid binding|RNA binding|methyltransferase activity|ribosome biogenesis|RNA metabolic process|RNA processing|S-adenosylmethionine-dependent methyltransferase activity|rRNA proc…	-	-	-	-	chr3:4775571-4777607	2787	255	90.1223	9.791	90.1223	9.791	3.20236	4.4905e-29	6.02122e-28	UP
23553378	FGSG_06242	hypothetical protein	GO:0005623|GO:0005622|GO:0030234|GO:0051726|GO:0008047|GO:1990334|GO:0007049|GO:0005737|GO:0005815|GO:0000278|GO:0005856|GO:0005096|GO:0001100|GO:0007096	cell|intracellular|enzyme regulator activity|regulation of cell cycle|enzyme activator activity|Bfa1-Bub2 complex|cell cycle|cytoplasm|microtubule organizing center|mitotic cell cycle|cytoskeleton|GTPase activator activity|negative regulation of exit from mitosis|regulation of exit from mitosis	-	-	-	-	chr3:4772099-4774873	1459	430	34.6321	12.1194	34.6321	12.1194	1.51479	4.02656e-05	0.000114926	UP
23553377	FGSG_06241	hypothetical protein	-	-	-	-	-	-	chr3:4767982-4768948	620	139	44.4872	11.8427	44.4872	11.8427	1.90939	1.1185e-07	4.25495e-07	UP
23553369	FGSG_06232	hypothetical protein	GO:0016020|GO:0016021	membrane|integral component of membrane	-	-	-	-	chr3:4736450-4738681	40	0	1.37659	0	1.37659	0	Inf	1.01568e-07	3.87993e-07	UP
23553367	FGSG_06230	hypothetical protein	-	-	-	-	-	-	chr3:4730779-4731933	261	17	14.8849	1.15117	14.8849	1.15117	3.69268	1.08864e-17	8.64164e-17	UP
23553359	FGSG_06222	hypothetical protein	GO:0016020|GO:0016021	membrane|integral component of membrane	-	-	-	-	chr3:4705000-4706667	2698	495	116.996	25.4874	116.996	25.4874	2.1986	4.52195e-13	2.71659e-12	UP
23553358	FGSG_06221	hypothetical protein	GO:0003824|GO:0016020|GO:0016787|GO:0008233|GO:0008236	catalytic activity|membrane|hydrolase activity|peptidase activity|serine-type peptidase activity	K09648	mitochondrial inner membrane protease subunit 2 [EC:3.4.21.-][-]	fgr03060	Protein export - Fusarium graminearum	chr3:4703700-4704322	158	25	18.8541	3.54223	18.8541	3.54223	2.41215	3.52247e-07	1.27989e-06	UP
23553356	FGSG_06219	hypothetical protein	-	-	K02180	cell cycle arrest protein BUB3[-]	fgr04111	Cell cycle - yeast - Fusarium graminearum	chr3:4699942-4701159	2912	346	183.202	25.8468	183.202	25.8468	2.82538	1.05453e-22	1.07502e-21	UP
23553353	FGSG_06216	hypothetical protein	-	-	-	-	-	-	chr3:4693010-4693930	396	134	28.3218	11.3795	28.3218	11.3795	1.31548	0.00507496	0.0103295	UP
23553345	FGSG_06208	hypothetical protein	GO:0097367|GO:0008061	carbohydrate derivative binding|chitin binding	-	-	-	-	chr3:4668680-4670230	515	20	22.6606	1.04491	22.6606	1.04491	4.43874	6.51081e-31	9.41971e-30	UP
23553344	FGSG_06207	hypothetical protein	GO:0005623|GO:0005622|GO:0006457|GO:0097367|GO:0005737|GO:0000166|GO:0005524	cell|intracellular|protein folding|carbohydrate derivative binding|cytoplasm|nucleotide binding|ATP binding	-	-	-	-	chr3:4665463-4666469	9775	1972	871.282	208.709	871.282	208.709	2.06165	5.88251e-12	3.26085e-11	UP
23553339	FGSG_06202	hypothetical protein	GO:0003824|GO:0016491	catalytic activity|oxidoreductase activity	-	-	-	-	chr3:4650657-4651871	300	78	16.9914	5.24555	16.9914	5.24555	1.69564	7.75622e-05	0.0002124	UP
23553337	FGSG_06199	hypothetical protein	-	-	-	-	-	-	chr3:4643031-4645536	42	3	2.36454	0.200537	2.36454	0.200537	3.55962	6.40444e-05	0.000176932	UP
23553334	FGSG_06196	hypothetical protein	-	-	-	-	-	-	chr3:4629364-4632168	1616	303	37.9485	8.44864	37.9485	8.44864	2.16725	5.7245e-12	3.17474e-11	UP
23553332	FGSG_06194	hypothetical protein	-	-	-	-	-	-	chr3:4623921-4624794	530	157	43.6388	15.3493	43.6388	15.3493	1.50744	0.000224	0.000572845	UP
23553326	FGSG_06188	hypothetical protein	-	-	-	-	-	-	chr3:4602403-4603076	3652	1343	389.25	169.967	389.25	169.967	1.19544	0.00532119	0.0107974	UP
23553320	FGSG_06182	hypothetical protein	-	-	-	-	-	-	chr3:4578034-4578528	579	135	77.0477	21.3308	77.0477	21.3308	1.85281	5.02605e-07	1.79338e-06	UP
23553318	FGSG_06180	hypothetical protein	-	-	-	-	-	-	chr3:4567769-4570453	1435	258	35.2042	7.51542	35.2042	7.51542	2.22782	1.49406e-12	8.65683e-12	UP
23553314	FGSG_06176	hypothetical protein	GO:0003824|GO:0016740|GO:0016746|GO:0016747|GO:0016407|GO:0008080	catalytic activity|transferase activity|transferase activity, transferring acyl groups|transferase activity, transferring acyl groups other than amino-acyl groups|acetyltransferase activity|N-acetyltransferase activity	-	-	-	-	chr3:4562234-4562821	98	30	10.9783	3.99047	10.9783	3.99047	1.46003	0.0210626	0.0379183	UP
23553311	FGSG_06172	hypothetical protein	-	-	-	-	-	-	chr3:4544404-4546881	2795	585	78.1767	19.4287	78.1767	19.4287	2.00855	1.26094e-10	6.24022e-10	UP
23553305	FGSG_06165	nucleolar GTP-binding protein 1	GO:0005623|GO:0005622|GO:0097367|GO:0000166|GO:0001882|GO:0043231|GO:0032549|GO:0005634|GO:0005730|GO:0042254|GO:0005525	cell|intracellular|carbohydrate derivative binding|nucleotide binding|nucleoside binding|intracellular membrane-bounded organelle|ribonucleoside binding|nucleus|nucleolus|ribosome biogenesis|GTP binding	K06943	nucleolar GTP-binding protein[-]	fgr03008	Ribosome biogenesis in eukaryotes - Fusarium graminearum	chr3:4514773-4517292	3993	919	109.912	30.0366	109.912	30.0366	1.87155	3.26779e-09	1.42474e-08	UP
23553304	FGSG_06164	orotate phosphoribosyltransferase	GO:0003824|GO:0008152|GO:0009058|GO:0006807|GO:0016740|GO:0044237|GO:0006139|GO:0016757|GO:1901135|GO:0006725|GO:0009116|GO:0006796|GO:0004588|GO:0009117|GO:0009165|GO:0006221	catalytic activity|metabolic process|biosynthetic process|nitrogen compound metabolic process|transferase activity|cellular metabolic process|nucleobase-containing compound metabolic process|transferase activity, transferring glycosyl groups|carbohydrate derivative metabolic process|cellular aromatic compound metabolic process|nucleoside metabolic process|phosphate-containing compound metabolic p…	K00762	orotate phosphoribosyltransferase[2.4.2.10]	fgr01100|fgr00240	Metabolic pathways - Fusarium graminearum|Pyrimidine metabolism - Fusarium graminearum	chr3:4513555-4514259	3090	350	288.706	38.829	288.706	38.829	2.8944	5.53669e-24	5.95531e-23	UP
23553302	FGSG_06161	hypothetical protein	GO:0003824|GO:0005623|GO:0005622|GO:0016740|GO:0043231|GO:0008168|GO:0005634|GO:0005730	catalytic activity|cell|intracellular|transferase activity|intracellular membrane-bounded organelle|methyltransferase activity|nucleus|nucleolus	-	-	-	-	chr3:4505604-4507228	775	144	34.4461	7.59961	34.4461	7.59961	2.18034	1.03355e-10	5.15561e-10	UP
23553290	FGSG_06149	hypothetical protein	GO:0003824|GO:0016787|GO:0097367|GO:0007017|GO:0008092|GO:0000166|GO:0007018|GO:0016817|GO:0016818|GO:0016462|GO:0008017|GO:0005524|GO:0003774|GO:0003777	catalytic activity|hydrolase activity|carbohydrate derivative binding|microtubule-based process|cytoskeletal protein binding|nucleotide binding|microtubule-based movement|hydrolase activity, acting on acid anhydrides|hydrolase activity, acting on acid anhydrides, in phosphorus-containing anhydrides|pyrophosphatase activity|microtubule binding|ATP binding|motor activity|microtubule motor activity	-	-	-	-	chr3:4463908-4465762	1219	33	47.3719	1.52273	47.3719	1.52273	4.9593	3.20689e-49	8.9635e-48	UP
23553289	FGSG_06148	hypothetical protein	-	-	-	-	-	-	chr3:4446332-4446938	179	20	21.1302	2.80328	21.1302	2.80328	2.91412	2.2378e-10	1.08757e-09	UP
23553287	FGSG_06146	hypothetical protein	-	-	-	-	-	-	chr3:4440167-4442427	994	151	30.3967	5.48287	30.3967	5.48287	2.47091	1.03856e-14	6.94726e-14	UP
23553282	FGSG_06141	hypothetical protein	GO:0003824|GO:0016020|GO:0005215|GO:0022857|GO:0016787|GO:0097367|GO:0000166|GO:0016021|GO:0016817|GO:0016818|GO:0042626|GO:0016462|GO:0005524|GO:0016887|GO:0042623	catalytic activity|membrane|transporter activity|transmembrane transporter activity|hydrolase activity|carbohydrate derivative binding|nucleotide binding|integral component of membrane|hydrolase activity, acting on acid anhydrides|hydrolase activity, acting on acid anhydrides, in phosphorus-containing anhydrides|ATPase activity, coupled to transmembrane movement of substances|pyrophosphatase acti…	-	-	-	-	chr3:4423045-4428197	8947	324	137.087	5.89462	137.087	5.89462	4.53955	4.75267e-61	2.02832e-59	UP
23553278	FGSG_06136	hypothetical protein	-	-	-	-	-	-	chr3:4398428-4399291	97	13	8.31949	1.32388	8.31949	1.32388	2.65172	2.69963e-06	8.92902e-06	UP
23553277	FGSG_06135	hypothetical protein	-	-	-	-	-	-	chr3:4397397-4397795	53	5	8.74955	0.980163	8.74955	0.980163	3.15811	4.27605e-05	0.00012169	UP
23553274	FGSG_06132	hypothetical protein	-	-	-	-	-	-	chr3:4391473-4392684	31	2	1.68478	0.129043	1.68478	0.129043	3.70664	0.000421961	0.00103211	UP
23553273	FGSG_06131	hypothetical protein	-	-	-	-	-	-	chr3:4390027-4390803	51	3	4.32349	0.301967	4.32349	0.301967	3.83973	3.15035e-06	1.0328e-05	UP
23553268	FGSG_06126	hypothetical protein	GO:0016020|GO:0005215|GO:0022857|GO:0016021|GO:0015075|GO:0015171	membrane|transporter activity|transmembrane transporter activity|integral component of membrane|ion transmembrane transporter activity|amino acid transmembrane transporter activity	-	-	-	-	chr3:4369244-4371140	706	145	25.2465	6.15681	25.2465	6.15681	2.03583	4.8227e-09	2.07756e-08	UP
23553262	FGSG_06120	import inner membrane translocase subunit TIM22	GO:0016020|GO:0016021	membrane|integral component of membrane	-	-	-	-	chr3:4352240-4352923	1173	178	143.883	25.9253	143.883	25.9253	2.47247	3.63734e-15	2.50201e-14	UP
23553254	FGSG_06112	hypothetical protein	GO:0009055|GO:0051536|GO:0051537	electron carrier activity|iron-sulfur cluster binding|2 iron, 2 sulfur cluster binding	-	-	-	-	chr3:4337225-4337848	812	196	93.8356	26.8942	93.8356	26.8942	1.80284	4.11481e-07	1.48222e-06	UP
23553248	FGSG_06106	hypothetical protein	GO:0016020|GO:0016021	membrane|integral component of membrane	-	-	-	-	chr3:4321871-4323025	94	12	5.36083	0.812615	5.36083	0.812615	2.72181	2.508e-06	8.31136e-06	UP
23553246	FGSG_06104	hypothetical protein	GO:0003824|GO:0016491	catalytic activity|oxidoreductase activity	K17742	sorbose reductase[1.1.1.289]	fgr00051	Fructose and mannose metabolism - Fusarium graminearum	chr3:4316488-4317527	781	150	58.9282	13.4386	58.9282	13.4386	2.13257	3.18225e-10	1.52295e-09	UP
23553242	FGSG_06100	hypothetical protein	GO:0008152|GO:0005623|GO:0009058|GO:0005622|GO:0006807|GO:0044237|GO:0006139|GO:0006725|GO:0043231|GO:0016592|GO:0003712|GO:0001104|GO:0005634|GO:0005654|GO:0016070|GO:0006351	metabolic process|cell|biosynthetic process|intracellular|nitrogen compound metabolic process|cellular metabolic process|nucleobase-containing compound metabolic process|cellular aromatic compound metabolic process|intracellular membrane-bounded organelle|mediator complex|transcription cofactor activity|RNA polymerase II transcription cofactor activity|nucleus|nucleoplasm|RNA metabolic process|tr…	-	-	-	-	chr3:4306120-4307121	398	88	27.4803	7.21461	27.4803	7.21461	1.9294	6.24022e-07	2.20744e-06	UP
23553237	FGSG_06095	hypothetical protein	-	-	-	-	-	-	chr3:4290992-4291993	757	44	49.7639	3.4345	49.7639	3.4345	3.85693	4.6115e-30	6.44473e-29	UP
23553235	FGSG_06093	imidazoleglycerol-phosphate dehydratase	GO:0003824|GO:0008152|GO:0009058|GO:0006807|GO:0016829|GO:0044237|GO:0006520|GO:0006725|GO:0008652|GO:0000105|GO:0019752|GO:0004424	catalytic activity|metabolic process|biosynthetic process|nitrogen compound metabolic process|lyase activity|cellular metabolic process|cellular amino acid metabolic process|cellular aromatic compound metabolic process|cellular amino acid biosynthetic process|histidine biosynthetic process|carboxylic acid metabolic process|imidazoleglycerol-phosphate dehydratase activity	K01693	imidazoleglycerol-phosphate dehydratase[4.2.1.19]	fgr01100|fgr01110|fgr01230|fgr00340	Metabolic pathways - Fusarium graminearum|Biosynthesis of secondary metabolites - Fusarium graminearum|Biosynthesis of amino acids - Fusarium graminearum|Histidine metabolism - Fusarium graminearum	chr3:4288243-4289169	2133	158	162.428	14.2862	162.428	14.2862	3.5071	3.31706e-33	5.24518e-32	UP
23553226	FGSG_06083	hypothetical protein	GO:0016020|GO:0016021	membrane|integral component of membrane	-	-	-	-	chr3:4247847-4249901	371	40	12.5515	1.60684	12.5515	1.60684	2.96556	4.10833e-15	2.81785e-14	UP
23553221	FGSG_06078	hypothetical protein	GO:0003824|GO:0008152|GO:0005623|GO:0009058|GO:0005622|GO:0016874|GO:0006807|GO:0044237|GO:0097367|GO:0016879|GO:0006520|GO:0030956|GO:0005737|GO:0000166|GO:0006139|GO:0006725|GO:0043231|GO:0016884|GO:0005739|GO:0016070|GO:0006412|GO:0019752|GO:0005524|GO:0050567|GO:0070681|GO:0032543	catalytic activity|metabolic process|cell|biosynthetic process|intracellular|ligase activity|nitrogen compound metabolic process|cellular metabolic process|carbohydrate derivative binding|ligase activity, forming carbon-nitrogen bonds|cellular amino acid metabolic process|glutamyl-tRNA(Gln) amidotransferase complex|cytoplasm|nucleotide binding|nucleobase-containing compound metabolic process|cell…	K02434	aspartyl-tRNA(Asn)/glutamyl-tRNA(Gln) amidotransferase subunit B[6.3.5.7]	fgr01100|fgr00970	Metabolic pathways - Fusarium graminearum|Aminoacyl-tRNA biosynthesis - Fusarium graminearum	chr3:4238663-4240696	471	128	15.253	4.92195	15.253	4.92195	1.63179	4.30945e-05	0.000122543	UP
23553217	FGSG_06074	hypothetical protein	GO:0005623|GO:0005622|GO:0043231|GO:0031461|GO:0005634|GO:0005680	cell|intracellular|intracellular membrane-bounded organelle|cullin-RING ubiquitin ligase complex|nucleus|anaphase-promoting complex	K03348	anaphase-promoting complex subunit 1[-]	fgr04111|fgr04113|fgr04120	Cell cycle - yeast - Fusarium graminearum|Meiosis - yeast - Fusarium graminearum|Ubiquitin mediated proteolysis - Fusarium graminearum	chr3:4221374-4227305	1377	464	15.5526	6.22269	15.5526	6.22269	1.32155	0.00117589	0.00268224	UP
23553193	FGSG_06049	hypothetical protein	GO:0003824|GO:0008152|GO:0005623|GO:0005622|GO:0016787|GO:0006807|GO:0044237|GO:0016788|GO:0000166|GO:0006139|GO:0006725|GO:0003676|GO:0043231|GO:0000178|GO:0005634|GO:0004518|GO:0000176|GO:0016070|GO:0006396|GO:0008408	catalytic activity|metabolic process|cell|intracellular|hydrolase activity|nitrogen compound metabolic process|cellular metabolic process|hydrolase activity, acting on ester bonds|nucleotide binding|nucleobase-containing compound metabolic process|cellular aromatic compound metabolic process|nucleic acid binding|intracellular membrane-bounded organelle|exosome (RNase complex)|nucleus|nuclease act…	K12591	exosome complex exonuclease RRP6 [EC:3.1.13.-][-]	fgr03018	RNA degradation - Fusarium graminearum	chr3:4139708-4142305	2208	643	60.0002	20.747	60.0002	20.747	1.53206	1.90067e-05	5.64652e-05	UP
23553190	FGSG_06046	hypothetical protein	-	-	-	-	-	-	chr3:4128034-4130079	4109	1364	132.287	52.1419	132.287	52.1419	1.34316	0.000484097	0.00117444	UP
23553179	FGSG_06032	hypothetical protein	GO:0008152|GO:0005623|GO:0009058|GO:0005622|GO:0006807|GO:0044237|GO:0006139|GO:0006725|GO:0043231|GO:0005634|GO:0006260	metabolic process|cell|biosynthetic process|intracellular|nitrogen compound metabolic process|cellular metabolic process|nucleobase-containing compound metabolic process|cellular aromatic compound metabolic process|intracellular membrane-bounded organelle|nucleus|DNA replication	K03505	DNA polymerase delta subunit 4[-]	fgr01100|fgr00230|fgr00240|fgr03420|fgr03030|fgr03430|fgr03410|fgr03440	Metabolic pathways - Fusarium graminearum|Purine metabolism - Fusarium graminearum|Pyrimidine metabolism - Fusarium graminearum|Nucleotide excision repair - Fusarium graminearum|DNA replication - Fusarium graminearum|Mismatch repair - Fusarium graminearum|Base excision repair - Fusarium graminearum|Homologous recombination - Fusarium graminearum	chr3:4086749-4087785	348	113	23.1542	8.92733	23.1542	8.92733	1.37498	0.00304099	0.00643374	UP
23553173	FGSG_06026	hypothetical protein	GO:0006461|GO:0051259|GO:0051260	protein complex assembly|protein oligomerization|protein homooligomerization	-	-	-	-	chr3:4074075-4075605	1159	118	55.2011	6.67323	55.2011	6.67323	3.04824	6.94892e-23	7.13898e-22	UP
23553172	FGSG_06025	hypothetical protein	-	-	-	-	-	-	chr3:4071419-4073449	1087	124	36.2168	4.90561	36.2168	4.90561	2.88415	2.66434e-20	2.41249e-19	UP
23553171	FGSG_06024	hypothetical protein	GO:0016020|GO:0016021	membrane|integral component of membrane	-	-	-	-	chr3:4069877-4070921	3368	775	225	61.4755	225	61.4755	1.87184	3.86845e-09	1.67863e-08	UP
23553170	FGSG_06023	hypothetical protein	-	-	-	-	-	-	chr3:4068515-4069507	212	35	15.779	3.09314	15.779	3.09314	2.35086	5.45547e-08	2.14525e-07	UP
23553164	FGSG_06017	hypothetical protein	-	-	-	-	-	-	chr3:4055701-4056457	62	14	5.76823	1.54657	5.76823	1.54657	1.89906	0.00525818	0.010675	UP
23553148	FGSG_06001	4-hydroxyphenylpyruvate dioxygenase	GO:0003824|GO:0008152|GO:0016491|GO:0006807|GO:0044237|GO:0006520|GO:0016701|GO:0043169|GO:0006725|GO:0016702|GO:0009072|GO:0046872|GO:0019752|GO:0003868	catalytic activity|metabolic process|oxidoreductase activity|nitrogen compound metabolic process|cellular metabolic process|cellular amino acid metabolic process|oxidoreductase activity, acting on single donors with incorporation of molecular oxygen|cation binding|cellular aromatic compound metabolic process|oxidoreductase activity, acting on single donors with incorporation of molecular oxygen, …	K00457	4-hydroxyphenylpyruvate dioxygenase[1.13.11.27]	fgr01100|fgr00360|fgr00130	Metabolic pathways - Fusarium graminearum|Phenylalanine metabolism - Fusarium graminearum|Ubiquinone and other terpenoid-quinone biosynthesis - Fusarium graminearum	chr3:4003755-4005029	178	27	9.19596	1.65629	9.19596	1.65629	2.47304	6.04983e-08	2.36802e-07	UP
23553142	FGSG_05995	hypothetical protein	-	-	-	-	-	-	chr3:3968759-3970339	1252	194	54.3274	9.99555	54.3274	9.99555	2.44232	5.60996e-15	3.79533e-14	UP
23553130	FGSG_05981	hypothetical protein	-	-	K05019	chloride channel, nucleotide-sensitive, 1A[-]	fgr03013	RNA transport - Fusarium graminearum	chr3:3918637-3919576	1195	211	88.0475	18.4596	88.0475	18.4596	2.25391	1.66554e-12	9.61227e-12	UP
23553128	FGSG_05979	hypothetical protein	-	-	-	-	-	-	chr3:3913048-3914878	91	16	3.61965	0.755693	3.61965	0.755693	2.25998	8.34855e-05	0.000227318	UP
23553121	FGSG_05971	hypothetical protein	-	-	-	-	-	-	chr3:3884997-3885782	180	37	16.4675	4.01928	16.4675	4.01928	2.03461	1.1093e-05	3.40688e-05	UP
23553116	FGSG_05966	hypothetical protein	-	-	-	-	-	-	chr3:3875602-3877509	1668	477	57.5843	19.5532	57.5843	19.5532	1.55827	1.50109e-05	4.53297e-05	UP
23553112	FGSG_05961	hypothetical protein	-	-	-	-	-	-	chr3:3864705-3865774	75	1	4.61706	0.0731105	4.61706	0.0731105	5.98075	6.52968e-11	3.31269e-10	UP
23553111	FGSG_05960	hypothetical protein	-	-	-	-	-	-	chr3:3861914-3863422	200	51	8.73026	2.64338	8.73026	2.64338	1.72364	0.000256494	0.000650219	UP
23553110	FGSG_05959	hypothetical protein	-	-	-	-	-	-	chr3:3860403-3860951	36	4	4.97125	0.655884	4.97125	0.655884	2.92209	0.00128011	0.00288679	UP
23553107	FGSG_05956	guanylate kinase	GO:0003824|GO:0016740|GO:0016772|GO:0016301|GO:0004385	catalytic activity|transferase activity|transferase activity, transferring phosphorus-containing groups|kinase activity|guanylate kinase activity	-	-	fgr01100|fgr00230	Metabolic pathways - Fusarium graminearum|Purine metabolism - Fusarium graminearum	chr3:3854253-3855142	1516	497	128.518	50.028	128.518	50.028	1.36116	0.000595014	0.00142152	UP
23553098	FGSG_05947	hypothetical protein	-	-	-	-	-	-	chr3:3834244-3835194	318	3	24.7596	0.277339	24.7596	0.277339	6.48019	1.00871e-32	1.55983e-31	UP
23553095	FGSG_05944	hypothetical protein	-	-	-	-	-	-	chr3:3825679-3829324	173	24	4.30667	0.709405	4.30667	0.709405	2.60189	1.44594e-08	5.96771e-08	UP
23553094	FGSG_05943	hypothetical protein	-	-	-	-	-	-	chr3:3823588-3824260	3066	466	325.212	58.691	325.212	58.691	2.47017	4.04809e-17	3.11374e-16	UP
23553093	FGSG_05942	hypothetical protein	-	-	-	-	-	-	chr3:3822630-3823630	1777	134	123.082	11.0205	123.082	11.0205	3.48135	8.09226e-32	1.21201e-30	UP
23553090	FGSG_05939	hypothetical protein	GO:0003824	catalytic activity	-	-	-	-	chr3:3817019-3817828	634	70	51.5574	6.75915	51.5574	6.75915	2.93126	3.76635e-18	3.0549e-17	UP
23553084	FGSG_05933	hypothetical protein	GO:0003824|GO:0016787	catalytic activity|hydrolase activity	-	-	-	-	chr3:3805026-3805971	293	3	21.5882	0.262448	21.5882	0.262448	6.36207	1.07303e-30	1.5412e-29	UP
23553078	FGSG_05927	hypothetical protein	-	-	-	-	-	-	chr3:3784764-3787082	513	14	14.8794	0.482154	14.8794	0.482154	4.94768	1.45319e-34	2.43707e-33	UP
23553077	FGSG_05926	hypothetical protein	GO:0008152|GO:0005623|GO:0009058|GO:0005622|GO:0006807|GO:0044237|GO:0043169|GO:0006139|GO:0006725|GO:0003676|GO:0043231|GO:0005634|GO:0003677|GO:0046872|GO:0016070|GO:0006351|GO:0008270	metabolic process|cell|biosynthetic process|intracellular|nitrogen compound metabolic process|cellular metabolic process|cation binding|nucleobase-containing compound metabolic process|cellular aromatic compound metabolic process|nucleic acid binding|intracellular membrane-bounded organelle|nucleus|DNA binding|metal ion binding|RNA metabolic process|transcription, DNA-templated|zinc ion binding	-	-	-	-	chr3:3781757-3783762	110	6	3.86438	0.250271	3.86438	0.250271	3.94868	2.74751e-11	1.44627e-10	UP
23553075	FGSG_05924	hypothetical protein	GO:0003824|GO:0008152|GO:0009058|GO:0006807|GO:0016740|GO:0044237|GO:0006486|GO:0016757|GO:1901135|GO:0006471|GO:0003950|GO:0006464	catalytic activity|metabolic process|biosynthetic process|nitrogen compound metabolic process|transferase activity|cellular metabolic process|protein glycosylation|transferase activity, transferring glycosyl groups|carbohydrate derivative metabolic process|protein ADP-ribosylation|NAD+ ADP-ribosyltransferase activity|cellular protein modification process	K10798	poly [ADP-ribose] polymerase[2.4.2.30]	fgr03410	Base excision repair - Fusarium graminearum	chr3:3773189-3775518	1832	297	53.419	10.283	53.419	10.283	2.3771	5.99472e-15	4.04644e-14	UP
23553074	FGSG_05923	hypothetical protein	-	-	-	-	-	-	chr3:3770331-3771779	859	203	39.0491	10.9573	39.0491	10.9573	1.83339	1.71949e-07	6.43835e-07	UP
23553071	FGSG_05919	hypothetical protein	GO:0003824|GO:0016491|GO:0016701|GO:0004497|GO:0018580	catalytic activity|oxidoreductase activity|oxidoreductase activity, acting on single donors with incorporation of molecular oxygen|monooxygenase activity|nitronate monooxygenase activity	-	-	-	-	chr3:3763286-3764540	74	5	4.03173	0.323478	4.03173	0.323478	3.63966	8.80985e-08	3.38602e-07	UP
23553067	FGSG_05915	hypothetical protein	-	-	-	-	-	-	chr3:3758737-3759381	509	154	51.981	18.674	51.981	18.674	1.47695	0.000396265	0.000974457	UP
23553062	FGSG_05910	hypothetical protein	-	-	K14285	NTF2-related export protein 1/2[-]	fgr03008|fgr03013|fgr03015	Ribosome biogenesis in eukaryotes - Fusarium graminearum|RNA transport - Fusarium graminearum|mRNA surveillance pathway - Fusarium graminearum	chr3:3751385-3751948	599	79	77.3647	12.1153	77.3647	12.1153	2.67485	4.57747e-15	3.13241e-14	UP
23553061	FGSG_05909	hypothetical protein	-	-	K01874	methionyl-tRNA synthetase[6.1.1.10]	fgr00970|fgr00450	Aminoacyl-tRNA biosynthesis - Fusarium graminearum|Selenocompound metabolism - Fusarium graminearum	chr3:3748102-3750833	1313	323	38.9582	11.3796	38.9582	11.3796	1.77547	2.09143e-07	7.7506e-07	UP
23553059	FGSG_05907	hypothetical protein	GO:0008152|GO:0005623|GO:0005198|GO:0009058|GO:0005622|GO:0003735|GO:0006807|GO:0044237|GO:0005737|GO:0030529|GO:0005840|GO:0006412	metabolic process|cell|structural molecule activity|biosynthetic process|intracellular|structural constituent of ribosome|nitrogen compound metabolic process|cellular metabolic process|cytoplasm|intracellular ribonucleoprotein complex|ribosome|translation	-	-	fgr03010	Ribosome - Fusarium graminearum	chr3:3743196-3743888	1799	379	184.006	46.0289	184.006	46.0289	1.99914	3.98067e-10	1.88761e-09	UP
23553057	FGSG_05905	hypothetical protein	-	-	-	-	-	-	chr3:3736760-3739463	845	148	29.2178	6.07637	29.2178	6.07637	2.26557	6.966e-12	3.82919e-11	UP
23553053	FGSG_05900	hypothetical protein	GO:0003824|GO:0043169|GO:0046872	catalytic activity|cation binding|metal ion binding	-	-	-	-	chr3:3717522-3720758	2676	780	56.1183	19.4225	56.1183	19.4225	1.53075	1.6419e-05	4.91704e-05	UP
23553040	FGSG_05886	hypothetical protein	-	-	-	-	-	-	chr3:3660413-3661573	458	117	25.9848	7.88192	25.9848	7.88192	1.72105	1.1611e-05	3.55403e-05	UP
23553030	FGSG_05874	hypothetical protein	-	-	-	-	-	-	chr3:3624785-3625785	2466	459	228.46	50.4918	228.46	50.4918	2.17782	1.13084e-12	6.61664e-12	UP
23553027	FGSG_05871	hypothetical protein	-	-	-	-	-	-	chr3:3618177-3620095	241	13	8.46648	0.542263	8.46648	0.542263	3.9647	3.42582e-18	2.78628e-17	UP
23553023	FGSG_05866	hypothetical protein	-	-	-	-	-	-	chr3:3604558-3604988	9	0	1.54385	0	1.54385	0	Inf	0.0172979	0.0315705	UP
23553017	FGSG_05860	hypothetical protein	-	-	-	-	-	-	chr3:3584735-3586148	58	5	3.88259	0.397444	3.88259	0.397444	3.2882	9.1596e-06	2.84093e-05	UP
23552994	FGSG_05836	hypothetical protein	GO:0016020|GO:0016021	membrane|integral component of membrane	-	-	-	-	chr3:3510790-3511510	333	94	35.4929	11.8964	35.4929	11.8964	1.577	0.000268944	0.000679117	UP
23552975	FGSG_05815	hypothetical protein	GO:0003824|GO:0016787|GO:0008233|GO:0008236|GO:0004252	catalytic activity|hydrolase activity|peptidase activity|serine-type peptidase activity|serine-type endopeptidase activity	-	-	-	-	chr3:3462165-3463031	52	6	3.95069	0.541242	3.95069	0.541242	2.86776	0.000142624	0.000375299	UP
23552974	FGSG_05814	hypothetical protein	-	-	-	-	-	-	chr3:3460594-3461839	160	4	8.84901	0.262684	8.84901	0.262684	5.07411	4.27721e-18	3.46454e-17	UP
23552971	FGSG_05811	hypothetical protein	-	-	-	-	-	-	chr3:3451284-3452507	99	29	5.32769	1.85308	5.32769	1.85308	1.52358	0.0139421	0.0262122	UP
23552963	FGSG_05802	hypothetical protein	GO:0016020|GO:0016021|GO:0055085	membrane|integral component of membrane|transmembrane transport	-	-	-	-	chr3:3433541-3435146	18	0	0.788874	0	0.788874	0	Inf	0.00141036	0.00315721	UP
23552961	FGSG_05800	hypothetical protein	-	-	-	-	-	-	chr3:3428305-3429042	154	24	16.5751	3.06713	16.5751	3.06713	2.43405	4.17536e-07	1.49839e-06	UP
23552951	FGSG_05790	hypothetical protein	-	-	-	-	-	-	chr3:3397572-3398300	102	17	9.21633	1.82387	9.21633	1.82387	2.33719	2.92988e-05	8.52126e-05	UP
23552947	FGSG_05785	hypothetical protein	-	-	-	-	-	-	chr3:3379004-3379519	15	0	2.08452	0	2.08452	0	Inf	0.000667207	0.00157972	UP
23552943	FGSG_05781	hypothetical protein	-	-	-	-	-	-	chr3:3366375-3367644	894	235	46.3682	14.4724	46.3682	14.4724	1.67983	3.66098e-06	1.19428e-05	UP
23552937	FGSG_05773	hypothetical protein	-	-	-	-	-	-	chr3:3337448-3338538	430	83	30.6537	7.0256	30.6537	7.0256	2.12537	1.13446e-08	4.7132e-08	UP
23552932	FGSG_05768	hypothetical protein	-	-	-	-	-	-	chr3:3323577-3324080	37	8	4.83567	1.2415	4.83567	1.2415	1.96164	0.0285161	0.0498445	UP
23552926	FGSG_05761	hypothetical protein	GO:0003824|GO:0008152	catalytic activity|metabolic process	-	-	-	-	chr3:3305438-3307467	255	57	9.65335	2.56213	9.65335	2.56213	1.91368	6.82626e-06	2.15941e-05	UP
23552909	FGSG_05743	hypothetical protein	GO:0003824	catalytic activity	-	-	-	-	chr3:3254813-3255703	399	124	29.4972	10.8848	29.4972	10.8848	1.43826	0.00106488	0.00244213	UP
23552908	FGSG_05742	hypothetical protein	-	-	-	-	-	-	chr3:3251965-3253104	92	10	5.73867	0.740638	5.73867	0.740638	2.95388	3.8522e-07	1.39205e-06	UP
23552902	FGSG_05736	hypothetical protein	GO:0005198|GO:0032947|GO:0006461|GO:0043248	structural molecule activity|protein complex scaffold|protein complex assembly|proteasome assembly	-	-	-	-	chr3:3229594-3235169	2103	548	25.2597	7.81557	25.2597	7.81557	1.69241	6.40105e-07	2.26097e-06	UP
[truncated: 1,013 more rows]
