# Supplementary material for: Interplay of two transcription factors for recruitment of the chromatin remodeling complex modulates fungal nitrosative stress response
Source: Nat Commun. 2021 May 6;12:2576. doi: 10.1038/s41467-021-22831-8 (PMC8102577; doi:10.1038/s41467-021-22831-8)
Supplement: Supplementary file 10 — Supplementary Data 7 [file 41467_2021_22831_MOESM10_ESM.xlsx]

## Sheet: Supplementary Data 7 Snf5 up
Supplementary Data 7. The up-regulated genes in FgSnf5 mutant
gene id	gene name	description	GO_id	GO_term	KO_ID	KO_Description	kegg_id	kegg_term	locus	AreB_count	PH-1_count	AreB_FPKM	PH-1_FPKM	AreB	PH-1	log2FC	Pvalue	Qvalue	updown
23561090	FGSG_20663	tRNA	-	-	-	-	-	-	chr4:1717219-1717327	42	2	35.4727	1.43487	35.4727	1.43487	4.62772	2.4095e-06	6.49528e-06	UP	FGSG_20663	FGSG_09799	FGSG_20663
23560928	FGSG_20501	tRNA	-	-	-	-	-	-	chr1:572085-572188	61	14	53.997	10.5286	53.997	10.5286	2.35857	0.000674911	0.00137484	UP	FGSG_20501	FGSG_02943	FGSG_20501
23560927	FGSG_20500	tRNA	-	-	-	-	-	-	chr1:571898-572014	53	12	41.7032	8.02197	41.7032	8.02197	2.37813	0.00180168	0.00348507	UP	FGSG_20500	FGSG_02171	FGSG_20500
23560840	FGSG_20001	5S ribosomal RNA	-	-	-	-	fgr03010|fgr03008	Ribosome - Fusarium graminearum|Ribosome biogenesis in eukaryotes - Fusarium graminearum	chr1:4300488-4300603	25	0	19.8403	0	19.8403	0	Inf	2.59951e-05	6.30646e-05	UP	FGSG_20001	FGSG_03643	FGSG_20001
23560836	FGSG_14036	hypothetical protein	GO:0008152|GO:0005623|GO:0009058|GO:0005622|GO:0006807|GO:0044237|GO:0006139|GO:0006725|GO:0043231|GO:0016569|GO:0051276|GO:0005634|GO:0010468|GO:0016070|GO:0006351|GO:0006355	metabolic process|cell|biosynthetic process|intracellular|nitrogen compound metabolic process|cellular metabolic process|nucleobase-containing compound metabolic process|cellular aromatic compound metabolic process|intracellular membrane-bounded organelle|covalent chromatin modification|chromosome organization|nucleus|regulation of gene expression|RNA metabolic process|transcription, DNA-template…	-	-	-	-	chr3:4110942-4113042	858	238	59.704	14.07	59.704	14.07	2.0852	4.83545e-08	1.51277e-07	UP	FGSG_14036	FGSG_11963	FGSG_14036
23560835	FGSG_14035	hypothetical protein	-	-	-	-	-	-	chr1:7152666-7155139	63	22	2.9028	0.861204	2.9028	0.861204	1.75302	0.0285292	0.0454189	UP			FGSG_14035
23560833	FGSG_14031	hypothetical protein	-	-	-	-	-	-	chr2:910-5313	308	108	7.56127	2.25252	7.56127	2.25252	1.74709	0.000437075	0.000912294	UP	FGSG_14031	FGSG_01567	FGSG_14031
23560832	FGSG_14030	hypothetical protein	-	-	-	-	-	-	chr1:29034-29606	13	0	2.65966	0	2.65966	0	Inf	0.00126829	0.00250253	UP	FGSG_14030	FGSG_05137	FGSG_14030
23560831	FGSG_14029	hypothetical protein	-	-	-	-	-	-	chr1:27560-28712	32	3	2.96678	0.236283	2.96678	0.236283	3.65031	0.000313333	0.000668305	UP	FGSG_14029	FGSG_05967	FGSG_14029
23560829	FGSG_14027	hypothetical protein	-	-	-	-	-	-	chr4:795-1625	311	119	34.4536	11.2001	34.4536	11.2001	1.62114	0.00210459	0.00404344	UP	FGSG_14027	FGSG_07844	FGSG_14027
23560825	FGSG_14023	hypothetical protein	-	-	-	-	-	-	chr1:11518-13070	27	7	1.99174	0.43869	1.99174	0.43869	2.18275	0.0306351	0.048575	UP	FGSG_14023		FGSG_14023
23560821	FGSG_14019	hypothetical protein	-	-	-	-	-	-	chr2:8747702-8748340	52	15	7.49165	1.83599	7.49165	1.83599	2.02872	0.00971496	0.0167472	UP	FGSG_14019		FGSG_14019
23560818	FGSG_14016	hypothetical protein	-	-	-	-	-	-	chr2:8768031-8770055	1166	534	56.8856	22.1334	56.8856	22.1334	1.36184	0.0141885	0.0238982	UP	FGSG_14016		FGSG_14016
23560817	FGSG_14015	hypothetical protein	-	-	-	-	-	-	chr2:8770330-8771938	1197	352	100.637	25.1424	100.637	25.1424	2.00096	1.48285e-07	4.46171e-07	UP	FGSG_14015	FGSG_05301	FGSG_14015
23560814	FGSG_14012	hypothetical protein	-	-	-	-	-	-	chr2:8901226-8901819	173	12	33.1803	1.95536	33.1803	1.95536	4.08482	6.69044e-16	3.52374e-15	UP	FGSG_14012	FGSG_04175	FGSG_14012
23560813	FGSG_14011	hypothetical protein	-	-	-	-	-	-	chr2:8903114-8904654	298	21	19.5401	1.16984	19.5401	1.16984	4.06205	2.15552e-21	1.48716e-20	UP	FGSG_14011	FGSG_13490	FGSG_14011
23560805	FGSG_14003	hypothetical protein	-	-	-	-	-	-	chr3:7665191-7667036	589	99	35.7914	5.11095	35.7914	5.11095	2.80795	1.02612e-14	5.05312e-14	UP		FGSG_04229	FGSG_14003
23560804	FGSG_14002	hypothetical protein	-	-	-	-	-	-	chr3:7648011-7649428	115	30	8.28409	1.83599	8.28409	1.83599	2.17378	0.000172356	0.000380801	UP	FGSG_14002	FGSG_03390	FGSG_14002
23560803	FGSG_14001	hypothetical protein	-	-	-	-	-	-	chr3:7646746-7647828	302	39	25.6717	2.81651	25.6717	2.81651	3.1882	9.15841e-15	4.53202e-14	UP	FGSG_14001	FGSG_05551	FGSG_14001
23560801	FGSG_13999	hypothetical protein	-	-	-	-	-	-	chr3:7637743-7639761	694	44	31.6446	1.70449	31.6446	1.70449	4.21454	1.65492e-32	1.83349e-31	UP	FGSG_13999	FGSG_10343	FGSG_13999
23560794	FGSG_13992	hypothetical protein	-	-	-	-	-	-	chr3:7554190-7555470	30	2	2.59323	0.146855	2.59323	0.146855	4.14229	7.67958e-05	0.000177181	UP	FGSG_13992	FGSG_10435	FGSG_13992
23560787	FGSG_13984	hypothetical protein	-	-	-	-	-	-	chr3:7411932-7412813	117	4	12.2122	0.354713	12.2122	0.354713	5.10553	1.05972e-15	5.53594e-15	UP	FGSG_13984	FGSG_01901	FGSG_13984
23560785	FGSG_13982	hypothetical protein	-	-	-	-	-	-	chr3:7382499-7383590	22	0	1.94001	0	1.94001	0	Inf	8.35118e-06	2.12357e-05	UP	FGSG_13982	FGSG_06777	FGSG_13982
23560781	FGSG_13978	hypothetical protein	-	-	-	-	-	-	chr3:7350902-7353416	310	68	14.6579	2.73162	14.6579	2.73162	2.42385	9.16605e-09	3.03001e-08	UP	FGSG_13978	FGSG_07035	FGSG_13978
23560780	FGSG_13977	hypothetical protein	-	-	-	-	-	-	chr3:7348302-7349078	874	8	103.554	0.805294	103.554	0.805294	7.00665	6.8894e-61	1.9056e-59	UP	FGSG_13977	FGSG_12814	FGSG_13977
23560777	FGSG_13974	hypothetical protein	-	-	-	-	-	-	chr3:7309912-7310343	46	12	9.80289	2.17262	9.80289	2.17262	2.17377	0.0101184	0.0173862	UP	FGSG_13974		FGSG_13974
23560776	FGSG_13973	hypothetical protein	-	-	-	-	-	-	chr3:7308389-7309776	216	46	15.3081	2.76965	15.3081	2.76965	2.46652	5.76111e-08	1.79088e-07	UP	FGSG_13973	FGSG_10616	FGSG_13973
23560771	FGSG_13968	hypothetical protein	-	-	-	-	-	-	chr3:7251862-7253426	478	17	31.0114	0.936998	31.0114	0.936998	5.04861	1.64396e-35	2.04206e-34	UP	FGSG_13968	FGSG_02642	FGSG_13968
23560762	FGSG_13959	hypothetical protein	-	-	-	-	-	-	chr3:7178704-7179888	564	17	43.8164	1.12203	43.8164	1.12203	5.2873	9.02113e-40	1.30225e-38	UP	FGSG_13959	FGSG_00023	FGSG_13959
23560760	FGSG_13957	hypothetical protein	-	-	-	-	-	-	chr3:7148947-7149600	172	29	24.2118	3.46815	24.2118	3.46815	2.80347	3.80779e-09	1.29742e-08	UP	FGSG_13957	FGSG_04806	FGSG_13957
23560759	FGSG_13956	hypothetical protein	GO:0003824|GO:0008152|GO:0009058|GO:0016787|GO:0006807|GO:0044237|GO:0006520|GO:0006139|GO:0006725|GO:0016810|GO:0009072|GO:0051188|GO:0016811|GO:0019439|GO:0009308|GO:0006796|GO:0009063|GO:0009117|GO:0009165|GO:0019752|GO:0004061|GO:0009310|GO:0019441|GO:0006569|GO:0046496|GO:0034354|GO:0019359|GO:0019674|GO:0009435	catalytic activity|metabolic process|biosynthetic process|hydrolase activity|nitrogen compound metabolic process|cellular metabolic process|cellular amino acid metabolic process|nucleobase-containing compound metabolic process|cellular aromatic compound metabolic process|hydrolase activity, acting on carbon-nitrogen (but not peptide) bonds|aromatic amino acid family metabolic process|cofactor bio…	-	-	-	-	chr3:7147763-7148719	151	26	14.5258	2.12491	14.5258	2.12491	2.77314	2.34626e-08	7.51568e-08	UP	FGSG_13956	FGSG_07003	FGSG_13956
23560756	FGSG_13953	hypothetical protein	-	-	-	-	-	-	chr3:7136012-7137391	151	28	10.0733	1.58691	10.0733	1.58691	2.66624	1.16778e-07	3.53903e-07	UP	FGSG_13953	FGSG_05320	FGSG_13953
23560755	FGSG_13952	hypothetical protein	-	-	-	-	-	-	chr3:7134873-7135481	53	3	9.79773	0.471142	9.79773	0.471142	4.37821	9.93572e-08	3.02838e-07	UP	FGSG_13952	FGSG_04019	FGSG_13952
23560753	FGSG_13950	hypothetical protein	-	-	-	-	-	-	chr3:7119874-7120443	381	13	61.5356	1.78376	61.5356	1.78376	5.10843	3.81014e-32	4.14965e-31	UP	FGSG_13950	FGSG_08044	FGSG_13950
23560749	FGSG_13946	hypothetical protein	-	-	K01568	pyruvate decarboxylase[4.1.1.1]	fgr01100|fgr01110|fgr01130|fgr00010	Metabolic pathways - Fusarium graminearum|Biosynthesis of secondary metabolites - Fusarium graminearum|Biosynthesis of antibiotics - Fusarium graminearum|Glycolysis / Gluconeogenesis - Fusarium graminearum	chr3:7084400-7086130	443	38	23.5604	1.71699	23.5604	1.71699	3.77841	3.22508e-23	2.41643e-22	UP	FGSG_13946	FGSG_07600	FGSG_13946
23560748	FGSG_13945	hypothetical protein	-	-	-	-	-	-	chr3:7067082-7068549	319	10	20.0598	0.534231	20.0598	0.534231	5.2307	5.58037e-30	5.59321e-29	UP	FGSG_13945	FGSG_10307	FGSG_13945
23560746	FGSG_13943	hypothetical protein	-	-	-	-	-	-	chr3:7060228-7061328	114	1	10.0526	0.0749313	10.0526	0.0749313	7.06779	1.10143e-18	6.7277e-18	UP	FGSG_13943	FGSG_03721	FGSG_13943
23560741	FGSG_13938	hypothetical protein	-	-	-	-	-	-	chr3:6976118-6977239	772	54	63.3432	3.76425	63.3432	3.76425	4.07276	5.33134e-32	5.78059e-31	UP	FGSG_13938	FGSG_10358	FGSG_13938
23560723	FGSG_13920	hypothetical protein	GO:0005623|GO:0003700|GO:0005622|GO:0000981|GO:0043169|GO:0043231|GO:0005634|GO:0046872|GO:0008270	cell|transcription factor activity, sequence-specific DNA binding|intracellular|RNA polymerase II transcription factor activity, sequence-specific DNA binding|cation binding|intracellular membrane-bounded organelle|nucleus|metal ion binding|zinc ion binding	-	-	-	-	chr3:6742886-6744587	117	20	6.64887	0.965573	6.64887	0.965573	2.78365	3.83222e-07	1.11458e-06	UP	FGSG_13920	FGSG_11154	FGSG_13920
23560717	FGSG_13914	hypothetical protein	-	-	-	-	-	-	chr3:6619990-6620449	33	5	7.44608	0.958542	7.44608	0.958542	2.95757	0.00128011	0.00252381	UP	FGSG_13914	FGSG_11824	FGSG_13914
23560715	FGSG_13912	hypothetical protein	-	-	-	-	-	-	chr3:6612735-6614271	602	96	37.3959	5.06643	37.3959	5.06643	2.88384	1.01157e-15	5.29579e-15	UP	FGSG_13912	FGSG_07200	FGSG_13912
23560713	FGSG_13910	hypothetical protein	GO:0016020|GO:0016021	membrane|integral component of membrane	-	-	-	-	chr3:6565186-6565781	1423	640	245.784	93.914	245.784	93.914	1.38798	0.00923558	0.0159999	UP	FGSG_13910		FGSG_13910
23560699	FGSG_13896	hypothetical protein	-	-	-	-	-	-	chr3:6350014-6352483	409	12	22.9033	0.570907	22.9033	0.570907	5.32615	1.28295e-34	1.52678e-33	UP		FGSG_10279	FGSG_13896
23560695	FGSG_13892	hypothetical protein	-	-	-	-	-	-	chr3:6242981-6244190	1186	143	118.165	12.1044	118.165	12.1044	3.2872	4.43454e-24	3.46525e-23	UP	FGSG_13892	FGSG_07648	FGSG_13892
23560689	FGSG_13886	hypothetical protein	-	-	-	-	-	-	chr3:6219753-6220146	128	37	32.7328	8.03857	32.7328	8.03857	2.02573	0.000322925	0.000688042	UP	FGSG_13886	FGSG_03304	FGSG_13886
23560686	FGSG_13883	hypothetical protein	GO:0003824|GO:0008152|GO:0016787|GO:0005975|GO:0016798|GO:0004553|GO:0004563	catalytic activity|metabolic process|hydrolase activity|carbohydrate metabolic process|hydrolase activity, acting on glycosyl bonds|hydrolase activity, hydrolyzing O-glycosyl compounds|beta-N-acetylhexosaminidase activity	K12373	hexosaminidase[3.2.1.52]	fgr01100|fgr00520|fgr00513|fgr00511|fgr00603|fgr00531	Metabolic pathways - Fusarium graminearum|Amino sugar and nucleotide sugar metabolism - Fusarium graminearum|Various types of N-glycan biosynthesis - Fusarium graminearum|Other glycan degradation - Fusarium graminearum|Glycosphingolipid biosynthesis - globo and isoglobo series - Fusarium graminearum|Glycosaminoglycan degradation - Fusarium graminearum	chr3:6162490-6164775	280	91	11.2761	3.11346	11.2761	3.11346	1.85667	0.000128708	0.000288333	UP	FGSG_13883	FGSG_06424	FGSG_13883
23560685	FGSG_13882	hypothetical protein	-	-	-	-	-	-	chr3:6160999-6162055	60	12	12.9664	2.20322	12.9664	2.20322	2.5571	0.000294925	0.000631916	UP	FGSG_13882	FGSG_01597	FGSG_13882
23560678	FGSG_13875	hypothetical protein	GO:0003824|GO:0016491|GO:0048037|GO:0004497|GO:0016705|GO:0050662|GO:0000166|GO:0050661|GO:0016709|GO:0050660|GO:0004499	catalytic activity|oxidoreductase activity|cofactor binding|monooxygenase activity|oxidoreductase activity, acting on paired donors, with incorporation or reduction of molecular oxygen|coenzyme binding|nucleotide binding|NADP binding|oxidoreductase activity, acting on paired donors, with incorporation or reduction of molecular oxygen, NAD(P)H as one donor, and incorporation of one atom of oxygen|…	K00485	dimethylaniline monooxygenase (N-oxide forming)[1.14.13.8]	-	-	chr3:5983559-5985317	6371	149	366.118	7.27447	366.118	7.27447	5.65332	5.02988e-80	2.63324e-78	UP	FGSG_13875	FGSG_10236	FGSG_13875
23560676	FGSG_13873	hypothetical protein	-	-	-	-	-	-	chr3:5960851-5961300	3155	286	645.45	49.7085	645.45	49.7085	3.69874	3.29152e-35	4.01499e-34	UP	FGSG_13873	FGSG_09287	FGSG_13873
23560668	FGSG_13865	hypothetical protein	GO:0003824|GO:0016491	catalytic activity|oxidoreductase activity	K00128	aldehyde dehydrogenase (NAD+)[1.2.1.3]	fgr01100|fgr01110|fgr01130|fgr00010|fgr00330|fgr00620|fgr00380|fgr00280|fgr00310|fgr00071|fgr00410|fgr00340|fgr00053	Metabolic pathways - Fusarium graminearum|Biosynthesis of secondary metabolites - Fusarium graminearum|Biosynthesis of antibiotics - Fusarium graminearum|Glycolysis / Gluconeogenesis - Fusarium graminearum|Arginine and proline metabolism - Fusarium graminearum|Pyruvate metabolism - Fusarium graminearum|Tryptophan metabolism - Fusarium graminearum|Valine, leucine and isoleucine degradation - Fusar…	chr3:5897750-5899516	222	0	14.1046	0	14.1046	0	Inf	9.12686e-32	9.81741e-31	UP	FGSG_13865	FGSG_08004	FGSG_13865
23560665	FGSG_13862	hypothetical protein	-	-	-	-	-	-	chr3:5820678-5822890	210	69	10.2453	2.85993	10.2453	2.85993	1.84091	0.000412652	0.000865314	UP		FGSG_05914	FGSG_13862
23560664	FGSG_13861	hypothetical protein	GO:0003824|GO:0008152|GO:0016787|GO:0005975|GO:0016798|GO:0004553	catalytic activity|metabolic process|hydrolase activity|carbohydrate metabolic process|hydrolase activity, acting on glycosyl bonds|hydrolase activity, hydrolyzing O-glycosyl compounds	K01192	beta-mannosidase[3.2.1.25]	fgr00511	Other glycan degradation - Fusarium graminearum	chr3:5817586-5820217	132	47	4.68285	1.41657	4.68285	1.41657	1.72499	0.00485319	0.00882516	UP	FGSG_13861		FGSG_13861
23560663	FGSG_13860	hypothetical protein	GO:0003824|GO:0008152	catalytic activity|metabolic process	-	-	-	-	chr3:5802416-5804138	117	19	6.44594	0.889321	6.44594	0.889321	2.85761	1.1172e-07	3.39081e-07	UP	FGSG_13860	FGSG_06656	FGSG_13860
23560643	FGSG_13840	hypothetical protein	-	-	-	-	-	-	chr3:5498398-5500200	82	2	4.46948	0.0925994	4.46948	0.0925994	5.59296	5.52588e-13	2.45286e-12	UP	FGSG_13840	FGSG_12686	FGSG_13840
23560642	FGSG_13839	hypothetical protein	GO:0016020|GO:0048037|GO:0050662|GO:0000166|GO:0016021|GO:0050660|GO:0071949	membrane|cofactor binding|coenzyme binding|nucleotide binding|integral component of membrane|flavin adenine dinucleotide binding|FAD binding	K03380	phenol 2-monooxygenase[1.14.13.7]	-	-	chr3:5492368-5494333	23	3	1.19828	0.132784	1.19828	0.132784	3.17382	0.00423033	0.00778891	UP	FGSG_13839	FGSG_11021	FGSG_13839
23560640	FGSG_13837	hypothetical protein	-	-	-	-	-	-	chr3:5481834-5483435	69	11	3.96518	0.537043	3.96518	0.537043	2.88428	1.21319e-05	3.04184e-05	UP	FGSG_13837	FGSG_02364	FGSG_13837
23560637	FGSG_13834	hypothetical protein	GO:0003824|GO:0008152|GO:0005576|GO:0016829|GO:0030246|GO:0005975|GO:0030248|GO:0016052|GO:0000272	catalytic activity|metabolic process|extracellular region|lyase activity|carbohydrate binding|carbohydrate metabolic process|cellulose binding|carbohydrate catabolic process|polysaccharide catabolic process	-	-	-	-	chr3:5446829-5449129	503	11	20.1246	0.373899	20.1246	0.373899	5.75017	4.5047e-41	6.81742e-40	UP	FGSG_13834	FGSG_13356	FGSG_13834
23560633	FGSG_13830	hypothetical protein	GO:0008152|GO:0005623|GO:0009058|GO:0003700|GO:0005622|GO:0006807|GO:0044237|GO:0000981|GO:0043169|GO:0006139|GO:0006725|GO:0003676|GO:0043231|GO:0005634|GO:0003677|GO:0046872|GO:0016070|GO:0006351|GO:0008270	metabolic process|cell|biosynthetic process|transcription factor activity, sequence-specific DNA binding|intracellular|nitrogen compound metabolic process|cellular metabolic process|RNA polymerase II transcription factor activity, sequence-specific DNA binding|cation binding|nucleobase-containing compound metabolic process|cellular aromatic compound metabolic process|nucleic acid binding|intracel…	-	-	-	-	chr3:5409718-5411745	558	107	25.3304	4.1266	25.3304	4.1266	2.61785	1.45681e-12	6.27033e-12	UP	FGSG_13830	FGSG_11457	FGSG_13830
23560632	FGSG_13829	hypothetical protein	GO:0003824|GO:0016491|GO:0016701|GO:0043169|GO:0016702|GO:0046872|GO:0005506	catalytic activity|oxidoreductase activity|oxidoreductase activity, acting on single donors with incorporation of molecular oxygen|cation binding|oxidoreductase activity, acting on single donors with incorporation of molecular oxygen, incorporation of two atoms of oxygen|metal ion binding|iron ion binding	K00456	cysteine dioxygenase[1.13.11.20]	fgr01100|fgr00270|fgr00430	Metabolic pathways - Fusarium graminearum|Cysteine and methionine metabolism - Fusarium graminearum|Taurine and hypotaurine metabolism - Fusarium graminearum	chr3:5408034-5408950	221	5	24.9332	0.479271	24.9332	0.479271	5.70108	4.17175e-26	3.59372e-25	UP		FGSG_08894	FGSG_13829
23560631	FGSG_13828	hypothetical protein	-	-	-	-	-	-	chr3:5405915-5407758	221	2	12.5357	0.096365	12.5357	0.096365	7.02332	1.59848e-29	1.5788e-28	UP	FGSG_13828	FGSG_00989	FGSG_13828
23560629	FGSG_13826	hypothetical protein	GO:0003824|GO:0016787|GO:0008233|GO:0008236|GO:0004252	catalytic activity|hydrolase activity|peptidase activity|serine-type peptidase activity|serine-type endopeptidase activity	-	-	-	-	chr3:5400393-5402549	84	0	3.74669	0	3.74669	0	Inf	2.50387e-16	1.35804e-15	UP	FGSG_13826	FGSG_04190	FGSG_13826
23560627	FGSG_13824	hypothetical protein	GO:0016020|GO:0005623|GO:0032126|GO:0016021|GO:0070941	membrane|cell|eisosome|integral component of membrane|eisosome assembly	-	-	-	-	chr3:5358546-5361159	187	19	7.07578	0.610792	7.07578	0.610792	3.53414	5.23557e-14	2.48593e-13	UP	FGSG_13824	FGSG_10081	FGSG_13824
23560609	FGSG_13805	alpha-glucosidase	GO:0003824|GO:0008152|GO:0005975	catalytic activity|metabolic process|carbohydrate metabolic process	K01182	oligo-1,6-glucosidase[3.2.1.10]	fgr01100|fgr00500|fgr00052	Metabolic pathways - Fusarium graminearum|Starch and sucrose metabolism - Fusarium graminearum|Galactose metabolism - Fusarium graminearum	chr1:11548471-11550285	139	11	7.05037	0.474018	7.05037	0.474018	3.89469	2.76784e-13	1.25884e-12	UP	FGSG_13805	FGSG_09068	FGSG_13805
23560606	FGSG_13802	L-amino-acid oxidase precursor	-	-	-	-	-	-	chr1:11508279-11510101	1865	15	103.306	0.705896	103.306	0.705896	7.19325	3.95821e-82	2.21478e-80	UP	FGSG_13802	FGSG_10230	FGSG_13802
23560605	FGSG_13801	hypothetical protein	-	-	-	-	-	-	chr1:11505594-11507356	132	3	7.13146	0.137693	7.13146	0.137693	5.69467	1.76211e-18	1.06724e-17	UP	FGSG_13801	FGSG_11348	FGSG_13801
23560601	FGSG_13797	hypothetical protein	-	-	-	-	-	-	chr1:11405993-11407421	300	17	20.8755	1.00499	20.8755	1.00499	4.37656	1.04561e-23	8.02665e-23	UP	FGSG_13797	FGSG_03262	FGSG_13797
23560599	FGSG_13795	hypothetical protein	GO:0016020|GO:0016021	membrane|integral component of membrane	-	-	-	-	chr1:11386475-11387038	823	16	134.337	2.21884	134.337	2.21884	5.91991	3.61874e-52	7.92484e-51	UP	FGSG_13795	FGSG_07420	FGSG_13795
23560592	FGSG_13788	hypothetical protein	GO:0003824|GO:0008152|GO:0006807|GO:0044237|GO:0006139|GO:1901135|GO:0006725|GO:0009116	catalytic activity|metabolic process|nitrogen compound metabolic process|cellular metabolic process|nucleobase-containing compound metabolic process|carbohydrate derivative metabolic process|cellular aromatic compound metabolic process|nucleoside metabolic process	-	-	-	-	chr1:11309765-11310745	22	4	2.0646	0.318916	2.0646	0.318916	2.69461	0.0153481	0.0257448	UP	FGSG_13788		FGSG_13788
23560588	FGSG_13782	hypothetical protein	-	-	-	-	-	-	chr1:11176228-11176920	784	36	112.423	4.38576	112.423	4.38576	4.67997	1.66961e-39	2.39037e-38	UP	FGSG_13782	FGSG_02687	FGSG_13782
23560583	FGSG_13777	hypothetical protein	-	-	-	-	-	-	chr1:11037057-11038463	27	2	1.76666	0.111159	1.76666	0.111159	3.99033	0.000206996	0.000451203	UP	FGSG_13777	FGSG_12284	FGSG_13777
23560565	FGSG_13759	hypothetical protein	-	-	-	-	-	-	chr1:10838314-10839102	24	3	2.80035	0.297375	2.80035	0.297375	3.23525	0.00268218	0.0050693	UP	FGSG_13759	FGSG_11084	FGSG_13759
23560561	FGSG_13755	hypothetical protein	GO:0003824|GO:0016491|GO:0048037|GO:0016614|GO:0050662|GO:0000166|GO:0050660	catalytic activity|oxidoreductase activity|cofactor binding|oxidoreductase activity, acting on CH-OH group of donors|coenzyme binding|nucleotide binding|flavin adenine dinucleotide binding	-	-	-	-	chr1:10799125-10800519	399	30	26.3314	1.68201	26.3314	1.68201	3.96853	5.79999e-24	4.49767e-23	UP	FGSG_13755	FGSG_03251	FGSG_13755
23560549	FGSG_13743	hypothetical protein	-	-	-	-	-	-	chr1:10507631-10509262	159	12	8.96918	0.575105	8.96918	0.575105	3.96308	1.48637e-14	7.27265e-14	UP	FGSG_13743	FGSG_04231	FGSG_13743
23560548	FGSG_13742	hypothetical protein	-	-	-	-	-	-	chr1:10506377-10507338	457	54	48.864	4.90532	48.864	4.90532	3.31635	9.69528e-19	5.9369e-18	UP	FGSG_13742	FGSG_09025	FGSG_13742
23560542	FGSG_13736	hypothetical protein	-	-	-	-	-	-	chr1:10419724-10420182	244	52	48.9387	8.86075	48.9387	8.86075	2.46548	2.69048e-08	8.58e-08	UP	FGSG_13736	FGSG_05279	FGSG_13736
23560538	FGSG_13732	hypothetical protein	-	-	-	-	-	-	chr1:10361620-10362465	33	3	5.08878	0.393013	5.08878	0.393013	3.69467	0.000200837	0.000438955	UP	FGSG_13732	FGSG_04665	FGSG_13732
23560533	FGSG_13727	hypothetical protein	-	-	-	-	-	-	chr1:10302756-10303357	23	0	5.78516	0	5.78516	0	Inf	4.53786e-06	1.18783e-05	UP	FGSG_13727	FGSG_01800	FGSG_13727
23560526	FGSG_13720	hypothetical protein	-	-	-	-	-	-	chr1:10194747-10195155	54	4	14.5359	0.914786	14.5359	0.914786	3.99004	3.66497e-07	1.06848e-06	UP	FGSG_13720	FGSG_02203	FGSG_13720
23560518	FGSG_13712	hypothetical protein	-	-	-	-	-	-	chr1:10051698-10053485	85	22	4.49722	0.988899	4.49722	0.988899	2.18514	0.0004225	0.000883231	UP	FGSG_13712	FGSG_02892	FGSG_13712
23560517	FGSG_13711	hypothetical protein	-	-	-	-	-	-	chr1:9990091-9991255	2777	364	242.096	26.9597	242.096	26.9597	3.1667	4.26016e-25	3.48761e-24	UP	FGSG_13711	FGSG_06219	FGSG_13711
23560516	FGSG_13710	hypothetical protein	-	-	-	-	-	-	chr1:9988786-9989391	659	137	114.253	20.1792	114.253	20.1792	2.50129	8.38938e-12	3.44326e-11	UP	FGSG_13710	FGSG_06058	FGSG_13710
23560509	FGSG_13703	hypothetical protein	GO:0016020|GO:0016021	membrane|integral component of membrane	-	-	-	-	chr1:9777448-9777783	1181	131	323.584	30.4937	323.584	30.4937	3.40756	6.82133e-26	5.77823e-25	UP	FGSG_13703	FGSG_08862	FGSG_13703
23560507	FGSG_13701	hypothetical protein	-	-	-	-	-	-	chr1:9758695-9759519	38	6	4.24039	0.568797	4.24039	0.568797	2.89821	0.00059626	0.00122692	UP	FGSG_13701	FGSG_00301	FGSG_13701
23560487	FGSG_13681	hypothetical protein	-	-	-	-	-	-	chr1:9406498-9406863	28	1	7.04285	0.213738	7.04285	0.213738	5.04224	2.95077e-05	7.08394e-05	UP	FGSG_13681	FGSG_13518	FGSG_13681
23560477	FGSG_13671	hypothetical protein	-	-	-	-	-	-	chr1:9229853-9230392	232	99	39.5521	14.339	39.5521	14.339	1.4638	0.0191011	0.0313803	UP			FGSG_13671
23560473	FGSG_13667	hypothetical protein	-	-	-	-	-	-	chr1:9035806-9036219	247	37	54.9253	6.99006	54.9253	6.99006	2.97409	5.6997e-12	2.35998e-11	UP	FGSG_13667	FGSG_12729	FGSG_13667
23560467	FGSG_13661	hypothetical protein	GO:0003676	nucleic acid binding	-	-	-	-	chr4:5047826-5049901	1916	682	90.5953	27.3966	90.5953	27.3966	1.72544	2.97543e-05	7.14034e-05	UP	FGSG_13661	FGSG_02867	FGSG_13661
23560461	FGSG_13655	hypothetical protein	GO:0003824|GO:0016787	catalytic activity|hydrolase activity	-	-	-	-	chr4:5161558-5163285	37	3	2.09098	0.144032	2.09098	0.144032	3.85972	5.25415e-05	0.000123132	UP	FGSG_13655	FGSG_10470	FGSG_13655
23560459	FGSG_13653	hypothetical protein	-	-	-	-	-	-	chr4:5165611-5166198	139	22	21.7626	2.92633	21.7626	2.92633	2.89469	1.04864e-08	3.45711e-08	UP		FGSG_00409	FGSG_13653
23560458	FGSG_13652	hypothetical protein	-	-	-	-	-	-	chr4:5167124-5167799	125	22	18.5307	2.77083	18.5307	2.77083	2.74153	2.09611e-07	6.23923e-07	UP		FGSG_03579	FGSG_13652
23560454	FGSG_13648	hypothetical protein	-	-	-	-	-	-	chr4:5244438-5245109	27	6	3.69894	0.698299	3.69894	0.698299	2.4052	0.0173117	0.0285555	UP	FGSG_13648		FGSG_13648
23560452	FGSG_13646	hypothetical protein	-	-	-	-	-	-	chr4:5248567-5250717	931	416	39.846	15.1262	39.846	15.1262	1.39738	0.00989304	0.0170205	UP	FGSG_13646		FGSG_13646
23560439	FGSG_13633	hypothetical protein	-	-	-	-	-	-	chr4:5452531-5453538	199	86	18.1747	6.6729	18.1747	6.6729	1.44555	0.0281606	0.044873	UP			FGSG_13633
23560433	FGSG_13627	hypothetical protein	GO:0003824|GO:0016740|GO:0016772|GO:0016301|GO:0016773|GO:0003951	catalytic activity|transferase activity|transferase activity, transferring phosphorus-containing groups|kinase activity|phosphotransferase activity, alcohol group as acceptor|NAD+ kinase activity	-	-	-	-	chr4:5585239-5586699	883	34	55.6399	1.82016	55.6399	1.82016	4.93398	5.74219e-44	9.86525e-43	UP		FGSG_12064	FGSG_13627
23560431	FGSG_13625	hypothetical protein	GO:0008152|GO:0005623|GO:0009058|GO:0003700|GO:0005622|GO:0006807|GO:0044237|GO:0000981|GO:0043169|GO:0006139|GO:0006725|GO:0003676|GO:0043231|GO:0005634|GO:0003677|GO:0046872|GO:0016070|GO:0006351|GO:0008270	metabolic process|cell|biosynthetic process|transcription factor activity, sequence-specific DNA binding|intracellular|nitrogen compound metabolic process|cellular metabolic process|RNA polymerase II transcription factor activity, sequence-specific DNA binding|cation binding|nucleobase-containing compound metabolic process|cellular aromatic compound metabolic process|nucleic acid binding|intracel…	-	-	-	-	chr4:5667480-5669403	71	20	3.73718	0.894356	3.73718	0.894356	2.06303	0.0031579	0.00592524	UP	FGSG_13625	FGSG_07808	FGSG_13625
23560428	FGSG_13622	hypothetical protein	GO:0003824|GO:0008152|GO:0005623|GO:0009058|GO:0005622|GO:0006807|GO:0016740|GO:0044237|GO:0016772|GO:0006139|GO:0006725|GO:0043231|GO:0016779|GO:0005634|GO:0016070|GO:0006351|GO:0003899	catalytic activity|metabolic process|cell|biosynthetic process|intracellular|nitrogen compound metabolic process|transferase activity|cellular metabolic process|transferase activity, transferring phosphorus-containing groups|nucleobase-containing compound metabolic process|cellular aromatic compound metabolic process|intracellular membrane-bounded organelle|nucleotidyltransferase activity|nucleus…	-	-	-	-	chr4:5698180-5699443	230	73	17.4703	4.71084	17.4703	4.71084	1.89085	0.000169816	0.000375325	UP	FGSG_13622	FGSG_14036	FGSG_13622
23560425	FGSG_13619	hypothetical protein	GO:0003824|GO:0016787|GO:0016788|GO:0042578|GO:0016791	catalytic activity|hydrolase activity|hydrolase activity, acting on ester bonds|phosphoric ester hydrolase activity|phosphatase activity	-	-	-	-	chr4:5718860-5719728	1862	191	227.646	19.8388	227.646	19.8388	3.5204	7.01927e-30	7.01812e-29	UP	FGSG_13619	FGSG_09315	FGSG_13619
23560419	FGSG_13613	hypothetical protein	-	-	-	-	-	-	chr4:5902192-5903622	161	34	10.3577	1.85832	10.3577	1.85832	2.47863	5.87603e-07	1.67938e-06	UP	FGSG_13613	FGSG_04858	FGSG_13613
23560417	FGSG_13611	hypothetical protein	-	-	-	-	-	-	chr4:5944150-5945602	168	24	12.159	1.4757	12.159	1.4757	3.04255	2.10672e-10	7.84187e-10	UP	FGSG_13611	FGSG_01292	FGSG_13611
23560416	FGSG_13610	hypothetical protein	-	-	-	-	-	-	chr4:5948121-5949508	656	208	45.3394	12.2134	45.3394	12.2134	1.8923	5.87097e-06	1.51789e-05	UP	FGSG_13610	FGSG_09716	FGSG_13610
23560412	FGSG_13606	hypothetical protein	-	-	-	-	-	-	chr4:6056885-6058441	106	38	6.26745	1.90887	6.26745	1.90887	1.71516	0.0107801	0.0184323	UP	FGSG_13606		FGSG_13606
23560400	FGSG_13594	hypothetical protein	-	-	-	-	-	-	chr4:6348126-6348734	11	0	1.81475	0	1.81475	0	Inf	0.00464266	0.0084663	UP			FGSG_13594
23560393	FGSG_13587	hypothetical protein	GO:0003824|GO:0008152|GO:0009058|GO:0048037|GO:0030170	catalytic activity|metabolic process|biosynthetic process|cofactor binding|pyridoxal phosphate binding	-	-	-	-	chr4:6416436-6417876	804	195	60.0301	12.3694	60.0301	12.3694	2.27891	7.00949e-10	2.52292e-09	UP	FGSG_13587	FGSG_03890	FGSG_13587
23560380	FGSG_13574	hypothetical protein	-	-	-	-	-	-	chr4:6550170-6551190	70	3	8.04535	0.29292	8.04535	0.29292	4.77958	2.18352e-10	8.1104e-10	UP	FGSG_13574	FGSG_04328	FGSG_13574
23560377	FGSG_13571	hypothetical protein	-	-	-	-	-	-	chr4:6578413-6579337	60	12	8.85207	1.50412	8.85207	1.50412	2.5571	0.000294925	0.000631916	UP	FGSG_13571	FGSG_00267	FGSG_13571
23560372	FGSG_13566	hypothetical protein	-	-	-	-	-	-	chr4:6780908-6781701	26	6	3.79933	0.744853	3.79933	0.744853	2.35072	0.0246357	0.0396917	UP	FGSG_13566		FGSG_13566
23560371	FGSG_13564	hypothetical protein	-	-	-	-	-	-	chr4:6784159-6784972	148	40	16.7384	3.84338	16.7384	3.84338	2.12271	6.71753e-05	0.000155721	UP	FGSG_13564	FGSG_08101	FGSG_13564
23560366	FGSG_13559	hypothetical protein	-	-	-	-	-	-	chr4:6831238-6831865	196	4	30.8443	0.534798	30.8443	0.534798	5.84986	2.22179e-24	1.76556e-23	UP	FGSG_13559	FGSG_03282	FGSG_13559
23560361	FGSG_13554	hypothetical protein	-	-	-	-	-	-	chr4:6874457-6874967	30	0	6.39303	0	6.39303	0	Inf	2.75402e-06	7.37347e-06	UP	FGSG_13554	FGSG_13828	FGSG_13554
23560359	FGSG_13552	hypothetical protein	GO:0003824|GO:0016787|GO:0048037|GO:0050662|GO:0000166|GO:0016810|GO:0070403|GO:0051287|GO:0016811|GO:0036054|GO:0036055	catalytic activity|hydrolase activity|cofactor binding|coenzyme binding|nucleotide binding|hydrolase activity, acting on carbon-nitrogen (but not peptide) bonds|NAD+ binding|NAD binding|hydrolase activity, acting on carbon-nitrogen (but not peptide) bonds, in linear amides|protein-malonyllysine demalonylase activity|protein-succinyllysine desuccinylase activity	-	-	-	-	chr4:6891129-6892129	14021	241	1443.83	21.0842	1443.83	21.0842	6.0976	7.98371e-96	6.9561e-94	UP	FGSG_13552	FGSG_09276	FGSG_13552
23560357	FGSG_13550	hypothetical protein	-	-	K08336	ubiquitin-like protein ATG12[-]	fgr04138|fgr04136	Autophagy - yeast - Fusarium graminearum|Autophagy - other - Fusarium graminearum	chr4:6897809-6898344	168	29	32.837	4.81565	32.837	4.81565	2.76952	9.10707e-09	3.01259e-08	UP		FGSG_08368	FGSG_13550
23560356	FGSG_13549	hypothetical protein	GO:0015031	protein transport	-	-	-	-	chr4:6934459-6939448	916	408	17.3836	6.57819	17.3836	6.57819	1.40197	0.00953607	0.0164791	UP	FGSG_13549		FGSG_13549
23560351	FGSG_13544	m7G tRNA methyltransferase	-	-	-	-	-	-	chr4:6992679-6993596	440	76	49.6408	7.28452	49.6408	7.28452	2.76862	3.54173e-13	1.59653e-12	UP	FGSG_13544	FGSG_03765	FGSG_13544
23560342	FGSG_13535	hypothetical protein	-	-	-	-	-	-	chr4:7130324-7130635	437	157	128.944	39.3571	128.944	39.3571	1.71205	0.000311374	0.000664475	UP	FGSG_13535	FGSG_04639	FGSG_13535
23560341	FGSG_13534	hypothetical protein	-	-	-	-	-	-	chr4:7130870-7131415	565	93	95.2646	13.3219	95.2646	13.3219	2.83814	5.55919e-15	2.79288e-14	UP	FGSG_13534	FGSG_04250	FGSG_13534
23560333	FGSG_13526	hypothetical protein	-	-	-	-	-	-	chr4:7317764-7318538	40	0	5.90132	0	5.90132	0	Inf	2.01468e-08	6.49103e-08	UP	FGSG_13526	FGSG_08360	FGSG_13526
23560332	FGSG_13525	hypothetical protein	-	-	-	-	-	-	chr4:7320291-7321010	46	1	5.88174	0.10865	5.88174	0.10865	5.75848	1.27489e-08	4.16586e-08	UP	FGSG_13525	FGSG_01711	FGSG_13525
23560325	FGSG_13518	hypothetical protein	-	-	-	-	-	-	chr4:7442706-7443593	123	45	12.7517	3.96351	12.7517	3.96351	1.68584	0.00989653	0.0170241	UP	FGSG_13518		FGSG_13518
23560324	FGSG_13517	hypothetical protein	-	-	-	-	-	-	chr4:7488308-7489252	262	96	25.5238	7.94545	25.5238	7.94545	1.68364	0.00147906	0.00289684	UP	FGSG_13517	FGSG_02185	FGSG_13517
23560323	FGSG_13516	hypothetical protein	-	-	-	-	-	-	chr4:7503349-7503855	162	12	29.416	1.85122	29.416	1.85122	3.99005	8.41403e-15	4.18062e-14	UP	FGSG_13516	FGSG_06884	FGSG_13516
23560322	FGSG_13515	hypothetical protein	-	-	-	-	-	-	chr4:7524825-7525269	14	0	3.4928	0	3.4928	0	Inf	0.000667207	0.00136074	UP	FGSG_13515	FGSG_08281	FGSG_13515
23560317	FGSG_13510	hypothetical protein	GO:0005623|GO:0032126|GO:0070941	cell|eisosome|eisosome assembly	-	-	-	-	chr4:7625916-7628759	112	2	3.68376	0.0558772	3.68376	0.0558772	6.04278	1.48186e-16	8.12758e-16	UP	FGSG_13510	FGSG_08580	FGSG_13510
23560315	FGSG_13508	hypothetical protein	-	-	-	-	-	-	chr4:7646256-7646610	17	0	4.40861	0	4.40861	0	Inf	0.000187	0.000409888	UP	FGSG_13508	FGSG_07724	FGSG_13508
23560314	FGSG_13507	hypothetical protein	-	-	-	-	-	-	chr4:7655346-7655783	91	13	21.317	2.58713	21.317	2.58713	3.04258	3.68539e-07	1.07418e-06	UP	FGSG_13507	FGSG_02209	FGSG_13507
23560312	FGSG_13505	hypothetical protein	-	-	-	-	-	-	chr4:7700267-7700905	99	4	15.7409	0.54034	15.7409	0.54034	4.86451	2.87136e-13	1.30398e-12	UP	FGSG_13505	FGSG_11376	FGSG_13505
23560311	FGSG_13504	hypothetical protein	-	-	-	-	-	-	chr4:7701236-7702375	55	17	4.44156	1.16632	4.44156	1.16632	1.92911	0.0148663	0.0249778	UP			FGSG_13504
23560310	FGSG_13503	hypothetical protein	-	-	-	-	-	-	chr4:7709299-7709961	841	19	147.473	2.83058	147.473	2.83058	5.70321	3.39346e-51	7.22398e-50	UP	FGSG_13503	FGSG_03153	FGSG_13503
23560309	FGSG_13502	hypothetical protein	-	-	-	-	-	-	chr4:7710608-7711518	1398	496	149.306	45.0041	149.306	45.0041	1.73014	3.57906e-05	8.52849e-05	UP	FGSG_13502	FGSG_00212	FGSG_13502
23560300	FGSG_13493	hypothetical protein	GO:0016020|GO:0005215|GO:0022857|GO:0016021|GO:0015075|GO:0008324|GO:0046873	membrane|transporter activity|transmembrane transporter activity|integral component of membrane|ion transmembrane transporter activity|cation transmembrane transporter activity|metal ion transmembrane transporter activity	-	-	-	-	chr4:7828525-7832656	329	137	7.70103	2.72442	7.70103	2.72442	1.4991	0.00782714	0.013843	UP	FGSG_13493		FGSG_13493
23560299	FGSG_13492	hypothetical protein	-	-	-	-	-	-	chr4:7833174-7835559	433	180	19.4546	6.8708	19.4546	6.8708	1.50156	0.00532206	0.00963469	UP	FGSG_13492		FGSG_13492
23560298	FGSG_13491	hypothetical protein	GO:0016020|GO:0016021	membrane|integral component of membrane	-	-	-	-	chr4:7845499-7846218	61	6	9.8005	0.818948	9.8005	0.818948	3.58101	8.97687e-07	2.52246e-06	UP	FGSG_13491	FGSG_13782	FGSG_13491
23560297	FGSG_13490	UV-damage endonuclease	GO:0003824|GO:0008152|GO:0016787|GO:0006807|GO:0044237|GO:0006950|GO:0016788|GO:0006139|GO:0006725|GO:0006974|GO:0004518|GO:0004519|GO:0009411|GO:0006281|GO:0006289	catalytic activity|metabolic process|hydrolase activity|nitrogen compound metabolic process|cellular metabolic process|response to stress|hydrolase activity, acting on ester bonds|nucleobase-containing compound metabolic process|cellular aromatic compound metabolic process|cellular response to DNA damage stimulus|nuclease activity|endonuclease activity|response to UV|DNA repair|nucleotide-excisio…	-	-	-	-	chr4:7847052-7848960	411	138	20.3098	5.79354	20.3098	5.79354	1.80966	8.36268e-05	0.000192286	UP	FGSG_13490	FGSG_09420	FGSG_13490
23560294	FGSG_13487	hypothetical protein	GO:0016020|GO:0016021	membrane|integral component of membrane	-	-	-	-	chr4:7884281-7885847	95	9	6.56591	0.528485	6.56591	0.528485	3.63506	1.35039e-09	4.7705e-09	UP	FGSG_13487	FGSG_06907	FGSG_13487
23560292	FGSG_13485	hypothetical protein	-	-	-	-	-	-	chr4:7891244-7892008	91	4	10.9511	0.408963	10.9511	0.408963	4.74296	4.27612e-12	1.78692e-11	UP	FGSG_13485	FGSG_12746	FGSG_13485
23560291	FGSG_13484	hypothetical protein	-	-	-	-	-	-	chr4:7892705-7893160	95	6	19.1794	1.02907	19.1794	1.02907	4.22014	1.44339e-11	5.82609e-11	UP	FGSG_13484	FGSG_00734	FGSG_13484
23560290	FGSG_13483	beta-alanine synthase	GO:0003824|GO:0008152|GO:0016787|GO:0016810|GO:0016813	catalytic activity|metabolic process|hydrolase activity|hydrolase activity, acting on carbon-nitrogen (but not peptide) bonds|hydrolase activity, acting on carbon-nitrogen (but not peptide) bonds, in linear amidines	-	-	-	-	chr4:7897388-7898939	581	104	37.827	5.75255	37.827	5.75255	2.71714	1.05698e-13	4.93799e-13	UP	FGSG_13483	FGSG_10064	FGSG_13483
23560271	FGSG_13464	hypothetical protein	-	-	-	-	-	-	chr2:3194460-3195012	305	5	50.7752	0.707206	50.7752	0.707206	6.16585	4.6781e-33	5.25931e-32	UP	FGSG_13464	FGSG_09393	FGSG_13464
23560269	FGSG_13462	hypothetical protein	-	-	-	-	-	-	chr2:3177346-3177885	175	3	29.8345	0.434497	29.8345	0.434497	6.10149	1.33104e-23	1.0173e-22	UP	FGSG_13462	FGSG_07629	FGSG_13462
23560247	FGSG_13440	hypothetical protein	-	-	-	-	-	-	chr2:2868944-2869633	86	5	14.5005	0.716273	14.5005	0.716273	4.33945	8.0531e-11	3.09196e-10	UP	FGSG_13440	FGSG_08721	FGSG_13440
23560234	FGSG_13427	hypothetical protein	-	-	-	-	-	-	chr2:2638935-2639657	79	2	10.0593	0.216321	10.0593	0.216321	5.53921	1.29822e-12	5.61152e-12	UP	FGSG_13427	FGSG_11456	FGSG_13427
23560227	FGSG_13420	hypothetical protein	-	-	-	-	-	-	chr2:2554887-2558979	121	10	4.95083	0.347606	4.95083	0.347606	3.83215	1.0298e-11	4.20116e-11	UP	FGSG_13420	FGSG_12730	FGSG_13420
23560226	FGSG_13419	hypothetical protein	GO:0016020|GO:0016021	membrane|integral component of membrane	-	-	-	-	chr2:2536459-2537621	139	6	12.1178	0.444372	12.1178	0.444372	4.76922	1.88385e-16	1.02723e-15	UP	FGSG_13419	FGSG_07211	FGSG_13419
23560225	FGSG_13418	hypothetical protein	GO:0016020|GO:0016021	membrane|integral component of membrane	-	-	-	-	chr2:2534101-2535810	33	0	1.77661	0	1.77661	0	Inf	5.23325e-07	1.50095e-06	UP	FGSG_13418	FGSG_03514	FGSG_13418
23560221	FGSG_13414	hypothetical protein	-	-	-	-	-	-	chr2:2501029-2501965	248	22	26.063	1.96425	26.063	1.96425	3.72995	2.98147e-17	1.70662e-16	UP	FGSG_13414	FGSG_00621	FGSG_13414
23560215	FGSG_13408	hypothetical protein	-	-	-	-	-	-	chr2:2446961-2448396	530	102	36.7136	6.00279	36.7136	6.00279	2.61261	2.63064e-12	1.11457e-11	UP	FGSG_13408	FGSG_10101	FGSG_13408
23560214	FGSG_13407	hypothetical protein	-	-	-	-	-	-	chr2:2443747-2446134	42	7	1.61915	0.229265	1.61915	0.229265	2.82015	0.000878105	0.00176489	UP	FGSG_13407	FGSG_10551	FGSG_13407
23560208	FGSG_13401	hypothetical protein	-	-	-	-	-	-	chr2:2399594-2401888	538	68	25.4386	2.73162	25.4386	2.73162	3.21919	7.70285e-19	4.73109e-18	UP	FGSG_13401	FGSG_11332	FGSG_13401
23560196	FGSG_13389	aminopeptidase 2	-	-	-	-	-	-	chr2:2200020-2202671	1854	714	64.3594	21.0573	64.3594	21.0573	1.61183	0.000256754	0.000554414	UP	FGSG_13389	FGSG_00293	FGSG_13389
23560195	FGSG_13388	hypothetical protein	GO:0003824|GO:0016491	catalytic activity|oxidoreductase activity	-	-	-	-	chr2:2197869-2199073	81	20	7.04151	1.47708	7.04151	1.47708	2.25314	0.000464327	0.000966858	UP	FGSG_13388	FGSG_05923	FGSG_13388
23560192	FGSG_13385	hypothetical protein	-	-	-	-	-	-	chr2:2180866-2182315	861	154	61.5887	9.35877	61.5887	9.35877	2.71827	4.01909e-15	2.03254e-14	UP	FGSG_13385	FGSG_04248	FGSG_13385
23560190	FGSG_13383	hypothetical protein	GO:0016020|GO:0016021	membrane|integral component of membrane	-	-	-	-	chr2:2173575-2174161	47	2	7.37111	0.26644	7.37111	0.26644	4.79	2.32792e-07	6.90395e-07	UP	FGSG_13383	FGSG_03580	FGSG_13383
23560166	FGSG_13359	hypothetical protein	-	-	-	-	-	-	chr2:1780120-1780588	167	40	47.016	9.56732	47.016	9.56732	2.29697	3.77812e-06	9.99686e-06	UP	FGSG_13359	FGSG_01826	FGSG_13359
23560163	FGSG_13356	hypothetical protein	-	-	-	-	-	-	chr2:1714286-1714927	289	115	41.4417	14.0101	41.4417	14.0101	1.56462	0.00468934	0.00854632	UP	FGSG_13356		FGSG_13356
23560155	FGSG_13348	hypothetical protein	-	-	-	-	-	-	chr2:1569361-1569800	235	55	55.4727	11.03	55.4727	11.03	2.33034	2.6189e-07	7.74059e-07	UP	FGSG_13348	FGSG_07910	FGSG_13348
23560152	FGSG_13345	hypothetical protein	-	-	-	-	-	-	chr2:1515296-1516342	388	102	34.1163	7.61959	34.1163	7.61959	2.16267	2.38727e-07	7.0748e-07	UP	FGSG_13345	FGSG_06618	FGSG_13345
23560143	FGSG_13336	hypothetical protein	-	-	-	-	-	-	chr2:1304853-1308662	2448	633	62.6886	13.7715	62.6886	13.7715	2.18651	3.55189e-10	1.30382e-09	UP	FGSG_13336	FGSG_01275	FGSG_13336
23560127	FGSG_13320	hypothetical protein	-	-	-	-	-	-	chr2:1045670-1046461	318	130	36.9639	12.8379	36.9639	12.8379	1.5257	0.00584146	0.0105172	UP	FGSG_13320		FGSG_13320
23560126	FGSG_13319	hypothetical protein	GO:0043169|GO:0003676|GO:0003677|GO:0046872|GO:0008270	cation binding|nucleic acid binding|DNA binding|metal ion binding|zinc ion binding	-	-	-	-	chr2:1028756-1030515	2297	472	182.612	31.8795	182.612	31.8795	2.51808	1.81113e-14	8.8087e-14	UP	FGSG_13319	FGSG_09900	FGSG_13319
23560125	FGSG_13318	hypothetical protein	-	-	K06640	serine/threonine-protein kinase ATR[2.7.11.1]	-	-	chr2:1020701-1028623	836	203	10.2413	2.11273	10.2413	2.11273	2.27721	6.39128e-10	2.30585e-09	UP	FGSG_13318	FGSG_13247	FGSG_13318
23560123	FGSG_13316	hypothetical protein	-	-	-	-	-	-	chr2:986389-987209	70	6	9.25909	0.67422	9.25909	0.67422	3.77958	4.07372e-08	1.28136e-07	UP	FGSG_13316	FGSG_05288	FGSG_13316
23560119	FGSG_13312	hypothetical protein	-	-	-	-	-	-	chr2:902153-903424	158	45	11.4352	2.76698	11.4352	2.76698	2.0471	9.45419e-05	0.000215878	UP	FGSG_13312	FGSG_09401	FGSG_13312
23560116	FGSG_13309	hypothetical protein	-	-	-	-	-	-	chr2:857848-859562	534	115	41.591	7.60952	41.591	7.60952	2.45039	1.13188e-10	4.29314e-10	UP	FGSG_13309	FGSG_08738	FGSG_13309
23560108	FGSG_13301	hypothetical protein	GO:0016020|GO:0016021	membrane|integral component of membrane	-	-	-	-	chr2:722581-723487	3307	408	356.077	37.3226	356.077	37.3226	3.25407	4.72902e-27	4.2761e-26	UP	FGSG_13301	FGSG_06244	FGSG_13301
23560093	FGSG_13286	hypothetical protein	-	-	-	-	-	-	chr2:487297-487686	74	13	17.468	2.60703	17.468	2.60703	2.74424	2.62032e-05	6.35566e-05	UP	FGSG_13286	FGSG_03644	FGSG_13286
23560070	FGSG_13263	hypothetical protein	-	-	-	-	-	-	chr2:72793-73913	60	0	5.52922	0	5.52922	0	Inf	3.18385e-12	1.34197e-11	UP	FGSG_13263	FGSG_06099	FGSG_13263
23560069	FGSG_13262	hypothetical protein	-	-	-	-	-	-	chr2:71813-72355	306	6	51.8797	0.864194	51.8797	0.864194	5.90767	2.7068e-32	2.98802e-31	UP	FGSG_13262	FGSG_09364	FGSG_13262
23560055	FGSG_13248	hypothetical protein	-	-	-	-	-	-	chr4:4872511-4873635	11	0	0.940231	0	0.940231	0	Inf	0.00464266	0.0084663	UP	FGSG_13248		FGSG_13248
23560054	FGSG_13247	hypothetical protein	GO:0016020|GO:0016021	membrane|integral component of membrane	-	-	-	-	chr4:4848494-4848823	54	8	15.0644	1.8961	15.0644	1.8961	2.99004	5.08771e-05	0.000119507	UP	FGSG_13247	FGSG_08156	FGSG_13247
23560053	FGSG_13246	hypothetical protein	-	-	-	-	-	-	chr4:4845871-4847438	341	19	23.891	1.13094	23.891	1.13094	4.40087	8.38304e-26	7.08147e-25	UP	FGSG_13246	FGSG_07537	FGSG_13246
23560050	FGSG_13243	hypothetical protein	-	-	-	-	-	-	chr4:4817857-4818309	654	8	132.909	1.38127	132.909	1.38127	6.58831	5.40285e-52	1.17896e-50	UP	FGSG_13243	FGSG_03156	FGSG_13243
23560049	FGSG_13242	hypothetical protein	-	-	-	-	-	-	chr4:4815777-4817545	352	18	21.3054	0.925594	21.3054	0.925594	4.5247	5.0067e-27	4.51714e-26	UP	FGSG_13242	FGSG_00944	FGSG_13242
23560048	FGSG_13241	hypothetical protein	GO:0016020|GO:0016021	membrane|integral component of membrane	-	-	-	-	chr4:4812929-4813890	170	0	17.1042	0	17.1042	0	Inf	4.36611e-27	3.95675e-26	UP	FGSG_13241	FGSG_07573	FGSG_13241
23560045	FGSG_13238	hypothetical protein	-	-	-	-	-	-	chr4:4756849-4757809	515	7	51.8157	0.598345	51.8157	0.598345	6.43627	2.75034e-45	4.89048e-44	UP	FGSG_13238	FGSG_05778	FGSG_13238
23560037	FGSG_13230	hypothetical protein	GO:0003824|GO:0016787|GO:0016810	catalytic activity|hydrolase activity|hydrolase activity, acting on carbon-nitrogen (but not peptide) bonds	-	-	-	-	chr4:4565041-4566623	37	2	2.27536	0.104476	2.27536	0.104476	4.44485	3.93054e-06	1.03754e-05	UP	FGSG_13230	FGSG_13801	FGSG_13230
23560031	FGSG_13224	hypothetical protein	GO:0003824|GO:0016787|GO:0033961	catalytic activity|hydrolase activity|cis-stilbene-oxide hydrolase activity	-	-	-	-	chr4:4544625-4545843	137	14	10.8353	0.940697	10.8353	0.940697	3.52587	2.28727e-11	9.12365e-11	UP	FGSG_13224	FGSG_07344	FGSG_13224
23560030	FGSG_13223	hypothetical protein	-	-	-	-	-	-	chr4:4531918-4532639	3186	407	442.393	48.013	442.393	48.013	3.20383	4.65041e-26	3.99758e-25	UP	FGSG_13223	FGSG_06233	FGSG_13223
23560029	FGSG_13222	hypothetical protein	-	-	-	-	-	-	chr4:4529879-4531138	2802	106	204.726	6.57982	204.726	6.57982	4.95951	9.42981e-59	2.45255e-57	UP	FGSG_13222	FGSG_06142	FGSG_13222
23560019	FGSG_13212	hypothetical protein	-	-	-	-	-	-	chr4:4380378-4382176	631	20	33.5008	0.902092	33.5008	0.902092	5.21478	1.42723e-41	2.21212e-40	UP	FGSG_13212	FGSG_04400	FGSG_13212
23560017	FGSG_13210	hypothetical protein	-	-	-	-	-	-	chr4:4353651-4355161	44	11	3.20715	0.68119	3.20715	0.68119	2.23516	0.005121	0.00928585	UP	FGSG_13210		FGSG_13210
23560008	FGSG_13201	hypothetical protein	-	-	-	-	-	-	chr4:4306154-4306929	242	19	31.0722	2.0726	31.0722	2.0726	3.90611	2.81737e-18	1.69125e-17	UP	FGSG_13201	FGSG_11312	FGSG_13201
23560003	FGSG_13196	hypothetical protein	GO:0003824|GO:0016491	catalytic activity|oxidoreductase activity	-	-	-	-	chr4:4246245-4247062	27	6	3.24927	0.613408	3.24927	0.613408	2.4052	0.0173117	0.0285555	UP	FGSG_13196		FGSG_13196
23559993	FGSG_13186	hypothetical protein	-	-	-	-	-	-	chr4:4179905-4181564	507	122	28.5474	5.83605	28.5474	5.83605	2.2903	4.67856e-09	1.58174e-08	UP	FGSG_13186	FGSG_01781	FGSG_13186
23559989	FGSG_13182	hypothetical protein	-	-	-	-	-	-	chr4:4166885-4167463	418	114	66.462	15.3994	66.462	15.3994	2.10965	4.48357e-07	1.29568e-06	UP	FGSG_13182	FGSG_04879	FGSG_13182
23559984	FGSG_13177	hypothetical protein	-	-	-	-	-	-	chr4:4111821-4112648	1413	113	157.104	10.674	157.104	10.674	3.87955	2.36128e-34	2.77752e-33	UP	FGSG_13177	FGSG_02746	FGSG_13177
23559983	FGSG_13176	hypothetical protein	GO:0003824|GO:0016491|GO:0004497|GO:0016705|GO:0043169|GO:0020037|GO:0046872|GO:0005506	catalytic activity|oxidoreductase activity|monooxygenase activity|oxidoreductase activity, acting on paired donors, with incorporation or reduction of molecular oxygen|cation binding|heme binding|metal ion binding|iron ion binding	-	-	-	-	chr4:4109103-4110827	839	105	49.3226	5.24415	49.3226	5.24415	3.23347	1.44651e-21	1.00711e-20	UP	FGSG_13176	FGSG_04538	FGSG_13176
23559981	FGSG_13174	hypothetical protein	-	-	-	-	-	-	chr4:4045880-4046896	252	36	22.8116	2.76859	22.8116	2.76859	3.04254	8.98883e-13	3.92433e-12	UP	FGSG_13174	FGSG_09053	FGSG_13174
23559978	FGSG_13171	hypothetical protein	-	-	-	-	-	-	chr4:3999230-3999670	775	149	161.785	26.4256	161.785	26.4256	2.61407	1.56756e-13	7.24833e-13	UP	FGSG_13171	FGSG_06818	FGSG_13171
23559977	FGSG_13170	hypothetical protein	-	-	-	-	-	-	chr4:3996988-3998873	81	4	4.29301	0.180113	4.29301	0.180113	4.57501	9.99935e-11	3.81282e-10	UP	FGSG_13170	FGSG_03040	FGSG_13170
23559970	FGSG_13163	hypothetical protein	-	-	-	-	-	-	chr4:3882959-3883423	202	55	39.9921	9.25099	39.9921	9.25099	2.11204	1.52114e-05	3.77746e-05	UP	FGSG_13163	FGSG_03671	FGSG_13163
23559963	FGSG_13156	hypothetical protein	-	-	-	-	-	-	chr4:3658344-3659706	416	61	30.4673	3.79552	30.4673	3.79552	3.00489	4.03475e-15	2.03961e-14	UP	FGSG_13156	FGSG_09938	FGSG_13156
23559927	FGSG_13120	hypothetical protein	GO:0005623|GO:0005622|GO:0003676|GO:0000178|GO:0003723	cell|intracellular|nucleic acid binding|exosome (RNase complex)|RNA binding	K07573	exosome complex component CSL4[-]	fgr03018	RNA degradation - Fusarium graminearum	chr4:3128551-3129750	529	208	42.348	14.1463	42.348	14.1463	1.58187	0.00139591	0.00274148	UP	FGSG_13120	FGSG_06442	FGSG_13120
23559905	FGSG_13098	hypothetical protein	GO:0008152|GO:0005623|GO:0009058|GO:0003700|GO:0005622|GO:0006807|GO:0044237|GO:0000981|GO:0043169|GO:0006139|GO:0006725|GO:0003676|GO:0043231|GO:0005634|GO:0003677|GO:0046872|GO:0016070|GO:0006351|GO:0008270	metabolic process|cell|biosynthetic process|transcription factor activity, sequence-specific DNA binding|intracellular|nitrogen compound metabolic process|cellular metabolic process|RNA polymerase II transcription factor activity, sequence-specific DNA binding|cation binding|nucleobase-containing compound metabolic process|cellular aromatic compound metabolic process|nucleic acid binding|intracel…	-	-	-	-	chr4:2810855-2813400	577	150	26.2317	5.79355	26.2317	5.79355	2.17879	2.55375e-08	8.15677e-08	UP	FGSG_13098	FGSG_11986	FGSG_13098
23559883	FGSG_13076	hypothetical protein	-	-	-	-	-	-	chr4:2533289-2534608	329	51	22.9456	3.02186	22.9456	3.02186	2.92471	3.16453e-13	1.43391e-12	UP	FGSG_13076	FGSG_09062	FGSG_13076
23559881	FGSG_13073	hypothetical protein	-	-	-	-	-	-	chr4:2519530-2520328	773	108	95.9073	11.3841	95.9073	11.3841	3.07463	3.5851e-19	2.23917e-18	UP	FGSG_13073	FGSG_08089	FGSG_13073
23559880	FGSG_13072	hypothetical protein	-	-	K01069	hydroxyacylglutathione hydrolase[3.1.2.6]	fgr00620	Pyruvate metabolism - Fusarium graminearum	chr4:2517695-2518914	1269	457	171.55	52.4864	171.55	52.4864	1.70861	5.8941e-05	0.000137311	UP	FGSG_13072	FGSG_09465	FGSG_13072
23559865	FGSG_13057	hypothetical protein	-	-	-	-	-	-	chr4:2313855-2314379	1329	462	260.872	77.0453	260.872	77.0453	1.75956	2.19977e-05	5.37515e-05	UP	FGSG_13057	FGSG_01008	FGSG_13057
23559860	FGSG_13052	hypothetical protein	GO:0016020|GO:0016021	membrane|integral component of membrane	-	-	-	-	chr4:2175878-2176713	274	36	31.8494	3.55512	31.8494	3.55512	3.1633	5.59964e-14	2.65569e-13	UP	FGSG_13052	FGSG_10087	FGSG_13052
23559857	FGSG_13049	hypothetical protein	-	-	-	-	-	-	chr4:2134778-2135466	44	8	6.42957	0.993197	6.42957	0.993197	2.69457	0.000864433	0.00173942	UP	FGSG_13049	FGSG_02938	FGSG_13049
23559829	FGSG_13019	hypothetical protein	-	-	-	-	-	-	chr4:1743258-1743731	17	2	3.30181	0.329959	3.30181	0.329959	3.3229	0.016576	0.0275844	UP	FGSG_13019		FGSG_13019
23559825	FGSG_13015	hypothetical protein	-	-	-	-	-	-	chr4:1609021-1609326	13	0	3.91127	0	3.91127	0	Inf	0.00126829	0.00250253	UP	FGSG_13015	FGSG_07798	FGSG_13015
23559819	FGSG_13009	hypothetical protein	-	-	-	-	-	-	chr4:1554185-1554733	132	8	22.1348	1.13973	22.1348	1.13973	4.27955	1.92285e-14	9.31996e-14	UP	FGSG_13009	FGSG_05510	FGSG_13009
23559817	FGSG_13007	hypothetical protein	-	-	-	-	-	-	chr4:1547440-1548681	330	126	26.5097	8.5993	26.5097	8.5993	1.62423	0.00182146	0.00352111	UP		FGSG_02174	FGSG_13007
23559811	FGSG_13001	hypothetical protein	-	-	-	-	-	-	chr4:1459257-1460196	12	0	1.93814	0	1.93814	0	Inf	0.00242129	0.00460735	UP		FGSG_11074	FGSG_13001
23559808	FGSG_12998	hypothetical protein	-	-	-	-	-	-	chr4:1446785-1449146	32	7	2.07612	0.385825	2.07612	0.385825	2.42787	0.00778622	0.0137747	UP	FGSG_12998		FGSG_12998
23559806	FGSG_12996	diphthamide biosynthesis protein 4	GO:0008152|GO:0005623|GO:0009058|GO:0005622|GO:0006807|GO:0044237|GO:0043169|GO:0005737|GO:0043231|GO:0017183|GO:0005634|GO:0046872|GO:0006464	metabolic process|cell|biosynthetic process|intracellular|nitrogen compound metabolic process|cellular metabolic process|cation binding|cytoplasm|intracellular membrane-bounded organelle|peptidyl-diphthamide biosynthetic process from peptidyl-histidine|nucleus|metal ion binding|cellular protein modification process	-	-	-	-	chr4:1432357-1432923	188	44	30.5247	6.06944	30.5247	6.06944	2.33034	1.15517e-06	3.21268e-06	UP	FGSG_12996	FGSG_03605	FGSG_12996
23559801	FGSG_12991	hypothetical protein	-	-	-	-	-	-	chr4:1295359-1296975	118	12	11.2107	0.968597	11.2107	0.968597	3.53284	1.33815e-10	5.05194e-10	UP	FGSG_12991	FGSG_03014	FGSG_12991
23559799	FGSG_12989	hypothetical protein	-	-	-	-	-	-	chr4:1223340-1224281	86	5	11.2302	0.554731	11.2302	0.554731	4.33945	8.0531e-11	3.09196e-10	UP	FGSG_12989	FGSG_03035	FGSG_12989
23559792	FGSG_12982	hypothetical protein	-	-	-	-	-	-	chr4:1085632-1086009	66	12	16.0741	2.48299	16.0741	2.48299	2.69459	6.25423e-05	0.000145423	UP	FGSG_12982	FGSG_09475	FGSG_12982
23559767	FGSG_12957	hypothetical protein	-	-	-	-	-	-	chr4:721618-722112	34	3	6.32346	0.473997	6.32346	0.473997	3.73776	0.000128569	0.00028813	UP	FGSG_12957	FGSG_03399	FGSG_12957
23559755	FGSG_12945	hypothetical protein	-	-	-	-	-	-	chr4:552843-554241	41	0	3.16125	0	3.16125	0	Inf	1.18072e-08	3.88102e-08	UP	FGSG_12945	FGSG_07046	FGSG_12945
23559754	FGSG_12944	hypothetical protein	-	-	-	-	-	-	chr4:550282-551281	41	1	4.23629	0.0877983	4.23629	0.0877983	5.59246	9.70402e-08	2.96146e-07	UP	FGSG_12944	FGSG_09707	FGSG_12944
23559750	FGSG_12940	hypothetical protein	-	-	-	-	-	-	chr4:446150-449706	2203	778	57.9293	17.3806	57.9293	17.3806	1.73681	2.05249e-05	5.0314e-05	UP	FGSG_12940	FGSG_02331	FGSG_12940
23559736	FGSG_12926	hypothetical protein	-	-	-	-	-	-	chr4:175774-176565	8	0	1.14191	0	1.14191	0	Inf	0.0172979	0.0285555	UP	FGSG_12926		FGSG_12926
23559729	FGSG_12919	hypothetical protein	-	-	-	-	-	-	chr4:22489-23295	221	72	25.2113	6.97808	25.2113	6.97808	1.85317	0.000258682	0.000558182	UP	FGSG_12919	FGSG_04653	FGSG_12919
23559719	FGSG_12909	hypothetical protein	-	-	-	-	-	-	chr3:5108775-5109128	87	17	22.625	3.75593	22.625	3.75593	2.59068	2.87988e-05	6.92739e-05	UP	FGSG_12909	FGSG_04958	FGSG_12909
23559710	FGSG_12900	hypothetical protein	-	-	-	-	-	-	chr3:4873980-4875009	610	108	58.865	8.85426	58.865	8.85426	2.73297	5.01936e-14	2.38606e-13	UP	FGSG_12900	FGSG_10090	FGSG_12900
23559705	FGSG_12895	hypothetical protein	-	-	-	-	-	-	chr3:4759679-4760904	1053	380	83.282	25.5334	83.282	25.5334	1.70562	7.88526e-05	0.000181823	UP	FGSG_12895	FGSG_05093	FGSG_12895
23559694	FGSG_12884	hypothetical protein	GO:0003824|GO:0008152|GO:0005623|GO:0005622|GO:0016787|GO:0006807|GO:0044237|GO:0006950|GO:0016788|GO:0006139|GO:0006725|GO:0043231|GO:0042578|GO:0006974|GO:0005634|GO:0008081|GO:0006281	catalytic activity|metabolic process|cell|intracellular|hydrolase activity|nitrogen compound metabolic process|cellular metabolic process|response to stress|hydrolase activity, acting on ester bonds|nucleobase-containing compound metabolic process|cellular aromatic compound metabolic process|intracellular membrane-bounded organelle|phosphoric ester hydrolase activity|cellular response to DNA dama…	-	-	-	-	chr3:4549895-4551565	253	38	15.0462	1.91997	15.0462	1.91997	2.97024	3.85383e-12	1.61543e-11	UP	FGSG_12884	FGSG_00761	FGSG_12884
23559677	FGSG_12867	hypothetical protein	-	-	K01094	phosphatidylglycerophosphatase GEP4[3.1.3.27]	fgr01100|fgr00564	Metabolic pathways - Fusarium graminearum|Glycerophospholipid metabolism - Fusarium graminearum	chr3:4355167-4356127	95	23	14.432	2.9685	14.432	2.9685	2.28146	0.000152401	0.000338861	UP	FGSG_12867	FGSG_03379	FGSG_12867
23559673	FGSG_12863	DNA polymerase epsilon	-	-	K02324	DNA polymerase epsilon subunit 1[2.7.7.7]	fgr01100|fgr00230|fgr00240|fgr03420|fgr03030|fgr03410	Metabolic pathways - Fusarium graminearum|Purine metabolism - Fusarium graminearum|Pyrimidine metabolism - Fusarium graminearum|Nucleotide excision repair - Fusarium graminearum|DNA replication - Fusarium graminearum|Base excision repair - Fusarium graminearum	chr3:4184583-4191463	1417	390	20.3099	4.74902	20.3099	4.74902	2.09648	1.0568e-08	3.48307e-08	UP	FGSG_12863	FGSG_00407	FGSG_12863
23559671	FGSG_12861	hypothetical protein	-	-	-	-	-	-	chr3:4158248-4158565	15	0	4.34262	0	4.34262	0	Inf	0.000352487	0.000745233	UP	FGSG_12861	FGSG_01589	FGSG_12861
23559649	FGSG_12837	hypothetical protein	-	-	-	-	-	-	chr3:3687576-3688358	56	6	6.58412	0.599307	6.58412	0.599307	3.45762	4.22639e-06	1.11323e-05	UP	FGSG_12837	FGSG_08423	FGSG_12837
23559642	FGSG_12830	hypothetical protein	-	-	-	-	-	-	chr3:3609069-3609547	33	0	8.50981	0	8.50981	0	Inf	5.23325e-07	1.50095e-06	UP	FGSG_12830	FGSG_03512	FGSG_12830
23559641	FGSG_12829	hypothetical protein	GO:0016020|GO:0016021	membrane|integral component of membrane	-	-	-	-	chr3:3606816-3608730	420	8	22.3372	0.361475	22.3372	0.361475	5.9494	1.34956e-38	1.87921e-37	UP	FGSG_12829	FGSG_02692	FGSG_12829
23559632	FGSG_12820	hypothetical protein	-	-	-	-	-	-	chr3:3495520-3495966	1353	87	278.654	15.2226	278.654	15.2226	4.19419	8.25787e-39	1.16048e-37	UP	FGSG_12820	FGSG_02691	FGSG_12820
23559629	FGSG_12817	hypothetical protein	-	-	-	-	-	-	chr3:3478638-3480356	312	6	16.7092	0.272983	16.7092	0.272983	5.93569	8.58542e-33	9.58142e-32	UP	FGSG_12817	FGSG_02724	FGSG_12817
23559628	FGSG_12816	hypothetical protein	GO:0016020|GO:0016021	membrane|integral component of membrane	-	-	-	-	chr3:3450146-3450775	2889	40	422.166	4.96589	422.166	4.96589	6.40961	4.06929e-83	2.3864e-81	UP	FGSG_12816	FGSG_03943	FGSG_12816
23559627	FGSG_12815	hypothetical protein	-	-	-	-	-	-	chr3:3448793-3449641	143	2	15.5062	0.184217	15.5062	0.184217	6.39529	1.08507e-20	7.26436e-20	UP	FGSG_12815	FGSG_04512	FGSG_12815
23559626	FGSG_12814	hypothetical protein	GO:0003824|GO:0016020|GO:0008152|GO:0016787|GO:0043169|GO:0016798|GO:0004553|GO:0046872|GO:0005509|GO:0004571	catalytic activity|membrane|metabolic process|hydrolase activity|cation binding|hydrolase activity, acting on glycosyl bonds|hydrolase activity, hydrolyzing O-glycosyl compounds|metal ion binding|calcium ion binding|mannosyl-oligosaccharide 1,2-alpha-mannosidase activity	K01230	mannosyl-oligosaccharide alpha-1,2-mannosidase[3.2.1.113]	fgr01100|fgr04141|fgr00510|fgr00513	Metabolic pathways - Fusarium graminearum|Protein processing in endoplasmic reticulum - Fusarium graminearum|N-Glycan biosynthesis - Fusarium graminearum|Various types of N-glycan biosynthesis - Fusarium graminearum	chr3:3391024-3392709	360	61	19.6571	2.82976	19.6571	2.82976	2.7963	2.09766e-12	8.93721e-12	UP	FGSG_12814	FGSG_09115	FGSG_12814
23559581	FGSG_12769	hypothetical protein	-	-	-	-	-	-	chr3:2868091-2868816	257	37	32.5891	3.98607	32.5891	3.98607	3.03135	1.29494e-12	5.59932e-12	UP	FGSG_12769	FGSG_10122	FGSG_12769
23559579	FGSG_12767	hypothetical protein	GO:0003824|GO:0016491|GO:0048037|GO:0016614|GO:0050662|GO:0000166|GO:0051287|GO:0016616	catalytic activity|oxidoreductase activity|cofactor binding|oxidoreductase activity, acting on CH-OH group of donors|coenzyme binding|nucleotide binding|NAD binding|oxidoreductase activity, acting on the CH-OH group of donors, NAD or NADP as acceptor	K00015	glyoxylate reductase[1.1.1.26]	fgr01100|fgr01110|fgr00630	Metabolic pathways - Fusarium graminearum|Biosynthesis of secondary metabolites - Fusarium graminearum|Glyoxylate and dicarboxylate metabolism - Fusarium graminearum	chr3:2859783-2860965	977	157	84.6927	11.5625	84.6927	11.5625	2.87278	1.62678e-17	9.48539e-17	UP	FGSG_12767	FGSG_13957	FGSG_12767
23559577	FGSG_12765	hypothetical protein	-	-	-	-	-	-	chr3:2810158-2810997	9	0	2.2094	0	2.2094	0	Inf	0.00894141	0.01553	UP	FGSG_12765		FGSG_12765
23559569	FGSG_12757	hypothetical protein	-	-	-	-	-	-	chr3:2717782-2719236	27	0	3.00204	0	3.00204	0	Inf	8.426e-06	2.13992e-05	UP	FGSG_12757	FGSG_09803	FGSG_12757
23559558	FGSG_12746	hypothetical protein	GO:0003824|GO:0016740|GO:0016746|GO:0016755|GO:0003839	catalytic activity|transferase activity|transferase activity, transferring acyl groups|transferase activity, transferring amino-acyl groups|gamma-glutamylcyclotransferase activity	-	-	-	-	chr3:2436792-2437406	1962	213	293.697	27.0883	293.697	27.0883	3.43859	1.03315e-28	9.96234e-28	UP	FGSG_12746	FGSG_09322	FGSG_12746
23559556	FGSG_12744	hypothetical protein	-	-	-	-	-	-	chr3:2405040-2406129	25	3	2.60938	0.266019	2.60938	0.266019	3.29411	0.00169524	0.00329224	UP	FGSG_12744	FGSG_07889	FGSG_12744
23559549	FGSG_12737	hypothetical protein	GO:0003824|GO:0016491|GO:0004497|GO:0016705|GO:0043169|GO:0020037|GO:0046872|GO:0005506	catalytic activity|oxidoreductase activity|monooxygenase activity|oxidoreductase activity, acting on paired donors, with incorporation or reduction of molecular oxygen|cation binding|heme binding|metal ion binding|iron ion binding	-	-	-	-	chr3:2240935-2242722	3963	235	268.461	13.5246	268.461	13.5246	4.31105	2.35262e-48	4.66621e-47	UP	FGSG_12737	FGSG_12085	FGSG_12737
23559548	FGSG_12736	hypothetical protein	-	-	-	-	-	-	chr3:2213449-2215055	109	11	9.01585	0.772994	9.01585	0.772994	3.54393	6.47618e-10	2.33441e-09	UP		FGSG_03892	FGSG_12736
23559546	FGSG_12734	hypothetical protein	-	-	-	-	-	-	chr3:2196553-2197578	543	154	66.1231	15.9322	66.1231	15.9322	2.05321	4.45804e-07	1.28861e-06	UP	FGSG_12734	FGSG_02216	FGSG_12734
23559544	FGSG_12732	hypothetical protein	-	-	-	-	-	-	chr3:2182801-2183583	74	25	10.0926	2.89676	10.0926	2.89676	1.80079	0.0154866	0.0259665	UP	FGSG_12732		FGSG_12732
23559542	FGSG_12730	hypothetical protein	-	-	-	-	-	-	chr3:2131576-2132521	32	4	6.02456	0.639789	6.02456	0.639789	3.23519	0.000819566	0.00165569	UP	FGSG_12730	FGSG_02923	FGSG_12730
23559541	FGSG_12729	hypothetical protein	-	-	-	-	-	-	chr3:2128408-2129695	560	180	45.9484	12.5475	45.9484	12.5475	1.87262	1.30023e-05	3.25472e-05	UP	FGSG_12729	FGSG_06728	FGSG_12729
23559538	FGSG_12726	hypothetical protein	GO:0043169|GO:0046872	cation binding|metal ion binding	-	-	-	-	chr3:2092367-2093151	1138	379	145.71	41.2276	145.71	41.2276	1.82142	7.95114e-06	2.02904e-05	UP	FGSG_12726	FGSG_04103	FGSG_12726
23559534	FGSG_12722	hypothetical protein	-	-	-	-	-	-	chr3:2003919-2004482	120	22	21.6189	3.36729	21.6189	3.36729	2.68263	5.67815e-07	1.62511e-06	UP	FGSG_12722	FGSG_13797	FGSG_12722
23559532	FGSG_12720	hypothetical protein	-	-	-	-	-	-	chr3:2000085-2001575	40	11	4.11904	0.962352	4.11904	0.962352	2.09767	0.0166986	0.0277619	UP	FGSG_12720		FGSG_12720
23559529	FGSG_12717	hypothetical protein	-	-	-	-	-	-	chr3:1946528-1947045	20	1	3.67519	0.156144	3.67519	0.156144	4.55687	0.00118753	0.00235193	UP	FGSG_12717	FGSG_06496	FGSG_12717
23559527	FGSG_12715	hypothetical protein	-	-	-	-	-	-	chr3:1894027-1894512	262	115	49.6297	18.5071	49.6297	18.5071	1.42312	0.0238903	0.038603	UP	FGSG_12715		FGSG_12715
23559523	FGSG_12711	hypothetical protein	GO:0003824|GO:0008152|GO:0005623|GO:0005622|GO:0016787|GO:0006807|GO:0044237|GO:0006950|GO:0043564|GO:0006139|GO:0006725|GO:0003676|GO:0043231|GO:0016817|GO:0051276|GO:0006974|GO:0005634|GO:0003677|GO:0016818|GO:0003684|GO:0016462|GO:0000723|GO:0043565|GO:0006281|GO:0006302|GO:0042162|GO:0006303|GO:0016887|GO:0004386|GO:0003678|GO:0042623|GO:0004003|GO:0008094|GO:0008026	catalytic activity|metabolic process|cell|intracellular|hydrolase activity|nitrogen compound metabolic process|cellular metabolic process|response to stress|Ku70:Ku80 complex|nucleobase-containing compound metabolic process|cellular aromatic compound metabolic process|nucleic acid binding|intracellular membrane-bounded organelle|hydrolase activity, acting on acid anhydrides|chromosome organizatio…	K10884	ATP-dependent DNA helicase 2 subunit 1[-]	fgr03450	Non-homologous end-joining - Fusarium graminearum	chr3:1846235-1848231	4919	392	234.03	15.8447	234.03	15.8447	3.88463	2.22113e-40	3.28007e-39	UP	FGSG_12711	FGSG_00056	FGSG_12711
23559511	FGSG_12699	hypothetical protein	-	-	-	-	-	-	chr3:1442877-1443284	8	0	1.80522	0	1.80522	0	Inf	0.0172979	0.0285555	UP	FGSG_12699		FGSG_12699
23559505	FGSG_12693	hypothetical protein	-	-	-	-	-	-	chr3:1302503-1303624	1011	134	82.9534	9.34092	82.9534	9.34092	3.15066	2.38936e-21	1.64384e-20	UP	FGSG_12693	FGSG_13483	FGSG_12693
23559502	FGSG_12690	hypothetical protein	-	-	-	-	-	-	chr3:1275722-1276145	1045	79	302.528	19.4302	302.528	19.4302	3.9607	2.84102e-33	3.21175e-32	UP	FGSG_12690	FGSG_10377	FGSG_12690
23559498	FGSG_12686	hypothetical protein	-	-	-	-	-	-	chr3:1160854-1161858	876	171	104.598	17.3468	104.598	17.3468	2.59212	1.31508e-13	6.10402e-13	UP	FGSG_12686	FGSG_01123	FGSG_12686
23559494	FGSG_12682	hypothetical protein	-	-	-	-	-	-	chr3:1117041-1117997	8	0	1.12105	0	1.12105	0	Inf	0.0172979	0.0285555	UP	FGSG_12682		FGSG_12682
23559484	FGSG_12672	hypothetical protein	GO:0008152	metabolic process	K09123	uncharacterized protein[-]	fgr00330	Arginine and proline metabolism - Fusarium graminearum	chr3:1001640-1003535	614	62	29.813	2.55759	29.813	2.55759	3.54308	1.91838e-23	1.45706e-22	UP	FGSG_12672	FGSG_05890	FGSG_12672
23559483	FGSG_12671	hypothetical protein	GO:0003824|GO:0016787|GO:0043169|GO:0008233|GO:0046872|GO:0008237|GO:0008270	catalytic activity|hydrolase activity|cation binding|peptidase activity|metal ion binding|metallopeptidase activity|zinc ion binding	-	-	-	-	chr3:1000001-1001386	116	12	7.70495	0.677179	7.70495	0.677179	3.50818	2.47756e-10	9.17464e-10	UP	FGSG_12671	FGSG_05666	FGSG_12671
23559482	FGSG_12670	hypothetical protein	-	-	-	-	-	-	chr3:954717-955082	102	22	25.6563	4.70132	25.6563	4.70132	2.44818	2.29452e-05	5.59771e-05	UP	FGSG_12670	FGSG_04967	FGSG_12670
23559481	FGSG_12669	1-aminocyclopropane-1-carboxylate deaminase	GO:0003824|GO:0008152|GO:0019239|GO:0016787|GO:0006807|GO:0048037|GO:0030170|GO:0008660|GO:0016810|GO:0009308|GO:0009310	catalytic activity|metabolic process|deaminase activity|hydrolase activity|nitrogen compound metabolic process|cofactor binding|pyridoxal phosphate binding|1-aminocyclopropane-1-carboxylate deaminase activity|hydrolase activity, acting on carbon-nitrogen (but not peptide) bonds|amine metabolic process|amine catabolic process	K01505	1-aminocyclopropane-1-carboxylate deaminase[3.5.99.7]	fgr00270	Cysteine and methionine metabolism - Fusarium graminearum	chr3:953016-954142	1207	576	102.792	41.6749	102.792	41.6749	1.30247	0.0284695	0.0453297	UP	FGSG_12669		FGSG_12669
23559470	FGSG_12658	hypothetical protein	-	-	-	-	-	-	chr3:766291-766694	83	26	21.2252	5.64873	21.2252	5.64873	1.90978	0.00427738	0.00786843	UP	FGSG_12658	FGSG_00340	FGSG_12658
23559463	FGSG_12651	hypothetical protein	-	-	-	-	-	-	chr3:572752-573141	160	57	37.7687	11.4311	37.7687	11.4311	1.72423	0.00329314	0.00616763	UP	FGSG_12651	FGSG_07801	FGSG_12651
23559462	FGSG_12650	hypothetical protein	-	-	-	-	-	-	chr3:572010-572330	55	13	15.7738	3.16742	15.7738	3.16742	2.31614	0.00169143	0.00328694	UP	FGSG_12650	FGSG_06559	FGSG_12650
23559460	FGSG_12648	hypothetical protein	-	-	K10703	very-long-chain (3R)-3-hydroxyacyl-CoA dehydratase[4.2.1.134]	fgr01110|fgr01212|fgr01040|fgr00062	Biosynthesis of secondary metabolites - Fusarium graminearum|Fatty acid metabolism - Fusarium graminearum|Biosynthesis of unsaturated fatty acids - Fusarium graminearum|Fatty acid elongation - Fusarium graminearum	chr3:541084-541769	325	77	46.8229	9.42472	46.8229	9.42472	2.31269	4.894e-08	1.52952e-07	UP	FGSG_12648	FGSG_05256	FGSG_12648
23559447	FGSG_12635	hypothetical protein	-	-	-	-	-	-	chr3:443621-444403	19	3	2.23392	0.299653	2.23392	0.299653	2.89821	0.0161862	0.0269947	UP	FGSG_12635		FGSG_12635
23559444	FGSG_12632	hypothetical protein	GO:0016020|GO:0016021	membrane|integral component of membrane	-	-	-	-	chr3:427873-428908	9	0	0.914487	0	0.914487	0	Inf	0.00894141	0.01553	UP	FGSG_12632		FGSG_12632
23559443	FGSG_12631	hypothetical protein	GO:0005623|GO:0003700|GO:0005622|GO:0000981|GO:0043169|GO:0043231|GO:0005634|GO:0046872|GO:0008270	cell|transcription factor activity, sequence-specific DNA binding|intracellular|RNA polymerase II transcription factor activity, sequence-specific DNA binding|cation binding|intracellular membrane-bounded organelle|nucleus|metal ion binding|zinc ion binding	-	-	-	-	chr3:425604-427468	16	0	0.951515	0	0.951515	0	Inf	0.000187	0.000409888	UP	FGSG_12631	FGSG_07726	FGSG_12631
23559438	FGSG_12625	hypothetical protein	-	-	-	-	-	-	chr3:406847-407642	18	0	2.78965	0	2.78965	0	Inf	9.96168e-05	0.000226238	UP	FGSG_12625	FGSG_05013	FGSG_12625
23559435	FGSG_12622	hypothetical protein	-	-	-	-	-	-	chr3:397248-398189	59	12	6.09605	1.05339	6.09605	1.05339	2.53284	0.000400542	0.000841076	UP	FGSG_12622	FGSG_13566	FGSG_12622
23559434	FGSG_12621	hypothetical protein	-	-	-	-	-	-	chr3:365520-366296	22	2	2.60666	0.201287	2.60666	0.201287	3.69487	0.00148807	0.00290982	UP	FGSG_12621	FGSG_02188	FGSG_12621
23559433	FGSG_12620	hypothetical protein	-	-	-	-	-	-	chr3:363738-364133	41	2	9.53165	0.39495	9.53165	0.39495	4.59298	2.4095e-06	6.49528e-06	UP	FGSG_12620	FGSG_08469	FGSG_12620
23559429	FGSG_12616	hypothetical protein	-	-	-	-	-	-	chr3:335104-337327	859	23	38.0927	0.866528	38.0927	0.866528	5.45812	3.03415e-49	6.17873e-48	UP	FGSG_12616	FGSG_08821	FGSG_12616
23559428	FGSG_12615	hypothetical protein	-	-	-	-	-	-	chr3:328956-331523	15	0	0.758348	0	0.758348	0	Inf	0.000352487	0.000745233	UP	FGSG_12615	FGSG_01584	FGSG_12615
23559427	FGSG_12614	hypothetical protein	-	-	-	-	-	-	chr3:315921-317006	205	8	17.378	0.576164	17.378	0.576164	4.91464	7.96141e-22	5.62649e-21	UP	FGSG_12614	FGSG_01494	FGSG_12614
23559421	FGSG_12608	hypothetical protein	GO:0003824|GO:0016787|GO:0008233|GO:0004190	catalytic activity|hydrolase activity|peptidase activity|aspartic-type endopeptidase activity	-	-	-	-	chr3:248402-251348	195	9	6.29229	0.246737	6.29229	0.246737	4.67254	2.86713e-20	1.88425e-19	UP	FGSG_12608	FGSG_02787	FGSG_12608
23559419	FGSG_12606	hypothetical protein	-	-	-	-	-	-	chr3:224675-225716	108	42	11.159	3.68677	11.159	3.68677	1.59777	0.0237649	0.0384257	UP	FGSG_12606		FGSG_12606
23559417	FGSG_12604	hypothetical protein	-	-	-	-	-	-	chr3:218670-219527	20	0	2.29014	0	2.29014	0	Inf	2.86152e-05	6.89001e-05	UP	FGSG_12604	FGSG_12568	FGSG_12604
23559415	FGSG_12602	hypothetical protein	GO:0005623|GO:0003700|GO:0005622|GO:0000981|GO:0043169|GO:0043231|GO:0005634|GO:0046872|GO:0008270	cell|transcription factor activity, sequence-specific DNA binding|intracellular|RNA polymerase II transcription factor activity, sequence-specific DNA binding|cation binding|intracellular membrane-bounded organelle|nucleus|metal ion binding|zinc ion binding	-	-	-	-	chr3:196537-198135	41	11	2.46219	0.561215	2.46219	0.561215	2.13332	0.0124967	0.0212107	UP	FGSG_12602		FGSG_12602
23559411	FGSG_12598	hypothetical protein	-	-	-	-	-	-	chr3:129422-130234	59	4	6.68091	0.384818	6.68091	0.384818	4.1178	4.31634e-08	1.35488e-07	UP	FGSG_12598	FGSG_10633	FGSG_12598
23559410	FGSG_12597	hypothetical protein	GO:0005623|GO:0003700|GO:0005622|GO:0000981|GO:0043169|GO:0043231|GO:0005634|GO:0046872|GO:0008270	cell|transcription factor activity, sequence-specific DNA binding|intracellular|RNA polymerase II transcription factor activity, sequence-specific DNA binding|cation binding|intracellular membrane-bounded organelle|nucleus|metal ion binding|zinc ion binding	-	-	-	-	chr3:122738-124440	445	19	26.6714	0.967485	26.6714	0.967485	4.78491	4.71818e-32	5.12488e-31	UP	FGSG_12597	FGSG_09372	FGSG_12597
23559409	FGSG_12596	hypothetical protein	GO:0003824|GO:0008152|GO:0016787	catalytic activity|metabolic process|hydrolase activity	-	-	-	-	chr3:121124-122170	277	4	24.3561	0.298813	24.3561	0.298813	6.3489	2.82078e-32	3.1054e-31	UP	FGSG_12596	FGSG_11675	FGSG_12596
23559408	FGSG_12595	hypothetical protein	-	-	-	-	-	-	chr3:109682-114750	781	92	14.403	1.44143	14.403	1.44143	3.3208	2.56871e-22	1.8453e-21	UP	FGSG_12595	FGSG_00192	FGSG_12595
23559406	FGSG_12593	hypothetical protein	-	-	-	-	-	-	chr3:101593-103321	31	0	1.75516	0	1.75516	0	Inf	1.5797e-06	4.3399e-06	UP	FGSG_12593	FGSG_01883	FGSG_12593
23559404	FGSG_12591	hypothetical protein	-	-	-	-	-	-	chr3:98641-99568	43	7	4.51899	0.624983	4.51899	0.624983	2.85411	0.000612799	0.00125777	UP		FGSG_01639	FGSG_12591
23559403	FGSG_12590	hypothetical protein	-	-	-	-	-	-	chr3:95609-97530	335	9	16.4746	0.376037	16.4746	0.376037	5.45322	7.84508e-32	8.45356e-31	UP	FGSG_12590	FGSG_08007	FGSG_12590
23559401	FGSG_12588	hypothetical protein	-	-	-	-	-	-	chr3:87379-89116	10	0	0.562048	0	0.562048	0	Inf	0.00894141	0.01553	UP	FGSG_12588		FGSG_12588
23559399	FGSG_12586	hypothetical protein	GO:0003824|GO:0008152|GO:0016787|GO:0044237|GO:0005975|GO:0016798|GO:0004553|GO:0016052|GO:0000272|GO:0015926|GO:0102483|GO:0008422|GO:0030245	catalytic activity|metabolic process|hydrolase activity|cellular metabolic process|carbohydrate metabolic process|hydrolase activity, acting on glycosyl bonds|hydrolase activity, hydrolyzing O-glycosyl compounds|carbohydrate catabolic process|polysaccharide catabolic process|glucosidase activity|scopolin beta-glucosidase activity|beta-glucosidase activity|cellulose catabolic process	K05349	beta-glucosidase[3.2.1.21]	fgr01100|fgr01110|fgr00460	Metabolic pathways - Fusarium graminearum|Biosynthesis of secondary metabolites - Fusarium graminearum|Cyanoamino acid metabolism - Fusarium graminearum	chr3:79080-81643	79	5	2.95284	0.158784	2.95284	0.158784	4.21697	8.26172e-10	2.96663e-09	UP	FGSG_12586	FGSG_03898	FGSG_12586
23559391	FGSG_12578	hypothetical protein	-	-	K12197	charged multivesicular body protein 1[-]	-	-	chr2:8697861-8698801	2630	1174	272.658	103.403	272.658	103.403	1.39882	0.00657198	0.0117406	UP	FGSG_12578		FGSG_12578
23559385	FGSG_12572	hypothetical protein	-	-	-	-	-	-	chr2:8532175-8532822	1945	641	276.325	77.3679	276.325	77.3679	1.83656	2.92536e-06	7.81163e-06	UP	FGSG_12572	FGSG_00513	FGSG_12572
23559384	FGSG_12571	hypothetical protein	GO:0003824|GO:0016740|GO:0008168	catalytic activity|transferase activity|methyltransferase activity	-	-	-	-	chr2:8531268-8531885	304	19	45.2857	2.40462	45.2857	2.40462	4.23517	4.344e-23	3.23493e-22	UP	FGSG_12571	FGSG_07608	FGSG_12571
23559383	FGSG_12570	hypothetical protein	GO:0003824|GO:0016740|GO:0016746|GO:0016747|GO:0016407|GO:0008080	catalytic activity|transferase activity|transferase activity, transferring acyl groups|transferase activity, transferring acyl groups other than amino-acyl groups|acetyltransferase activity|N-acetyltransferase activity	-	-	-	-	chr2:8530194-8530811	1540	33	229.408	4.17642	229.408	4.17642	5.7795	2.74642e-63	8.33355e-62	UP	FGSG_12570	FGSG_03098	FGSG_12570
23559381	FGSG_12568	hypothetical protein	-	-	-	-	-	-	chr2:8516148-8517505	29	1	2.11888	0.0620859	2.11888	0.0620859	5.09289	1.7433e-05	4.30288e-05	UP	FGSG_12568	FGSG_13009	FGSG_12568
23559376	FGSG_12563	hypothetical protein	-	-	-	-	-	-	chr2:8457863-8461860	4270	389	133.074	10.2995	133.074	10.2995	3.69158	5.41836e-36	6.82781e-35	UP	FGSG_12563	FGSG_10290	FGSG_12563
23559371	FGSG_12558	hypothetical protein	-	-	-	-	-	-	chr2:8353297-8354859	197	16	11.6033	0.800657	11.6033	0.800657	3.85721	4.92286e-16	2.61424e-15	UP		FGSG_04169	FGSG_12558
23559370	FGSG_12557	hypothetical protein	-	-	-	-	-	-	chr2:8348547-8349359	3674	573	416.03	55.1241	416.03	55.1241	2.91593	2.85382e-21	1.96007e-20	UP	FGSG_12557	FGSG_13487	FGSG_12557
23559363	FGSG_12550	hypothetical protein	-	-	-	-	-	-	chr2:8232059-8233803	92	2	5.05044	0.093262	5.05044	0.093262	5.75898	1.92619e-14	9.31996e-14	UP	FGSG_12550	FGSG_02484	FGSG_12550
23559362	FGSG_12549	hypothetical protein	-	-	-	-	-	-	chr2:8229864-8231897	481	30	21.7706	1.15359	21.7706	1.15359	4.23818	1.32176e-28	1.26652e-27	UP	FGSG_12549	FGSG_00992	FGSG_12549
23559358	FGSG_12545	hypothetical protein	-	-	-	-	-	-	chr2:8203117-8204271	15	0	1.19563	0	1.19563	0	Inf	0.000352487	0.000745233	UP		FGSG_01585	FGSG_12545
23559350	FGSG_12537	hypothetical protein	-	-	-	-	-	-	chr2:8114378-8115302	1233	265	137.091	25.0319	137.091	25.0319	2.45329	1.09827e-12	4.77261e-12	UP	FGSG_12537	FGSG_03832	FGSG_12537
23559349	FGSG_12536	hypothetical protein	-	-	-	-	-	-	chr2:8112342-8113614	7782	297	592.572	19.2136	592.572	19.2136	4.94679	1.66249e-65	5.39336e-64	UP	FGSG_12536	FGSG_06159	FGSG_12536
23559342	FGSG_12529	hypothetical protein	-	-	-	-	-	-	chr2:8016958-8018919	112	39	6.0831	1.79958	6.0831	1.79958	1.75715	0.00619674	0.0111126	UP	FGSG_12529		FGSG_12529
23559341	FGSG_12528	hypothetical protein	-	-	-	-	-	-	chr2:7995704-7997622	694	64	43.0238	3.37077	43.0238	3.37077	3.67398	7.27912e-26	6.15747e-25	UP	FGSG_12528	FGSG_03174	FGSG_12528
23559340	FGSG_12527	hypothetical protein	-	-	-	-	-	-	chr2:7994855-7995410	23	0	4.613	0	4.613	0	Inf	4.53786e-06	1.18783e-05	UP	FGSG_12527	FGSG_01801	FGSG_12527
23559336	FGSG_12523	hypothetical protein	GO:0016020|GO:0016021	membrane|integral component of membrane	-	-	-	-	chr2:7953499-7954368	760	46	80.4211	4.13537	80.4211	4.13537	4.28149	3.47663e-34	4.05817e-33	UP	FGSG_12523	FGSG_02748	FGSG_12523
23559332	FGSG_12519	hypothetical protein	GO:0003824|GO:0008152|GO:0016491|GO:0006807|GO:0044237|GO:0006520|GO:0004657|GO:0009063|GO:0006562|GO:0019752	catalytic activity|metabolic process|oxidoreductase activity|nitrogen compound metabolic process|cellular metabolic process|cellular amino acid metabolic process|proline dehydrogenase activity|cellular amino acid catabolic process|proline catabolic process|carboxylic acid metabolic process	-	-	-	-	chr2:7902160-7903663	433	5	27.5103	0.2699	27.5103	0.2699	6.6714	1.4422e-42	2.32698e-41	UP	FGSG_12519	FGSG_05759	FGSG_12519
23559331	FGSG_12518	hypothetical protein	GO:0003824|GO:0008152|GO:0009058|GO:0006807|GO:0016740|GO:0048037|GO:0044237|GO:0006520|GO:0030170|GO:0008483|GO:0004069|GO:0019752|GO:0080130	catalytic activity|metabolic process|biosynthetic process|nitrogen compound metabolic process|transferase activity|cofactor binding|cellular metabolic process|cellular amino acid metabolic process|pyridoxal phosphate binding|transaminase activity|L-aspartate:2-oxoglutarate aminotransferase activity|carboxylic acid metabolic process|L-phenylalanine:2-oxoglutarate aminotransferase activity	K14454	aspartate aminotransferase, cytoplasmic[2.6.1.1]	fgr01100|fgr01110|fgr01130|fgr01230|fgr01200|fgr00350|fgr00270|fgr00330|fgr01210|fgr00360|fgr00250|fgr00220|fgr00400	Metabolic pathways - Fusarium graminearum|Biosynthesis of secondary metabolites - Fusarium graminearum|Biosynthesis of antibiotics - Fusarium graminearum|Biosynthesis of amino acids - Fusarium graminearum|Carbon metabolism - Fusarium graminearum|Tyrosine metabolism - Fusarium graminearum|Cysteine and methionine metabolism - Fusarium graminearum|Arginine and proline metabolism - Fusarium graminear…	chr2:7899794-7901107	740	22	61.0441	1.54183	61.0441	1.54183	5.30713	5.65702e-45	9.98616e-44	UP		FGSG_04447	FGSG_12518
23559326	FGSG_12513	hypothetical protein	GO:0016020|GO:0016021	membrane|integral component of membrane	-	-	-	-	chr2:7873727-7875679	689	182	38.7951	8.70626	38.7951	8.70626	2.15575	2.33245e-08	7.47339e-08	UP	FGSG_12513	FGSG_10658	FGSG_12513
23559320	FGSG_12507	hypothetical protein	-	-	-	-	-	-	chr2:7817565-7819383	563	249	30.9805	11.6407	30.9805	11.6407	1.41218	0.0119721	0.0203675	UP	FGSG_12507		FGSG_12507
23559318	FGSG_12505	hypothetical protein	GO:0016020|GO:0016021|GO:0055085	membrane|integral component of membrane|transmembrane transport	-	-	-	-	chr2:7789587-7791247	9	0	0.530086	0	0.530086	0	Inf	0.00894141	0.01553	UP	FGSG_12505		FGSG_12505
23559311	FGSG_12498	hypothetical protein	-	-	-	-	-	-	chr2:7615231-7615761	47	0	8.7411	0	8.7411	0	Inf	8.46962e-10	3.03592e-09	UP	FGSG_12498	FGSG_13212	FGSG_12498
23559310	FGSG_12497	hypothetical protein	-	-	-	-	-	-	chr2:7612945-7614952	3474	560	170.571	23.3595	170.571	23.3595	2.86829	1.98497e-20	1.31234e-19	UP		FGSG_00125	FGSG_12497
23559301	FGSG_12488	hypothetical protein	-	-	-	-	-	-	chr2:7544596-7545582	162	36	15.1103	2.85274	15.1103	2.85274	2.40512	1.12878e-06	3.14142e-06	UP		FGSG_04935	FGSG_12488
23559300	FGSG_12487	hypothetical protein	-	-	-	-	-	-	chr2:7542328-7543206	167	5	17.4906	0.444921	17.4906	0.444921	5.29689	1.82061e-20	1.20563e-19	UP	FGSG_12487	FGSG_00126	FGSG_12487
23559296	FGSG_12483	aldehyde reductase 1	-	-	K18107	L-glyceraldehyde reductase[1.1.1.372]	fgr01100|fgr00040	Metabolic pathways - Fusarium graminearum|Pentose and glucuronate interconversions - Fusarium graminearum	chr2:7506056-7507179	802	62	97.6626	6.41428	97.6626	6.41428	3.92845	1.64965e-30	1.68671e-29	UP	FGSG_12483	FGSG_08014	FGSG_12483
23559288	FGSG_12475	hypothetical protein	-	-	-	-	-	-	chr2:7374444-7374714	8	0	3.40987	0	3.40987	0	Inf	0.0172979	0.0285555	UP	FGSG_12475		FGSG_12475
23559287	FGSG_12474	hypothetical protein	-	-	-	-	-	-	chr2:7373422-7374189	96	11	12.2749	1.19492	12.2749	1.19492	3.36072	2.15153e-08	6.91735e-08	UP	FGSG_12474	FGSG_05296	FGSG_12474
23559284	FGSG_12471	hypothetical protein	GO:0016020|GO:0005215|GO:0022857|GO:0016021	membrane|transporter activity|transmembrane transporter activity|integral component of membrane	-	-	-	-	chr2:7323832-7325566	1548	236	84.8276	10.987	84.8276	10.987	2.94873	5.44057e-20	3.53376e-19	UP	FGSG_12471	FGSG_00136	FGSG_12471
23559283	FGSG_12470	hypothetical protein	-	-	-	-	-	-	chr2:7321422-7323110	222	18	12.1004	0.833527	12.1004	0.833527	3.85968	1.84665e-17	1.07213e-16	UP	FGSG_12470	FGSG_00659	FGSG_12470
23559261	FGSG_12448	hypothetical protein	-	-	-	-	-	-	chr2:7090267-7092051	41	10	2.11458	0.438159	2.11458	0.438159	2.27085	0.00759456	0.0134571	UP	FGSG_12448		FGSG_12448
23559260	FGSG_12447	hypothetical protein	-	-	-	-	-	-	chr2:7087500-7089411	340	106	21.5126	5.69798	21.5126	5.69798	1.91666	3.00949e-05	7.21922e-05	UP	FGSG_12447	FGSG_02868	FGSG_12447
23559257	FGSG_12444	hypothetical protein	GO:0003824|GO:0008152|GO:0016787|GO:0019120	catalytic activity|metabolic process|hydrolase activity|hydrolase activity, acting on acid halide bonds, in C-halide compounds	-	-	-	-	chr2:7020636-7021337	383	18	50.2271	2.00545	50.2271	2.00545	4.64647	4.33436e-29	4.23303e-28	UP	FGSG_12444	FGSG_11634	FGSG_12444
23559256	FGSG_12443	hypothetical protein	GO:0003824|GO:0016491	catalytic activity|oxidoreductase activity	-	-	-	-	chr2:7007351-7008235	457	8	47.5389	0.707021	47.5389	0.707021	6.07121	5.62343e-41	8.45802e-40	UP	FGSG_12443	FGSG_05743	FGSG_12443
23559255	FGSG_12442	hypothetical protein	GO:0003824|GO:0016787|GO:0016810|GO:0016811|GO:0004040	catalytic activity|hydrolase activity|hydrolase activity, acting on carbon-nitrogen (but not peptide) bonds|hydrolase activity, acting on carbon-nitrogen (but not peptide) bonds, in linear amides|amidase activity	K01426	amidase[3.5.1.4]	fgr00330|fgr00380|fgr00360	Arginine and proline metabolism - Fusarium graminearum|Tryptophan metabolism - Fusarium graminearum|Phenylalanine metabolism - Fusarium graminearum	chr2:7004756-7006835	1630	136	81.9102	5.80617	81.9102	5.80617	3.81838	3.55972e-34	4.15119e-33	UP		FGSG_02741	FGSG_12442
23559244	FGSG_12431	hypothetical protein	-	-	-	-	-	-	chr2:6868831-6869605	303	93	42.6521	11.122	42.6521	11.122	1.9392	3.18886e-05	7.63448e-05	UP	FGSG_12431	FGSG_00209	FGSG_12431
23559242	FGSG_12428	hypothetical protein	-	-	-	-	-	-	chr2:6838469-6839430	633	127	60.5766	10.3254	60.5766	10.3254	2.55256	3.2078e-12	1.35128e-11	UP	FGSG_12428	FGSG_11440	FGSG_12428
23559240	FGSG_12426	hypothetical protein	-	-	-	-	-	-	chr2:6817521-6819387	554	77	36.0947	4.26214	36.0947	4.26214	3.08214	1.69921e-17	9.89825e-17	UP	FGSG_12426	FGSG_01985	FGSG_12426
23559239	FGSG_12425	hypothetical protein	-	-	-	-	-	-	chr2:6816328-6817166	870	9	110.321	0.969617	110.321	0.969617	6.83008	5.48698e-60	1.46777e-58	UP	FGSG_12425	FGSG_08794	FGSG_12425
23559238	FGSG_12424	hypothetical protein	-	-	-	-	-	-	chr2:6814572-6815405	6871	57	807.856	5.69363	807.856	5.69363	7.14861	6.24597e-110	8.75727e-108	UP	FGSG_12424	FGSG_10242	FGSG_12424
23559234	FGSG_12420	hypothetical protein	-	-	-	-	-	-	chr2:6744931-6746229	475	127	33.6636	7.64667	33.6636	7.64667	2.13829	1.53698e-07	4.61662e-07	UP	FGSG_12420	FGSG_02271	FGSG_12420
23559232	FGSG_12418	hypothetical protein	-	-	-	-	-	-	chr2:6702765-6704603	2251	520	112.686	22.1156	112.686	22.1156	2.34917	3.61444e-12	1.51769e-11	UP	FGSG_12418	FGSG_11448	FGSG_12418
23559223	FGSG_12409	hypothetical protein	GO:0016020|GO:0016021|GO:0055085	membrane|integral component of membrane|transmembrane transport	-	-	-	-	chr2:6476942-6478425	268	59	17.2775	3.23149	17.2775	3.23149	2.41863	2.46845e-08	7.89672e-08	UP	FGSG_12409	FGSG_01701	FGSG_12409
23559221	FGSG_12407	hypothetical protein	-	-	-	-	-	-	chr2:6434671-6435720	1158	163	101.53	12.1416	101.53	12.1416	3.06388	9.70527e-21	6.52978e-20	UP	FGSG_12407	FGSG_04517	FGSG_12407
23559216	FGSG_12402	hypothetical protein	GO:0003824|GO:0016491	catalytic activity|oxidoreductase activity	-	-	-	-	chr2:6413077-6413700	14	0	2.06545	0	2.06545	0	Inf	0.000667207	0.00136074	UP	FGSG_12402	FGSG_08284	FGSG_12402
23559215	FGSG_12401	hypothetical protein	-	-	-	-	-	-	chr2:6343759-6344058	19	1	5.83053	0.260761	5.83053	0.260761	4.48283	0.00200946	0.00386738	UP	FGSG_12401	FGSG_02148	FGSG_12401
23559203	FGSG_12389	hypothetical protein	-	-	-	-	-	-	chr2:6105938-6107356	176	3	11.4184	0.165348	11.4184	0.165348	6.10972	9.67916e-24	7.4396e-23	UP	FGSG_12389	FGSG_04599	FGSG_12389
23559200	FGSG_12386	hypothetical protein	GO:0008152|GO:0055114	metabolic process|oxidation-reduction process	-	-	-	-	chr2:6064994-6066133	321	6	25.9225	0.411629	25.9225	0.411629	5.97671	1.40342e-33	1.6059e-32	UP	FGSG_12386	FGSG_01426	FGSG_12386
23559199	FGSG_12385	hypothetical protein	GO:0008152|GO:0005623|GO:0009058|GO:0003700|GO:0005622|GO:0006807|GO:0044237|GO:0000981|GO:0043169|GO:0006139|GO:0006725|GO:0003676|GO:0043231|GO:0005634|GO:0003677|GO:0046872|GO:0016070|GO:0006351|GO:0008270	metabolic process|cell|biosynthetic process|transcription factor activity, sequence-specific DNA binding|intracellular|nitrogen compound metabolic process|cellular metabolic process|RNA polymerase II transcription factor activity, sequence-specific DNA binding|cation binding|nucleobase-containing compound metabolic process|cellular aromatic compound metabolic process|nucleic acid binding|intracel…	-	-	-	-	chr2:6062446-6064429	92	32	4.37705	1.29344	4.37705	1.29344	1.75875	0.00902137	0.0156644	UP	FGSG_12385		FGSG_12385
23559198	FGSG_12384	hypothetical protein	-	-	-	-	-	-	chr2:6040130-6041211	652	24	58.3322	1.82418	58.3322	1.82418	4.99897	4.00587e-40	5.85193e-39	UP	FGSG_12384	FGSG_05749	FGSG_12384
23559197	FGSG_12383	hypothetical protein	-	-	-	-	-	-	chr2:6039010-6039912	584	16	62.9551	1.46537	62.9551	1.46537	5.42498	7.017e-42	1.10729e-40	UP		FGSG_05766	FGSG_12383
23559196	FGSG_12381	hypothetical protein	-	-	-	-	-	-	chr2:5982065-5983016	288	3	27.8504	0.246459	27.8504	0.246459	6.82021	4.08841e-34	4.75863e-33	UP		FGSG_02742	FGSG_12381
23559194	FGSG_12379	hypothetical protein	GO:0016020|GO:0005215|GO:0022857|GO:0016021|GO:0015075|GO:0015171	membrane|transporter activity|transmembrane transporter activity|integral component of membrane|ion transmembrane transporter activity|amino acid transmembrane transporter activity	-	-	-	-	chr2:5941329-5943297	318	79	16.0765	3.39308	16.0765	3.39308	2.24429	1.71788e-07	5.141e-07	UP		FGSG_07931	FGSG_12379
23559193	FGSG_12378	hypothetical protein	-	-	-	-	-	-	chr2:5937914-5940396	377	22	15.1229	0.749754	15.1229	0.749754	4.33417	1.97188e-26	1.7193e-25	UP	FGSG_12378	FGSG_07552	FGSG_12378
23559191	FGSG_12376	hypothetical protein	GO:0003676|GO:0003723	nucleic acid binding|RNA binding	-	-	-	-	chr2:5855441-5856476	40	0	6.59932	0	6.59932	0	Inf	2.01468e-08	6.49103e-08	UP	FGSG_12376	FGSG_13703	FGSG_12376
23559190	FGSG_12375	hypothetical protein	-	-	-	-	-	-	chr2:5852756-5854782	32	8	1.61514	0.343045	1.61514	0.343045	2.23519	0.023845	0.0385348	UP			FGSG_12375
23559187	FGSG_12372	hypothetical protein	-	-	-	-	-	-	chr2:5834425-5834907	314	52	59.8492	8.42046	59.8492	8.42046	2.82936	3.66237e-12	1.53623e-11	UP		FGSG_00760	FGSG_12372
23559186	FGSG_12371	hypothetical protein	-	-	-	-	-	-	chr2:5833058-5834128	396	80	37.9751	6.51773	37.9751	6.51773	2.54261	1.46878e-10	5.52456e-10	UP	FGSG_12371	FGSG_04342	FGSG_12371
23559185	FGSG_12370	hypothetical protein	-	-	-	-	-	-	chr2:5831284-5832762	675	145	42.0157	7.66792	42.0157	7.66792	2.45402	2.43171e-11	9.6682e-11	UP		FGSG_10997	FGSG_12370
23559180	FGSG_12365	hypothetical protein	GO:0003824|GO:0016491|GO:0043169|GO:0046872	catalytic activity|oxidoreductase activity|cation binding|metal ion binding	-	-	-	-	chr2:5791861-5793170	602	57	42.3059	3.40314	42.3059	3.40314	3.63592	2.54898e-24	2.02161e-23	UP		FGSG_03287	FGSG_12365
23559168	FGSG_12353	hypothetical protein	-	-	-	-	-	-	chr2:5719160-5720363	14	1	1.29013	0.0783066	1.29013	0.0783066	4.04224	0.0160841	0.0268464	UP			FGSG_12353
23559167	FGSG_12352	hypothetical protein	-	-	-	-	-	-	chr2:5718454-5718849	444	37	103.22	7.30779	103.22	7.30779	3.82014	1.37832e-23	1.05277e-22	UP	FGSG_12352	FGSG_07627	FGSG_12352
23559163	FGSG_12348	hypothetical protein	-	-	-	-	-	-	chr2:5584686-5585699	337	2	33.9066	0.170929	33.9066	0.170929	7.63202	3.84116e-39	5.45454e-38	UP		FGSG_13336	FGSG_12348
23559161	FGSG_12346	hypothetical protein	-	-	-	-	-	-	chr2:5577675-5579776	385	86	17.555	3.33149	17.555	3.33149	2.39764	3.09e-09	1.05876e-08	UP		FGSG_09173	FGSG_12346
23559160	FGSG_12345	hypothetical protein	GO:0003700	transcription factor activity, sequence-specific DNA binding	-	-	-	-	chr2:5574647-5576302	393	47	24.2169	2.46051	24.2169	2.46051	3.29899	1.35456e-17	7.93611e-17	UP		FGSG_12621	FGSG_12345
23559157	FGSG_12342	hypothetical protein	GO:0003824|GO:0016020|GO:0016491|GO:0004497|GO:0016705|GO:0043169|GO:0016021|GO:0020037|GO:0046872|GO:0005506	catalytic activity|membrane|oxidoreductase activity|monooxygenase activity|oxidoreductase activity, acting on paired donors, with incorporation or reduction of molecular oxygen|cation binding|integral component of membrane|heme binding|metal ion binding|iron ion binding	-	-	-	-	chr2:5545692-5547629	879	15	46.9928	0.6813	46.9928	0.6813	6.10801	1.41038e-55	3.39997e-54	UP	FGSG_12342	FGSG_08775	FGSG_12342
23559154	FGSG_12339	hypothetical protein	-	-	-	-	-	-	chr2:5500780-5501927	359	27	31.3864	2.00548	31.3864	2.00548	3.96812	6.7448e-23	4.9772e-22	UP		FGSG_05871	FGSG_12339
23559153	FGSG_12338	hypothetical protein	-	-	-	-	-	-	chr2:5498995-5499613	30	4	5.17189	0.585874	5.17189	0.585874	3.14203	0.00188767	0.00364274	UP	FGSG_12338	FGSG_06530	FGSG_12338
23559134	FGSG_12319	hypothetical protein	-	-	-	-	-	-	chr2:5245403-5247189	96	14	5.38897	0.667665	5.38897	0.667665	3.01281	2.28275e-07	6.77329e-07	UP	FGSG_12319	FGSG_03587	FGSG_12319
23559131	FGSG_12316	hypothetical protein	-	-	-	-	-	-	chr2:5215072-5215401	100	4	27.8973	0.948051	27.8973	0.948051	4.87902	1.96093e-13	8.99905e-13	UP		FGSG_02420	FGSG_12316
23559126	FGSG_12311	hypothetical protein	-	-	-	-	-	-	chr2:5182657-5184162	16	0	1.52479	0	1.52479	0	Inf	0.000187	0.000409888	UP	FGSG_12311	FGSG_02039	FGSG_12311
23559115	FGSG_12300	hypothetical protein	-	-	-	-	-	-	chr2:4988291-4988866	21	4	5.8056	0.93951	5.8056	0.93951	2.62746	0.0153481	0.0257448	UP	FGSG_12300		FGSG_12300
23559113	FGSG_12298	hypothetical protein	-	-	-	-	-	-	chr2:4984432-4985809	200	6	15.2672	0.389102	15.2672	0.389102	5.29414	2.73147e-23	2.0529e-22	UP	FGSG_12298	FGSG_03244	FGSG_12298
23559111	FGSG_12296	hypothetical protein	GO:0016020|GO:0016021	membrane|integral component of membrane	-	-	-	-	chr2:4921717-4923386	1389	160	76.5705	7.49344	76.5705	7.49344	3.35309	8.46035e-26	7.14182e-25	UP		FGSG_07538	FGSG_12296
23559110	FGSG_12295	hypothetical protein	-	-	-	-	-	-	chr2:4917656-4919746	1517	211	68.3586	8.07778	68.3586	8.07778	3.08109	5.64585e-22	4.01563e-21	UP	FGSG_12295	FGSG_00166	FGSG_12295
23559106	FGSG_12291	hypothetical protein	-	-	-	-	-	-	chr2:4766684-4768405	924	261	49.3986	11.8545	49.3986	11.8545	2.05903	7.97497e-08	2.44665e-07	UP	FGSG_12291	FGSG_11920	FGSG_12291
23559099	FGSG_12284	hypothetical protein	-	-	-	-	-	-	chr2:4648632-4648973	43	7	11.575	1.60083	11.575	1.60083	2.85411	0.000612799	0.00125777	UP	FGSG_12284	FGSG_00303	FGSG_12284
23559098	FGSG_12283	hypothetical protein	-	-	-	-	-	-	chr2:4647430-4648215	81	12	12.6175	1.58811	12.6175	1.58811	2.99005	1.00766e-06	2.81526e-06	UP	FGSG_12283	FGSG_13873	FGSG_12283
23559090	FGSG_12275	hypothetical protein	GO:0008152|GO:0005623|GO:0009058|GO:0005622|GO:0006807|GO:0044237|GO:0000808|GO:0006139|GO:0006725|GO:0043231|GO:0005634|GO:0005694|GO:0006260	metabolic process|cell|biosynthetic process|intracellular|nitrogen compound metabolic process|cellular metabolic process|origin recognition complex|nucleobase-containing compound metabolic process|cellular aromatic compound metabolic process|intracellular membrane-bounded organelle|nucleus|chromosome|DNA replication	K02607	origin recognition complex subunit 5[-]	fgr04111|fgr04113	Cell cycle - yeast - Fusarium graminearum|Meiosis - yeast - Fusarium graminearum	chr2:4428441-4429972	347	98	22.5125	5.40159	22.5125	5.40159	2.05927	2.60315e-06	6.9864e-06	UP	FGSG_12275	FGSG_00503	FGSG_12275
23559059	FGSG_12244	hypothetical protein	GO:0005623|GO:0003700|GO:0005622|GO:0000981|GO:0043169|GO:0043231|GO:0005634|GO:0046872|GO:0008270	cell|transcription factor activity, sequence-specific DNA binding|intracellular|RNA polymerase II transcription factor activity, sequence-specific DNA binding|cation binding|intracellular membrane-bounded organelle|nucleus|metal ion binding|zinc ion binding	-	-	-	-	chr2:3811304-3812597	83	2	6.2427	0.127778	6.2427	0.127778	5.61046	3.61333e-13	1.6282e-12	UP	FGSG_12244	FGSG_01108	FGSG_12244
23559057	FGSG_12242	hypothetical protein	GO:0003824|GO:0016787|GO:0008233|GO:0008236|GO:0004252	catalytic activity|hydrolase activity|peptidase activity|serine-type peptidase activity|serine-type endopeptidase activity	-	-	-	-	chr2:3797713-3800243	491	149	19.1696	4.9422	19.1696	4.9422	1.9556	4.26512e-06	1.12294e-05	UP	FGSG_12242	FGSG_08420	FGSG_12242
23559049	FGSG_12234	hypothetical protein	-	-	-	-	-	-	chr2:3683177-3683533	56	7	14.4408	1.53357	14.4408	1.53357	3.23518	1.06029e-05	2.67165e-05	UP		FGSG_02392	FGSG_12234
23559036	FGSG_12221	hypothetical protein	-	-	-	-	-	-	chr2:3538429-3538938	1713	15	309.217	2.30039	309.217	2.30039	7.0706	6.73732e-79	3.3272e-77	UP	FGSG_12221	FGSG_03915	FGSG_12221
23559034	FGSG_12219	hypothetical protein	-	-	-	-	-	-	chr2:3524928-3526062	19	2	1.96977	0.176126	1.96977	0.176126	3.48335	0.00639309	0.0114378	UP	FGSG_12219		FGSG_12219
23559031	FGSG_12216	hypothetical protein	-	-	-	-	-	-	chr2:3481738-3482372	35	1	6.43135	0.156144	6.43135	0.156144	5.36417	1.27658e-06	3.53228e-06	UP	FGSG_12216	FGSG_12557	FGSG_12216
23559030	FGSG_12215	hypothetical protein	-	-	-	-	-	-	chr2:3480515-3481285	23	1	2.74626	0.101463	2.74626	0.101463	4.75844	0.00041343	0.00086635	UP	FGSG_12215	FGSG_05910	FGSG_12215
23559029	FGSG_12214	hypothetical protein	-	-	-	-	-	-	chr2:3477379-3477951	5886	81	1133.62	13.2537	1133.62	13.2537	6.4184	1.91776e-94	1.6133e-92	UP		FGSG_09236	FGSG_12214
23559026	FGSG_12211	hypothetical protein	-	-	-	-	-	-	chr2:3434670-3435748	336	17	31.6608	1.3609	31.6608	1.3609	4.54006	2.18676e-26	1.90122e-25	UP	FGSG_12211	FGSG_08891	FGSG_12211
23559024	FGSG_12209	hypothetical protein	-	-	-	-	-	-	chr2:3397079-3397518	136	4	31.8583	0.796074	31.8583	0.796074	5.32263	3.5509e-18	2.12427e-17	UP		FGSG_13977	FGSG_12209
23558983	FGSG_12168	hypothetical protein	-	-	-	-	-	-	chr1:8415603-8416952	73	0	4.97809	0	4.97809	0	Inf	1.5826e-14	7.71257e-14	UP	FGSG_12168	FGSG_04202	FGSG_12168
23558956	FGSG_12141	hypothetical protein	GO:0016020|GO:0016021|GO:0055085	membrane|integral component of membrane|transmembrane transport	-	-	-	-	chr1:7898464-7900047	119	19	6.91621	0.938167	6.91621	0.938167	2.88207	1.23921e-07	3.74989e-07	UP	FGSG_12141	FGSG_03595	FGSG_12141
23558951	FGSG_12136	hypothetical protein	-	-	K19200	isopenicillin-N N-acyltransferase like protein[-]	fgr01100|fgr01130	Metabolic pathways - Fusarium graminearum|Biosynthesis of antibiotics - Fusarium graminearum	chr1:7887937-7889063	170	7	14.6128	0.511191	14.6128	0.511191	4.83723	2.06556e-19	1.30547e-18	UP	FGSG_12136	FGSG_00110	FGSG_12136
23558947	FGSG_12132	hypothetical protein	GO:0003824|GO:0016740|GO:0097367|GO:0016772|GO:0000166|GO:0016301|GO:0016773|GO:0004672|GO:0005524	catalytic activity|transferase activity|carbohydrate derivative binding|transferase activity, transferring phosphorus-containing groups|nucleotide binding|kinase activity|phosphotransferase activity, alcohol group as acceptor|protein kinase activity|ATP binding	-	-	-	-	chr1:7782894-7785471	55	0	2.07856	0	2.07856	0	Inf	2.34568e-11	9.33831e-11	UP	FGSG_12132	FGSG_00718	FGSG_12132
23558944	FGSG_12129	peroxisomal copper amine oxidase	-	-	K00276	primary-amine oxidase[1.4.3.21]	fgr01100|fgr01110|fgr00350|fgr00260|fgr00360|fgr00410	Metabolic pathways - Fusarium graminearum|Biosynthesis of secondary metabolites - Fusarium graminearum|Tyrosine metabolism - Fusarium graminearum|Glycine, serine and threonine metabolism - Fusarium graminearum|Phenylalanine metabolism - Fusarium graminearum|beta-Alanine metabolism - Fusarium graminearum	chr1:7747695-7749857	1363	96	61.2392	3.66445	61.2392	3.66445	4.06279	7.89338e-37	1.01995e-35	UP	FGSG_12129	FGSG_02671	FGSG_12129
23558941	FGSG_12126	hypothetical protein	GO:0003824|GO:0016491|GO:0016740|GO:0031177	catalytic activity|oxidoreductase activity|transferase activity|phosphopantetheine binding	-	-	-	-	chr1:7721881-7728756	114	15	1.56665	0.175131	1.56665	0.175131	3.16118	1.21863e-08	3.99916e-08	UP	FGSG_12126	FGSG_00419	FGSG_12126
23558935	FGSG_12120	hypothetical protein	GO:0003824|GO:0016491	catalytic activity|oxidoreductase activity	-	-	-	-	chr1:7611026-7612638	74	0	4.69183	0	4.69183	0	Inf	1.5826e-14	7.71257e-14	UP	FGSG_12120	FGSG_06865	FGSG_12120
23558929	FGSG_12114	hypothetical protein	-	-	-	-	-	-	chr1:7373307-7374587	476	77	34.2085	4.70132	34.2085	4.70132	2.86322	2.38192e-14	1.14659e-13	UP	FGSG_12114	FGSG_02490	FGSG_12114
23558924	FGSG_12109	hypothetical protein	-	-	-	-	-	-	chr1:7331774-7332379	148	10	24.818	1.42462	24.818	1.42462	4.12274	8.2613e-15	4.10641e-14	UP	FGSG_12109	FGSG_10900	FGSG_12109
23558923	FGSG_12108	hypothetical protein	GO:0003824|GO:0008152|GO:0009058|GO:0006807|GO:0016740|GO:0044237|GO:0097367|GO:0016772|GO:0000166|GO:0006139|GO:1901135|GO:0006725|GO:0051188|GO:0016301|GO:0016773|GO:0006796|GO:0004594|GO:0009117|GO:0009165|GO:0005524|GO:0015936|GO:0015937|GO:0006164	catalytic activity|metabolic process|biosynthetic process|nitrogen compound metabolic process|transferase activity|cellular metabolic process|carbohydrate derivative binding|transferase activity, transferring phosphorus-containing groups|nucleotide binding|nucleobase-containing compound metabolic process|carbohydrate derivative metabolic process|cellular aromatic compound metabolic process|cofact…	K09680	type II pantothenate kinase[2.7.1.33]	fgr01100|fgr00770	Metabolic pathways - Fusarium graminearum|Pantothenate and CoA biosynthesis - Fusarium graminearum	chr1:7330404-7331234	263	16	31.7743	1.64229	31.7743	1.64229	4.27408	9.03697e-22	6.37185e-21	UP	FGSG_12108	FGSG_04529	FGSG_12108
23558914	FGSG_12099	hypothetical protein	-	-	-	-	-	-	chr1:7219055-7219707	123	29	18.8725	3.78028	18.8725	3.78028	2.31972	2.73236e-05	6.6169e-05	UP	FGSG_12099	FGSG_12596	FGSG_12099
23558912	FGSG_12097	hypothetical protein	-	-	-	-	-	-	chr1:7210736-7211572	275	22	30.247	2.05578	30.247	2.05578	3.87904	2.69963e-19	1.69918e-18	UP	FGSG_12097	FGSG_10392	FGSG_12097
23558911	FGSG_12096	hypothetical protein	-	-	-	-	-	-	chr1:7209615-7210358	176	26	21.7779	2.73326	21.7779	2.73326	2.99417	3.45831e-10	1.27062e-09	UP	FGSG_12096	FGSG_01276	FGSG_12096
23558909	FGSG_12094	hypothetical protein	GO:0005623|GO:0003700|GO:0005622|GO:0000981|GO:0043169|GO:0043231|GO:0005634|GO:0046872|GO:0008270	cell|transcription factor activity, sequence-specific DNA binding|intracellular|RNA polymerase II transcription factor activity, sequence-specific DNA binding|cation binding|intracellular membrane-bounded organelle|nucleus|metal ion binding|zinc ion binding	-	-	-	-	chr1:7173155-7174705	46	6	2.95317	0.327237	2.95317	0.327237	3.17386	9.19403e-05	0.000210213	UP	FGSG_12094	FGSG_05036	FGSG_12094
23558904	FGSG_12086	hypothetical protein	-	-	-	-	-	-	chr1:7147228-7147482	22	0	7.94264	0	7.94264	0	Inf	8.35118e-06	2.12357e-05	UP	FGSG_12086	FGSG_09801	FGSG_12086
23558903	FGSG_12085	hypothetical protein	-	-	-	-	-	-	chr1:7146654-7147019	14	0	3.52143	0	3.52143	0	Inf	0.000667207	0.00136074	UP	FGSG_12085	FGSG_10598	FGSG_12085
23558897	FGSG_12079	hypothetical protein	GO:0016020|GO:0016021	membrane|integral component of membrane	-	-	-	-	chr1:7073616-7074854	14	0	1.56223	0	1.56223	0	Inf	0.000667207	0.00136074	UP	FGSG_12079	FGSG_13622	FGSG_12079
23558896	FGSG_12078	hypothetical protein	-	-	-	-	-	-	chr1:7071954-7072429	1353	5	290.346	0.91162	290.346	0.91162	8.31513	6.02652e-80	3.14151e-78	UP	FGSG_12078	FGSG_11567	FGSG_12078
23558894	FGSG_12076	hypothetical protein	-	-	-	-	-	-	chr1:7046638-7047987	246	69	17.4342	4.15449	17.4342	4.15449	2.06917	9.62682e-06	2.43273e-05	UP	FGSG_12076	FGSG_01060	FGSG_12076
23558885	FGSG_12067	hypothetical protein	-	-	-	-	-	-	chr1:6915954-6917456	207	10	12.6791	0.520369	12.6791	0.520369	4.60677	6.82009e-21	4.61662e-20	UP	FGSG_12067	FGSG_04503	FGSG_12067
23558882	FGSG_12064	hypothetical protein	-	-	-	-	-	-	chr1:6775147-6776803	522	84	34.7475	4.75046	34.7475	4.75046	2.87077	5.60836e-15	2.81526e-14	UP	FGSG_12064	FGSG_10934	FGSG_12064
23558881	FGSG_12063	hypothetical protein	GO:0003824|GO:0008152|GO:0009058|GO:0016787|GO:0016788	catalytic activity|metabolic process|biosynthetic process|hydrolase activity|hydrolase activity, acting on ester bonds	-	-	-	-	chr1:6773907-6774704	612	205	70.6031	20.0922	70.6031	20.0922	1.8131	2.86733e-05	6.90264e-05	UP	FGSG_12063	FGSG_00594	FGSG_12063
23558879	FGSG_12061	hypothetical protein	-	-	-	-	-	-	chr1:6662911-6663428	180	6	53.1121	1.50403	53.1121	1.50403	5.14213	4.08521e-21	2.77767e-20	UP	FGSG_12061	FGSG_00142	FGSG_12061
23558866	FGSG_12048	hypothetical protein	-	-	-	-	-	-	chr1:6563046-6564795	100	29	5.66182	1.39494	5.66182	1.39494	2.02106	0.000957442	0.00191488	UP	FGSG_12048	FGSG_02903	FGSG_12048
23558852	FGSG_12034	hypothetical protein	GO:0097367|GO:0000166|GO:0003676|GO:0005524	carbohydrate derivative binding|nucleotide binding|nucleic acid binding|ATP binding	-	-	-	-	chr1:6405978-6409555	412	138	10.7509	3.05934	10.7509	3.05934	1.81316	7.75674e-05	0.000178893	UP	FGSG_12034	FGSG_11765	FGSG_12034
23558837	FGSG_12019	hypothetical protein	-	-	-	-	-	-	chr1:5997637-5998273	221	56	31.9395	6.87589	31.9395	6.87589	2.21573	2.19368e-06	5.95294e-06	UP	FGSG_12019	FGSG_07163	FGSG_12019
23558835	FGSG_12017	hypothetical protein	-	-	-	-	-	-	chr1:5988547-5990511	212	80	9.9323	3.18424	9.9323	3.18424	1.64118	0.00380386	0.00706126	UP	FGSG_12017	FGSG_11043	FGSG_12017
23558828	FGSG_12010	hypothetical protein	-	-	-	-	-	-	chr1:5829455-5829847	123	10	28.8129	1.99011	28.8129	1.99011	3.85579	5.468e-12	2.26866e-11	UP	FGSG_12010	FGSG_06087	FGSG_12010
23558822	FGSG_12003	hypothetical protein	-	-	-	-	-	-	chr1:5721682-5723755	195	54	11.8027	2.77678	11.8027	2.77678	2.08763	2.10701e-05	5.15883e-05	UP	FGSG_12003	FGSG_02336	FGSG_12003
23558818	FGSG_11999	hypothetical protein	-	-	-	-	-	-	chr1:5689884-5691750	134	10	8.46106	0.536429	8.46106	0.536429	3.97938	3.26436e-13	1.4775e-12	UP	FGSG_11999	FGSG_09061	FGSG_11999
23558813	FGSG_11994	hypothetical protein	-	-	-	-	-	-	chr1:5658068-5659249	1017	233	79.2099	15.4176	79.2099	15.4176	2.3611	3.27388e-11	1.2903e-10	UP	FGSG_11994	FGSG_08649	FGSG_11994
23558807	FGSG_11988	hypothetical protein	GO:0003824|GO:0016020|GO:0005215|GO:0022857|GO:0016787|GO:0097367|GO:0000166|GO:0016021|GO:0016817|GO:0016818|GO:0042626|GO:0016462|GO:0005524|GO:0016887|GO:0042623	catalytic activity|membrane|transporter activity|transmembrane transporter activity|hydrolase activity|carbohydrate derivative binding|nucleotide binding|integral component of membrane|hydrolase activity, acting on acid anhydrides|hydrolase activity, acting on acid anhydrides, in phosphorus-containing anhydrides|ATPase activity, coupled to transmembrane movement of substances|pyrophosphatase acti…	K05658	ATP-binding cassette, subfamily B (MDR/TAP), member 1[3.6.3.44]	fgr02010	ABC transporters - Fusarium graminearum	chr1:5584028-5588101	307	50	7.35435	1.0176	7.35435	1.0176	2.85343	3.28631e-12	1.38372e-11	UP	FGSG_11988	FGSG_11443	FGSG_11988
23558805	FGSG_11986	hypothetical protein	GO:0003824|GO:0016020|GO:0016491|GO:0016021	catalytic activity|membrane|oxidoreductase activity|integral component of membrane	K00306	sarcosine oxidase / L-pipecolate oxidase[1.5.3.7]	fgr01100|fgr00260|fgr04146|fgr00310	Metabolic pathways - Fusarium graminearum|Glycine, serine and threonine metabolism - Fusarium graminearum|Peroxisome - Fusarium graminearum|Lysine degradation - Fusarium graminearum	chr1:5578764-5580358	155	32	9.36318	1.64226	9.36318	1.64226	2.51132	5.45938e-07	1.5636e-06	UP	FGSG_11986	FGSG_11134	FGSG_11986
23558803	FGSG_11984	hypothetical protein	-	-	-	-	-	-	chr1:5575312-5576616	23	4	1.6225	0.239737	1.6225	0.239737	2.7587	0.0211438	0.0344618	UP			FGSG_11984
23558801	FGSG_11982	hypothetical protein	-	-	-	-	-	-	chr1:5433747-5434076	37	1	10.3218	0.237055	10.3218	0.237055	5.44433	7.59982e-07	2.14938e-06	UP	FGSG_11982	FGSG_13777	FGSG_11982
23558793	FGSG_11974	hypothetical protein	GO:0003824|GO:0016020|GO:0016491|GO:0048037|GO:0004497|GO:0016705|GO:0050662|GO:0000166|GO:0016021|GO:0050661|GO:0016709|GO:0050660|GO:0004499	catalytic activity|membrane|oxidoreductase activity|cofactor binding|monooxygenase activity|oxidoreductase activity, acting on paired donors, with incorporation or reduction of molecular oxygen|coenzyme binding|nucleotide binding|integral component of membrane|NADP binding|oxidoreductase activity, acting on paired donors, with incorporation or reduction of molecular oxygen, NAD(P)H as one donor, …	K00485	dimethylaniline monooxygenase (N-oxide forming)[1.14.13.8]	-	-	chr1:5308776-5310829	108	5	5.32832	0.209585	5.32832	0.209585	4.66808	6.36067e-14	3.00494e-13	UP	FGSG_11974	FGSG_13120	FGSG_11974
23558789	FGSG_11970	hypothetical protein	GO:0016020|GO:0016021	membrane|integral component of membrane	-	-	-	-	chr1:5198485-5200115	3454	1324	227.779	74.1789	227.779	74.1789	1.61855	0.00016423	0.000363703	UP	FGSG_11970	FGSG_07741	FGSG_11970
23558782	FGSG_11963	hypothetical protein	-	-	-	-	-	-	chr1:5031271-5032419	19	2	1.52233	0.136119	1.52233	0.136119	3.48335	0.00639309	0.0114378	UP	FGSG_11963		FGSG_11963
23558777	FGSG_11958	hypothetical protein	-	-	-	-	-	-	chr1:4865023-4865577	65	23	10.782	3.24128	10.782	3.24128	1.73399	0.0256102	0.0411152	UP	FGSG_11958		FGSG_11958
23558775	FGSG_11956	hypothetical protein	-	-	-	-	-	-	chr1:4781112-4782551	660	119	42.1946	6.46341	42.1946	6.46341	2.70669	4.33361e-14	2.06571e-13	UP	FGSG_11956	FGSG_02467	FGSG_11956
23558769	FGSG_11950	hypothetical protein	-	-	-	-	-	-	chr1:4701913-4704148	29	2	2.14959	0.125926	2.14959	0.125926	4.09341	0.000126105	0.000283023	UP	FGSG_11950	FGSG_06330	FGSG_11950
23558766	FGSG_11947	hypothetical protein	GO:0016020|GO:0016021	membrane|integral component of membrane	-	-	-	-	chr1:4668212-4669601	59	9	4.0686	0.527297	4.0686	0.527297	2.94784	2.69074e-05	6.5213e-05	UP	FGSG_11947	FGSG_12590	FGSG_11947
23558763	FGSG_11944	hypothetical protein	-	-	-	-	-	-	chr1:4639946-4640786	1685	713	200.159	71.9557	200.159	71.9557	1.47596	0.00247343	0.00469585	UP	FGSG_11944	FGSG_04793	FGSG_11944
23558743	FGSG_11924	hypothetical protein	-	-	-	-	-	-	chr1:4239406-4240486	63	0	8.55426	0	8.55426	0	Inf	1.18945e-12	5.15413e-12	UP	FGSG_11924	FGSG_11454	FGSG_11924
23558739	FGSG_11920	hypothetical protein	-	-	-	-	-	-	chr1:4149005-4149919	166	15	16.7018	1.28219	16.7018	1.28219	3.70332	6.92016e-14	3.26672e-13	UP	FGSG_11920	FGSG_02441	FGSG_11920
23558738	FGSG_11919	hypothetical protein	-	-	-	-	-	-	chr1:4147752-4148402	46	6	6.50515	0.720825	6.50515	0.720825	3.17386	9.19403e-05	0.000210213	UP	FGSG_11919	FGSG_11714	FGSG_11919
23558728	FGSG_11909	hypothetical protein	-	-	-	-	-	-	chr1:3833425-3833730	548	43	164.867	10.9907	164.867	10.9907	3.90696	2.07509e-26	1.808e-25	UP	FGSG_11909	FGSG_00928	FGSG_11909
23558714	FGSG_11895	hypothetical protein	-	-	-	-	-	-	chr1:3583539-3585300	346	43	32.3054	3.41089	32.3054	3.41089	3.24355	3.68189e-16	1.97154e-15	UP	FGSG_11895	FGSG_01924	FGSG_11895
23558712	FGSG_11893	hypothetical protein	-	-	-	-	-	-	chr1:3545455-3546463	120	33	12.1532	2.83941	12.1532	2.83941	2.09767	0.000228126	0.000495226	UP		FGSG_07704	FGSG_11893
23558711	FGSG_11892	hypothetical protein	-	-	-	-	-	-	chr1:3542514-3544923	404	65	16.9366	2.31504	16.9366	2.31504	2.87103	1.19452e-13	5.55498e-13	UP	FGSG_11892	FGSG_03783	FGSG_11892
23558708	FGSG_11889	hypothetical protein	-	-	-	-	-	-	chr1:3528467-3528799	11	0	3.04093	0	3.04093	0	Inf	0.00464266	0.0084663	UP	FGSG_11889		FGSG_11889
23558703	FGSG_11884	hypothetical protein	GO:0003824|GO:0008152|GO:0016740|GO:0016746	catalytic activity|metabolic process|transferase activity|transferase activity, transferring acyl groups	K09699	2-oxoisovalerate dehydrogenase E2 component (dihydrolipoyl transacylase)[2.3.1.168]	fgr01100|fgr01110|fgr01130|fgr00280|fgr00640	Metabolic pathways - Fusarium graminearum|Biosynthesis of secondary metabolites - Fusarium graminearum|Biosynthesis of antibiotics - Fusarium graminearum|Valine, leucine and isoleucine degradation - Fusarium graminearum|Propanoate metabolism - Fusarium graminearum	chr1:3348330-3349795	921	59	59.8787	3.25888	59.8787	3.25888	4.1996	2.94689e-35	3.61268e-34	UP		FGSG_11595	FGSG_11884
23558690	FGSG_11871	hypothetical protein	-	-	-	-	-	-	chr1:3228051-3228718	10	0	2.10191	0	2.10191	0	Inf	0.00894141	0.01553	UP	FGSG_11871		FGSG_11871
23558675	FGSG_11856	DNA-repair protein rad13	GO:0003824|GO:0008152|GO:0005623|GO:0005622|GO:0016787|GO:0006807|GO:0044237|GO:0006950|GO:0016788|GO:0006139|GO:0006725|GO:0003676|GO:0043231|GO:0006974|GO:0005634|GO:0003677|GO:0004518|GO:0004519|GO:0003697|GO:0006281|GO:0006289	catalytic activity|metabolic process|cell|intracellular|hydrolase activity|nitrogen compound metabolic process|cellular metabolic process|response to stress|hydrolase activity, acting on ester bonds|nucleobase-containing compound metabolic process|cellular aromatic compound metabolic process|nucleic acid binding|intracellular membrane-bounded organelle|cellular response to DNA damage stimulus|nuc…	K10846	DNA excision repair protein ERCC-5[-]	fgr03420	Nucleotide excision repair - Fusarium graminearum	chr1:2954941-2958905	1450	369	39.1347	8.46101	39.1347	8.46101	2.20955	5.74791e-10	2.07804e-09	UP	FGSG_11856	FGSG_05623	FGSG_11856
23558666	FGSG_11847	hypothetical protein	GO:0016020|GO:0016021	membrane|integral component of membrane	K03861	phosphatidylinositol glycan, class P[-]	fgr01100|fgr00563	Metabolic pathways - Fusarium graminearum|Glycosylphosphatidylinositol (GPI)-anchor biosynthesis - Fusarium graminearum	chr1:2873711-2874421	196	68	25.3782	7.48025	25.3782	7.48025	1.76243	0.0011732	0.00232693	UP	FGSG_11847	FGSG_06499	FGSG_11847
23558665	FGSG_11846	hypothetical protein	GO:0003824|GO:0016740|GO:0016746|GO:0016747|GO:0016407|GO:0008080	catalytic activity|transferase activity|transferase activity, transferring acyl groups|transferase activity, transferring acyl groups other than amino-acyl groups|acetyltransferase activity|N-acetyltransferase activity	-	-	-	-	chr1:2817705-2818618	158	54	20.1184	5.84161	20.1184	5.84161	1.78408	0.00185533	0.00358261	UP	FGSG_11846	FGSG_05200	FGSG_11846
23558662	FGSG_11843	succinate semialdehyde dehydrogenase	GO:0003824|GO:0008152|GO:0016491|GO:0006807|GO:0044237|GO:0006520|GO:0016903|GO:0009448|GO:0009063|GO:0019752|GO:0009013|GO:0009450	catalytic activity|metabolic process|oxidoreductase activity|nitrogen compound metabolic process|cellular metabolic process|cellular amino acid metabolic process|oxidoreductase activity, acting on the aldehyde or oxo group of donors|gamma-aminobutyric acid metabolic process|cellular amino acid catabolic process|carboxylic acid metabolic process|succinate-semialdehyde dehydrogenase [NAD(P)+] activ…	K00135	succinate-semialdehyde dehydrogenase / glutarate-semialdehyde dehydrogenase[1.2.1.20]	fgr01100|fgr00350|fgr00250|fgr00310|fgr00650|fgr00760	Metabolic pathways - Fusarium graminearum|Tyrosine metabolism - Fusarium graminearum|Alanine, aspartate and glutamate metabolism - Fusarium graminearum|Lysine degradation - Fusarium graminearum|Butanoate metabolism - Fusarium graminearum|Nicotinate and nicotinamide metabolism - Fusarium graminearum	chr1:2787112-2788844	551	234	33.6154	12.1284	33.6154	12.1284	1.47073	0.00590573	0.0106267	UP			FGSG_11843
23558643	FGSG_11824	hypothetical protein	GO:0003824|GO:0016787|GO:0008233|GO:0008236	catalytic activity|hydrolase activity|peptidase activity|serine-type peptidase activity	-	-	-	-	chr1:2550935-2552975	858	337	40.5069	13.5168	40.5069	13.5168	1.58342	0.000795245	0.00160949	UP	FGSG_11824	FGSG_08263	FGSG_11824
23558633	FGSG_11814	hypothetical protein	GO:0003824|GO:0008152|GO:0005623|GO:0005622|GO:0016787|GO:0006807|GO:0044237|GO:0006950|GO:0030870|GO:0006139|GO:0006725|GO:0043231|GO:0016817|GO:0051276|GO:0006974|GO:0005634|GO:0016818|GO:0016462|GO:0000723|GO:0006281|GO:0016887	catalytic activity|metabolic process|cell|intracellular|hydrolase activity|nitrogen compound metabolic process|cellular metabolic process|response to stress|Mre11 complex|nucleobase-containing compound metabolic process|cellular aromatic compound metabolic process|intracellular membrane-bounded organelle|hydrolase activity, acting on acid anhydrides|chromosome organization|cellular response to DN…	K10866	DNA repair protein RAD50 [EC:3.6.-.-][-]	fgr03440|fgr03450	Homologous recombination - Fusarium graminearum|Non-homologous end-joining - Fusarium graminearum	chr1:2316286-2320264	866	195	20.3172	3.88672	20.3172	3.88672	2.38608	3.28208e-11	1.29311e-10	UP	FGSG_11814	FGSG_10961	FGSG_11814
23558622	FGSG_11803	hypothetical protein	-	-	-	-	-	-	chr1:2176166-2178670	1599	436	71.5981	16.586	71.5981	16.586	2.10996	6.13374e-09	2.05435e-08	UP	FGSG_11803	FGSG_01754	FGSG_11803
23558615	FGSG_11796	hypothetical protein	-	-	-	-	-	-	chr1:2080688-2082146	15	0	1.02293	0	1.02293	0	Inf	0.000352487	0.000745233	UP		FGSG_05940	FGSG_11796
23558610	FGSG_11791	hypothetical protein	-	-	-	-	-	-	chr1:1921101-1921832	4453	1946	560.038	207.926	560.038	207.926	1.42945	0.0037749	0.00701615	UP		FGSG_12371	FGSG_11791
23558600	FGSG_11781	hypothetical protein	-	-	K14284	nuclear RNA export factor[-]	fgr03008|fgr03013|fgr03015	Ribosome biogenesis in eukaryotes - Fusarium graminearum|RNA transport - Fusarium graminearum|mRNA surveillance pathway - Fusarium graminearum	chr1:1723883-1726364	2162	623	88.108	21.57	88.108	21.57	2.03025	2.71122e-08	8.64162e-08	UP		FGSG_11956	FGSG_11781
23558584	FGSG_11765	hypothetical protein	-	-	-	-	-	-	chr1:1361930-1363396	2928	402	685.89	80.0039	685.89	80.0039	3.09984	4.93483e-24	3.83897e-23	UP	FGSG_11765	FGSG_07613	FGSG_11765
23558575	FGSG_11756	hypothetical protein	-	-	-	-	-	-	chr1:1163325-1163753	277	40	59.4426	7.29257	59.4426	7.29257	3.027	6.19912e-13	2.74073e-12	UP	FGSG_11756	FGSG_02410	FGSG_11756
23558573	FGSG_11754	hypothetical protein	GO:0003824|GO:0016740|GO:0016772|GO:0016301|GO:0016773|GO:0004672	catalytic activity|transferase activity|transferase activity, transferring phosphorus-containing groups|kinase activity|phosphotransferase activity, alcohol group as acceptor|protein kinase activity	-	-	-	-	chr1:1147806-1149164	645	191	47.656	11.9893	47.656	11.9893	1.99092	8.34731e-07	2.35532e-06	UP	FGSG_11754	FGSG_00470	FGSG_11754
23558563	FGSG_11744	hypothetical protein	-	-	-	-	-	-	chr1:973971-974442	30	3	7.42416	0.630722	7.42416	0.630722	3.55715	0.000758987	0.0015402	UP	FGSG_11744	FGSG_02959	FGSG_11744
23558543	FGSG_11724	hypothetical protein	-	-	-	-	-	-	chr1:744836-745812	225	79	22.4904	6.70879	22.4904	6.70879	1.74519	0.00101544	0.00202392	UP	FGSG_11724	FGSG_05188	FGSG_11724
23558540	FGSG_11721	hypothetical protein	GO:0043169|GO:0046872	cation binding|metal ion binding	K01476	arginase[3.5.3.1]	fgr01100|fgr01110|fgr01130|fgr01230|fgr00330|fgr00220	Metabolic pathways - Fusarium graminearum|Biosynthesis of secondary metabolites - Fusarium graminearum|Biosynthesis of antibiotics - Fusarium graminearum|Biosynthesis of amino acids - Fusarium graminearum|Arginine and proline metabolism - Fusarium graminearum|Arginine biosynthesis - Fusarium graminearum	chr1:737065-737970	391	14	39.7305	1.20858	39.7305	1.20858	5.03886	3.02443e-32	3.31464e-31	UP	FGSG_11721	FGSG_01406	FGSG_11721
23558539	FGSG_11720	hypothetical protein	GO:0005623|GO:0003700|GO:0005622|GO:0000981|GO:0043169|GO:0043231|GO:0005634|GO:0046872|GO:0008270	cell|transcription factor activity, sequence-specific DNA binding|intracellular|RNA polymerase II transcription factor activity, sequence-specific DNA binding|cation binding|intracellular membrane-bounded organelle|nucleus|metal ion binding|zinc ion binding	-	-	-	-	chr1:734949-736704	52	13	3.12274	0.663237	3.12274	0.663237	2.23522	0.00397843	0.00736178	UP	FGSG_11720	FGSG_12342	FGSG_11720
23558534	FGSG_11715	hypothetical protein	-	-	-	-	-	-	chr1:710924-711967	13	0	1.21261	0	1.21261	0	Inf	0.00126829	0.00250253	UP	FGSG_11715	FGSG_07797	FGSG_11715
23558533	FGSG_11714	hypothetical protein	GO:0003824|GO:0008152|GO:0009058|GO:0016491|GO:0006629|GO:0016614|GO:0008610|GO:0016616|GO:0008202|GO:0006694|GO:0003854	catalytic activity|metabolic process|biosynthetic process|oxidoreductase activity|lipid metabolic process|oxidoreductase activity, acting on CH-OH group of donors|lipid biosynthetic process|oxidoreductase activity, acting on the CH-OH group of donors, NAD or NADP as acceptor|steroid metabolic process|steroid biosynthetic process|3-beta-hydroxy-delta5-steroid dehydrogenase activity	K07748	sterol-4alpha-carboxylate 3-dehydrogenase (decarboxylating)[1.1.1.170]	fgr01100|fgr01130|fgr00100	Metabolic pathways - Fusarium graminearum|Biosynthesis of antibiotics - Fusarium graminearum|Steroid biosynthesis - Fusarium graminearum	chr1:700658-701637	115	0	11.6086	0	11.6086	0	Inf	6.41484e-20	4.1533e-19	UP	FGSG_11714	FGSG_05822	FGSG_11714
23558532	FGSG_11713	hypothetical protein	-	-	-	-	-	-	chr1:699944-700414	133	4	25.996	0.66424	25.996	0.66424	5.29044	1.01185e-17	5.95973e-17	UP	FGSG_11713	FGSG_00645	FGSG_11713
23558530	FGSG_11711	hypothetical protein	-	-	-	-	-	-	chr1:671304-671696	65	0	15.2265	0	15.2265	0	Inf	4.48437e-13	2.00368e-12	UP	FGSG_11711	FGSG_03732	FGSG_11711
23558525	FGSG_11706	hypothetical protein	-	-	-	-	-	-	chr1:646974-647195	378	8	199.995	3.59606	199.995	3.59606	5.7974	9.79645e-36	1.22561e-34	UP	FGSG_11706	FGSG_09279	FGSG_11706
23558524	FGSG_11705	hypothetical protein	-	-	-	-	-	-	chr1:643684-646495	353	31	12.2678	0.915278	12.2678	0.915278	3.74453	8.53989e-21	5.75841e-20	UP	FGSG_11705	FGSG_12129	FGSG_11705
23558523	FGSG_11704	hypothetical protein	-	-	-	-	-	-	chr1:614828-615154	18	2	5.06743	0.478288	5.06743	0.478288	3.4053	0.0103193	0.0176989	UP	FGSG_11704		FGSG_11704
23558518	FGSG_11699	hypothetical protein	GO:0003824|GO:0016787	catalytic activity|hydrolase activity	-	-	-	-	chr1:572718-573699	1165	349	114.83	29.2251	114.83	29.2251	1.97422	3.02057e-07	8.88457e-07	UP	FGSG_11699	FGSG_11178	FGSG_11699
23558511	FGSG_11692	hypothetical protein	GO:0016020|GO:0016021	membrane|integral component of membrane	-	-	-	-	chr1:528585-529088	87	3	15.8914	0.465533	15.8914	0.465533	5.09322	3.11169e-12	1.31337e-11	UP		FGSG_06093	FGSG_11692
23558505	FGSG_11686	hypothetical protein	GO:0005623|GO:0003700|GO:0005622|GO:0000981|GO:0043169|GO:0043231|GO:0005634|GO:0046872|GO:0008270	cell|transcription factor activity, sequence-specific DNA binding|intracellular|RNA polymerase II transcription factor activity, sequence-specific DNA binding|cation binding|intracellular membrane-bounded organelle|nucleus|metal ion binding|zinc ion binding	-	-	-	-	chr1:488784-491032	261	17	14.1507	0.783039	14.1507	0.783039	4.17565	4.05392e-21	2.75793e-20	UP	FGSG_11686	FGSG_00143	FGSG_11686
23558503	FGSG_11684	hypothetical protein	GO:0003824|GO:0016491|GO:0048037|GO:0016614|GO:0050662|GO:0000166|GO:0051287|GO:0016616	catalytic activity|oxidoreductase activity|cofactor binding|oxidoreductase activity, acting on CH-OH group of donors|coenzyme binding|nucleotide binding|NAD binding|oxidoreductase activity, acting on the CH-OH group of donors, NAD or NADP as acceptor	K00058	D-3-phosphoglycerate dehydrogenase[1.1.1.95]	fgr01100|fgr01130|fgr01230|fgr01200|fgr00260|fgr00680	Metabolic pathways - Fusarium graminearum|Biosynthesis of antibiotics - Fusarium graminearum|Biosynthesis of amino acids - Fusarium graminearum|Carbon metabolism - Fusarium graminearum|Glycine, serine and threonine metabolism - Fusarium graminearum|Methane metabolism - Fusarium graminearum	chr1:481717-482682	34	2	3.24028	0.161905	3.24028	0.161905	4.3229	1.05674e-05	2.6638e-05	UP	FGSG_11684	FGSG_05421	FGSG_11684
23558494	FGSG_11675	hypothetical protein	-	-	-	-	-	-	chr1:347287-348175	171	61	18.741	5.67973	18.741	5.67973	1.7223	0.00283372	0.00534329	UP	FGSG_11675	FGSG_03438	FGSG_11675
23558484	FGSG_11665	hypothetical protein	-	-	-	-	-	-	chr1:246525-248505	44	0	2.20623	0	2.20623	0	Inf	4.08541e-09	1.3889e-08	UP	FGSG_11665	FGSG_13755	FGSG_11665
23558471	FGSG_11652	hypothetical protein	-	-	-	-	-	-	chr1:113290-114132	853	80	106.841	8.51296	106.841	8.51296	3.64966	2.48837e-27	2.27535e-26	UP	FGSG_11652	FGSG_00970	FGSG_11652
23558470	FGSG_11651	hypothetical protein	-	-	-	-	-	-	chr1:112387-112837	30	7	6.87012	1.3619	6.87012	1.3619	2.33471	0.0156043	0.0261494	UP	FGSG_11651		FGSG_11651
23558468	FGSG_11649	hypothetical protein	-	-	-	-	-	-	chr1:91331-92529	8	0	1.04919	0	1.04919	0	Inf	0.0172979	0.0285555	UP	FGSG_11649		FGSG_11649
23558464	FGSG_11645	hypothetical protein	-	-	-	-	-	-	chr1:73688-75736	111	3	4.98719	0.114509	4.98719	0.114509	5.4447	1.28976e-15	6.71754e-15	UP	FGSG_11645	FGSG_08540	FGSG_11645
23558462	FGSG_11643	hypothetical protein	-	-	-	-	-	-	chr1:43188-43647	34	0	7.90432	0	7.90432	0	Inf	3.02271e-07	8.88457e-07	UP	FGSG_11643	FGSG_11176	FGSG_11643
23558461	FGSG_11642	hypothetical protein	-	-	-	-	-	-	chr1:41794-42519	50	8	6.8805	0.935297	6.8805	0.935297	2.87902	0.000148835	0.000331353	UP	FGSG_11642	FGSG_03375	FGSG_11642
23558457	FGSG_11636	hypothetical protein	GO:0005623|GO:0005622|GO:0043231|GO:0005634	cell|intracellular|intracellular membrane-bounded organelle|nucleus	K12877	protein mago nashi[-]	fgr03040|fgr03013|fgr03015	Spliceosome - Fusarium graminearum|RNA transport - Fusarium graminearum|mRNA surveillance pathway - Fusarium graminearum	chr1:8937413-8938421	1151	330	146.966	35.7978	146.966	35.7978	2.03754	6.78413e-08	2.09236e-07	UP	FGSG_11636	FGSG_11924	FGSG_11636
23558455	FGSG_11634	hypothetical protein	-	-	-	-	-	-	chr1:8944932-8945919	960	327	89.452	25.8862	89.452	25.8862	1.78893	1.92635e-05	4.73646e-05	UP	FGSG_11634	FGSG_11277	FGSG_11634
23558452	FGSG_11631	hypothetical protein	-	-	-	-	-	-	chr2:3273051-3276569	659	19	37.519	0.919021	37.519	0.919021	5.35138	2.03077e-43	3.37945e-42	UP	FGSG_11631	FGSG_03129	FGSG_11631
23558451	FGSG_11630	hypothetical protein	-	-	-	-	-	-	chr2:194079-196408	516	12	25.1341	0.496598	25.1341	0.496598	5.66143	3.27347e-41	4.99747e-40	UP	FGSG_11630	FGSG_01377	FGSG_11630
23558450	FGSG_11629	IMP-specific 5'-nucleotidase 1	GO:0003824|GO:0008152|GO:0009058|GO:0016787|GO:0006807|GO:0044237|GO:0016788|GO:0043169|GO:0006139|GO:1901135|GO:0006725|GO:0009116|GO:0042578|GO:0006796|GO:0046872|GO:0016791|GO:0000287|GO:0006166|GO:0009117|GO:0006190|GO:0050483	catalytic activity|metabolic process|biosynthetic process|hydrolase activity|nitrogen compound metabolic process|cellular metabolic process|hydrolase activity, acting on ester bonds|cation binding|nucleobase-containing compound metabolic process|carbohydrate derivative metabolic process|cellular aromatic compound metabolic process|nucleoside metabolic process|phosphoric ester hydrolase activity|p…	K18550	IMP and pyridine-specific 5'-nucleotidase [EC:3.1.3.-][-]	fgr01100|fgr00230|fgr00760	Metabolic pathways - Fusarium graminearum|Purine metabolism - Fusarium graminearum|Nicotinate and nicotinamide metabolism - Fusarium graminearum	chr2:197054-198751	1734	91	123.46	5.50454	123.46	5.50454	4.48728	8.63446e-46	1.56498e-44	UP	FGSG_11629	FGSG_04443	FGSG_11629
23558444	FGSG_11622	hypothetical protein	GO:0008152|GO:0005623|GO:0009058|GO:0005622|GO:0006807|GO:0044237|GO:0006950|GO:0007049|GO:0006139|GO:0006725|GO:0043231|GO:0006974|GO:0005634|GO:0006275|GO:0006260|GO:0006261|GO:0048478	metabolic process|cell|biosynthetic process|intracellular|nitrogen compound metabolic process|cellular metabolic process|response to stress|cell cycle|nucleobase-containing compound metabolic process|cellular aromatic compound metabolic process|intracellular membrane-bounded organelle|cellular response to DNA damage stimulus|nucleus|regulation of DNA replication|DNA replication|DNA-dependent DNA …	-	-	-	-	chr2:8706128-8707030	427	129	49.8226	12.7876	49.8226	12.7876	1.96205	5.61334e-06	1.45406e-05	UP	FGSG_11622	FGSG_10707	FGSG_11622
23558440	FGSG_11618	hypothetical protein	-	-	-	-	-	-	chr2:8708898-8710469	3589	510	234.664	28.3299	234.664	28.3299	3.0502	1.40607e-23	1.0733e-22	UP	FGSG_11618	FGSG_07628	FGSG_11618
23558439	FGSG_11617	hypothetical protein	GO:0016020|GO:0005215|GO:0022857|GO:0016021	membrane|transporter activity|transmembrane transporter activity|integral component of membrane	-	-	-	-	chr2:8710816-8712630	6109	558	320.456	24.8676	320.456	24.8676	3.68779	8.37663e-37	1.08011e-35	UP	FGSG_11617	FGSG_01347	FGSG_11617
23558435	FGSG_11613	hypothetical protein	-	-	-	-	-	-	chr4:5679-7261	415	121	28.0509	6.94843	28.0509	6.94843	2.01329	2.50203e-06	6.72687e-06	UP	FGSG_11613	FGSG_08464	FGSG_11613
23558431	FGSG_11609	hypothetical protein	-	-	-	-	-	-	chr2:24878-27836	741	94	27.6631	2.98134	27.6631	2.98134	3.21393	1.06582e-20	7.14334e-20	UP	FGSG_11609	FGSG_04519	FGSG_11609
23558429	FGSG_11605	hypothetical protein	GO:0016020|GO:0016021	membrane|integral component of membrane	-	-	-	-	chr1:37592-38903	77	9	6.2511	0.62076	6.2511	0.62076	3.332	3.29969e-07	9.67539e-07	UP	FGSG_11605	FGSG_03563	FGSG_11605
23558424	FGSG_11600	hypothetical protein	GO:0016020|GO:0016021	membrane|integral component of membrane	-	-	-	-	chr1:44730-46697	56	8	3.95047	0.479474	3.95047	0.479474	3.0425	2.47454e-05	6.01883e-05	UP	FGSG_11600	FGSG_04971	FGSG_11600
23558419	FGSG_11595	hypothetical protein	GO:0016020|GO:0016021	membrane|integral component of membrane	-	-	-	-	chr1:8949534-8950265	412	118	63.2153	15.3818	63.2153	15.3818	2.03905	1.92846e-06	5.26485e-06	UP	FGSG_11595	FGSG_07155	FGSG_11595
23558418	FGSG_11594	hypothetical protein	GO:0003824|GO:0008152|GO:0016874|GO:0016787|GO:0006807|GO:0016740|GO:0044237|GO:0097367|GO:0016772|GO:0016788|GO:0000166|GO:0006139|GO:0006725|GO:0042578|GO:0016301|GO:0016773|GO:0016070|GO:0006396|GO:0003972|GO:0008081|GO:0051731|GO:0005524|GO:0008380|GO:0051730|GO:0008033|GO:0006388	catalytic activity|metabolic process|ligase activity|hydrolase activity|nitrogen compound metabolic process|transferase activity|cellular metabolic process|carbohydrate derivative binding|transferase activity, transferring phosphorus-containing groups|hydrolase activity, acting on ester bonds|nucleotide binding|nucleobase-containing compound metabolic process|cellular aromatic compound metabolic …	-	-	-	-	chr1:8946735-8949183	3190	1247	122.671	40.7399	122.671	40.7399	1.59028	0.000284098	0.000610003	UP	FGSG_11594	FGSG_12275	FGSG_11594
23558415	FGSG_11590	hypothetical protein	GO:0003824	catalytic activity	-	-	-	-	chr2:17669-19187	137	39	9.38417	2.26956	9.38417	2.26956	2.04782	0.000238083	0.000515375	UP	FGSG_11590	FGSG_03319	FGSG_11590
23558403	FGSG_11576	hypothetical protein	-	-	-	-	-	-	chr2:8732965-8734311	290	58	19.8201	3.36774	19.8201	3.36774	2.55712	1.23714e-09	4.38301e-09	UP	FGSG_11576	FGSG_01212	FGSG_11576
23558402	FGSG_11574	hypothetical protein	-	-	-	-	-	-	chr2:8738235-8739221	19	0	2.27755	0	2.27755	0	Inf	5.32834e-05	0.000124631	UP	FGSG_11574	FGSG_08163	FGSG_11574
23558400	FGSG_11572	hypothetical protein	-	-	-	-	-	-	chr2:8744829-8745905	203	58	17.3523	4.21202	17.3523	4.21202	2.04255	3.46493e-05	8.26623e-05	UP	FGSG_11572	FGSG_00210	FGSG_11572
23558395	FGSG_11567	hypothetical protein	GO:0016020|GO:0016021|GO:0055085	membrane|integral component of membrane|transmembrane transport	-	-	-	-	chr2:8758601-8760397	30	0	1.97978	0	1.97978	0	Inf	2.75402e-06	7.37347e-06	UP	FGSG_11567	FGSG_10789	FGSG_11567
23558389	FGSG_11560	hypothetical protein	-	-	-	-	-	-	chr2:8776694-8779542	36	1	1.31988	0.0311542	1.31988	0.0311542	5.40483	1.27658e-06	3.53228e-06	UP	FGSG_11560	FGSG_11224	FGSG_11560
23558385	FGSG_11556	hypothetical protein	GO:0003824|GO:0016491	catalytic activity|oxidoreductase activity	-	-	-	-	chr2:8790896-8791825	16	2	1.67001	0.177325	1.67001	0.177325	3.23539	0.0264707	0.0423462	UP	FGSG_11556		FGSG_11556
23558380	FGSG_11551	hypothetical protein	-	-	-	-	-	-	chr2:8800161-8802460	39	5	1.8356	0.199941	1.8356	0.199941	3.1986	0.00016937	0.000374611	UP	FGSG_11551	FGSG_14030	FGSG_11551
23558372	FGSG_11543	hypothetical protein	-	-	-	-	-	-	chr2:8821778-8823701	219	14	16.0393	0.871099	16.0393	0.871099	4.20263	7.24064e-19	4.46518e-18	UP	FGSG_11543	FGSG_03716	FGSG_11543
23558350	FGSG_11520	hypothetical protein	-	-	-	-	-	-	chr2:8875804-8877891	94	13	4.49309	0.527904	4.49309	0.527904	3.08936	1.46878e-07	4.42047e-07	UP	FGSG_11520	FGSG_02270	FGSG_11520
23558345	FGSG_11515	hypothetical protein	-	-	-	-	-	-	chr2:8888411-8889200	11	0	1.96246	0	1.96246	0	Inf	0.00464266	0.0084663	UP	FGSG_11515		FGSG_11515
23558344	FGSG_11514	hypothetical protein	-	-	-	-	-	-	chr2:8889472-8891585	160	0	15.201	0	15.201	0	Inf	6.79381e-26	5.75893e-25	UP	FGSG_11514	FGSG_03173	FGSG_11514
23558335	FGSG_11503	hypothetical protein	-	-	-	-	-	-	chr3:6985855-6986463	11	0	1.66277	0	1.66277	0	Inf	0.00464266	0.0084663	UP	FGSG_11503		FGSG_11503
23558332	FGSG_11500	hypothetical protein	GO:0003824|GO:0008152|GO:0009058|GO:0016491|GO:0006807|GO:0048037|GO:0044237|GO:0097367|GO:0000166|GO:0006725|GO:0010181|GO:0004733|GO:0008615	catalytic activity|metabolic process|biosynthetic process|oxidoreductase activity|nitrogen compound metabolic process|cofactor binding|cellular metabolic process|carbohydrate derivative binding|nucleotide binding|cellular aromatic compound metabolic process|FMN binding|pyridoxamine-phosphate oxidase activity|pyridoxine biosynthetic process	-	-	-	-	chr3:6989733-6990404	1532	110	209.877	12.8027	209.877	12.8027	4.03502	2.41545e-37	3.1991e-36	UP	FGSG_11500	FGSG_00002	FGSG_11500
23558331	FGSG_11499	hypothetical protein	GO:0003824|GO:0016020|GO:0008152|GO:0016740|GO:0005975|GO:0016757|GO:0016021|GO:0016758	catalytic activity|membrane|metabolic process|transferase activity|carbohydrate metabolic process|transferase activity, transferring glycosyl groups|integral component of membrane|transferase activity, transferring hexosyl groups	-	-	-	-	chr3:6990622-6991881	268	1	19.5812	0.0620859	19.5812	0.0620859	8.30099	3.2858e-35	4.01203e-34	UP	FGSG_11499	FGSG_10265	FGSG_11499
23558328	FGSG_11496	hypothetical protein	-	-	-	-	-	-	chr3:7001674-7002519	997	55	116.183	5.44521	116.183	5.44521	4.41527	4.92773e-39	6.96506e-38	UP	FGSG_11496	FGSG_00030	FGSG_11496
23558326	FGSG_11494	hypothetical protein	GO:0003824|GO:0008152|GO:0016787|GO:0005975|GO:0016798|GO:0004553	catalytic activity|metabolic process|hydrolase activity|carbohydrate metabolic process|hydrolase activity, acting on glycosyl bonds|hydrolase activity, hydrolyzing O-glycosyl compounds	-	-	-	-	chr3:7005386-7007076	110	15	6.19373	0.717553	6.19373	0.717553	3.10965	2.89011e-08	9.19257e-08	UP	FGSG_11494	FGSG_10629	FGSG_11494
23558325	FGSG_11493	hypothetical protein	-	-	-	-	-	-	chr3:7008886-7009743	14	0	1.60304	0	1.60304	0	Inf	0.000667207	0.00136074	UP	FGSG_11493	FGSG_10591	FGSG_11493
23558317	FGSG_11485	hypothetical protein	GO:0003824|GO:0008152|GO:0048037	catalytic activity|metabolic process|cofactor binding	K01899	succinyl-CoA synthetase alpha subunit[6.2.1.5]	fgr01100|fgr01110|fgr01130|fgr01200|fgr00020|fgr00640	Metabolic pathways - Fusarium graminearum|Biosynthesis of secondary metabolites - Fusarium graminearum|Biosynthesis of antibiotics - Fusarium graminearum|Carbon metabolism - Fusarium graminearum|Citrate cycle (TCA cycle) - Fusarium graminearum|Propanoate metabolism - Fusarium graminearum	chr3:7036405-7037556	60	3	5.73592	0.243643	5.73592	0.243643	4.55718	7.02447e-09	2.34111e-08	UP	FGSG_11485	FGSG_13732	FGSG_11485
23558308	FGSG_11474	hypothetical protein	-	-	-	-	-	-	chr3:7066285-7066960	2602	196	354.353	22.6771	354.353	22.6771	3.96588	2.07729e-39	2.96708e-38	UP	FGSG_11474	FGSG_00029	FGSG_11474
23558307	FGSG_11473	hypothetical protein	-	-	-	-	-	-	chr3:7069222-7070320	52	0	4.66585	0	4.66585	0	Inf	1.07531e-10	4.08618e-10	UP	FGSG_11473	FGSG_03041	FGSG_11473
23558305	FGSG_11471	hypothetical protein	GO:0016020|GO:0008152|GO:0009058|GO:0044237|GO:0016021|GO:0043386	membrane|metabolic process|biosynthetic process|cellular metabolic process|integral component of membrane|mycotoxin biosynthetic process	-	-	-	-	chr3:7074294-7075196	24	0	2.77922	0	2.77922	0	Inf	4.57911e-05	0.000108122	UP	FGSG_11471	FGSG_02848	FGSG_11471
23558304	FGSG_11470	hypothetical protein	-	-	-	-	-	-	chr3:7076265-7077249	21	3	2.18448	0.265117	2.18448	0.265117	3.04259	0.00664724	0.0118577	UP	FGSG_11470		FGSG_11470
23558298	FGSG_11463	hypothetical protein	-	-	-	-	-	-	chr3:7097917-7098591	9	0	1.44594	0	1.44594	0	Inf	0.00894141	0.01553	UP	FGSG_11463		FGSG_11463
23558297	FGSG_11462	hypothetical protein	-	-	-	-	-	-	chr3:7099193-7101527	181	44	10.0622	2.07812	10.0622	2.07812	2.2756	2.74784e-06	7.36663e-06	UP	FGSG_11462	FGSG_01839	FGSG_11462
23558293	FGSG_11458	hypothetical protein	-	-	-	-	-	-	chr3:7107588-7109440	45	0	2.75631	0	2.75631	0	Inf	2.41201e-09	8.36558e-09	UP	FGSG_11458	FGSG_11471	FGSG_11458
23558292	FGSG_11457	mmf1	-	-	-	-	-	-	chr3:7109859-7110385	1501	72	354.317	14.4393	354.317	14.4393	4.61697	1.49827e-46	2.79022e-45	UP	FGSG_11457	FGSG_07504	FGSG_11457
23558291	FGSG_11456	hypothetical protein	-	-	-	-	-	-	chr3:7110815-7112133	3693	171	334.298	13.1508	334.298	13.1508	4.66791	2.68035e-55	6.43601e-54	UP	FGSG_11456	FGSG_03087	FGSG_11456
23558290	FGSG_11455	hypothetical protein	-	-	-	-	-	-	chr3:7113261-7113974	2428	98	653.58	22.4119	653.58	22.4119	4.86603	1.06539e-55	2.5734e-54	UP	FGSG_11455	FGSG_07444	FGSG_11455
23558289	FGSG_11454	hypothetical protein	GO:0003824|GO:0016491	catalytic activity|oxidoreductase activity	-	-	-	-	chr3:7114302-7115440	313	13	31.9104	1.12596	31.9104	1.12596	4.8248	3.32787e-27	3.03162e-26	UP	FGSG_11454	FGSG_00976	FGSG_11454
23558286	FGSG_11450	hypothetical protein	-	-	K00505	tyrosinase[1.14.18.1]	fgr01100|fgr01110|fgr00350	Metabolic pathways - Fusarium graminearum|Biosynthesis of secondary metabolites - Fusarium graminearum|Tyrosine metabolism - Fusarium graminearum	chr3:7123975-7125498	80	0	5.94419	0	5.94419	0	Inf	1.54878e-15	8.01529e-15	UP	FGSG_11450	FGSG_04141	FGSG_11450
23558284	FGSG_11448	hypothetical protein	-	-	-	-	-	-	chr3:7130262-7132331	248	12	11.0296	0.453416	11.0296	0.453416	4.6044	6.37715e-23	4.71445e-22	UP	FGSG_11448	FGSG_03212	FGSG_11448
23558282	FGSG_11445	hypothetical protein	-	-	-	-	-	-	chr3:7139982-7141009	760	322	79.327	28.5539	79.327	28.5539	1.47413	0.00426392	0.00784602	UP	FGSG_11445	FGSG_12352	FGSG_11445
23558281	FGSG_11443	hypothetical protein	GO:0016020|GO:0016021	membrane|integral component of membrane	-	-	-	-	chr3:7145900-7146955	288	24	27.1934	1.92522	27.1934	1.92522	3.82017	1.53124e-19	9.74845e-19	UP	FGSG_11443	FGSG_02765	FGSG_11443
23558279	FGSG_11440	hypothetical protein	GO:0003824|GO:0016491|GO:0043169|GO:0046872	catalytic activity|oxidoreductase activity|cation binding|metal ion binding	-	-	-	-	chr3:7149888-7151005	3813	77	329.604	5.65483	329.604	5.65483	5.86511	1.311e-78	6.37117e-77	UP	FGSG_11440	FGSG_12863	FGSG_11440
23558278	FGSG_11439	hypothetical protein	GO:0016020|GO:0005215|GO:0022857|GO:0016021	membrane|transporter activity|transmembrane transporter activity|integral component of membrane	-	-	-	-	chr3:7151709-7153638	2460	17	140.056	0.822263	140.056	0.822263	7.41219	1.45508e-91	1.10932e-89	UP	FGSG_11439	FGSG_03937	FGSG_11439
23558277	FGSG_11438	hypothetical protein	-	-	-	-	-	-	chr3:7153850-7157648	532	79	19.0941	2.40889	19.0941	2.40889	2.98669	2.68685e-16	1.45469e-15	UP	FGSG_11438	FGSG_10879	FGSG_11438
23558276	FGSG_11437	hypothetical protein	-	-	-	-	-	-	chr3:7159746-7160066	151	14	43.3058	3.41112	43.3058	3.41112	3.66624	7.56576e-13	3.32926e-12	UP	FGSG_11437	FGSG_02412	FGSG_11437
23558269	FGSG_11429	hypothetical protein	-	-	-	-	-	-	chr3:7180720-7181828	35	9	3.05124	0.666612	3.05124	0.666612	2.19448	0.0211185	0.0344436	UP	FGSG_11429		FGSG_11429
23558265	FGSG_11425	hypothetical protein	-	-	-	-	-	-	chr3:7192225-7196097	399	67	10.0034	1.42709	10.0034	1.42709	2.80933	4.36779e-13	1.95373e-12	UP	FGSG_11425	FGSG_02404	FGSG_11425
23558264	FGSG_11424	hypothetical protein	GO:0003824|GO:0016491|GO:0016705|GO:0043169|GO:0020037|GO:0046872|GO:0005506	catalytic activity|oxidoreductase activity|oxidoreductase activity, acting on paired donors, with incorporation or reduction of molecular oxygen|cation binding|heme binding|metal ion binding|iron ion binding	-	-	-	-	chr3:7197556-7199306	17	0	1.16708	0	1.16708	0	Inf	0.000187	0.000409888	UP	FGSG_11424	FGSG_03362	FGSG_11424
23558263	FGSG_11423	hypothetical protein	-	-	-	-	-	-	chr3:7200903-7205671	151	24	3.09534	0.417966	3.09534	0.417966	2.88864	5.80623e-09	1.95055e-08	UP	FGSG_11423	FGSG_07096	FGSG_11423
23558252	FGSG_11411	hypothetical protein	GO:0003824|GO:0016787|GO:0043169|GO:0008233|GO:0046872	catalytic activity|hydrolase activity|cation binding|peptidase activity|metal ion binding	-	-	-	-	chr3:7232092-7233870	112	0	6.92934	0	6.92934	0	Inf	2.13189e-19	1.3467e-18	UP	FGSG_11411	FGSG_01444	FGSG_11411
23558251	FGSG_11410	hypothetical protein	-	-	-	-	-	-	chr3:7234779-7236827	2186	41	109.254	1.7409	109.254	1.7409	5.9717	4.79575e-72	1.92429e-70	UP	FGSG_11410	FGSG_10213	FGSG_11410
23558249	FGSG_11408	hypothetical protein	-	-	-	-	-	-	chr3:7241711-7242142	410	44	100.119	9.1283	100.119	9.1283	3.45523	1.69952e-19	1.0786e-18	UP	FGSG_11408	FGSG_10385	FGSG_11408
23558247	FGSG_11406	hypothetical protein	-	-	-	-	-	-	chr3:7244659-7246032	46	7	3.20094	0.413821	3.20094	0.413821	2.95142	0.000205848	0.000449182	UP	FGSG_11406	FGSG_12291	FGSG_11406
23558233	FGSG_11391	hypothetical protein	GO:0016020|GO:0016021	membrane|integral component of membrane	-	-	-	-	chr3:7287301-7289607	14	1	0.558666	0.0339091	0.558666	0.0339091	4.04224	0.0160841	0.0268464	UP	FGSG_11391		FGSG_11391
23558227	FGSG_11383	hypothetical protein	GO:0003676	nucleic acid binding	-	-	-	-	chr3:7310632-7313122	311	114	13.1637	4.09944	13.1637	4.09944	1.68306	0.000980189	0.00195909	UP	FGSG_11383	FGSG_05183	FGSG_11383
23558225	FGSG_11380	hypothetical protein	-	-	-	-	-	-	chr3:7321115-7321579	16	0	3.16763	0	3.16763	0	Inf	0.000187	0.000409888	UP	FGSG_11380	FGSG_03361	FGSG_11380
23558223	FGSG_11378	hypothetical protein	-	-	-	-	-	-	chr3:7325395-7325906	44	2	10.152	0.391981	10.152	0.391981	4.69483	9.43926e-07	2.64204e-06	UP	FGSG_11378	FGSG_01894	FGSG_11378
23558222	FGSG_11377	hypothetical protein	-	-	-	-	-	-	chr3:7327648-7329108	542	34	44.5908	2.37646	44.5908	2.37646	4.22986	5.90591e-30	5.91464e-29	UP	FGSG_11377	FGSG_09316	FGSG_11377
23558221	FGSG_11376	hypothetical protein	GO:0016020|GO:0016021	membrane|integral component of membrane	-	-	-	-	chr3:7329499-7330740	703	89	52.1086	5.6046	52.1086	5.6046	3.21684	2.05752e-20	1.35883e-19	UP	FGSG_11376	FGSG_05814	FGSG_11376
23558220	FGSG_11375	hypothetical protein	GO:0016020|GO:0016021|GO:0055085	membrane|integral component of membrane|transmembrane transport	-	-	-	-	chr3:7331231-7332833	272	26	16.1761	1.31366	16.1761	1.31366	3.62221	2.34639e-17	1.35325e-16	UP	FGSG_11375	FGSG_11305	FGSG_11375
23558219	FGSG_11374	hypothetical protein	-	-	-	-	-	-	chr3:7333749-7335863	674	102	31.8201	4.09113	31.8201	4.09113	2.95936	4.8622e-17	2.74072e-16	UP	FGSG_11374	FGSG_08597	FGSG_11374
23558218	FGSG_11373	hypothetical protein	-	-	-	-	-	-	chr3:7337028-7337544	210	3	47.0386	0.570873	47.0386	0.570873	6.36453	1.37803e-26	1.21017e-25	UP	FGSG_11373	FGSG_03195	FGSG_11373
23558217	FGSG_11372	hypothetical protein	-	-	-	-	-	-	chr3:7338443-7344670	2653	329	39.7911	4.19224	39.7911	4.19224	3.24665	2.18392e-26	1.90011e-25	UP	FGSG_11372	FGSG_00927	FGSG_11372
23558216	FGSG_11371	hypothetical protein	-	-	-	-	-	-	chr3:7345086-7347809	1753	19	62.9173	0.579359	62.9173	0.579359	6.76286	1.15148e-76	5.34059e-75	UP	FGSG_11371	FGSG_10201	FGSG_11371
23558211	FGSG_11364	hypothetical protein	GO:0008152|GO:0005623|GO:0009058|GO:0003700|GO:0005622|GO:0006807|GO:0044237|GO:0000981|GO:0043169|GO:0006139|GO:0006725|GO:0003676|GO:0043231|GO:0005634|GO:0003677|GO:0046872|GO:0016070|GO:0006351|GO:0008270	metabolic process|cell|biosynthetic process|transcription factor activity, sequence-specific DNA binding|intracellular|nitrogen compound metabolic process|cellular metabolic process|RNA polymerase II transcription factor activity, sequence-specific DNA binding|cation binding|nucleobase-containing compound metabolic process|cellular aromatic compound metabolic process|nucleic acid binding|intracel…	-	-	-	-	chr3:7369799-7372131	161	19	6.99802	0.701632	6.99802	0.701632	3.31816	1.35549e-11	5.48217e-11	UP	FGSG_11364	FGSG_06031	FGSG_11364
23558210	FGSG_11363	hypothetical protein	-	-	-	-	-	-	chr3:7372629-7375472	409	9	13.2394	0.247518	13.2394	0.247518	5.74116	3.64754e-37	4.80483e-36	UP	FGSG_11363	FGSG_03995	FGSG_11363
23558208	FGSG_11361	hypothetical protein	GO:0003824	catalytic activity	-	-	-	-	chr3:7378867-7379883	78	0	7.06071	0	7.06071	0	Inf	2.455e-15	1.25553e-14	UP	FGSG_11361	FGSG_04154	FGSG_11361
23558206	FGSG_11358	hypothetical protein	GO:0005623|GO:0003700|GO:0005622|GO:0000981|GO:0043169|GO:0043231|GO:0005634|GO:0046872|GO:0008270	cell|transcription factor activity, sequence-specific DNA binding|intracellular|RNA polymerase II transcription factor activity, sequence-specific DNA binding|cation binding|intracellular membrane-bounded organelle|nucleus|metal ion binding|zinc ion binding	-	-	-	-	chr3:7384509-7386254	103	20	5.83169	0.96201	5.83169	0.96201	2.59979	3.71666e-06	9.8385e-06	UP	FGSG_11358	FGSG_01823	FGSG_11358
23558205	FGSG_11357	hypothetical protein	GO:0003824|GO:0008152|GO:0016787|GO:0006807|GO:0016810	catalytic activity|metabolic process|hydrolase activity|nitrogen compound metabolic process|hydrolase activity, acting on carbon-nitrogen (but not peptide) bonds	-	-	-	-	chr3:7386649-7387734	21	0	2.09909	0	2.09909	0	Inf	1.54285e-05	3.8228e-05	UP	FGSG_11357	FGSG_11297	FGSG_11357
23558204	FGSG_11356	hypothetical protein	-	-	-	-	-	-	chr3:7388560-7390269	72	5	4.08406	0.240964	4.08406	0.240964	4.08311	5.88311e-09	1.9742e-08	UP	FGSG_11356	FGSG_11105	FGSG_11356
23558200	FGSG_11352	hypothetical protein	-	-	-	-	-	-	chr3:7396815-7397852	24	2	2.25918	0.159919	2.25918	0.159919	3.82039	0.000910749	0.00182659	UP	FGSG_11352	FGSG_11889	FGSG_11352
23558197	FGSG_11349	hypothetical protein	-	-	-	-	-	-	chr3:7403399-7404802	697	23	45.7027	1.28128	45.7027	1.28128	5.15662	1.2367e-42	2.0087e-41	UP	FGSG_11349	FGSG_00065	FGSG_11349
23558196	FGSG_11348	hypothetical protein	-	-	-	-	-	-	chr3:7404914-7406194	8	0	0.621545	0	0.621545	0	Inf	0.0172979	0.0285555	UP	FGSG_11348		FGSG_11348
23558195	FGSG_11347	hypothetical protein	GO:0003824|GO:0008152|GO:0016491|GO:0044237|GO:0016701|GO:0043169|GO:0006725|GO:0016702|GO:0018958|GO:0046872|GO:0009712|GO:0005506|GO:0018576|GO:0008199	catalytic activity|metabolic process|oxidoreductase activity|cellular metabolic process|oxidoreductase activity, acting on single donors with incorporation of molecular oxygen|cation binding|cellular aromatic compound metabolic process|oxidoreductase activity, acting on single donors with incorporation of molecular oxygen, incorporation of two atoms of oxygen|phenol-containing compound metabolic …	-	-	-	-	chr3:7407752-7408829	76	27	7.13215	2.15267	7.13215	2.15267	1.72821	0.0186462	0.0306779	UP	FGSG_11347		FGSG_11347
23558194	FGSG_11345	tryptophan synthase beta chain 1	GO:0003824|GO:0016829|GO:0004834	catalytic activity|lyase activity|tryptophan synthase activity	K06001	tryptophan synthase beta chain[4.2.1.20]	fgr01100|fgr01110|fgr01130|fgr01230|fgr00260|fgr00400	Metabolic pathways - Fusarium graminearum|Biosynthesis of secondary metabolites - Fusarium graminearum|Biosynthesis of antibiotics - Fusarium graminearum|Biosynthesis of amino acids - Fusarium graminearum|Glycine, serine and threonine metabolism - Fusarium graminearum|Phenylalanine, tyrosine and tryptophan biosynthesis - Fusarium graminearum	chr3:7413227-7414444	9	0	0.680234	0	0.680234	0	Inf	0.00894141	0.01553	UP	FGSG_11345		FGSG_11345
23558190	FGSG_11341	hypothetical protein	GO:0003824|GO:0008152|GO:0016740|GO:0016757|GO:0016758	catalytic activity|metabolic process|transferase activity|transferase activity, transferring glycosyl groups|transferase activity, transferring hexosyl groups	-	-	-	-	chr3:7424015-7425659	696	22	41.3117	1.1094	41.3117	1.1094	5.2187	4.60593e-43	7.61288e-42	UP	FGSG_11341	FGSG_12079	FGSG_11341
23558183	FGSG_11332	hypothetical protein	-	-	K14977	(S)-ureidoglycine aminohydrolase[3.5.3.26]	fgr00230	Purine metabolism - Fusarium graminearum	chr3:7452713-7453549	2935	248	322.819	23.1742	322.819	23.1742	3.80013	6.54564e-37	8.50306e-36	UP	FGSG_11332	FGSG_13318	FGSG_11332
23558173	FGSG_11322	hypothetical protein	GO:0016020|GO:0005215|GO:0022857|GO:0016021|GO:0015075|GO:0015171	membrane|transporter activity|transmembrane transporter activity|integral component of membrane|ion transmembrane transporter activity|amino acid transmembrane transporter activity	-	-	-	-	chr3:7476728-7478554	66	0	3.90991	0	3.90991	0	Inf	2.7628e-13	1.25795e-12	UP	FGSG_11322	FGSG_11375	FGSG_11322
23558172	FGSG_11321	hypothetical protein	-	-	-	-	-	-	chr3:7479049-7480844	276	8	18.9902	0.467649	18.9902	0.467649	5.34369	1.98912e-28	1.88525e-27	UP	FGSG_11321	FGSG_11618	FGSG_11321
23558168	FGSG_11317	hypothetical protein	GO:0003824|GO:0016740|GO:0016746|GO:0016747|GO:0016407|GO:0008080	catalytic activity|transferase activity|transferase activity, transferring acyl groups|transferase activity, transferring acyl groups other than amino-acyl groups|acetyltransferase activity|N-acetyltransferase activity	-	-	-	-	chr3:7486072-7486631	2101	11	379.255	1.68695	379.255	1.68695	7.81261	3.24667e-90	2.38571e-88	UP	FGSG_11317	FGSG_02608	FGSG_11317
23558167	FGSG_11316	hypothetical protein	GO:0003824|GO:0016491|GO:0043169|GO:0046872|GO:0008270	catalytic activity|oxidoreductase activity|cation binding|metal ion binding|zinc ion binding	-	-	-	-	chr3:7487106-7488356	160	0	12.3365	0	12.3365	0	Inf	6.79381e-26	5.75893e-25	UP	FGSG_11316	FGSG_08865	FGSG_11316
23558163	FGSG_11312	hypothetical protein	-	-	-	-	-	-	chr3:7498756-7499456	295	17	41.7174	2.0424	41.7174	2.0424	4.35231	2.44386e-23	1.84241e-22	UP	FGSG_11312	FGSG_07601	FGSG_11312
23558162	FGSG_11311	hypothetical protein	GO:0008152|GO:0030638	metabolic process|polyketide metabolic process	-	-	-	-	chr3:7500623-7501465	2759	89	301.301	8.25731	301.301	8.25731	5.18939	8.40419e-63	2.49426e-61	UP	FGSG_11311	FGSG_00821	FGSG_11311
23558157	FGSG_11306	hypothetical protein	-	-	-	-	-	-	chr3:7509304-7513408	35	5	0.87391	0.106071	0.87391	0.106071	3.04245	0.000857787	0.00172718	UP	FGSG_11306	FGSG_01602	FGSG_11306
23558156	FGSG_11305	hypothetical protein	-	-	-	-	-	-	chr3:7514091-7515305	9	0	0.71363	0	0.71363	0	Inf	0.00894141	0.01553	UP	FGSG_11305		FGSG_11305
23558148	FGSG_11297	hypothetical protein	-	-	-	-	-	-	chr3:7530646-7532587	143	18	6.9988	0.748447	6.9988	0.748447	3.22514	3.18117e-10	1.17162e-09	UP	FGSG_11297	FGSG_05631	FGSG_11297
23558147	FGSG_11296	hypothetical protein	-	-	-	-	-	-	chr3:7533628-7534819	24	2	1.93814	0.137193	1.93814	0.137193	3.82039	0.000910749	0.00182659	UP	FGSG_11296	FGSG_10558	FGSG_11296
23558146	FGSG_11295	hypothetical protein	GO:0003824|GO:0008152	catalytic activity|metabolic process	K07511	enoyl-CoA hydratase[4.2.1.17]	fgr01100|fgr01110|fgr01130|fgr01200|fgr00380|fgr00280|fgr00310|fgr01212|fgr00071|fgr00410|fgr00640|fgr00650|fgr00062	Metabolic pathways - Fusarium graminearum|Biosynthesis of secondary metabolites - Fusarium graminearum|Biosynthesis of antibiotics - Fusarium graminearum|Carbon metabolism - Fusarium graminearum|Tryptophan metabolism - Fusarium graminearum|Valine, leucine and isoleucine degradation - Fusarium graminearum|Lysine degradation - Fusarium graminearum|Fatty acid metabolism - Fusarium graminearum|Fatty …	chr3:7537250-7538410	12	0	1.40018	0	1.40018	0	Inf	0.00242129	0.00460735	UP	FGSG_11295	FGSG_07812	FGSG_11295
23558142	FGSG_11291	hypothetical protein	-	-	-	-	-	-	chr3:7547752-7548797	43	7	3.96657	0.548583	3.96657	0.548583	2.85411	0.000612799	0.00125777	UP	FGSG_11291	FGSG_02964	FGSG_11291
23558141	FGSG_11290	hypothetical protein	GO:0016020|GO:0016021	membrane|integral component of membrane	-	-	-	-	chr3:7549487-7550182	281	36	43.5508	4.74016	43.5508	4.74016	3.19969	1.86886e-14	9.07499e-14	UP	FGSG_11290	FGSG_09909	FGSG_11290
23558140	FGSG_11289	hypothetical protein	GO:0003824|GO:0008152|GO:0009058|GO:0016874|GO:0006807|GO:0044237|GO:0016879|GO:0006520|GO:0008652|GO:0019752|GO:0006541|GO:0004356|GO:0006542	catalytic activity|metabolic process|biosynthetic process|ligase activity|nitrogen compound metabolic process|cellular metabolic process|ligase activity, forming carbon-nitrogen bonds|cellular amino acid metabolic process|cellular amino acid biosynthetic process|carboxylic acid metabolic process|glutamine metabolic process|glutamate-ammonia ligase activity|glutamine biosynthetic process	-	-	-	-	chr3:7552677-7554058	1149	3	79.2345	0.175752	79.2345	0.175752	8.81645	8.14464e-76	3.62585e-74	UP	FGSG_11289	FGSG_09228	FGSG_11289
23558134	FGSG_11282	hypothetical protein	GO:0003824|GO:0016020|GO:0016491|GO:0004497|GO:0016705|GO:0043169|GO:0016021|GO:0020037|GO:0046872|GO:0005506	catalytic activity|membrane|oxidoreductase activity|monooxygenase activity|oxidoreductase activity, acting on paired donors, with incorporation or reduction of molecular oxygen|cation binding|integral component of membrane|heme binding|metal ion binding|iron ion binding	-	-	-	-	chr3:7570725-7572299	536	62	31.33	3.07886	31.33	3.07886	3.34708	3.45407e-20	2.26034e-19	UP	FGSG_11282	FGSG_12109	FGSG_11282
23558131	FGSG_11279	hypothetical protein	-	-	-	-	-	-	chr3:7576597-7577998	19	2	1.34035	0.119847	1.34035	0.119847	3.48335	0.00639309	0.0114378	UP			FGSG_11279
23558129	FGSG_11277	hypothetical protein	-	-	-	-	-	-	chr3:7581050-7581943	181	57	18.6388	4.9867	18.6388	4.9867	1.90215	0.000338416	0.000719915	UP	FGSG_11277	FGSG_01578	FGSG_11277
23558118	FGSG_11266	hypothetical protein	-	-	-	-	-	-	chr3:7618941-7620980	35	5	1.57946	0.191708	1.57946	0.191708	3.04245	0.000857787	0.00172718	UP		FGSG_09566	FGSG_11266
23558116	FGSG_11263	hypothetical protein	GO:0003824|GO:0016491	catalytic activity|oxidoreductase activity	-	-	-	-	chr3:7630014-7630875	11	0	1.38907	0	1.38907	0	Inf	0.00464266	0.0084663	UP	FGSG_11263		FGSG_11263
23558107	FGSG_11252	hypothetical protein	-	-	-	-	-	-	chr3:7654649-7656181	174	9	10.4492	0.459192	10.4492	0.459192	4.50815	4.86814e-18	2.89949e-17	UP	FGSG_11252	FGSG_12650	FGSG_11252
23558106	FGSG_11251	hypothetical protein	-	-	-	-	-	-	chr3:7656802-7658833	1489	32	85.0893	1.55357	85.0893	1.55357	5.77532	1.55793e-62	4.56817e-61	UP	FGSG_11251	FGSG_00829	FGSG_11251
23558098	FGSG_11242	hypothetical protein	-	-	-	-	-	-	chr3:7687803-7689587	37	3	2.28451	0.157363	2.28451	0.157363	3.85972	5.25415e-05	0.000123132	UP	FGSG_11242	FGSG_10471	FGSG_11242
23558094	FGSG_11238	hypothetical protein	-	-	-	-	-	-	chr3:5355858-5357645	58	7	2.98635	0.3062	2.98635	0.3062	3.28584	5.01418e-06	1.30495e-05	UP	FGSG_11238	FGSG_04059	FGSG_11238
23558088	FGSG_11231	hypothetical protein	GO:0003824|GO:0048037|GO:0043169|GO:0030170|GO:0046872|GO:0030151	catalytic activity|cofactor binding|cation binding|pyridoxal phosphate binding|metal ion binding|molybdenum ion binding	-	-	-	-	chr3:5380096-5381308	330	67	27.1494	4.68301	27.1494	4.68301	2.53541	7.93268e-10	2.85016e-09	UP	FGSG_11231	FGSG_01235	FGSG_11231
23558081	FGSG_11224	hypothetical protein	-	-	-	-	-	-	chr3:5396454-5399227	15	2	0.645606	0.0731184	0.645606	0.0731184	3.14235	0.0264707	0.0423462	UP	FGSG_11224		FGSG_11224
23558078	FGSG_11218	hypothetical protein	GO:0005623|GO:0003700|GO:0005622|GO:0000981|GO:0043169|GO:0043231|GO:0005634|GO:0046872|GO:0008270	cell|transcription factor activity, sequence-specific DNA binding|intracellular|RNA polymerase II transcription factor activity, sequence-specific DNA binding|cation binding|intracellular membrane-bounded organelle|nucleus|metal ion binding|zinc ion binding	-	-	-	-	chr3:5423757-5425436	84	0	4.60308	0	4.60308	0	Inf	2.50387e-16	1.35804e-15	UP	FGSG_11218	FGSG_10863	FGSG_11218
23558077	FGSG_11217	hypothetical protein	GO:0003824|GO:0048037|GO:0050662	catalytic activity|cofactor binding|coenzyme binding	-	-	-	-	chr3:5426538-5427798	752	128	62.5383	9.04359	62.5383	9.04359	2.78977	1.815e-15	9.3652e-15	UP	FGSG_11217	FGSG_04143	FGSG_11217
23558076	FGSG_11216	hypothetical protein	-	-	-	-	-	-	chr3:5427971-5430546	673	34	29.5879	1.26994	29.5879	1.26994	4.54218	1.08329e-35	1.35389e-34	UP	FGSG_11216	FGSG_01313	FGSG_11216
23558075	FGSG_11215	hypothetical protein	GO:0016020|GO:0048037|GO:0050662|GO:0000166|GO:0016021|GO:0050660|GO:0071949	membrane|cofactor binding|coenzyme binding|nucleotide binding|integral component of membrane|flavin adenine dinucleotide binding|FAD binding	-	-	-	-	chr3:5431051-5432623	660	25	43.0924	1.38675	43.0924	1.38675	4.95766	1.49555e-39	2.1462e-38	UP	FGSG_11215	FGSG_05717	FGSG_11215
23558071	FGSG_11211	hypothetical protein	GO:0003824|GO:0016491	catalytic activity|oxidoreductase activity	-	-	-	-	chr3:5441520-5442344	113	10	12.6095	0.948017	12.6095	0.948017	3.73346	6.97392e-11	2.69117e-10	UP		FGSG_04275	FGSG_11211
23558063	FGSG_11202	hypothetical protein	GO:0003824|GO:0016740|GO:0016772|GO:0016301|GO:0004385	catalytic activity|transferase activity|transferase activity, transferring phosphorus-containing groups|kinase activity|guanylate kinase activity	-	-	fgr01100|fgr00230	Metabolic pathways - Fusarium graminearum|Purine metabolism - Fusarium graminearum	chr3:5469227-5469954	137	45	17.3246	4.83461	17.3246	4.83461	1.84135	0.00166897	0.00324586	UP		FGSG_11909	FGSG_11202
23558060	FGSG_11198	hypothetical protein	-	-	K00059	3-oxoacyl-[acyl-carrier protein] reductase[1.1.1.100]	fgr01100|fgr01130|fgr01212|fgr00061|fgr01040|fgr00780	Metabolic pathways - Fusarium graminearum|Biosynthesis of antibiotics - Fusarium graminearum|Fatty acid metabolism - Fusarium graminearum|Fatty acid biosynthesis - Fusarium graminearum|Biosynthesis of unsaturated fatty acids - Fusarium graminearum|Biotin metabolism - Fusarium graminearum	chr3:5479962-5481240	11	0	1.15597	0	1.15597	0	Inf	0.00464266	0.0084663	UP	FGSG_11198		FGSG_11198
23558058	FGSG_11195	hypothetical protein	GO:0003824|GO:0016020|GO:0016491|GO:0043169|GO:0016021|GO:0046872|GO:0005509	catalytic activity|membrane|oxidoreductase activity|cation binding|integral component of membrane|metal ion binding|calcium ion binding	K13411	dual oxidase [EC:<a href=/dbget-bin/www_bget?ec:1.6.3.1>1.6.3.1</a> 1.11.1.-][-]	-	-	chr3:5489871-5492120	49	14	2.00487	0.486654	2.00487	0.486654	2.04254	0.0107729	0.0184251	UP	FGSG_11195		FGSG_11195
23558057	FGSG_11193	hypothetical protein	GO:0003824|GO:0008152|GO:0009058|GO:0016829|GO:0044237|GO:0016831|GO:0047605|GO:0045151	catalytic activity|metabolic process|biosynthetic process|lyase activity|cellular metabolic process|carboxy-lyase activity|acetolactate decarboxylase activity|acetoin biosynthetic process	-	-	-	-	chr3:5500855-5501577	260	53	33.1064	5.73341	33.1064	5.73341	2.52964	5.08839e-09	1.71601e-08	UP	FGSG_11193	FGSG_01784	FGSG_11193
23558054	FGSG_11190	guanyl-specific ribonuclease F1 precursor	GO:0003824|GO:0016787|GO:0016788|GO:0003676|GO:0003723|GO:0004518|GO:0004540|GO:0004519|GO:0004521	catalytic activity|hydrolase activity|hydrolase activity, acting on ester bonds|nucleic acid binding|RNA binding|nuclease activity|ribonuclease activity|endonuclease activity|endoribonuclease activity	-	-	-	-	chr3:5506166-5506675	51	0	11.7673	0	11.7673	0	Inf	1.79489e-10	6.70569e-10	UP	FGSG_11190	FGSG_03021	FGSG_11190
23558053	FGSG_11189	hypothetical protein	-	-	-	-	-	-	chr3:5507213-5508009	478	9	59.1468	0.946159	59.1468	0.946159	5.96607	1.24478e-41	1.94167e-40	UP	FGSG_11189	FGSG_13385	FGSG_11189
23558042	FGSG_11178	hypothetical protein	-	-	-	-	-	-	chr3:5534993-5536411	32	5	2.40098	0.318733	2.40098	0.318733	2.91321	0.00190528	0.00367499	UP	FGSG_11178	FGSG_06539	FGSG_11178
23558041	FGSG_11177	hypothetical protein	GO:0003824|GO:0016787|GO:0008233|GO:0004190	catalytic activity|hydrolase activity|peptidase activity|aspartic-type endopeptidase activity	-	-	-	-	chr3:5537213-5538673	42	3	2.7897	0.169285	2.7897	0.169285	4.04259	8.72276e-06	2.21298e-05	UP	FGSG_11177	FGSG_01091	FGSG_11177
23558040	FGSG_11176	hypothetical protein	-	-	-	-	-	-	chr3:5539477-5542904	97	19	2.90498	0.483428	2.90498	0.483428	2.58716	7.87455e-06	2.01076e-05	UP	FGSG_11176	FGSG_09829	FGSG_11176
23558037	FGSG_11173	hypothetical protein	-	-	-	-	-	-	chr3:5547241-5549293	108	17	5.20285	0.695761	5.20285	0.695761	2.90264	2.04358e-07	6.08435e-07	UP	FGSG_11173	FGSG_06602	FGSG_11173
23558031	FGSG_11167	hypothetical protein	-	-	-	-	-	-	chr3:5564704-5565417	623	70	80.3278	7.66794	80.3278	7.66794	3.38899	1.10234e-21	7.72778e-21	UP	FGSG_11167	FGSG_04526	FGSG_11167
23558029	FGSG_11165	hypothetical protein	-	-	-	-	-	-	chr3:5568242-5569822	666	143	49.1288	8.9619	49.1288	8.9619	2.45469	2.26323e-11	9.03663e-11	UP	FGSG_11165	FGSG_10986	FGSG_11165
23558025	FGSG_11161	hypothetical protein	GO:0016020|GO:0016021	membrane|integral component of membrane	-	-	-	-	chr3:5577796-5579445	58	4	4.87634	0.285714	4.87634	0.285714	4.09315	6.61183e-08	2.04128e-07	UP	FGSG_11161	FGSG_05240	FGSG_11161
23558020	FGSG_11156	hypothetical protein	-	-	-	-	-	-	chr3:5591400-5592455	140	11	12.2051	0.814718	12.2051	0.814718	3.90503	2.04442e-13	9.37514e-13	UP	FGSG_11156	FGSG_09058	FGSG_11156
23558019	FGSG_11155	hypothetical protein	-	-	-	-	-	-	chr3:5592935-5594487	242	2	14.7933	0.103851	14.7933	0.103851	7.15428	9.15462e-31	9.4394e-30	UP	FGSG_11155	FGSG_12989	FGSG_11155
23558018	FGSG_11154	hypothetical protein	GO:0016020|GO:0016021	membrane|integral component of membrane	-	-	-	-	chr3:5595049-5595825	44	11	5.21317	1.10726	5.21317	1.10726	2.23516	0.005121	0.00928585	UP	FGSG_11154		FGSG_11154
23558014	FGSG_11150	hypothetical protein	GO:0016020|GO:0005215|GO:0022857|GO:0016021	membrane|transporter activity|transmembrane transporter activity|integral component of membrane	-	-	-	-	chr3:5603822-5605502	212	10	12.0252	0.481894	12.0252	0.481894	4.64121	8.36967e-21	5.64988e-20	UP	FGSG_11150	FGSG_12126	FGSG_11150
23558012	FGSG_11148	hypothetical protein	-	-	-	-	-	-	chr3:5608372-5609487	114	10	9.91025	0.73854	9.91025	0.73854	3.74617	6.97392e-11	2.69117e-10	UP	FGSG_11148	FGSG_04273	FGSG_11148
23558006	FGSG_11141	hypothetical protein	GO:0003824|GO:0016491	catalytic activity|oxidoreductase activity	-	-	-	-	chr3:5634766-5636100	321	88	25.9909	6.05342	25.9909	6.05342	2.10218	1.8967e-06	5.18046e-06	UP	FGSG_11141	FGSG_12507	FGSG_11141
23557999	FGSG_11134	hypothetical protein	-	-	-	-	-	-	chr3:5649143-5649772	39	1	5.69909	0.124172	5.69909	0.124172	5.52032	2.70647e-07	7.99551e-07	UP	FGSG_11134	FGSG_04885	FGSG_11134
23557991	FGSG_11125	hypothetical protein	GO:0003824|GO:0016787|GO:0043169|GO:0008233|GO:0046872|GO:0008237|GO:0008270|GO:0004181	catalytic activity|hydrolase activity|cation binding|peptidase activity|metal ion binding|metallopeptidase activity|zinc ion binding|metallocarboxypeptidase activity	-	-	-	-	chr3:5670653-5672318	69	3	3.92112	0.144832	3.92112	0.144832	4.75881	3.35548e-10	1.23395e-09	UP	FGSG_11125	FGSG_06963	FGSG_11125
23557990	FGSG_11124	hypothetical protein	GO:0008152|GO:0005623|GO:0009058|GO:0005622|GO:0006807|GO:0044237|GO:0043169|GO:0006139|GO:0006725|GO:0003676|GO:0043231|GO:0005634|GO:0003677|GO:0046872|GO:0016070|GO:0006351|GO:0008270	metabolic process|cell|biosynthetic process|intracellular|nitrogen compound metabolic process|cellular metabolic process|cation binding|nucleobase-containing compound metabolic process|cellular aromatic compound metabolic process|nucleic acid binding|intracellular membrane-bounded organelle|nucleus|DNA binding|metal ion binding|RNA metabolic process|transcription, DNA-templated|zinc ion binding	-	-	-	-	chr3:5672641-5674451	87	27	4.81905	1.27062	4.81905	1.27062	1.92322	0.00322592	0.00604544	UP	FGSG_11124	FGSG_07804	FGSG_11124
23557989	FGSG_11123	hypothetical protein	GO:0003824|GO:0008152|GO:0016787|GO:0016788|GO:0008484	catalytic activity|metabolic process|hydrolase activity|hydrolase activity, acting on ester bonds|sulfuric ester hydrolase activity	-	-	-	-	chr3:5674540-5675880	76	2	5.21748	0.11663	5.21748	0.11663	5.48335	4.72798e-12	1.96967e-11	UP	FGSG_11123	FGSG_09106	FGSG_11123
23557988	FGSG_11122	hypothetical protein	GO:0016020|GO:0016021|GO:0055085	membrane|integral component of membrane|transmembrane transport	-	-	-	-	chr3:5676303-5677888	45	0	2.75082	0	2.75082	0	Inf	2.41201e-09	8.36558e-09	UP	FGSG_11122	FGSG_11470	FGSG_11122
23557983	FGSG_11116	hypothetical protein	-	-	-	-	-	-	chr3:5695129-5695887	121	13	14.6764	1.33958	14.6764	1.33958	3.45364	1.79624e-10	6.70867e-10	UP	FGSG_11116	FGSG_03022	FGSG_11116
23557975	FGSG_11107	hypothetical protein	-	-	-	-	-	-	chr3:5717945-5719351	71	2	7.21448	0.172627	7.21448	0.172627	5.38516	2.70542e-11	1.0718e-10	UP	FGSG_11107	FGSG_09973	FGSG_11107
23557973	FGSG_11105	hypothetical protein	-	-	-	-	-	-	chr3:5723317-5725557	26	2	1.3432	0.0877667	1.3432	0.0877667	3.93585	0.000339552	0.000721326	UP	FGSG_11105	FGSG_00246	FGSG_11105
23557972	FGSG_11104	hypothetical protein	GO:0016020|GO:0097367|GO:0000166|GO:0001882|GO:0016021|GO:0032549|GO:0005525	membrane|carbohydrate derivative binding|nucleotide binding|nucleoside binding|integral component of membrane|ribonucleoside binding|GTP binding	-	-	-	-	chr3:5726004-5727072	43	3	3.97453	0.235571	3.97453	0.235571	4.07655	5.56613e-06	1.44213e-05	UP	FGSG_11104	FGSG_06683	FGSG_11104
23557971	FGSG_11103	hypothetical protein	-	-	-	-	-	-	chr3:5728063-5729567	25	0	1.82223	0	1.82223	0	Inf	2.59951e-05	6.30646e-05	UP	FGSG_11103	FGSG_02313	FGSG_11103
23557970	FGSG_11102	hypothetical protein	-	-	-	-	-	-	chr3:5729764-5730419	1013	6	155.43	0.782095	155.43	0.782095	7.6347	1.62923e-68	5.72719e-67	UP	FGSG_11102	FGSG_11520	FGSG_11102
23557969	FGSG_11101	hypothetical protein	-	-	-	-	-	-	chr3:5731400-5733081	23	0	1.48587	0	1.48587	0	Inf	4.53786e-06	1.18783e-05	UP	FGSG_11101	FGSG_01802	FGSG_11101
23557968	FGSG_11100	hypothetical protein	-	-	-	-	-	-	chr3:5734477-5735987	2127	40	152.86	2.44224	152.86	2.44224	5.96786	2.12003e-71	8.31513e-70	UP		FGSG_10215	FGSG_11100
23557964	FGSG_11096	hypothetical protein	-	-	-	-	-	-	chr3:5753875-5754357	97	6	18.4884	0.971547	18.4884	0.971547	4.25019	9.97452e-12	4.07193e-11	UP	FGSG_11096	FGSG_07393	FGSG_11096
23557961	FGSG_11093	hypothetical protein	GO:0008152|GO:0005623|GO:0009058|GO:0003700|GO:0005622|GO:0006807|GO:0044237|GO:0000981|GO:0043169|GO:0006139|GO:0006725|GO:0003676|GO:0043231|GO:0005634|GO:0003677|GO:0046872|GO:0016070|GO:0006351|GO:0008270	metabolic process|cell|biosynthetic process|transcription factor activity, sequence-specific DNA binding|intracellular|nitrogen compound metabolic process|cellular metabolic process|RNA polymerase II transcription factor activity, sequence-specific DNA binding|cation binding|nucleobase-containing compound metabolic process|cellular aromatic compound metabolic process|nucleic acid binding|intracel…	-	-	-	-	chr3:5760665-5762755	165	11	8.46718	0.479567	8.46718	0.479567	4.14208	4.08129e-16	2.17871e-15	UP		FGSG_10872	FGSG_11093
23557958	FGSG_11090	hypothetical protein	-	-	-	-	-	-	chr3:5767377-5768503	595	61	57.0587	4.96976	57.0587	4.96976	3.5212	7.20608e-23	5.31438e-22	UP		FGSG_04540	FGSG_11090
23557957	FGSG_11089	hypothetical protein	-	-	-	-	-	-	chr3:5768847-5769671	132	8	14.7297	0.758441	14.7297	0.758441	4.27955	1.92285e-14	9.31996e-14	UP	FGSG_11089	FGSG_13163	FGSG_11089
23557955	FGSG_11087	hypothetical protein	GO:0016020|GO:0016021|GO:0055085	membrane|integral component of membrane|transmembrane transport	-	-	-	-	chr3:5774478-5776165	9	0	0.559059	0	0.559059	0	Inf	0.00894141	0.01553	UP			FGSG_11087
23557952	FGSG_11084	hypothetical protein	GO:0016020|GO:0016021|GO:0055085	membrane|integral component of membrane|transmembrane transport	-	-	-	-	chr3:5781606-5783355	20	3	1.22751	0.156419	1.22751	0.156419	2.97225	0.0103994	0.0178287	UP	FGSG_11084		FGSG_11084
23557951	FGSG_11083	hypothetical protein	-	-	-	-	-	-	chr3:5784788-5786161	434	138	36.2892	9.80324	36.2892	9.80324	1.88821	1.97237e-05	4.84279e-05	UP	FGSG_11083	FGSG_03664	FGSG_11083
23557950	FGSG_11082	hypothetical protein	GO:0003824|GO:0016491	catalytic activity|oxidoreductase activity	-	-	-	-	chr3:5786274-5787166	142	49	16.7598	4.91333	16.7598	4.91333	1.77023	0.0030117	0.00565964	UP	FGSG_11082	FGSG_07800	FGSG_11082
23557945	FGSG_11077	hypothetical protein	-	-	-	-	-	-	chr3:5795162-5795761	49	4	7.51825	0.521428	7.51825	0.521428	3.84986	2.04767e-06	5.57657e-06	UP		FGSG_00529	FGSG_11077
23557944	FGSG_11076	hypothetical protein	GO:0016020|GO:0016021	membrane|integral component of membrane	-	-	-	-	chr3:5796836-5798198	3108	636	218.25	37.943	218.25	37.943	2.52408	6.57676e-15	3.28246e-14	UP	FGSG_11076	FGSG_04254	FGSG_11076
23557943	FGSG_11074	hypothetical protein	-	-	-	-	-	-	chr3:5804574-5806164	3565	673	287.893	46.173	287.893	46.173	2.64041	8.91451e-17	4.94944e-16	UP	FGSG_11074	FGSG_09894	FGSG_11074
23557942	FGSG_11073	hypothetical protein	-	-	-	-	-	-	chr3:5807369-5808565	3828	244	294.411	15.9431	294.411	15.9431	4.20682	4.79894e-46	8.78941e-45	UP	FGSG_11073	FGSG_12094	FGSG_11073
23557938	FGSG_11069	hypothetical protein	GO:0016020|GO:0016021|GO:0055085	membrane|integral component of membrane|transmembrane transport	-	-	-	-	chr3:5815541-5817130	12	0	0.768781	0	0.768781	0	Inf	0.00242129	0.00460735	UP	FGSG_11069	FGSG_07815	FGSG_11069
23557935	FGSG_11065	hypothetical protein	-	-	-	-	-	-	chr3:5830748-5831248	28	3	5.14508	0.468321	5.14508	0.468321	3.45762	0.000421961	0.000882408	UP		FGSG_08193	FGSG_11065
23557934	FGSG_11064	hypothetical protein	GO:0003676|GO:0003723	nucleic acid binding|RNA binding	-	-	-	-	chr3:5832857-5834080	11085	4306	1061.91	350.452	1061.91	350.452	1.59938	0.000183542	0.000404415	UP		FGSG_03354	FGSG_11064
23557933	FGSG_11063	hypothetical protein	-	-	-	-	-	-	chr3:5835365-5835772	181	40	40.8409	7.66792	40.8409	7.66792	2.41311	6.2053e-07	1.76934e-06	UP	FGSG_11063	FGSG_12474	FGSG_11063
23557932	FGSG_11062	hypothetical protein	-	-	K00799	glutathione S-transferase[2.5.1.18]	fgr00480	Glutathione metabolism - Fusarium graminearum	chr3:5836163-5836979	454	53	68.6301	6.80666	68.6301	6.80666	3.33382	4.51636e-19	2.80931e-18	UP	FGSG_11062	FGSG_09018	FGSG_11062
23557931	FGSG_11061	hypothetical protein	GO:0003676|GO:0051087	nucleic acid binding|chaperone binding	-	-	-	-	chr3:5837418-5839192	555	30	29.8271	1.36976	29.8271	1.36976	4.44463	4.36567e-32	4.74621e-31	UP	FGSG_11061	FGSG_11686	FGSG_11061
23557930	FGSG_11060	hypothetical protein	-	-	-	-	-	-	chr3:5839457-5841225	743	37	39.722	1.68054	39.722	1.68054	4.56295	3.86857e-37	5.09049e-36	UP		FGSG_03996	FGSG_11060
23557929	FGSG_11059	hypothetical protein	-	-	-	-	-	-	chr3:5841710-5842434	888	33	148.098	4.67577	148.098	4.67577	4.9852	1.53717e-44	2.68246e-43	UP	FGSG_11059	FGSG_04449	FGSG_11059
23557924	FGSG_11054	homocitrate synthase	GO:0003824|GO:0008152|GO:0016740|GO:0044237|GO:0016746|GO:0046912|GO:0019752	catalytic activity|metabolic process|transferase activity|cellular metabolic process|transferase activity, transferring acyl groups|transferase activity, transferring acyl groups, acyl groups converted into alkyl on transfer|carboxylic acid metabolic process	K01655	homocitrate synthase[2.3.3.14]	fgr01100|fgr01130|fgr01230|fgr00620|fgr01210|fgr00300	Metabolic pathways - Fusarium graminearum|Biosynthesis of antibiotics - Fusarium graminearum|Biosynthesis of amino acids - Fusarium graminearum|Pyruvate metabolism - Fusarium graminearum|2-Oxocarboxylic acid metabolism - Fusarium graminearum|Lysine biosynthesis - Fusarium graminearum	chr3:5856339-5857781	5585	2366	383.989	138.201	383.989	138.201	1.47429	0.0018071	0.00349445	UP	FGSG_11054	FGSG_02170	FGSG_11054
23557923	FGSG_11053	hypothetical protein	-	-	-	-	-	-	chr3:5858047-5859014	229	45	22.816	3.80909	22.816	3.80909	2.58253	6.98418e-09	2.32959e-08	UP		FGSG_08396	FGSG_11053
23557921	FGSG_11051	hypothetical protein	-	-	-	-	-	-	chr3:5861313-5863697	206	8	9.14836	0.30184	9.14836	0.30184	4.92166	6.04051e-22	4.28634e-21	UP	FGSG_11051	FGSG_01495	FGSG_11051
23557916	FGSG_11046	hypothetical protein	-	-	-	-	-	-	chr3:5871821-5872516	45	4	5.95221	0.449507	5.95221	0.449507	3.72701	7.45832e-06	1.90927e-05	UP		FGSG_13073	FGSG_11046
23557913	FGSG_11043	hypothetical protein	-	-	-	-	-	-	chr3:5876519-5877667	251	7	20.1108	0.476489	20.1108	0.476489	5.39938	7.58854e-27	6.77636e-26	UP	FGSG_11043	FGSG_07584	FGSG_11043
23557912	FGSG_11042	hypothetical protein	GO:0003824|GO:0016787|GO:0033961	catalytic activity|hydrolase activity|cis-stilbene-oxide hydrolase activity	-	-	-	-	chr3:5878462-5879773	81	2	6.30876	0.132318	6.30876	0.132318	5.57527	8.46346e-13	3.70824e-12	UP	FGSG_11042	FGSG_12693	FGSG_11042
23557906	FGSG_11036	hypothetical protein	GO:0003824|GO:0016787|GO:0008233|GO:0008236	catalytic activity|hydrolase activity|peptidase activity|serine-type peptidase activity	-	-	-	-	chr3:5890617-5891510	40	0	4.38384	0	4.38384	0	Inf	2.01468e-08	6.49103e-08	UP		FGSG_09692	FGSG_11036
23557894	FGSG_11023	hypothetical protein	-	-	-	-	-	-	chr3:5945886-5946785	66	21	7.18204	1.94144	7.18204	1.94144	1.88727	0.0111375	0.0190008	UP			FGSG_11023
23557892	FGSG_11021	hypothetical protein	-	-	-	-	-	-	chr3:5948701-5951097	929	219	42.423	8.49634	42.423	8.49634	2.31993	1.46066e-10	5.49573e-10	UP	FGSG_11021	FGSG_08700	FGSG_11021
23557890	FGSG_11018	hypothetical protein	GO:0003824|GO:0008152|GO:0016787	catalytic activity|metabolic process|hydrolase activity	-	-	-	-	chr3:5961938-5962789	96	2	10.3731	0.183568	10.3731	0.183568	5.82039	3.72703e-15	1.89032e-14	UP	FGSG_11018	FGSG_05572	FGSG_11018
23557889	FGSG_11017	hypothetical protein	-	-	-	-	-	-	chr3:5963128-5964813	314	55	17.1454	2.55143	17.1454	2.55143	2.74845	1.98853e-11	7.96064e-11	UP	FGSG_11017	FGSG_00709	FGSG_11017
23557888	FGSG_11016	hypothetical protein	GO:0016020|GO:0016021	membrane|integral component of membrane	-	-	-	-	chr3:5967407-5969273	43	3	2.15495	0.127724	2.15495	0.127724	4.07655	5.56613e-06	1.44213e-05	UP	FGSG_11016	FGSG_04026	FGSG_11016
23557884	FGSG_11012	hypothetical protein	GO:0045735	nutrient reservoir activity	-	-	-	-	chr3:5974572-5977053	1457	165	58.5989	5.63787	58.5989	5.63787	3.37765	1.95747e-26	1.70796e-25	UP		FGSG_03197	FGSG_11012
23557880	FGSG_11006	glucan endo-1,3-beta-glucosidase	-	-	-	-	-	-	chr3:5996244-5998762	678	15	28.3458	0.532788	28.3458	0.532788	5.73343	4.58968e-47	8.6898e-46	UP	FGSG_11006	FGSG_03141	FGSG_11006
23557877	FGSG_11003	hypothetical protein	GO:0097367|GO:0000166|GO:0005524	carbohydrate derivative binding|nucleotide binding|ATP binding	-	-	-	-	chr3:6006740-6008837	76	7	3.59355	0.281194	3.59355	0.281194	3.67577	1.81193e-08	5.86103e-08	UP		FGSG_10671	FGSG_11003
23557871	FGSG_10997	hypothetical protein	-	-	-	-	-	-	chr3:6019167-6020632	1742	118	157.226	9.04812	157.226	9.04812	4.11908	1.13594e-39	1.63399e-38	UP	FGSG_10997	FGSG_00024	FGSG_10997
23557870	FGSG_10996	hypothetical protein	-	-	-	-	-	-	chr3:6021063-6023076	2109	381	99.721	15.3051	99.721	15.3051	2.70388	4.65459e-17	2.62855e-16	UP	FGSG_10996	FGSG_08599	FGSG_10996
23557862	FGSG_10987	hypothetical protein	-	-	-	-	-	-	chr3:6080570-6081923	104	3	7.80303	0.191221	7.80303	0.191221	5.35072	1.26724e-14	6.22043e-14	UP	FGSG_10987	FGSG_10913	FGSG_10987
23557861	FGSG_10986	hypothetical protein	GO:0003824|GO:0016491|GO:0048037|GO:0016614|GO:0050662|GO:0000166|GO:0050660	catalytic activity|oxidoreductase activity|cofactor binding|oxidoreductase activity, acting on CH-OH group of donors|coenzyme binding|nucleotide binding|flavin adenine dinucleotide binding	-	-	-	-	chr3:6082810-6084640	24	4	1.2378	0.17527	1.2378	0.17527	2.82013	0.0143062	0.0240799	UP	FGSG_10986		FGSG_10986
23557857	FGSG_10982	hypothetical protein	GO:0003824|GO:0016787|GO:0008233|GO:0008236	catalytic activity|hydrolase activity|peptidase activity|serine-type peptidase activity	-	-	-	-	chr3:6092488-6094827	20	1	0.799162	0.0339532	0.799162	0.0339532	4.55687	0.00118753	0.00235193	UP	FGSG_10982	FGSG_09523	FGSG_10982
23557855	FGSG_10979	hypothetical protein	GO:0016020|GO:0016021	membrane|integral component of membrane	-	-	-	-	chr3:6101073-6101875	732	115	89.1385	11.8974	89.1385	11.8974	2.9054	9.67607e-17	5.35764e-16	UP	FGSG_10979	FGSG_00606	FGSG_10979
23557854	FGSG_10978	hypothetical protein	-	-	-	-	-	-	chr3:6102202-6104349	654	104	28.0298	3.78683	28.0298	3.78683	2.8879	3.91529e-16	2.09376e-15	UP	FGSG_10978	FGSG_09893	FGSG_10978
23557853	FGSG_10977	hypothetical protein	-	-	-	-	-	-	chr3:6105692-6107730	162	67	7.85356	2.7595	7.85356	2.7595	1.50894	0.023199	0.0375756	UP	FGSG_10977		FGSG_10977
23557851	FGSG_10975	hypothetical protein	-	-	-	-	-	-	chr3:6109054-6109534	309	107	90.8846	26.7372	90.8846	26.7372	1.76519	0.000296904	0.000635485	UP	FGSG_10975	FGSG_13571	FGSG_10975
23557847	FGSG_10971	hypothetical protein	-	-	-	-	-	-	chr3:6116126-6117790	215	2	12.6636	0.100064	12.6636	0.100064	6.98362	5.10152e-29	4.97031e-28	UP	FGSG_10971	FGSG_06292	FGSG_10971
23557845	FGSG_10969	hypothetical protein	-	-	-	-	-	-	chr3:6124078-6124643	4004	1674	819.139	290.951	819.139	290.951	1.49333	0.00141125	0.00276937	UP	FGSG_10969	FGSG_07789	FGSG_10969
23557843	FGSG_10967	arginase	GO:0003824|GO:0008152|GO:0016787|GO:0006807|GO:0044237|GO:0006520|GO:0043169|GO:0016810|GO:0046872|GO:0016813|GO:0019752|GO:0004053|GO:0006525	catalytic activity|metabolic process|hydrolase activity|nitrogen compound metabolic process|cellular metabolic process|cellular amino acid metabolic process|cation binding|hydrolase activity, acting on carbon-nitrogen (but not peptide) bonds|metal ion binding|hydrolase activity, acting on carbon-nitrogen (but not peptide) bonds, in linear amidines|carboxylic acid metabolic process|arginase activi…	K01476	arginase[3.5.3.1]	fgr01100|fgr01110|fgr01130|fgr01230|fgr00330|fgr00220	Metabolic pathways - Fusarium graminearum|Biosynthesis of secondary metabolites - Fusarium graminearum|Biosynthesis of antibiotics - Fusarium graminearum|Biosynthesis of amino acids - Fusarium graminearum|Arginine and proline metabolism - Fusarium graminearum|Arginine biosynthesis - Fusarium graminearum	chr3:6127379-6128740	5407	842	379.98	50.2711	379.98	50.2711	2.91812	5.45225e-22	3.88019e-21	UP	FGSG_10967	FGSG_01490	FGSG_10967
23557839	FGSG_10963	hypothetical protein	GO:0006457|GO:0016272|GO:0051082	protein folding|prefoldin complex|unfolded protein binding	-	-	-	-	chr3:6139901-6140439	1119	171	268.272	34.8291	268.272	34.8291	2.94533	6.56474e-19	4.05452e-18	UP	FGSG_10963	FGSG_03714	FGSG_10963
23557837	FGSG_10961	hypothetical protein	-	-	K11866	STAM-binding protein[3.4.19.12]	fgr04144	Endocytosis - Fusarium graminearum	chr3:6142621-6144341	2360	466	133.619	22.4152	133.619	22.4152	2.57557	2.55261e-15	1.30389e-14	UP	FGSG_10961	FGSG_08517	FGSG_10961
23557834	FGSG_10958	hypothetical protein	GO:0016020|GO:0016021	membrane|integral component of membrane	-	-	-	-	chr3:6152605-6154127	78	0	6.38288	0	6.38288	0	Inf	2.455e-15	1.25553e-14	UP	FGSG_10958	FGSG_05483	FGSG_10958
23557830	FGSG_10953	hypothetical protein	-	-	-	-	-	-	chr3:6164852-6165449	149	3	37.7881	0.64636	37.7881	0.64636	5.86945	1.34798e-20	8.98508e-20	UP	FGSG_10953	FGSG_13464	FGSG_10953
23557829	FGSG_10952	hypothetical protein	-	-	-	-	-	-	chr3:6166470-6167064	1438	109	276.375	17.7979	276.375	17.7979	3.95685	1.48273e-35	1.84555e-34	UP	FGSG_10952	FGSG_03973	FGSG_10952
23557827	FGSG_10950	hypothetical protein	GO:0003824|GO:0016491|GO:0048037|GO:0016627|GO:0050662|GO:0000166|GO:0050660	catalytic activity|oxidoreductase activity|cofactor binding|oxidoreductase activity, acting on the CH-CH group of donors|coenzyme binding|nucleotide binding|flavin adenine dinucleotide binding	K00249	acyl-CoA dehydrogenase[1.3.8.7]	fgr01100|fgr01110|fgr01130|fgr01200|fgr00280|fgr01212|fgr00071|fgr00410|fgr00640	Metabolic pathways - Fusarium graminearum|Biosynthesis of secondary metabolites - Fusarium graminearum|Biosynthesis of antibiotics - Fusarium graminearum|Carbon metabolism - Fusarium graminearum|Valine, leucine and isoleucine degradation - Fusarium graminearum|Fatty acid metabolism - Fusarium graminearum|Fatty acid degradation - Fusarium graminearum|beta-Alanine metabolism - Fusarium graminearum|…	chr3:6168860-6170137	187	21	13.4706	1.28518	13.4706	1.28518	3.38977	5.67673e-13	2.51891e-12	UP	FGSG_10950	FGSG_10025	FGSG_10950
23557822	FGSG_10945	hypothetical protein	-	-	-	-	-	-	chr3:6181819-6182996	927	214	79.9818	15.6865	79.9818	15.6865	2.35015	6.6611e-11	2.57371e-10	UP	FGSG_10945	FGSG_09963	FGSG_10945
23557821	FGSG_10944	hypothetical protein	GO:0005623|GO:0005622|GO:0097367|GO:0000166|GO:0043231|GO:0051276|GO:0005634|GO:0005694|GO:0005524	cell|intracellular|carbohydrate derivative binding|nucleotide binding|intracellular membrane-bounded organelle|chromosome organization|nucleus|chromosome|ATP binding	K06675	structural maintenance of chromosome 4[-]	fgr04111	Cell cycle - yeast - Fusarium graminearum	chr3:6183334-6187986	2120	658	43.5452	11.4824	43.5452	11.4824	1.92309	3.84222e-07	1.11722e-06	UP	FGSG_10944	FGSG_11156	FGSG_10944
23557811	FGSG_10934	allantoinase	GO:0003824|GO:0016787|GO:0016810|GO:0016812	catalytic activity|hydrolase activity|hydrolase activity, acting on carbon-nitrogen (but not peptide) bonds|hydrolase activity, acting on carbon-nitrogen (but not peptide) bonds, in cyclic amides	K01466	allantoinase[3.5.2.5]	fgr01100|fgr00230	Metabolic pathways - Fusarium graminearum|Purine metabolism - Fusarium graminearum	chr3:6214252-6215895	6219	208	359.402	10.2124	359.402	10.2124	5.13721	1.49618e-68	5.27468e-67	UP	FGSG_10934	FGSG_03906	FGSG_10934
23557809	FGSG_10932	hypothetical protein	-	-	-	-	-	-	chr3:6220473-6221943	67	18	7.39582	1.68804	7.39582	1.68804	2.13136	0.00192057	0.0037033	UP	FGSG_10932	FGSG_02182	FGSG_10932
23557808	FGSG_10930	hypothetical protein	GO:0016020|GO:0016021	membrane|integral component of membrane	-	-	-	-	chr3:6225511-6227689	20	0	0.865665	0	0.865665	0	Inf	2.86152e-05	6.89001e-05	UP	FGSG_10930	FGSG_11238	FGSG_10930
23557795	FGSG_10915	hypothetical protein	-	-	-	-	-	-	chr3:6263657-6264832	1107	228	90.3471	15.809	90.3471	15.809	2.51474	3.11313e-13	1.4122e-12	UP	FGSG_10915	FGSG_11378	FGSG_10915
23557794	FGSG_10914	hypothetical protein	GO:0008152|GO:0005623|GO:0009058|GO:0003700|GO:0005622|GO:0006807|GO:0044237|GO:0000981|GO:0043169|GO:0006139|GO:0006725|GO:0003676|GO:0043231|GO:0005634|GO:0003677|GO:0046872|GO:0016070|GO:0006351|GO:0008270	metabolic process|cell|biosynthetic process|transcription factor activity, sequence-specific DNA binding|intracellular|nitrogen compound metabolic process|cellular metabolic process|RNA polymerase II transcription factor activity, sequence-specific DNA binding|cation binding|nucleobase-containing compound metabolic process|cellular aromatic compound metabolic process|nucleic acid binding|intracel…	-	-	-	-	chr3:6265125-6267209	1656	307	73.119	11.5162	73.119	11.5162	2.66658	4.93098e-16	2.61741e-15	UP	FGSG_10914	FGSG_04163	FGSG_10914
23557793	FGSG_10913	hypothetical protein	GO:0003824|GO:0016874|GO:0097367|GO:0016879|GO:0043169|GO:0000166|GO:0046872|GO:0004075|GO:0005524	catalytic activity|ligase activity|carbohydrate derivative binding|ligase activity, forming carbon-nitrogen bonds|cation binding|nucleotide binding|metal ion binding|biotin carboxylase activity|ATP binding	K14541	urea carboxylase / allophanate hydrolase[3.5.1.54]	fgr01100|fgr00220|fgr00791	Metabolic pathways - Fusarium graminearum|Arginine biosynthesis - Fusarium graminearum|Atrazine degradation - Fusarium graminearum	chr3:6268523-6274080	548	195	9.16429	2.77048	9.16429	2.77048	1.72589	0.000159319	0.000353468	UP	FGSG_10913	FGSG_06412	FGSG_10913
23557782	FGSG_10902	hypothetical protein	-	-	-	-	-	-	chr3:6314916-6316133	410	85	35.7434	6.29556	35.7434	6.29556	2.50527	2.16714e-10	8.05692e-10	UP	FGSG_10902	FGSG_04327	FGSG_10902
23557780	FGSG_10900	hypothetical protein	-	-	-	-	-	-	chr3:6317940-6318440	284	74	52.1862	11.5524	52.1862	11.5524	2.17547	1.11558e-06	3.10753e-06	UP	FGSG_10900	FGSG_11217	FGSG_10900
23557772	FGSG_10892	hypothetical protein	-	-	-	-	-	-	chr3:6342168-6343232	44	10	4.02247	0.776677	4.02247	0.776677	2.3727	0.00297647	0.00559602	UP	FGSG_10892	FGSG_11059	FGSG_10892
23557771	FGSG_10891	hypothetical protein	-	-	-	-	-	-	chr3:6344630-6346725	110	16	6.11519	0.755693	6.11519	0.755693	3.01652	5.91419e-08	1.83472e-07	UP	FGSG_10891	FGSG_05272	FGSG_10891
23557766	FGSG_10886	hypothetical protein	-	-	-	-	-	-	chr3:6386716-6387075	156	12	39.893	2.60714	39.893	2.60714	3.9356	3.50495e-14	1.6766e-13	UP	FGSG_10886	FGSG_03790	FGSG_10886
23557765	FGSG_10885	succinyl-CoA ligase beta-chain	GO:0003824|GO:0008152|GO:0005623|GO:0005622|GO:0016874|GO:0044237|GO:0097367|GO:0043169|GO:0005737|GO:0000166|GO:0055114|GO:0043231|GO:0006099|GO:0046872|GO:0005739|GO:0009060|GO:0000287|GO:0019752|GO:0005524|GO:0004775	catalytic activity|metabolic process|cell|intracellular|ligase activity|cellular metabolic process|carbohydrate derivative binding|cation binding|cytoplasm|nucleotide binding|oxidation-reduction process|intracellular membrane-bounded organelle|tricarboxylic acid cycle|metal ion binding|mitochondrion|aerobic respiration|magnesium ion binding|carboxylic acid metabolic process|ATP binding|succinate-…	K01900	succinyl-CoA synthetase beta subunit[6.2.1.5]	fgr01100|fgr01110|fgr01130|fgr01200|fgr00020|fgr00640	Metabolic pathways - Fusarium graminearum|Biosynthesis of secondary metabolites - Fusarium graminearum|Biosynthesis of antibiotics - Fusarium graminearum|Carbon metabolism - Fusarium graminearum|Citrate cycle (TCA cycle) - Fusarium graminearum|Propanoate metabolism - Fusarium graminearum	chr3:6388123-6389750	3967	1601	272.949	93.5864	272.949	93.5864	1.54426	0.000600087	0.00123417	UP	FGSG_10885	FGSG_01630	FGSG_10885
23557762	FGSG_10882	hypothetical protein	GO:0097367|GO:0000166|GO:0005524	carbohydrate derivative binding|nucleotide binding|ATP binding	K14571	ribosome biogenesis ATPase[-]	fgr03008	Ribosome biogenesis in eukaryotes - Fusarium graminearum	chr3:6397203-6399654	420	127	15.769	4.05099	15.769	4.05099	1.96075	6.69907e-06	1.7225e-05	UP	FGSG_10882	FGSG_04126	FGSG_10882
23557759	FGSG_10879	hypothetical protein	-	-	K12589	exosome complex component RRP42[-]	fgr03018	RNA degradation - Fusarium graminearum	chr3:6403077-6404144	305	120	27.3671	9.1477	27.3671	9.1477	1.58096	0.00348113	0.00649874	UP	FGSG_10879	FGSG_00380	FGSG_10879
23557755	FGSG_10875	hypothetical protein	GO:0008152|GO:0005623|GO:0005622|GO:0006807|GO:0044237|GO:0006139|GO:0030529|GO:0006725|GO:0019439|GO:0010468|GO:0016070|GO:0006402|GO:0006401|GO:0000956	metabolic process|cell|intracellular|nitrogen compound metabolic process|cellular metabolic process|nucleobase-containing compound metabolic process|intracellular ribonucleoprotein complex|cellular aromatic compound metabolic process|aromatic compound catabolic process|regulation of gene expression|RNA metabolic process|mRNA catabolic process|RNA catabolic process|nuclear-transcribed mRNA catabol…	K12620	U6 snRNA-associated Sm-like protein LSm1[-]	fgr03018	RNA degradation - Fusarium graminearum	chr3:6413777-6414606	1445	535	204.659	64.3751	204.659	64.3751	1.66865	0.000111355	0.000251632	UP	FGSG_10875	FGSG_06358	FGSG_10875
23557752	FGSG_10872	hypothetical protein	-	-	-	-	-	-	chr3:6420171-6420532	49	4	14.5985	1.01248	14.5985	1.01248	3.84986	2.04767e-06	5.57657e-06	UP	FGSG_10872	FGSG_01855	FGSG_10872
23557750	FGSG_10870	hypothetical protein	-	-	-	-	-	-	chr3:6427978-6429257	816	85	63.5549	5.62446	63.5549	5.62446	3.49822	5.11718e-25	4.17801e-24	UP	FGSG_10870	FGSG_03194	FGSG_10870
23557749	FGSG_10869	hypothetical protein	-	-	-	-	-	-	chr3:6429620-6432244	1275	178	45.7613	5.42763	45.7613	5.42763	3.07573	3.08602e-21	2.11598e-20	UP	FGSG_10869	FGSG_13484	FGSG_10869
23557747	FGSG_10867	hypothetical protein	-	-	-	-	-	-	chr3:6442994-6443626	109	29	15.8525	3.58321	15.8525	3.58321	2.14539	0.000228579	0.000495858	UP	FGSG_10867	FGSG_12295	FGSG_10867
23557745	FGSG_10865	hypothetical protein	GO:0016020|GO:0016021	membrane|integral component of membrane	K14315	nucleoporin NDC1[-]	fgr03013	RNA transport - Fusarium graminearum	chr3:6445857-6447980	854	320	38.9209	12.3901	38.9209	12.3901	1.65135	0.000263526	0.000568032	UP	FGSG_10865	FGSG_05981	FGSG_10865
23557743	FGSG_10863	hypothetical protein	GO:0016020|GO:0016021|GO:0051205	membrane|integral component of membrane|protein insertion into membrane	K17797	mitochondrial inner membrane protein COX18[-]	-	-	chr3:6449506-6450443	245	63	24.8951	5.43866	24.8951	5.43866	2.19454	1.72778e-06	4.7318e-06	UP	FGSG_10863	FGSG_07198	FGSG_10863
23557739	FGSG_10859	hypothetical protein	GO:0003824|GO:0008152|GO:0016787|GO:0006807|GO:0044237|GO:0006790|GO:0008233|GO:0006749|GO:0006751|GO:0036374	catalytic activity|metabolic process|hydrolase activity|nitrogen compound metabolic process|cellular metabolic process|sulfur compound metabolic process|peptidase activity|glutathione metabolic process|glutathione catabolic process|glutathione hydrolase activity	K00681	gamma-glutamyltranspeptidase / glutathione hydrolase[3.4.19.13]	fgr01100|fgr00480|fgr00460|fgr00430	Metabolic pathways - Fusarium graminearum|Glutathione metabolism - Fusarium graminearum|Cyanoamino acid metabolism - Fusarium graminearum|Taurine and hypotaurine metabolism - Fusarium graminearum	chr3:6457875-6459924	661	250	35.8377	11.5154	35.8377	11.5154	1.63791	0.000451759	0.000941814	UP	FGSG_10859	FGSG_00234	FGSG_10859
23557731	FGSG_10850	hypothetical protein	-	-	-	-	-	-	chr3:6486381-6488966	753	282	26.8066	8.529	26.8066	8.529	1.65214	0.000295227	0.000632452	UP	FGSG_10850	FGSG_05959	FGSG_10850
23557723	FGSG_10841	hypothetical protein	-	-	K10582	ubiquitin-conjugating enzyme E2 Q[2.3.2.23]	fgr04120	Ubiquitin mediated proteolysis - Fusarium graminearum	chr3:6514926-6518531	586	11	16.6814	0.26603	16.6814	0.26603	5.97051	1.14594e-45	2.06777e-44	UP	FGSG_10841	FGSG_03114	FGSG_10841
23557720	FGSG_10838	hypothetical protein	GO:0003824|GO:0016787|GO:0097367|GO:0000166|GO:0001882|GO:0016817|GO:0032549|GO:0016818|GO:0016462|GO:0005525|GO:0003924	catalytic activity|hydrolase activity|carbohydrate derivative binding|nucleotide binding|nucleoside binding|hydrolase activity, acting on acid anhydrides|ribonucleoside binding|hydrolase activity, acting on acid anhydrides, in phosphorus-containing anhydrides|pyrophosphatase activity|GTP binding|GTPase activity	-	-	-	-	chr3:6524288-6524972	350	50	57.1301	6.93374	57.1301	6.93374	3.04255	1.46313e-14	7.16181e-14	UP	FGSG_10838	FGSG_06894	FGSG_10838
23557716	FGSG_10834	hypothetical protein	GO:0003824	catalytic activity	-	-	-	-	chr3:6542312-6542833	262	43	46.2069	6.4428	46.2069	6.4428	2.84235	2.26845e-11	9.05155e-11	UP	FGSG_10834	FGSG_06018	FGSG_10834
23557713	FGSG_10831	hypothetical protein	-	-	-	-	-	-	chr3:6561086-6562245	12664	3201	1242.92	266.907	1242.92	266.907	2.21933	2.97366e-11	1.17425e-10	UP	FGSG_10831	FGSG_08648	FGSG_10831
23557708	FGSG_10826	hypothetical protein	-	-	-	-	-	-	chr3:6572630-6573223	98	15	15.1886	1.97508	15.1886	1.97508	2.943	2.58387e-07	7.63888e-07	UP	FGSG_10826	FGSG_03552	FGSG_10826
23557706	FGSG_10824	hypothetical protein	-	-	-	-	-	-	chr3:6579696-6582761	43	9	1.44055	0.256165	1.44055	0.256165	2.49147	0.0022933	0.00439078	UP	FGSG_10824	FGSG_07847	FGSG_10824
23557703	FGSG_10821	hypothetical protein	GO:0046983|GO:0046982	protein dimerization activity|protein heterodimerization activity	-	-	-	-	chr3:6586705-6587095	130	41	50.4975	13.5306	50.4975	13.5306	1.89999	0.00117879	0.00233613	UP	FGSG_10821	FGSG_10518	FGSG_10821
23557699	FGSG_10817	hypothetical protein	-	-	-	-	-	-	chr3:6597345-6597994	615	118	117.953	19.2273	117.953	19.2273	2.61699	8.25695e-13	3.62166e-12	UP	FGSG_10817	FGSG_11364	FGSG_10817
23557679	FGSG_10795	hypothetical protein	GO:0008152|GO:0005623|GO:0005622|GO:0006807|GO:0044237|GO:0005849|GO:0006139|GO:0006725|GO:0043231|GO:0005847|GO:0005634|GO:0005654|GO:0016070|GO:0006396|GO:0043631|GO:0006378|GO:0031123|GO:0006397|GO:0006379|GO:0031124	metabolic process|cell|intracellular|nitrogen compound metabolic process|cellular metabolic process|mRNA cleavage factor complex|nucleobase-containing compound metabolic process|cellular aromatic compound metabolic process|intracellular membrane-bounded organelle|mRNA cleavage and polyadenylation specificity factor complex|nucleus|nucleoplasm|RNA metabolic process|RNA processing|RNA polyadenylati…	K14402	cleavage and polyadenylation specificity factor subunit 2[-]	fgr03015	mRNA surveillance pathway - Fusarium graminearum	chr3:6691449-6694629	1046	315	30.8443	7.89142	30.8443	7.89142	1.96665	4.38013e-07	1.26729e-06	UP	FGSG_10795	FGSG_02211	FGSG_10795
23557673	FGSG_10789	structure-specific endonuclease RAD27	GO:0003824|GO:0008152|GO:0005623|GO:0009058|GO:0005622|GO:0016787|GO:0006807|GO:0044237|GO:0006950|GO:0016788|GO:0043169|GO:0005737|GO:0006139|GO:0006725|GO:0003676|GO:0043231|GO:0006974|GO:0019439|GO:0005634|GO:0005654|GO:0003677|GO:0004518|GO:0046872|GO:0005730|GO:0005739|GO:0016070|GO:0043137|GO:0000287|GO:0006260|GO:0004519|GO:0006401|GO:0006281|GO:0033567|GO:0008409|GO:0006284|GO:0006261|GO:…	catalytic activity|metabolic process|cell|biosynthetic process|intracellular|hydrolase activity|nitrogen compound metabolic process|cellular metabolic process|response to stress|hydrolase activity, acting on ester bonds|cation binding|cytoplasm|nucleobase-containing compound metabolic process|cellular aromatic compound metabolic process|nucleic acid binding|intracellular membrane-bounded organell…	K04799	flap endonuclease-1 [EC:3.-.-.-][-]	fgr03030|fgr03410|fgr03450	DNA replication - Fusarium graminearum|Base excision repair - Fusarium graminearum|Non-homologous end-joining - Fusarium graminearum	chr3:6710330-6711626	596	217	46.1855	14.2863	46.1855	14.2863	1.6928	0.000232925	0.000504836	UP	FGSG_10789	FGSG_05972	FGSG_10789
23557666	FGSG_10782	vacuolar protease A precursor	GO:0003824|GO:0016787|GO:0008233|GO:0004190	catalytic activity|hydrolase activity|peptidase activity|aspartic-type endopeptidase activity	K01381	saccharopepsin[3.4.23.25]	fgr04138	Autophagy - yeast - Fusarium graminearum	chr3:6732211-6733817	17774	8207	1093.78	429.072	1093.78	429.072	1.35003	0.0106871	0.0182911	UP	FGSG_10782		FGSG_10782
23557659	FGSG_10775	hypothetical protein	-	-	-	-	-	-	chr3:6748528-6749616	477	63	40.3242	4.52473	40.3242	4.52473	3.15575	2.31326e-17	1.33477e-16	UP	FGSG_10775	FGSG_12635	FGSG_10775
23557657	FGSG_10773	hypothetical protein	-	-	-	-	-	-	chr3:6752870-6753991	19	2	1.80512	0.161404	1.80512	0.161404	3.48335	0.00639309	0.0114378	UP	FGSG_10773		FGSG_10773
23557651	FGSG_10767	hypothetical protein	-	-	-	-	-	-	chr3:6776788-6780030	2059	490	68.3815	13.8255	68.3815	13.8255	2.30628	1.54597e-11	6.22781e-11	UP	FGSG_10767	FGSG_08668	FGSG_10767
23557649	FGSG_10765	hypothetical protein	GO:0008152|GO:0005623|GO:0009058|GO:0005622|GO:0006807|GO:0044237|GO:0007049|GO:0005737|GO:0006139|GO:0006725|GO:0043231|GO:0005634|GO:0006260	metabolic process|cell|biosynthetic process|intracellular|nitrogen compound metabolic process|cellular metabolic process|cell cycle|cytoplasm|nucleobase-containing compound metabolic process|cellular aromatic compound metabolic process|intracellular membrane-bounded organelle|nucleus|DNA replication	-	-	-	-	chr3:6785368-6786769	537	144	36.5386	8.32419	36.5386	8.32419	2.13404	9.67561e-08	2.95427e-07	UP	FGSG_10765	FGSG_09708	FGSG_10765
23557648	FGSG_10764	hypothetical protein	-	-	-	-	-	-	chr3:6789039-6790184	249	60	23.9532	4.9036	23.9532	4.9036	2.2883	3.4792e-07	1.01846e-06	UP	FGSG_10764	FGSG_03566	FGSG_10764
23557625	FGSG_10740	hypothetical protein	GO:0008152|GO:0044237|GO:0006914	metabolic process|cellular metabolic process|autophagy	K08341	GABA(A) receptor-associated protein[-]	fgr04138|fgr04139|fgr04136	Autophagy - yeast - Fusarium graminearum|Mitophagy - yeast - Fusarium graminearum|Autophagy - other - Fusarium graminearum	chr3:6874244-6875236	7349	2101	879.788	213.687	879.788	213.687	2.04166	6.76903e-09	2.26153e-08	UP	FGSG_10740	FGSG_01755	FGSG_10740
23557615	FGSG_10729	chitinase 1 precursor	GO:0003824|GO:0008152|GO:0016787|GO:0097367|GO:0005975|GO:0008061|GO:0016798|GO:0004553	catalytic activity|metabolic process|hydrolase activity|carbohydrate derivative binding|carbohydrate metabolic process|chitin binding|hydrolase activity, acting on glycosyl bonds|hydrolase activity, hydrolyzing O-glycosyl compounds	K01183	chitinase[3.2.1.14]	fgr01100|fgr00520	Metabolic pathways - Fusarium graminearum|Amino sugar and nucleotide sugar metabolism - Fusarium graminearum	chr3:6901088-6902650	24	1	1.56147	0.055285	1.56147	0.055285	4.81987	0.000243751	0.000527176	UP	FGSG_10729	FGSG_04645	FGSG_10729
23557603	FGSG_10715	hypothetical protein	GO:0016020|GO:0016021	membrane|integral component of membrane	-	-	-	-	chr1:11686105-11686880	162	0	22.4946	0	22.4946	0	Inf	3.39675e-26	2.93231e-25	UP		FGSG_12919	FGSG_10715
23557595	FGSG_10707	hypothetical protein	-	-	-	-	-	-	chr1:11661730-11662930	271	27	21.7701	1.84273	21.7701	1.84273	3.56243	6.077e-17	3.40346e-16	UP	FGSG_10707	FGSG_01968	FGSG_10707
23557594	FGSG_10706	hypothetical protein	GO:0003824|GO:0016020|GO:0005215|GO:0022857|GO:0016787|GO:0097367|GO:0000166|GO:0016021|GO:0016817|GO:0016818|GO:0042626|GO:0016462|GO:0005524|GO:0016887|GO:0042623	catalytic activity|membrane|transporter activity|transmembrane transporter activity|hydrolase activity|carbohydrate derivative binding|nucleotide binding|integral component of membrane|hydrolase activity, acting on acid anhydrides|hydrolase activity, acting on acid anhydrides, in phosphorus-containing anhydrides|ATPase activity, coupled to transmembrane movement of substances|pyrophosphatase acti…	-	-	-	-	chr1:11655934-11660717	200	22	4.27694	0.399695	4.27694	0.399695	3.41961	1.13326e-13	5.27616e-13	UP	FGSG_10706	FGSG_09084	FGSG_10706
23557572	FGSG_10679	hypothetical protein	-	-	-	-	-	-	chr1:11588120-11590288	248	20	11.8727	0.813431	11.8727	0.813431	3.86748	2.2552e-18	1.36048e-17	UP		FGSG_01992	FGSG_10679
23557568	FGSG_10675	hypothetical protein	-	-	-	-	fgr01100|fgr01110|fgr01130|fgr01200|fgr00030|fgr00053	Metabolic pathways - Fusarium graminearum|Biosynthesis of secondary metabolites - Fusarium graminearum|Biosynthesis of antibiotics - Fusarium graminearum|Carbon metabolism - Fusarium graminearum|Pentose phosphate pathway - Fusarium graminearum|Ascorbate and aldarate metabolism - Fusarium graminearum	chr1:11575232-11576562	33	0	2.49425	0	2.49425	0	Inf	5.23325e-07	1.50095e-06	UP	FGSG_10675	FGSG_00486	FGSG_10675
23557567	FGSG_10674	hypothetical protein	-	-	-	-	-	-	chr1:11572847-11574892	1770	8	106.086	0.407366	106.086	0.407366	8.02469	1.07867e-86	7.18994e-85	UP	FGSG_10674	FGSG_11556	FGSG_10674
23557566	FGSG_10673	hypothetical protein	GO:0003824|GO:0016491	catalytic activity|oxidoreductase activity	-	-	-	-	chr1:11571017-11572570	1577	11	96.7868	0.573562	96.7868	0.573562	7.39872	3.30619e-79	1.65282e-77	UP	FGSG_10673	FGSG_00885	FGSG_10673
23557565	FGSG_10672	hypothetical protein	-	-	-	-	-	-	chr1:11569472-11570328	343	4	41.9349	0.415481	41.9349	0.415481	6.65723	6.6856e-37	8.66641e-36	UP	FGSG_10672	FGSG_13316	FGSG_10672
23557564	FGSG_10671	3-isopropylmalate dehydrogenase	-	-	K00052	3-isopropylmalate dehydrogenase[1.1.1.85]	fgr01100|fgr01110|fgr01230|fgr01210|fgr00290|fgr00660	Metabolic pathways - Fusarium graminearum|Biosynthesis of secondary metabolites - Fusarium graminearum|Biosynthesis of amino acids - Fusarium graminearum|2-Oxocarboxylic acid metabolism - Fusarium graminearum|Valine, leucine and isoleucine biosynthesis - Fusarium graminearum|C5-Branched dibasic acid metabolism - Fusarium graminearum	chr1:11567848-11568933	319	14	27.0419	1.00826	27.0419	1.00826	4.74526	3.90731e-27	3.54623e-26	UP	FGSG_10671	FGSG_12926	FGSG_10671
23557559	FGSG_10666	hypothetical protein	GO:0003824|GO:0008152|GO:0009058|GO:0016491|GO:0006629|GO:0043169|GO:0008610|GO:0046872|GO:0005506	catalytic activity|metabolic process|biosynthetic process|oxidoreductase activity|lipid metabolic process|cation binding|lipid biosynthetic process|metal ion binding|iron ion binding	-	-	-	-	chr1:11557304-11558044	13	1	1.61518	0.105571	1.61518	0.105571	3.93541	0.0267805	0.0427856	UP	FGSG_10666		FGSG_10666
23557555	FGSG_10661	hypothetical protein	GO:0016020|GO:0005215|GO:0022857|GO:0016021	membrane|transporter activity|transmembrane transporter activity|integral component of membrane	-	-	-	-	chr1:11546028-11547757	10	0	0.548977	0	0.548977	0	Inf	0.00894141	0.01553	UP	FGSG_10661		FGSG_10661
23557554	FGSG_10660	hypothetical protein	GO:0005623|GO:0003700|GO:0005622|GO:0000981|GO:0043169|GO:0043231|GO:0005634|GO:0046872|GO:0008270	cell|transcription factor activity, sequence-specific DNA binding|intracellular|RNA polymerase II transcription factor activity, sequence-specific DNA binding|cation binding|intracellular membrane-bounded organelle|nucleus|metal ion binding|zinc ion binding	-	-	-	-	chr1:11544492-11545955	385	73	24.21	3.89996	24.21	3.89996	2.63407	2.47132e-11	9.81928e-11	UP	FGSG_10660	FGSG_10967	FGSG_10660
23557552	FGSG_10658	hypothetical protein	-	-	-	-	-	-	chr1:11539054-11541991	642	67	26.5513	2.35413	26.5513	2.35413	3.49552	2.95147e-23	2.21278e-22	UP	FGSG_10658	FGSG_04576	FGSG_10658
23557551	FGSG_10657	hypothetical protein	-	-	-	-	-	-	chr1:11537476-11538191	186	35	27.0512	4.32453	27.0512	4.32453	2.64508	2.23255e-08	7.16083e-08	UP	FGSG_10657	FGSG_10643	FGSG_10657
23557542	FGSG_10647	hypothetical protein	GO:0003824|GO:0016740|GO:0008168	catalytic activity|transferase activity|methyltransferase activity	-	-	-	-	chr1:11513425-11514165	774	75	96.1609	7.91625	96.1609	7.91625	3.60256	5.74205e-26	4.91175e-25	UP	FGSG_10647	FGSG_07571	FGSG_10647
23557541	FGSG_10646	hypothetical protein	-	-	-	-	-	-	chr1:11511288-11512881	23	0	1.46734	0	1.46734	0	Inf	4.53786e-06	1.18783e-05	UP		FGSG_07103	FGSG_10646
23557539	FGSG_10643	hypothetical protein	-	-	K00480	salicylate hydroxylase[1.14.13.1]	fgr01100	Metabolic pathways - Fusarium graminearum	chr1:11501731-11503201	27	0	1.94498	0	1.94498	0	Inf	8.426e-06	2.13992e-05	UP	FGSG_10643	FGSG_05449	FGSG_10643
23557538	FGSG_10642	hypothetical protein	-	-	-	-	-	-	chr1:11500519-11501139	209	1	37.2883	0.151605	37.2883	0.151605	7.94226	2.21052e-29	2.17627e-28	UP	FGSG_10642	FGSG_06294	FGSG_10642
23557537	FGSG_10641	hypothetical protein	-	-	-	-	-	-	chr1:11498165-11500140	55	0	5.64479	0	5.64479	0	Inf	2.34568e-11	9.33831e-11	UP	FGSG_10641	FGSG_06014	FGSG_10641
23557536	FGSG_10639	hypothetical protein	GO:0008152|GO:0005623|GO:0009058|GO:0003700|GO:0005622|GO:0006807|GO:0044237|GO:0000981|GO:0043169|GO:0006139|GO:0006725|GO:0003676|GO:0043231|GO:0005634|GO:0003677|GO:0046872|GO:0016070|GO:0006351|GO:0008270	metabolic process|cell|biosynthetic process|transcription factor activity, sequence-specific DNA binding|intracellular|nitrogen compound metabolic process|cellular metabolic process|RNA polymerase II transcription factor activity, sequence-specific DNA binding|cation binding|nucleobase-containing compound metabolic process|cellular aromatic compound metabolic process|nucleic acid binding|intracel…	-	-	-	-	chr1:11494615-11497159	245	38	10.9757	1.44628	10.9757	1.44628	2.92388	1.39707e-11	5.64661e-11	UP	FGSG_10639	FGSG_06038	FGSG_10639
23557534	FGSG_10636	hypothetical protein	-	-	-	-	-	-	chr1:11489041-11489630	253	18	53.9155	3.25886	53.9155	3.25886	4.04826	1.43842e-19	9.17669e-19	UP	FGSG_10636	FGSG_01434	FGSG_10636
23557531	FGSG_10633	hypothetical protein	-	-	-	-	-	-	chr1:11480572-11481917	54	0	3.8094	0	3.8094	0	Inf	3.88735e-11	1.52666e-10	UP	FGSG_10633	FGSG_10977	FGSG_10633
23557530	FGSG_10632	hypothetical protein	-	-	-	-	-	-	chr1:11472590-11477453	1268	264	25.1852	4.45484	25.1852	4.45484	2.49913	2.58535e-13	1.17936e-12	UP	FGSG_10632	FGSG_02425	FGSG_10632
23557528	FGSG_10630	hypothetical protein	-	-	-	-	-	-	chr1:11466253-11467611	103	3	11.2483	0.278326	11.2483	0.278326	5.33679	1.26724e-14	6.22043e-14	UP	FGSG_10630	FGSG_10914	FGSG_10630
23557527	FGSG_10629	hypothetical protein	GO:0003824|GO:0016020|GO:0016491|GO:0004497|GO:0016705|GO:0043169|GO:0016021|GO:0020037|GO:0046872|GO:0005506	catalytic activity|membrane|oxidoreductase activity|monooxygenase activity|oxidoreductase activity, acting on paired donors, with incorporation or reduction of molecular oxygen|cation binding|integral component of membrane|heme binding|metal ion binding|iron ion binding	-	-	-	-	chr1:11463983-11465812	1497	12	80.1718	0.545998	80.1718	0.545998	7.19806	1.50896e-76	6.97208e-75	UP	FGSG_10629	FGSG_12867	FGSG_10629
23557526	FGSG_10628	hypothetical protein	-	-	-	-	-	-	chr1:11457226-11459136	89	9	4.85972	0.417522	4.85972	0.417522	3.54095	7.46299e-09	2.48183e-08	UP	FGSG_10628	FGSG_08394	FGSG_10628
23557525	FGSG_10627	urease	-	-	-	-	fgr01100|fgr00230|fgr00220|fgr00791	Metabolic pathways - Fusarium graminearum|Purine metabolism - Fusarium graminearum|Arginine biosynthesis - Fusarium graminearum|Atrazine degradation - Fusarium graminearum	chr1:11450761-11456116	145	5	3.71421	0.108816	3.71421	0.108816	5.09309	8.27391e-18	4.88742e-17	UP	FGSG_10627	FGSG_12658	FGSG_10627
23557524	FGSG_10626	hypothetical protein	GO:0003824|GO:0008152|GO:0009058	catalytic activity|metabolic process|biosynthetic process	-	-	-	-	chr1:11448402-11449343	536	18	52.3829	1.49451	52.3829	1.49451	5.13135	9.30489e-38	1.24864e-36	UP	FGSG_10626	FGSG_02662	FGSG_10626
23557523	FGSG_10625	hypothetical protein	-	-	-	-	-	-	chr1:11446400-11447309	994	59	132.621	6.68778	132.621	6.68778	4.30964	1.44002e-37	1.91972e-36	UP	FGSG_10625	FGSG_01336	FGSG_10625
23557522	FGSG_10624	hypothetical protein	-	-	-	-	-	-	chr1:11445150-11446261	813	44	82.3385	3.78589	82.3385	3.78589	4.44286	4.22934e-37	5.55323e-36	UP	FGSG_10624	FGSG_02666	FGSG_10624
23557514	FGSG_10616	hypothetical protein	-	-	-	-	-	-	chr1:11420885-11425650	39	2	0.761329	0.0331638	0.761329	0.0331638	4.52084	1.46665e-06	4.04115e-06	UP	FGSG_10616	FGSG_00542	FGSG_10616
23557512	FGSG_10614	hypothetical protein	-	-	-	-	-	-	chr1:11414656-11415481	437	73	56.823	8.06432	56.823	8.06432	2.81685	1.21212e-13	5.63471e-13	UP	FGSG_10614	FGSG_02452	FGSG_10614
23557510	FGSG_10612	hypothetical protein	GO:0048037|GO:0050662|GO:0000166|GO:0050660|GO:0071949	cofactor binding|coenzyme binding|nucleotide binding|flavin adenine dinucleotide binding|FAD binding	K00480	salicylate hydroxylase[1.14.13.1]	fgr01100	Metabolic pathways - Fusarium graminearum	chr1:11410754-11412156	234	43	15.9573	2.49122	15.9573	2.49122	2.67929	1.24799e-09	4.41885e-09	UP	FGSG_10612	FGSG_06900	FGSG_10612
23557509	FGSG_10611	hypothetical protein	GO:0003824|GO:0016491|GO:0048037|GO:0016614|GO:0050662|GO:0000166|GO:0050660	catalytic activity|oxidoreductase activity|cofactor binding|oxidoreductase activity, acting on CH-OH group of donors|coenzyme binding|nucleotide binding|flavin adenine dinucleotide binding	-	-	-	-	chr1:11408328-11410037	84	31	5.27142	1.65274	5.27142	1.65274	1.67333	0.0235072	0.0380545	UP	FGSG_10611		FGSG_10611
23557505	FGSG_10606	cytochrome c peroxidase	GO:0003824|GO:0016491|GO:0004601|GO:0006950|GO:0043169|GO:0006979|GO:0020037|GO:0046872	catalytic activity|oxidoreductase activity|peroxidase activity|response to stress|cation binding|response to oxidative stress|heme binding|metal ion binding	-	-	-	-	chr1:11392906-11393954	40	0	3.69721	0	3.69721	0	Inf	2.01468e-08	6.49103e-08	UP	FGSG_10606	FGSG_10674	FGSG_10606
23557504	FGSG_10605	hypothetical protein	-	-	-	-	-	-	chr1:11391265-11392056	64	3	8.61389	0.343024	8.61389	0.343024	4.65028	1.89442e-09	6.62123e-09	UP	FGSG_10605	FGSG_09196	FGSG_10605
23557503	FGSG_10604	hypothetical protein	GO:0003824|GO:0016491|GO:0043169|GO:0046872|GO:0005507	catalytic activity|oxidoreductase activity|cation binding|metal ion binding|copper ion binding	-	-	-	-	chr1:11388988-11390790	26	5	1.40716	0.229915	1.40716	0.229915	2.61362	0.0131976	0.0223155	UP	FGSG_10604		FGSG_10604
23557501	FGSG_10602	hypothetical protein	-	-	-	-	-	-	chr1:11382752-11384461	131	24	7.05264	1.09771	7.05264	1.09771	2.68367	3.31622e-07	9.72152e-07	UP	FGSG_10602	FGSG_04895	FGSG_10602
23557500	FGSG_10601	hypothetical protein	-	-	-	-	-	-	chr1:11378410-11382225	1988	242	48.7267	5.03926	48.7267	5.03926	3.27343	6.34706e-26	5.4103e-25	UP	FGSG_10601	FGSG_07535	FGSG_10601
23557497	FGSG_10598	hypothetical protein	-	-	-	-	-	-	chr1:11371773-11372429	4598	1065	644.287	126.783	644.287	126.783	2.34534	1.05844e-12	4.60939e-12	UP	FGSG_10598	FGSG_02504	FGSG_10598
23557490	FGSG_10591	hypothetical protein	-	-	-	-	-	-	chr1:11356942-11358620	402	28	22.7605	1.34683	22.7605	1.34683	4.07889	6.81494e-25	5.52349e-24	UP	FGSG_10591	FGSG_07632	FGSG_10591
23557485	FGSG_10584	hypothetical protein	-	-	-	-	-	-	chr1:11339232-11340205	254	100	25.3068	8.46456	25.3068	8.46456	1.58002	0.00441582	0.0081133	UP		FGSG_13655	FGSG_10584
23557479	FGSG_10578	hypothetical protein	-	-	-	-	-	-	chr1:11322909-11325095	241	6	10.7494	0.227353	10.7494	0.227353	5.56318	1.22039e-26	1.0756e-25	UP	FGSG_10578	FGSG_08889	FGSG_10578
23557477	FGSG_10576	hypothetical protein	-	-	-	-	-	-	chr1:11315970-11317181	102	11	7.74771	0.709853	7.74771	0.709853	3.44818	4.35654e-09	1.47655e-08	UP		FGSG_12428	FGSG_10576
23557475	FGSG_10573	hypothetical protein	-	-	-	-	-	-	chr1:11303938-11308123	9	0	0.247469	0	0.247469	0	Inf	0.00894141	0.01553	UP			FGSG_10573
23557473	FGSG_10571	hypothetical protein	GO:0003824|GO:0016020|GO:0016491|GO:0004497|GO:0016705|GO:0043169|GO:0016021|GO:0020037|GO:0046872|GO:0005506	catalytic activity|membrane|oxidoreductase activity|monooxygenase activity|oxidoreductase activity, acting on paired donors, with incorporation or reduction of molecular oxygen|cation binding|integral component of membrane|heme binding|metal ion binding|iron ion binding	-	-	-	-	chr1:11298113-11299936	22	0	1.28841	0	1.28841	0	Inf	8.35118e-06	2.12357e-05	UP		FGSG_13057	FGSG_10571
23557472	FGSG_10570	hypothetical protein	GO:0016020|GO:0005215|GO:0022857|GO:0016021	membrane|transporter activity|transmembrane transporter activity|integral component of membrane	-	-	-	-	chr1:11295675-11297549	35	1	2.16104	0.052467	2.16104	0.052467	5.36417	1.27658e-06	3.53228e-06	UP	FGSG_10570	FGSG_13886	FGSG_10570
23557471	FGSG_10569	hypothetical protein	GO:0005623|GO:0032126|GO:0070941	cell|eisosome|eisosome assembly	-	-	-	-	chr1:11291298-11295431	575	34	15.9539	0.801463	15.9539	0.801463	4.31513	3.33257e-31	3.49233e-30	UP	FGSG_10569	FGSG_11651	FGSG_10569
23557466	FGSG_10564	hypothetical protein	-	-	-	-	-	-	chr1:11263926-11273065	8	0	0.0821929	0	0.0821929	0	Inf	0.0172979	0.0285555	UP	FGSG_10564		FGSG_10564
23557460	FGSG_10558	hypothetical protein	-	-	-	-	-	-	chr1:11247821-11249903	2310	12	104.399	0.460761	104.399	0.460761	7.82387	3.51536e-93	2.82108e-91	UP	FGSG_10558	FGSG_02603	FGSG_10558
23557457	FGSG_10555	hypothetical protein	-	-	-	-	-	-	chr1:11237523-11238268	1012	14	135.023	1.58691	135.023	1.58691	6.41084	4.74001e-61	1.32612e-59	UP	FGSG_10555	FGSG_12817	FGSG_10555
23557455	FGSG_10553	hypothetical protein	-	-	-	-	-	-	chr1:11232458-11233867	1219	38	84.6323	2.24141	84.6323	2.24141	5.23873	1.30861e-52	2.90226e-51	UP	FGSG_10553	FGSG_08755	FGSG_10553
23557454	FGSG_10552	hypothetical protein	-	-	-	-	-	-	chr1:11230746-11232163	532	23	59.8003	2.19648	59.8003	2.19648	4.76689	1.10952e-34	1.32426e-33	UP	FGSG_10552	FGSG_03987	FGSG_10552
23557453	FGSG_10551	hypothetical protein	GO:0005576|GO:0009405	extracellular region|pathogenesis	-	-	-	-	chr1:11229564-11230632	127	6	10.9371	0.438968	10.9371	0.438968	4.63897	5.38795e-15	2.71243e-14	UP	FGSG_10551	FGSG_13196	FGSG_10551
23557445	FGSG_10542	hypothetical protein	-	-	-	-	-	-	chr1:11175226-11175594	1477	186	368.494	39.4244	368.494	39.4244	3.22448	4.72912e-24	3.68599e-23	UP		FGSG_03291	FGSG_10542
23557444	FGSG_10541	hypothetical protein	-	-	-	-	-	-	chr1:11170313-11171036	26	3	3.71098	0.363765	3.71098	0.363765	3.35072	0.00106861	0.00212538	UP	FGSG_10541	FGSG_09519	FGSG_10541
23557441	FGSG_10538	hypothetical protein	-	-	-	-	-	-	chr1:11160640-11161158	98	3	22.1128	0.57507	22.1128	0.57507	5.265	8.79971e-14	4.12842e-13	UP	FGSG_10538	FGSG_09081	FGSG_10538
23557440	FGSG_10537	hypothetical protein	GO:0003824|GO:0008152|GO:0016491|GO:0006807|GO:0048037|GO:0044237|GO:0006520|GO:0050662|GO:0000166|GO:0050660|GO:0046416|GO:0003884|GO:0071949|GO:0019752	catalytic activity|metabolic process|oxidoreductase activity|nitrogen compound metabolic process|cofactor binding|cellular metabolic process|cellular amino acid metabolic process|coenzyme binding|nucleotide binding|flavin adenine dinucleotide binding|D-amino acid metabolic process|D-amino-acid oxidase activity|FAD binding|carboxylic acid metabolic process	-	-	-	-	chr1:11158867-11160079	112	6	9.31423	0.4239	9.31423	0.4239	4.45764	3.39632e-13	1.53325e-12	UP	FGSG_10537	FGSG_03768	FGSG_10537
23557439	FGSG_10536	hypothetical protein	-	-	-	-	-	-	chr1:11156845-11158614	128	19	11.4852	1.4484	11.4852	1.4484	2.98724	1.5163e-08	4.93092e-08	UP	FGSG_10536	FGSG_11999	FGSG_10536
23557438	FGSG_10535	hypothetical protein	-	-	-	-	-	-	chr1:11155465-11156457	354	37	36.9497	3.28105	36.9497	3.28105	3.49333	9.47462e-19	5.80469e-18	UP		FGSG_09028	FGSG_10535
23557437	FGSG_10534	hypothetical protein	GO:0003824|GO:0016740|GO:0048037|GO:0030170|GO:0008483	catalytic activity|transferase activity|cofactor binding|pyridoxal phosphate binding|transaminase activity	-	-	-	-	chr1:11153958-11155325	253	26	17.026	1.48651	17.026	1.48651	3.51774	2.96279e-16	1.59629e-15	UP		FGSG_04198	FGSG_10534
23557434	FGSG_10531	hypothetical protein	GO:0016020|GO:0005215|GO:0022857|GO:0005337|GO:0016021	membrane|transporter activity|transmembrane transporter activity|nucleoside transmembrane transporter activity|integral component of membrane	-	-	-	-	chr1:11144000-11146181	5026	1816	217.026	66.6203	217.026	66.6203	1.70383	2.69913e-05	6.54032e-05	UP	FGSG_10531	FGSG_12595	FGSG_10531
23557430	FGSG_10527	40S ribosomal protein S22	GO:0008152|GO:0005623|GO:0005198|GO:0009058|GO:0005622|GO:0003735|GO:0006807|GO:0044237|GO:0005737|GO:0030529|GO:0005840|GO:0006412	metabolic process|cell|structural molecule activity|biosynthetic process|intracellular|structural constituent of ribosome|nitrogen compound metabolic process|cellular metabolic process|cytoplasm|intracellular ribonucleoprotein complex|ribosome|translation	K02957	small subunit ribosomal protein S15Ae[-]	fgr03010	Ribosome - Fusarium graminearum	chr1:11122902-11123294	478	76	111.973	15.1251	111.973	15.1251	2.88813	9.11401e-15	4.51188e-14	UP	FGSG_10527	FGSG_05552	FGSG_10527
23557422	FGSG_10519	hypothetical protein	GO:0016020|GO:0016021	membrane|integral component of membrane	-	-	-	-	chr1:11092364-11092819	23	1	4.64335	0.171553	4.64335	0.171553	4.75844	0.00041343	0.00086635	UP	FGSG_10519	FGSG_00222	FGSG_10519
23557421	FGSG_10518	hypothetical protein	-	-	-	-	-	-	chr1:11089282-11091348	64	0	3.55791	0	3.55791	0	Inf	7.2951e-13	3.21248e-12	UP	FGSG_10518	FGSG_02411	FGSG_10518
23557419	FGSG_10516	hypothetical protein	GO:0003824|GO:0016787|GO:0016788|GO:0042578|GO:0016791|GO:0004721|GO:0008138	catalytic activity|hydrolase activity|hydrolase activity, acting on ester bonds|phosphoric ester hydrolase activity|phosphatase activity|phosphoprotein phosphatase activity|protein tyrosine/serine/threonine phosphatase activity	-	-	-	-	chr1:11070387-11072398	1258	491	59.4216	19.7037	59.4216	19.7037	1.59252	0.000468084	0.000974183	UP		FGSG_12211	FGSG_10516
23557418	FGSG_10515	hypothetical protein	-	-	-	-	-	-	chr1:11065366-11065925	609	160	130.688	29.1703	130.688	29.1703	2.16356	3.18868e-08	1.01238e-07	UP	FGSG_10515	FGSG_05284	FGSG_10515
23557417	FGSG_10514	hypothetical protein	-	-	-	-	-	-	chr1:11063279-11064958	677	129	41.2205	6.6729	41.2205	6.6729	2.62697	2.64369e-13	1.20507e-12	UP	FGSG_10514	FGSG_11373	FGSG_10514
23557415	FGSG_10512	hypothetical protein	GO:0005623|GO:0005622|GO:0005737|GO:0030529|GO:0043231|GO:0005840|GO:0005739	cell|intracellular|cytoplasm|intracellular ribonucleoprotein complex|intracellular membrane-bounded organelle|ribosome|mitochondrion	-	-	-	-	chr1:11060769-11061118	1314	476	433.578	133.438	433.578	133.438	1.70012	6.81698e-05	0.000157936	UP	FGSG_10512	FGSG_08109	FGSG_10512
23557413	FGSG_10510	hypothetical protein	-	-	-	-	-	-	chr1:11051239-11051787	298	73	49.9713	10.3999	49.9713	10.3999	2.26453	1.45421e-07	4.37986e-07	UP	FGSG_10510	FGSG_07958	FGSG_10510
23557410	FGSG_10507	hypothetical protein	-	-	-	-	-	-	chr1:11045308-11046165	5385	1409	577.796	128.44	577.796	128.44	2.16946	2.11498e-10	7.86781e-10	UP	FGSG_10507	FGSG_04325	FGSG_10507
23557386	FGSG_10482	hypothetical protein	-	-	-	-	-	-	chr1:10952776-10954338	1199	272	79.4681	15.316	79.4681	15.316	2.37534	1.13427e-11	4.61194e-11	UP	FGSG_10482	FGSG_06027	FGSG_10482
23557384	FGSG_10480	hypothetical protein	-	-	-	-	-	-	chr1:10950139-10950978	28	4	3.6408	0.441888	3.6408	0.441888	3.0425	0.00285251	0.00537373	UP	FGSG_10480	FGSG_03435	FGSG_10480
23557378	FGSG_10473	hypothetical protein	GO:0016020|GO:0016021	membrane|integral component of membrane	-	-	-	-	chr1:10923273-10925479	8	0	0.463227	0	0.463227	0	Inf	0.0172979	0.0285555	UP			FGSG_10473
23557377	FGSG_10472	hypothetical protein	GO:0016020|GO:0016021	membrane|integral component of membrane	-	-	-	-	chr1:10921432-10922408	196	70	21.4044	6.49456	21.4044	6.49456	1.7206	0.00205781	0.00395792	UP	FGSG_10472	FGSG_07843	FGSG_10472
23557376	FGSG_10471	hypothetical protein	-	-	-	-	-	-	chr1:10917504-10920861	2113	275	92.3671	10.213	92.3671	10.213	3.17698	1.52833e-24	1.21847e-23	UP	FGSG_10471	FGSG_08968	FGSG_10471
23557375	FGSG_10470	hypothetical protein	GO:0005623|GO:0032126|GO:0003676|GO:0070941	cell|eisosome|nucleic acid binding|eisosome assembly	-	-	-	-	chr1:10913527-10916772	2431	343	83.2591	9.98027	83.2591	9.98027	3.06046	5.51756e-23	4.08641e-22	UP	FGSG_10470	FGSG_08900	FGSG_10470
23557374	FGSG_10469	hypothetical protein	-	-	-	-	-	-	chr1:10911072-10913347	477	38	27.8283	1.88347	27.8283	1.88347	3.88509	5.05935e-25	4.13355e-24	UP	FGSG_10469	FGSG_07550	FGSG_10469
23557373	FGSG_10468	hypothetical protein	-	-	-	-	-	-	chr1:10907568-10909257	891	101	72.9123	7.02176	72.9123	7.02176	3.37626	7.27057e-24	5.61662e-23	UP		FGSG_04596	FGSG_10468
23557370	FGSG_10465	hypothetical protein	-	-	-	-	-	-	chr1:10902897-10903763	17	0	1.80514	0	1.80514	0	Inf	0.000187	0.000409888	UP		FGSG_02036	FGSG_10465
23557369	FGSG_10464	hypothetical protein	GO:0003824|GO:0008152|GO:0016740|GO:0031177	catalytic activity|metabolic process|transferase activity|phosphopantetheine binding	-	-	-	-	chr1:10894086-10902309	81	18	0.940466	0.177554	0.940466	0.177554	2.40512	0.000182622	0.000402534	UP	FGSG_10464	FGSG_02060	FGSG_10464
23557363	FGSG_10458	hypothetical protein	GO:0005623|GO:0003700|GO:0005622|GO:0000981|GO:0043169|GO:0043231|GO:0005634|GO:0046872|GO:0008270	cell|transcription factor activity, sequence-specific DNA binding|intracellular|RNA polymerase II transcription factor activity, sequence-specific DNA binding|cation binding|intracellular membrane-bounded organelle|nucleus|metal ion binding|zinc ion binding	-	-	-	-	chr1:10880165-10881655	9	0	0.555684	0	0.555684	0	Inf	0.00894141	0.01553	UP	FGSG_10458		FGSG_10458
23557357	FGSG_10451	benzoate 4-monooxygenase	-	-	K07824	benzoate 4-monooxygenase[1.14.13.12]	fgr01100	Metabolic pathways - Fusarium graminearum	chr1:10865395-10866983	91	17	5.60749	0.88996	5.60749	0.88996	2.65554	9.70011e-06	2.45024e-05	UP	FGSG_10451	FGSG_02391	FGSG_10451
23557355	FGSG_10449	hypothetical protein	-	-	-	-	-	-	chr1:10859661-10862744	38	6	1.2249	0.164306	1.2249	0.164306	2.89821	0.00059626	0.00122692	UP	FGSG_10449	FGSG_02965	FGSG_10449
23557342	FGSG_10435	hypothetical protein	-	-	-	-	-	-	chr1:10820577-10825971	22	0	0.382724	0	0.382724	0	Inf	8.35118e-06	2.12357e-05	UP	FGSG_10435	FGSG_13052	FGSG_10435
23557341	FGSG_10434	hypothetical protein	-	-	K00799	glutathione S-transferase[2.5.1.18]	fgr00480	Glutathione metabolism - Fusarium graminearum	chr1:10819563-10820228	326	36	45.063	4.22771	45.063	4.22771	3.41399	2.54726e-17	1.46689e-16	UP	FGSG_10434	FGSG_12606	FGSG_10434
23557339	FGSG_10432	hypothetical protein	-	-	-	-	-	-	chr1:10816864-10817668	358	18	53.8526	2.30037	53.8526	2.30037	4.54908	1.90434e-27	1.75182e-26	UP		FGSG_12957	FGSG_10432
23557338	FGSG_10431	hypothetical protein	-	-	-	-	-	-	chr1:10811519-10814462	586	179	21.1063	5.47735	21.1063	5.47735	1.94612	3.08089e-06	8.21435e-06	UP	FGSG_10431	FGSG_08447	FGSG_10431
23557332	FGSG_10424	diphosphomevalonate decarboxylase	GO:0003824|GO:0008152|GO:0005623|GO:0009058|GO:0005622|GO:0016829|GO:0044237|GO:0097367|GO:0006629|GO:0006790|GO:0005737|GO:0000166|GO:0044255|GO:0006644|GO:0008654|GO:0008610|GO:0008299|GO:0005829|GO:0016125|GO:0006796|GO:0006637|GO:0008202|GO:0016831|GO:0016126|GO:0006694|GO:0004163|GO:0005524|GO:0006084|GO:0019287	catalytic activity|metabolic process|cell|biosynthetic process|intracellular|lyase activity|cellular metabolic process|carbohydrate derivative binding|lipid metabolic process|sulfur compound metabolic process|cytoplasm|nucleotide binding|cellular lipid metabolic process|phospholipid metabolic process|phospholipid biosynthetic process|lipid biosynthetic process|isoprenoid biosynthetic process|cyto…	K01597	diphosphomevalonate decarboxylase[4.1.1.33]	fgr01100|fgr01110|fgr01130|fgr00900	Metabolic pathways - Fusarium graminearum|Biosynthesis of secondary metabolites - Fusarium graminearum|Biosynthesis of antibiotics - Fusarium graminearum|Terpenoid backbone biosynthesis - Fusarium graminearum	chr1:10791289-10792593	2033	723	149.132	45.058	149.132	45.058	1.72673	2.75818e-05	6.67678e-05	UP	FGSG_10424	FGSG_12593	FGSG_10424
23557325	FGSG_10417	hypothetical protein	GO:0003824|GO:0008152|GO:0005623|GO:0016491|GO:0045454|GO:0006662|GO:0015035	catalytic activity|metabolic process|cell|oxidoreductase activity|cell redox homeostasis|glycerol ether metabolic process|protein disulfide oxidoreductase activity	K03671	thioredoxin 1[-]	-	-	chr1:10777058-10777687	942	107	137.653	13.2837	137.653	13.2837	3.37331	3.20301e-24	2.53374e-23	UP	FGSG_10417	FGSG_03283	FGSG_10417
23557322	FGSG_10414	hypothetical protein	-	-	K01507	inorganic pyrophosphatase[3.6.1.1]	fgr00190	Oxidative phosphorylation - Fusarium graminearum	chr1:10771560-10772828	46	1	4.43905	0.0820003	4.43905	0.0820003	5.75848	1.27489e-08	4.16586e-08	UP	FGSG_10414	FGSG_01712	FGSG_10414
23557318	FGSG_10410	hypothetical protein	-	-	K00953	FAD synthetase[2.7.7.2]	fgr01100|fgr01110|fgr00740	Metabolic pathways - Fusarium graminearum|Biosynthesis of secondary metabolites - Fusarium graminearum|Riboflavin metabolism - Fusarium graminearum	chr1:10762292-10763184	819	292	116.355	35.244	116.355	35.244	1.72308	8.22809e-05	0.00018937	UP	FGSG_10410	FGSG_09412	FGSG_10410
23557305	FGSG_10396	hypothetical protein	-	-	-	-	-	-	chr1:10714024-10714727	4261	801	601.644	96.0865	601.644	96.0865	2.6465	3.45911e-17	1.97169e-16	UP	FGSG_10396	FGSG_00628	FGSG_10396
23557304	FGSG_10395	hypothetical protein	GO:0003824|GO:0016491|GO:0043169|GO:0046872|GO:0005507	catalytic activity|oxidoreductase activity|cation binding|metal ion binding|copper ion binding	-	-	-	-	chr1:10711023-10712937	221	3	11.2655	0.129916	11.2655	0.129916	6.43819	1.04385e-27	9.67544e-27	UP	FGSG_10395	FGSG_06271	FGSG_10395
23557302	FGSG_10393	hypothetical protein	-	-	-	-	-	-	chr1:10707502-10708077	25	0	4.70648	0	4.70648	0	Inf	2.59951e-05	6.30646e-05	UP	FGSG_10393	FGSG_02314	FGSG_10393
23557301	FGSG_10392	hypothetical protein	GO:0003824|GO:0016491|GO:0030246|GO:0016705|GO:0043169|GO:0031418|GO:0046872|GO:0005506	catalytic activity|oxidoreductase activity|carbohydrate binding|oxidoreductase activity, acting on paired donors, with incorporation or reduction of molecular oxygen|cation binding|L-ascorbic acid binding|metal ion binding|iron ion binding	-	-	-	-	chr1:10705566-10706505	919	131	94.9541	11.4993	94.9541	11.4993	3.04568	1.71413e-19	1.08674e-18	UP	FGSG_10392	FGSG_13414	FGSG_10392
23557300	FGSG_10391	hypothetical protein	GO:0003824|GO:0016787|GO:0097367|GO:0000166|GO:0016817|GO:0016818|GO:0016462|GO:0005524|GO:0004386	catalytic activity|hydrolase activity|carbohydrate derivative binding|nucleotide binding|hydrolase activity, acting on acid anhydrides|hydrolase activity, acting on acid anhydrides, in phosphorus-containing anhydrides|pyrophosphatase activity|ATP binding|helicase activity	K12813	pre-mRNA-splicing factor ATP-dependent RNA helicase DHX16[3.6.4.13]	fgr03040	Spliceosome - Fusarium graminearum	chr1:10702447-10705482	616	281	18.6791	7.23905	18.6791	7.23905	1.36755	0.0180805	0.0297754	UP	FGSG_10391		FGSG_10391
23557294	FGSG_10385	alpha-centractin	GO:0005623|GO:0005622|GO:0005875|GO:0005869|GO:0005856|GO:0015629	cell|intracellular|microtubule associated complex|dynactin complex|cytoskeleton|actin cytoskeleton	-	-	-	-	chr1:10683466-10685387	1499	645	77.8778	28.4691	77.8778	28.4691	1.45182	0.00370072	0.00688551	UP	FGSG_10385	FGSG_03424	FGSG_10385
23557286	FGSG_10377	hypothetical protein	-	-	-	-	-	-	chr1:10646866-10647936	389	73	34.7013	5.5325	34.7013	5.5325	2.64899	1.49918e-11	6.04928e-11	UP	FGSG_10377	FGSG_00736	FGSG_10377
23557280	FGSG_10371	hypothetical protein	-	-	-	-	-	-	chr1:10628718-10630250	27	2	2.14654	0.135061	2.14654	0.135061	3.99033	0.000206996	0.000451203	UP	FGSG_10371	FGSG_12283	FGSG_10371
23557279	FGSG_10370	hypothetical protein	-	-	-	-	-	-	chr1:10626456-10627413	15	2	1.9588	0.221844	1.9588	0.221844	3.14235	0.0264707	0.0423462	UP	FGSG_10370		FGSG_10370
23557268	FGSG_10359	hypothetical protein	-	-	-	-	-	-	chr1:10603053-10603538	180	5	34.0966	0.804702	34.0966	0.804702	5.40503	8.27608e-22	5.83873e-21	UP	FGSG_10359	FGSG_00169	FGSG_10359
23557267	FGSG_10358	GMP synthase	GO:0003824|GO:0008152|GO:0005623|GO:0009058|GO:0005622|GO:0016874|GO:0016787|GO:0006807|GO:0044237|GO:0097367|GO:0016879|GO:0006520|GO:0005737|GO:0000166|GO:0006139|GO:1901135|GO:0006725|GO:0016817|GO:0009116|GO:0016884|GO:0006796|GO:0016818|GO:0009117|GO:0016462|GO:0009165|GO:0019752|GO:0003922|GO:0005524|GO:0009156|GO:0006541|GO:0006164|GO:0009168|GO:0006177	catalytic activity|metabolic process|cell|biosynthetic process|intracellular|ligase activity|hydrolase activity|nitrogen compound metabolic process|cellular metabolic process|carbohydrate derivative binding|ligase activity, forming carbon-nitrogen bonds|cellular amino acid metabolic process|cytoplasm|nucleotide binding|nucleobase-containing compound metabolic process|carbohydrate derivative metab…	K01951	GMP synthase (glutamine-hydrolysing)[6.3.5.2]	fgr01100|fgr00230	Metabolic pathways - Fusarium graminearum|Purine metabolism - Fusarium graminearum	chr1:10599845-10602431	1091	395	58.1579	17.8888	58.1579	17.8888	1.70091	8.04252e-05	0.000185239	UP	FGSG_10358	FGSG_09416	FGSG_10358
23557258	FGSG_10349	hypothetical protein	-	-	-	-	-	-	chr1:10555137-10557347	850	24	35.3921	0.848976	35.3921	0.848976	5.38156	6.07884e-48	1.1883e-46	UP	FGSG_10349	FGSG_03145	FGSG_10349
23557252	FGSG_10343	hypothetical protein	GO:0003824|GO:0016787|GO:0043169|GO:0008233|GO:0046872|GO:0008236|GO:0004252	catalytic activity|hydrolase activity|cation binding|peptidase activity|metal ion binding|serine-type peptidase activity|serine-type endopeptidase activity	K01279	tripeptidyl-peptidase I[3.4.14.9]	-	-	chr1:10529449-10531744	322	100	14.1768	3.74044	14.1768	3.74044	1.92225	2.80815e-05	6.79369e-05	UP	FGSG_10343	FGSG_12597	FGSG_10343
23557251	FGSG_10342	hypothetical protein	-	-	-	-	-	-	chr1:10526752-10528945	1852	19	91.3703	0.796386	91.3703	0.796386	6.84211	9.50617e-79	4.67566e-77	UP	FGSG_10342	FGSG_03917	FGSG_10342
23557248	FGSG_10339	hypothetical protein	-	-	-	-	fgr01100|fgr01110|fgr01130|fgr01200|fgr00030|fgr00053	Metabolic pathways - Fusarium graminearum|Biosynthesis of secondary metabolites - Fusarium graminearum|Biosynthesis of antibiotics - Fusarium graminearum|Carbon metabolism - Fusarium graminearum|Pentose phosphate pathway - Fusarium graminearum|Ascorbate and aldarate metabolism - Fusarium graminearum	chr1:10520369-10521384	124	34	12.8554	2.99466	12.8554	2.99466	2.10191	0.000210555	0.000458797	UP	FGSG_10339	FGSG_04673	FGSG_10339
23557245	FGSG_10336	hypothetical protein	GO:0003824|GO:0016740|GO:0008168	catalytic activity|transferase activity|methyltransferase activity	-	-	-	-	chr1:10512838-10513674	4440	23	488.352	2.14924	488.352	2.14924	7.82795	1.88335e-110	2.73489e-108	UP	FGSG_10336	FGSG_02628	FGSG_10336
23557243	FGSG_10333	hypothetical protein	-	-	-	-	-	-	chr1:10503018-10504591	1612	273	104.582	15.0473	104.582	15.0473	2.79706	7.20757e-18	4.26786e-17	UP	FGSG_10333	FGSG_11321	FGSG_10333
23557234	FGSG_10323	hypothetical protein	-	-	-	-	-	-	chr1:10474212-10474710	273	76	56.4779	13.3577	56.4779	13.3577	2.08002	5.48479e-06	1.42318e-05	UP	FGSG_10323	FGSG_05390	FGSG_10323
23557233	FGSG_10322	hypothetical protein	GO:0003824|GO:0016740|GO:0097367|GO:0016772|GO:0000166|GO:0016301|GO:0005524	catalytic activity|transferase activity|carbohydrate derivative binding|transferase activity, transferring phosphorus-containing groups|nucleotide binding|kinase activity|ATP binding	-	-	-	-	chr1:10472580-10473466	361	156	46.7427	17.1606	46.7427	17.1606	1.44564	0.0123422	0.0209679	UP	FGSG_10322		FGSG_10322
23557229	FGSG_10318	hypothetical protein	GO:0003824|GO:0016787|GO:0016810|GO:0016811|GO:0004040	catalytic activity|hydrolase activity|hydrolase activity, acting on carbon-nitrogen (but not peptide) bonds|hydrolase activity, acting on carbon-nitrogen (but not peptide) bonds, in linear amides|amidase activity	K01426	amidase[3.5.1.4]	fgr00330|fgr00380|fgr00360	Arginine and proline metabolism - Fusarium graminearum|Tryptophan metabolism - Fusarium graminearum|Phenylalanine metabolism - Fusarium graminearum	chr1:10463438-10465274	807	11	45.2731	0.524279	45.2731	0.524279	6.43218	5.62196e-56	1.37153e-54	UP	FGSG_10318	FGSG_07446	FGSG_10318
23557228	FGSG_10317	hypothetical protein	-	-	-	-	-	-	chr1:10460740-10462464	568	46	36.313	2.49845	36.313	2.49845	3.86138	1.88481e-26	1.64573e-25	UP	FGSG_10317	FGSG_12909	FGSG_10317
23557223	FGSG_10312	low molecular weight phosphotyrosine protein phosphatase	GO:0003824|GO:0005623|GO:0005622|GO:0016787|GO:0016788|GO:0005737|GO:0042578|GO:0016791|GO:0003993|GO:0004721|GO:0004725|GO:0004726	catalytic activity|cell|intracellular|hydrolase activity|hydrolase activity, acting on ester bonds|cytoplasm|phosphoric ester hydrolase activity|phosphatase activity|acid phosphatase activity|phosphoprotein phosphatase activity|protein tyrosine phosphatase activity|non-membrane spanning protein tyrosine phosphatase activity	K14394	low molecular weight phosphotyrosine protein phosphatase[3.1.3.48]	fgr01100|fgr00730|fgr00740	Metabolic pathways - Fusarium graminearum|Thiamine metabolism - Fusarium graminearum|Riboflavin metabolism - Fusarium graminearum	chr1:10449688-10450444	938	386	133.881	46.8064	133.881	46.8064	1.51617	0.0019647	0.00378661	UP		FGSG_02141	FGSG_10312
23557218	FGSG_10307	hypothetical protein	GO:0003676	nucleic acid binding	-	-	-	-	chr1:10439023-10440993	383	113	17.8891	4.48405	17.8891	4.48405	1.99621	4.39552e-06	1.15429e-05	UP	FGSG_10307	FGSG_09761	FGSG_10307
23557211	FGSG_10300	hypothetical protein	-	-	-	-	-	-	chr1:10423129-10424754	16088	3001	910.872	144.352	910.872	144.352	2.65766	5.80175e-18	3.44714e-17	UP	FGSG_10300	FGSG_13982	FGSG_10300
23557207	FGSG_10295	hypothetical protein	GO:0016020|GO:0016021|GO:0055085	membrane|integral component of membrane|transmembrane transport	-	-	-	-	chr1:10414590-10415884	1117	183	82.7957	11.5241	82.7957	11.5241	2.8449	1.34706e-17	7.89591e-17	UP	FGSG_10295	FGSG_13952	FGSG_10295
23557202	FGSG_10290	hypothetical protein	GO:0003824|GO:0008152|GO:0016787|GO:0006807|GO:0044237|GO:0006950|GO:0006139|GO:0006725|GO:0006974|GO:0006281|GO:0006284	catalytic activity|metabolic process|hydrolase activity|nitrogen compound metabolic process|cellular metabolic process|response to stress|nucleobase-containing compound metabolic process|cellular aromatic compound metabolic process|cellular response to DNA damage stimulus|DNA repair|base-excision repair	K03575	A/G-specific adenine glycosylase [EC:3.2.2.-][-]	fgr03410	Base excision repair - Fusarium graminearum	chr1:10402579-10404453	185	61	9.08335	2.54452	9.08335	2.54452	1.83583	0.000701273	0.00142711	UP	FGSG_10290	FGSG_11892	FGSG_10290
23557197	FGSG_10285	hypothetical protein	-	-	-	-	-	-	chr1:10388202-10389933	206	76	12.3226	3.86236	12.3226	3.86236	1.67376	0.00286179	0.00538789	UP	FGSG_10285	FGSG_11051	FGSG_10285
23557196	FGSG_10284	hypothetical protein	GO:0003824|GO:0016491	catalytic activity|oxidoreductase activity	-	-	-	-	chr1:10384421-10385941	404	29	25.2496	1.53983	25.2496	1.53983	4.03542	1.31995e-24	1.05579e-23	UP	FGSG_10284	FGSG_06306	FGSG_10284
23557191	FGSG_10279	hypothetical protein	-	-	-	-	-	-	chr1:10363265-10363695	504	11	118.971	2.20601	118.971	2.20601	5.75303	3.82414e-41	5.81632e-40	UP	FGSG_10279	FGSG_04402	FGSG_10279
23557179	FGSG_10265	hypothetical protein	GO:0016020|GO:0016021	membrane|integral component of membrane	-	-	-	-	chr1:10313699-10314925	4469	889	365.707	61.8055	365.707	61.8055	2.56488	6.20378e-16	3.27167e-15	UP	FGSG_10265	FGSG_10859	FGSG_10265
23557177	FGSG_10263	hypothetical protein	-	-	-	-	-	-	chr1:10304463-10305469	215	6	26.9295	0.638445	26.9295	0.638445	5.39848	4.51458e-24	3.52553e-23	UP	FGSG_10263	FGSG_03290	FGSG_10263
23557175	FGSG_10261	hypothetical protein	-	-	-	-	-	-	chr1:10297299-10299408	622	207	27.7432	7.84402	27.7432	7.84402	1.82247	2.36208e-05	5.75793e-05	UP	FGSG_10261	FGSG_02308	FGSG_10261
23557174	FGSG_10260	hypothetical protein	-	-	-	-	-	-	chr1:10294371-10297018	8588	1619	323.892	51.8748	323.892	51.8748	2.64241	1.61466e-17	9.42826e-17	UP	FGSG_10260	FGSG_12625	FGSG_10260
23557169	FGSG_10255	proteasome component C7-alpha	GO:0003824|GO:0008152|GO:0005623|GO:0005622|GO:0016787|GO:0006807|GO:0044237|GO:0000502|GO:0019773|GO:0008233|GO:0005737|GO:0005839|GO:0043231|GO:0005634|GO:0030163|GO:0006508|GO:0051603|GO:0004298|GO:0006511	catalytic activity|metabolic process|cell|intracellular|hydrolase activity|nitrogen compound metabolic process|cellular metabolic process|proteasome complex|proteasome core complex, alpha-subunit complex|peptidase activity|cytoplasm|proteasome core complex|intracellular membrane-bounded organelle|nucleus|protein catabolic process|proteolysis|proteolysis involved in cellular protein catabolic proc…	K02730	20S proteasome subunit alpha 1[3.4.25.1]	fgr03050	Proteasome - Fusarium graminearum	chr1:10283902-10285368	9442	2333	725.576	152.312	725.576	152.312	2.25209	1.20462e-11	4.89146e-11	UP	FGSG_10255	FGSG_08688	FGSG_10255
23557165	FGSG_10251	WD repeat protein pop3	GO:0005623|GO:0005622|GO:0007165|GO:0031932|GO:0031931|GO:0009966|GO:0035556|GO:0031929|GO:0032008	cell|intracellular|signal transduction|TORC2 complex|TORC1 complex|regulation of signal transduction|intracellular signal transduction|TOR signaling|positive regulation of TOR signaling	K08266	target of rapamycin complex subunit LST8[-]	fgr04138|fgr04136	Autophagy - yeast - Fusarium graminearum|Autophagy - other - Fusarium graminearum	chr1:10274356-10275751	1728	608	129.44	38.6927	129.44	38.6927	1.74215	2.35343e-05	5.73799e-05	UP	FGSG_10251	FGSG_03632	FGSG_10251
23557157	FGSG_10242	hypothetical protein	GO:0008152|GO:0005623|GO:0005622|GO:0006807|GO:0044237|GO:0006139|GO:0006725|GO:0043231|GO:0005634|GO:0016070|GO:0006396|GO:0008380|GO:0006397|GO:0000398	metabolic process|cell|intracellular|nitrogen compound metabolic process|cellular metabolic process|nucleobase-containing compound metabolic process|cellular aromatic compound metabolic process|intracellular membrane-bounded organelle|nucleus|RNA metabolic process|RNA processing|RNA splicing|mRNA processing|mRNA splicing, via spliceosome	K12855	pre-mRNA-processing factor 6[-]	fgr03040	Spliceosome - Fusarium graminearum	chr1:10239289-10242084	1161	472	38.2271	13.2033	38.2271	13.2033	1.53369	0.00127704	0.00251857	UP	FGSG_10242	FGSG_06478	FGSG_10242
23557152	FGSG_10236	hypothetical protein	GO:0003824|GO:0005623|GO:0005622|GO:0016740|GO:0005737|GO:0008168|GO:0008757|GO:0016279	catalytic activity|cell|intracellular|transferase activity|cytoplasm|methyltransferase activity|S-adenosylmethionine-dependent methyltransferase activity|protein-lysine N-methyltransferase activity	-	-	-	-	chr1:10221642-10223182	510	73	35.7586	4.34847	35.7586	4.34847	3.03971	1.39314e-16	7.65131e-16	UP	FGSG_10236	FGSG_10892	FGSG_10236
23557146	FGSG_10230	hypothetical protein	GO:0003824|GO:0008152	catalytic activity|metabolic process	-	-	-	-	chr1:10204593-10206427	695	97	37.4823	4.44442	37.4823	4.44442	3.07614	1.42532e-18	8.65841e-18	UP	FGSG_10230	FGSG_09032	FGSG_10230
23557145	FGSG_10229	hypothetical protein	GO:0003824|GO:0016491	catalytic activity|oxidoreductase activity	-	-	-	-	chr1:10202878-10204373	1006	114	64.2703	6.18756	64.2703	6.18756	3.37671	1.4174e-24	1.13151e-23	UP	FGSG_10229	FGSG_06307	FGSG_10229
23557143	FGSG_10227	hypothetical protein	GO:0003824|GO:0016787|GO:0043169|GO:0046872|GO:0008270	catalytic activity|hydrolase activity|cation binding|metal ion binding|zinc ion binding	K01493	dCMP deaminase[3.5.4.12]	fgr01100|fgr00240	Metabolic pathways - Fusarium graminearum|Pyrimidine metabolism - Fusarium graminearum	chr1:10191585-10192908	430	137	33.9214	9.18178	33.9214	9.18178	1.88535	2.15448e-05	5.2687e-05	UP	FGSG_10227	FGSG_02339	FGSG_10227
23557137	FGSG_10221	hypothetical protein	GO:0097367|GO:0000166|GO:0005524	carbohydrate derivative binding|nucleotide binding|ATP binding	-	-	-	-	chr1:10176050-10179121	152	56	4.5551	1.42576	4.5551	1.42576	1.67575	0.0054526	0.0098593	UP	FGSG_10221		FGSG_10221
23557135	FGSG_10219	U3 small nucleolar ribonucleoprotein IMP3	GO:0005623|GO:0005622|GO:0003676|GO:0003723|GO:0019843	cell|intracellular|nucleic acid binding|RNA binding|rRNA binding	K14560	U3 small nucleolar ribonucleoprotein protein IMP3[-]	fgr03008	Ribosome biogenesis in eukaryotes - Fusarium graminearum	chr1:10173539-10174411	834	186	93.1783	17.6548	93.1783	17.6548	2.39993	2.75695e-11	1.09115e-10	UP	FGSG_10219	FGSG_04285	FGSG_10219
23557131	FGSG_10215	hypothetical protein	-	-	-	-	-	-	chr1:10165268-10166686	194	78	12.5862	4.2992	12.5862	4.2992	1.5497	0.0109511	0.0187142	UP	FGSG_10215		FGSG_10215
23557130	FGSG_10214	hypothetical protein	-	-	-	-	-	-	chr1:10163632-10164770	388	19	35.542	1.47866	35.542	1.47866	4.58716	1.81194e-28	1.72403e-27	UP	FGSG_10214	FGSG_11645	FGSG_10214
23557129	FGSG_10213	hypothetical protein	-	-	-	-	-	-	chr1:10161493-10162396	15	0	1.72404	0	1.72404	0	Inf	0.000352487	0.000745233	UP	FGSG_10213	FGSG_01580	FGSG_10213
23557126	FGSG_10210	hypothetical protein	GO:0003824|GO:0008152|GO:0016829	catalytic activity|metabolic process|lyase activity	K18339	2-keto-3-deoxy-L-rhamnonate aldolase[4.1.2.53]	fgr00051	Fructose and mannose metabolism - Fusarium graminearum	chr1:10154741-10155776	153	24	14.3144	1.90761	14.3144	1.90761	2.90763	4.57778e-09	1.54981e-08	UP	FGSG_10210	FGSG_01783	FGSG_10210
23557122	FGSG_10206	hypothetical protein	-	-	-	-	-	-	chr1:10147065-10148359	262	55	18.6255	3.32179	18.6255	3.32179	2.48725	9.1084e-09	3.01259e-08	UP	FGSG_10206	FGSG_13742	FGSG_10206
23557121	FGSG_10205	hypothetical protein	GO:0003824|GO:0019239	catalytic activity|deaminase activity	K19572	adenosine deaminase CECR1[3.5.4.4]	fgr01100|fgr00230	Metabolic pathways - Fusarium graminearum|Purine metabolism - Fusarium graminearum	chr1:10144429-10146784	2364	203	94.2539	6.87622	94.2539	6.87622	3.77687	1.70718e-35	2.11843e-34	UP	FGSG_10205	FGSG_09280	FGSG_10205
23557117	FGSG_10201	hypothetical protein	-	-	K10773	endonuclease III[4.2.99.18]	fgr03410	Base excision repair - Fusarium graminearum	chr1:10129287-10131174	55	19	3.62187	1.06299	3.62187	1.06299	1.76861	0.0294287	0.0467776	UP	FGSG_10201		FGSG_10201
23557113	FGSG_10197	hypothetical protein	-	-	-	-	-	-	chr1:10118462-10119358	249	48	25.5554	4.18531	25.5554	4.18531	2.61022	2.0649e-09	7.19235e-09	UP	FGSG_10197	FGSG_03857	FGSG_10197
23557111	FGSG_10194	hypothetical protein	GO:0003824|GO:0008152|GO:0048037|GO:0016829|GO:0044237|GO:0030170|GO:0016831|GO:0019752	catalytic activity|metabolic process|cofactor binding|lyase activity|cellular metabolic process|pyridoxal phosphate binding|carboxy-lyase activity|carboxylic acid metabolic process	-	-	-	-	chr1:10109594-10111196	1112	63	68.2479	3.28495	68.2479	3.28495	4.37684	1.09917e-39	1.58296e-38	UP	FGSG_10194	FGSG_01356	FGSG_10194
23557110	FGSG_10193	hypothetical protein	GO:0043169|GO:0020037|GO:0046872	cation binding|heme binding|metal ion binding	-	-	-	-	chr1:10108622-10109259	474	63	75.236	8.49556	75.236	8.49556	3.14664	2.97587e-17	1.70421e-16	UP	FGSG_10193	FGSG_08585	FGSG_10193
23557108	FGSG_10191	hypothetical protein	-	-	-	-	-	-	chr1:10104947-10105819	1000	98	105.454	8.7799	105.454	8.7799	3.58626	2.02302e-27	1.8568e-26	UP	FGSG_10191	FGSG_09301	FGSG_10191
23557103	FGSG_10186	hypothetical protein	GO:0008152|GO:0009058|GO:0006807|GO:0044237|GO:0006139|GO:0006725|GO:0003676|GO:0003712|GO:0003713|GO:0003677|GO:0010468|GO:0016070|GO:0006351|GO:0006355	metabolic process|biosynthetic process|nitrogen compound metabolic process|cellular metabolic process|nucleobase-containing compound metabolic process|cellular aromatic compound metabolic process|nucleic acid binding|transcription cofactor activity|transcription coactivator activity|DNA binding|regulation of gene expression|RNA metabolic process|transcription, DNA-templated|regulation of transcri…	-	-	-	-	chr1:10070673-10071429	372	111	52.6872	13.3563	52.6872	13.3563	1.97993	7.02466e-06	1.80204e-05	UP	FGSG_10186	FGSG_06784	FGSG_10186
23557100	FGSG_10183	hypothetical protein	GO:0016020|GO:0016021	membrane|integral component of membrane	-	-	-	-	chr1:10060876-10062467	26	5	1.70483	0.278551	1.70483	0.278551	2.61362	0.0131976	0.0223155	UP	FGSG_10183		FGSG_10183
23557096	FGSG_10178	hypothetical protein	-	-	-	-	-	-	chr1:10051665-10052819	113	24	9.00679	1.62518	9.00679	1.62518	2.47041	7.02145e-06	1.80159e-05	UP	FGSG_10178	FGSG_04121	FGSG_10178
23557094	FGSG_10176	hypothetical protein	-	-	-	-	-	-	chr1:10048327-10049631	649	234	47.7599	14.6297	47.7599	14.6297	1.7069	0.000163433	0.000362201	UP	FGSG_10176	FGSG_06411	FGSG_10176
23557090	FGSG_10172	hypothetical protein	-	-	-	-	-	-	chr1:10034896-10036473	2744	993	171.497	52.7259	171.497	52.7259	1.7016	3.64354e-05	8.67875e-05	UP	FGSG_10172	FGSG_05904	FGSG_10172
23557089	FGSG_10171	hypothetical protein	-	-	-	-	-	-	chr1:10033761-10034288	234	28	40.7999	4.14762	40.7999	4.14762	3.29821	7.0128e-14	3.30917e-13	UP		FGSG_03779	FGSG_10171
23557079	FGSG_10160	hypothetical protein	-	-	-	-	-	-	chr1:9983724-9984455	1235	341	236.373	55.4481	236.373	55.4481	2.09185	1.67401e-08	5.42929e-08	UP	FGSG_10160	FGSG_09685	FGSG_10160
23557077	FGSG_10158	hypothetical protein	GO:0008152|GO:0005623|GO:0005622|GO:0006807|GO:0044237|GO:0006950|GO:0006139|GO:0006725|GO:0043231|GO:0006974|GO:0005634|GO:0006310|GO:0006281|GO:0006302|GO:0000730|GO:0045002|GO:0000724	metabolic process|cell|intracellular|nitrogen compound metabolic process|cellular metabolic process|response to stress|nucleobase-containing compound metabolic process|cellular aromatic compound metabolic process|intracellular membrane-bounded organelle|cellular response to DNA damage stimulus|nucleus|DNA recombination|DNA repair|double-strand break repair|DNA recombinase assembly|double-strand b…	K10873	DNA repair and recombination protein RAD52[-]	fgr03440	Homologous recombination - Fusarium graminearum	chr1:9979653-9981315	1409	305	83.15	15.2916	83.15	15.2916	2.44298	9.49951e-13	4.14135e-12	UP	FGSG_10158	FGSG_03834	FGSG_10158
23557073	FGSG_10154	hypothetical protein	-	-	-	-	-	-	chr1:9970702-9972675	333	17	15.5301	0.673556	15.5301	0.673556	4.52712	3.99153e-26	3.44333e-25	UP	FGSG_10154	FGSG_06231	FGSG_10154
23557069	FGSG_10149	hypothetical protein	-	-	-	-	-	-	chr1:9956575-9957627	377	146	35.0576	11.5344	35.0576	11.5344	1.60378	0.00178289	0.00345367	UP		FGSG_02168	FGSG_10149
23557066	FGSG_10146	hypothetical protein	GO:0003824|GO:0016740|GO:0008168	catalytic activity|transferase activity|methyltransferase activity	-	-	-	-	chr1:9951282-9952144	235	87	34.8379	10.9573	34.8379	10.9573	1.66876	0.00229677	0.00439674	UP	FGSG_10146	FGSG_06515	FGSG_10146
23557063	FGSG_10143	hypothetical protein	GO:0043169|GO:0003676|GO:0046872|GO:0008270	cation binding|nucleic acid binding|metal ion binding|zinc ion binding	-	-	-	-	chr1:9942779-9944430	41	2	2.89236	0.119847	2.89236	0.119847	4.59298	2.4095e-06	6.49528e-06	UP	FGSG_10143	FGSG_12513	FGSG_10143
23557053	FGSG_10133	hypothetical protein	-	-	-	-	-	-	chr1:9913904-9914749	2787	172	303.279	15.9014	303.279	15.9014	4.25342	2.4118e-45	4.30104e-44	UP	FGSG_10133	FGSG_08806	FGSG_10133
23557051	FGSG_10131	hypothetical protein	GO:0003824|GO:0016787	catalytic activity|hydrolase activity	K18338	L-rhamnono-1,4-lactonase[3.1.1.65]	-	-	chr1:9907642-9909094	1697	630	111.831	35.2713	111.831	35.2713	1.66475	0.000105034	0.000237921	UP	FGSG_10131	FGSG_11704	FGSG_10131
23557050	FGSG_10130	hypothetical protein	-	-	-	-	-	-	chr1:9904874-9907291	1687	405	71.0137	14.4838	71.0137	14.4838	2.29365	3.79839e-11	1.49316e-10	UP	FGSG_10130	FGSG_09989	FGSG_10130
23557047	FGSG_10127	hypothetical protein	-	-	-	-	-	-	chr1:9887692-9888549	252	71	28.855	6.90682	28.855	6.90682	2.06273	1.06209e-05	2.67562e-05	UP	FGSG_10127	FGSG_02399	FGSG_10127
23557044	FGSG_10124	hypothetical protein	GO:0003824|GO:0016491	catalytic activity|oxidoreductase activity	-	-	-	-	chr1:9876346-9877408	862	330	78.7268	25.6054	78.7268	25.6054	1.62041	0.000418965	0.000877496	UP	FGSG_10124	FGSG_02886	FGSG_10124
23557043	FGSG_10123	hypothetical protein	GO:0003824|GO:0016787	catalytic activity|hydrolase activity	-	-	-	-	chr1:9874849-9876325	2049	819	142.796	48.4907	142.796	48.4907	1.55817	0.000600624	0.00123507	UP	FGSG_10123	FGSG_02962	FGSG_10123
23557042	FGSG_10122	hypothetical protein	-	-	K07466	replication factor A1[-]	fgr03420|fgr03030|fgr03430|fgr03440	Nucleotide excision repair - Fusarium graminearum|DNA replication - Fusarium graminearum|Mismatch repair - Fusarium graminearum|Homologous recombination - Fusarium graminearum	chr1:9871948-9874129	5061	856	229.405	32.9641	229.405	32.9641	2.79893	7.54756e-20	4.87633e-19	UP	FGSG_10122	FGSG_00138	FGSG_10122
23557039	FGSG_10119	hypothetical protein	-	-	K01754	threonine dehydratase[4.3.1.19]	fgr01100|fgr01110|fgr01130|fgr01230|fgr01200|fgr00260|fgr00290	Metabolic pathways - Fusarium graminearum|Biosynthesis of secondary metabolites - Fusarium graminearum|Biosynthesis of antibiotics - Fusarium graminearum|Biosynthesis of amino acids - Fusarium graminearum|Carbon metabolism - Fusarium graminearum|Glycine, serine and threonine metabolism - Fusarium graminearum|Valine, leucine and isoleucine biosynthesis - Fusarium graminearum	chr1:9865507-9866766	5674	447	432.055	28.9174	432.055	28.9174	3.90121	4.20828e-41	6.38465e-40	UP		FGSG_13359	FGSG_10119
23557037	FGSG_10117	NEDD8-conjugating enzyme Ubc12	GO:0097367|GO:0000166|GO:0005524	carbohydrate derivative binding|nucleotide binding|ATP binding	K10579	ubiquitin-conjugating enzyme E2 M[-]	fgr04120	Ubiquitin mediated proteolysis - Fusarium graminearum	chr1:9860946-9862160	4823	2184	444.01	170.817	444.01	170.817	1.37814	0.0078983	0.0139567	UP	FGSG_10117		FGSG_10117
23557024	FGSG_10103	hypothetical protein	-	-	-	-	-	-	chr1:9806813-9807840	27	6	2.54943	0.481289	2.54943	0.481289	2.4052	0.0173117	0.0285555	UP	FGSG_10103		FGSG_10103
23557022	FGSG_10101	hypothetical protein	GO:0016020|GO:0016021	membrane|integral component of membrane	-	-	-	-	chr1:9802182-9803449	324	102	24.6715	6.5986	24.6715	6.5986	1.90261	4.33529e-05	0.000102703	UP	FGSG_10101	FGSG_13525	FGSG_10101
23557021	FGSG_10100	hypothetical protein	-	-	-	-	-	-	chr1:9800663-9801861	672	291	54.8449	20.1772	54.8449	20.1772	1.44263	0.00723445	0.012847	UP	FGSG_10100		FGSG_10100
23557020	FGSG_10099	hypothetical protein	-	-	K01560	2-haloacid dehalogenase[3.8.1.2]	fgr01100	Metabolic pathways - Fusarium graminearum	chr1:9798683-9799760	1022	113	91.4348	8.58897	91.4348	8.58897	3.41219	3.89081e-25	3.19382e-24	UP	FGSG_10099	FGSG_00911	FGSG_10099
23557013	FGSG_10092	vacuolar sorting protein SNF7	GO:0046907|GO:0007034	intracellular transport|vacuolar transport	K12194	charged multivesicular body protein 4[-]	fgr04144	Endocytosis - Fusarium graminearum	chr1:9764564-9766112	4371	1607	293.936	91.81	293.936	91.81	1.67878	4.70694e-05	0.000110947	UP	FGSG_10092	FGSG_08152	FGSG_10092
23557011	FGSG_10090	hypothetical protein	GO:0003824|GO:0008152|GO:0006807|GO:0044237|GO:0006950|GO:0006139|GO:0006725|GO:0006974|GO:0006281|GO:0006284	catalytic activity|metabolic process|nitrogen compound metabolic process|cellular metabolic process|response to stress|nucleobase-containing compound metabolic process|cellular aromatic compound metabolic process|cellular response to DNA damage stimulus|DNA repair|base-excision repair	K01247	DNA-3-methyladenine glycosylase II[3.2.2.21]	fgr03410	Base excision repair - Fusarium graminearum	chr1:9759903-9760979	444	86	37.9527	6.24539	37.9527	6.24539	2.60334	1.24924e-11	5.0642e-11	UP	FGSG_10090	FGSG_06025	FGSG_10090
23557008	FGSG_10087	ATP-dependent RNA helicase DBP5	GO:0003824|GO:0016020|GO:0005623|GO:0005622|GO:0016787|GO:0097367|GO:0005737|GO:0000166|GO:0005643|GO:0003676|GO:0043231|GO:0031965|GO:0016817|GO:0003723|GO:0005634|GO:0016818|GO:0015031|GO:0051028|GO:0016462|GO:0005524|GO:0004386	catalytic activity|membrane|cell|intracellular|hydrolase activity|carbohydrate derivative binding|cytoplasm|nucleotide binding|nuclear pore|nucleic acid binding|intracellular membrane-bounded organelle|nuclear membrane|hydrolase activity, acting on acid anhydrides|RNA binding|nucleus|hydrolase activity, acting on acid anhydrides, in phosphorus-containing anhydrides|protein transport|mRNA transpor…	-	-	-	-	chr1:9749846-9751489	1642	773	101.589	40.6307	101.589	40.6307	1.3221	0.020461	0.0334428	UP	FGSG_10087		FGSG_10087
23557004	FGSG_10082	hypothetical protein	GO:0003824|GO:0016020|GO:0016787|GO:0016021|GO:0016810	catalytic activity|membrane|hydrolase activity|integral component of membrane|hydrolase activity, acting on carbon-nitrogen (but not peptide) bonds	-	-	-	-	chr1:9724361-9726244	844	303	43.4561	13.2542	43.4561	13.2542	1.71311	9.18954e-05	0.000210213	UP	FGSG_10082	FGSG_11715	FGSG_10082
23557003	FGSG_10081	hypothetical protein	GO:0003824|GO:0016020|GO:0016740|GO:0016021|GO:0016746|GO:0016747	catalytic activity|membrane|transferase activity|integral component of membrane|transferase activity, transferring acyl groups|transferase activity, transferring acyl groups other than amino-acyl groups	-	-	-	-	chr1:9722288-9723895	45	2	2.6556	0.100257	2.6556	0.100257	4.72727	5.91441e-07	1.68837e-06	UP	FGSG_10081	FGSG_12470	FGSG_10081
23556995	FGSG_10073	hypothetical protein	-	-	-	-	-	-	chr1:9702751-9703908	528	199	61.8426	19.802	61.8426	19.802	1.64296	0.000585754	0.00120734	UP	FGSG_10073	FGSG_02960	FGSG_10073
23556987	FGSG_10065	hypothetical protein	GO:0003824|GO:0016491|GO:0016701|GO:0004497|GO:0018580	catalytic activity|oxidoreductase activity|oxidoreductase activity, acting on single donors with incorporation of molecular oxygen|monooxygenase activity|nitronate monooxygenase activity	K00459	nitronate monooxygenase[1.13.12.16]	fgr00910	Nitrogen metabolism - Fusarium graminearum	chr1:9671536-9672867	1346	209	116.351	15.3488	116.351	15.3488	2.92229	3.48287e-19	2.17756e-18	UP	FGSG_10065	FGSG_10395	FGSG_10065
23556986	FGSG_10064	hypothetical protein	-	-	-	-	-	-	chr1:9670343-9671423	416	77	41.9468	6.59627	41.9468	6.59627	2.66884	5.44924e-12	2.26165e-11	UP	FGSG_10064	FGSG_11423	FGSG_10064
23556981	FGSG_10059	hypothetical protein	GO:0097367|GO:0000166|GO:0003676|GO:0005524	carbohydrate derivative binding|nucleotide binding|nucleic acid binding|ATP binding	-	-	-	-	chr1:9652989-9658407	166	3	3.16597	0.0486075	3.16597	0.0486075	6.02532	1.27206e-22	9.2526e-22	UP	FGSG_10059	FGSG_13491	FGSG_10059
23556977	FGSG_10054	hypothetical protein	-	-	K10570	DNA excision repair protein ERCC-8[-]	fgr04120|fgr03420	Ubiquitin mediated proteolysis - Fusarium graminearum|Nucleotide excision repair - Fusarium graminearum	chr1:9633770-9635212	620	74	43.9398	4.45556	43.9398	4.45556	3.30185	9.04895e-21	6.09493e-20	UP	FGSG_10054	FGSG_04511	FGSG_10054
23556976	FGSG_10053	hypothetical protein	GO:0016020|GO:0008152|GO:0005623|GO:0005622|GO:0044237|GO:0034045|GO:0005737|GO:0006914	membrane|metabolic process|cell|intracellular|cellular metabolic process|pre-autophagosomal structure membrane|cytoplasm|autophagy	K08339	autophagy-related protein 5[-]	fgr04138	Autophagy - yeast - Fusarium graminearum	chr1:9632701-9633721	392	175	39.5268	14.9915	39.5268	14.9915	1.39868	0.0186903	0.0307423	UP	FGSG_10053		FGSG_10053
23556962	FGSG_10039	hypothetical protein	GO:0003824|GO:0051920|GO:0016491	catalytic activity|peroxiredoxin activity|oxidoreductase activity	-	-	-	-	chr1:9585489-9586164	717	67	115.197	9.14535	115.197	9.14535	3.65492	4.67005e-26	4.01164e-25	UP	FGSG_10039	FGSG_00931	FGSG_10039
23556959	FGSG_10036	hypothetical protein	GO:0008152|GO:0009058|GO:0006807|GO:0044237|GO:0006790|GO:0006749|GO:0035226|GO:0006750	metabolic process|biosynthetic process|nitrogen compound metabolic process|cellular metabolic process|sulfur compound metabolic process|glutathione metabolic process|glutamate-cysteine ligase catalytic subunit binding|glutathione biosynthetic process	K11205	glutamate--cysteine ligase regulatory subunit[-]	fgr01100|fgr00270|fgr00480	Metabolic pathways - Fusarium graminearum|Cysteine and methionine metabolism - Fusarium graminearum|Glutathione metabolism - Fusarium graminearum	chr1:9580761-9581754	774	310	75.8842	25.821	75.8842	25.821	1.55525	0.00134869	0.00265203	UP	FGSG_10036	FGSG_05110	FGSG_10036
23556957	FGSG_10034	hypothetical protein	-	-	K12394	AP-1 complex subunit sigma 1/2[-]	-	-	chr1:9575515-9576993	3338	1511	258.018	99.2271	258.018	99.2271	1.37867	0.00829649	0.0146244	UP	FGSG_10034		FGSG_10034
23556949	FGSG_10026	hypothetical protein	GO:0003824|GO:0016491	catalytic activity|oxidoreductase activity	-	-	-	-	chr1:9534506-9535476	356	37	35.9361	3.17312	35.9361	3.17312	3.50146	6.77288e-19	4.18095e-18	UP	FGSG_10026	FGSG_00685	FGSG_10026
23556948	FGSG_10025	sorbose reductase SOU1	GO:0003824|GO:0016491	catalytic activity|oxidoreductase activity	K17742	sorbose reductase[1.1.1.289]	fgr00051	Fructose and mannose metabolism - Fusarium graminearum	chr1:9532467-9533460	290	7	30.1669	0.618628	30.1669	0.618628	5.60775	2.98784e-30	3.03461e-29	UP	FGSG_10025	FGSG_12991	FGSG_10025
23556937	FGSG_10014	hypothetical protein	-	-	-	-	-	-	chr1:9493337-9495549	66	18	3.65584	0.847069	3.65584	0.847069	2.10965	0.00246665	0.00468372	UP	FGSG_10014	FGSG_03466	FGSG_10014
23556934	FGSG_10011	hypothetical protein	-	-	-	-	-	-	chr1:9488937-9489911	276	41	29.718	3.75057	29.718	3.75057	2.98615	1.24252e-12	5.3803e-12	UP	FGSG_10011	FGSG_10123	FGSG_10011
23556916	FGSG_09993	tubulin gamma chain	-	-	K10389	tubulin gamma[-]	-	-	chr1:9414292-9416257	1471	469	91.0705	24.6683	91.0705	24.6683	1.88432	1.47714e-06	4.06639e-06	UP	FGSG_09993	FGSG_00541	FGSG_09993
23556912	FGSG_09989	MYG1 protein	-	-	-	-	-	-	chr1:9379427-9380476	996	345	87.3265	25.6985	87.3265	25.6985	1.76474	2.8986e-05	6.97104e-05	UP	FGSG_09989	FGSG_00597	FGSG_09989
23556908	FGSG_09984	imidazole glycerol phosphate synthase hisHF	GO:0003824|GO:0008152|GO:0005623|GO:0009058|GO:0005622|GO:0006807|GO:0016740|GO:0016829|GO:0044237|GO:0006520|GO:0005737|GO:0016757|GO:0006725|GO:0016833|GO:0008652|GO:0000105|GO:0000107|GO:0019752	catalytic activity|metabolic process|cell|biosynthetic process|intracellular|nitrogen compound metabolic process|transferase activity|lyase activity|cellular metabolic process|cellular amino acid metabolic process|cytoplasm|transferase activity, transferring glycosyl groups|cellular aromatic compound metabolic process|oxo-acid-lyase activity|cellular amino acid biosynthetic process|histidine bios…	K01663	glutamine amidotransferase / cyclase [EC:2.4.2.- 4.1.3.-][-]	fgr01100|fgr01110|fgr01230|fgr00340	Metabolic pathways - Fusarium graminearum|Biosynthesis of secondary metabolites - Fusarium graminearum|Biosynthesis of amino acids - Fusarium graminearum|Histidine metabolism - Fusarium graminearum	chr1:9364207-9365908	3407	391	190.092	18.5341	190.092	18.5341	3.35845	5.38894e-29	5.24197e-28	UP	FGSG_09984	FGSG_10318	FGSG_09984
23556903	FGSG_09979	hypothetical protein	GO:0003824|GO:0008152	catalytic activity|metabolic process	K12663	Delta(3,5)-Delta(2,4)-dienoyl-CoA isomerase [EC:5.3.3.-][-]	fgr04146	Peroxisome - Fusarium graminearum	chr1:9346687-9347609	632	118	67.8119	10.7565	67.8119	10.7565	2.65633	2.43778e-13	1.11371e-12	UP		FGSG_02428	FGSG_09979
23556897	FGSG_09973	hypothetical protein	GO:0003824|GO:0016787|GO:0016788|GO:0042578|GO:0016791|GO:0004721|GO:0004725	catalytic activity|hydrolase activity|hydrolase activity, acting on ester bonds|phosphoric ester hydrolase activity|phosphatase activity|phosphoprotein phosphatase activity|protein tyrosine phosphatase activity	-	-	-	-	chr1:9330206-9331098	44	3	4.8744	0.282345	4.8744	0.282345	4.1097	3.55231e-06	9.41775e-06	UP	FGSG_09973	FGSG_13805	FGSG_09973
23556895	FGSG_09971	hypothetical protein	-	-	-	-	-	-	chr1:9326549-9328457	44	4	2.18835	0.16902	2.18835	0.16902	3.69457	1.14745e-05	2.88433e-05	UP	FGSG_09971	FGSG_01030	FGSG_09971
23556887	FGSG_09963	hypothetical protein	-	-	-	-	-	-	chr1:9295795-9296428	742	166	120.475	22.8983	120.475	22.8983	2.39542	6.17843e-11	2.39556e-10	UP	FGSG_09963	FGSG_08621	FGSG_09963
23556882	FGSG_09957	hypothetical protein	GO:0003824|GO:0005623|GO:0005622|GO:0016740|GO:0005783|GO:0005737|GO:0016757|GO:0043231|GO:0016758|GO:0008375|GO:0004577	catalytic activity|cell|intracellular|transferase activity|endoplasmic reticulum|cytoplasm|transferase activity, transferring glycosyl groups|intracellular membrane-bounded organelle|transferase activity, transferring hexosyl groups|acetylglucosaminyltransferase activity|N-acetylglucosaminyldiphosphodolichol N-acetylglucosaminyltransferase activity	K07432	beta-1,4-N-acetylglucosaminyltransferase[2.4.1.141]	fgr01100|fgr00510|fgr00513	Metabolic pathways - Fusarium graminearum|N-Glycan biosynthesis - Fusarium graminearum|Various types of N-glycan biosynthesis - Fusarium graminearum	chr1:9282576-9283299	585	160	85.8943	19.9586	85.8943	19.9586	2.10555	1.31049e-07	3.95774e-07	UP	FGSG_09957	FGSG_03597	FGSG_09957
23556878	FGSG_09953	hypothetical protein	-	-	-	-	-	-	chr1:9271018-9271650	231	76	33.5958	9.39047	33.5958	9.39047	1.83901	0.000276838	0.000595044	UP	FGSG_09953	FGSG_03326	FGSG_09953
23556870	FGSG_09945	hypothetical protein	-	-	-	-	-	-	chr1:9246874-9248363	445	87	31.7575	5.27481	31.7575	5.27481	2.58991	1.68797e-11	6.79084e-11	UP	FGSG_09945	FGSG_08666	FGSG_09945
23556865	FGSG_09939	hypothetical protein	-	-	K11272	mediator of replication checkpoint protein 1[-]	fgr04111	Cell cycle - yeast - Fusarium graminearum	chr1:9209878-9213910	1508	544	35.2177	10.7934	35.2177	10.7934	1.70614	5.23853e-05	0.000122884	UP	FGSG_09939	FGSG_02852	FGSG_09939
23556864	FGSG_09938	hypothetical protein	-	-	-	-	-	-	chr1:9207473-9209635	1423	350	63.9975	13.373	63.9975	13.373	2.2587	1.51759e-10	5.7064e-10	UP	FGSG_09938	FGSG_03016	FGSG_09938
23556862	FGSG_09936	hypothetical protein	-	-	K13337	peroxin-19[-]	fgr04146	Peroxisome - Fusarium graminearum	chr1:9204536-9206194	938	428	63.1237	24.4701	63.1237	24.4701	1.36716	0.0147843	0.0248538	UP	FGSG_09936		FGSG_09936
23556857	FGSG_09931	hypothetical protein	GO:0003824|GO:0016020|GO:0008152|GO:0016787|GO:0043169|GO:0016798|GO:0016021|GO:0004553|GO:0046872|GO:0005509|GO:0004571	catalytic activity|membrane|metabolic process|hydrolase activity|cation binding|hydrolase activity, acting on glycosyl bonds|integral component of membrane|hydrolase activity, hydrolyzing O-glycosyl compounds|metal ion binding|calcium ion binding|mannosyl-oligosaccharide 1,2-alpha-mannosidase activity	K01230	mannosyl-oligosaccharide alpha-1,2-mannosidase[3.2.1.113]	fgr01100|fgr04141|fgr00510	Metabolic pathways - Fusarium graminearum|Protein processing in endoplasmic reticulum - Fusarium graminearum|N-Glycan biosynthesis - Fusarium graminearum	chr1:9192353-9194431	1909	629	86.659	24.2583	86.659	24.2583	1.83687	2.96963e-06	7.92812e-06	UP	FGSG_09931	FGSG_01844	FGSG_09931
23556852	FGSG_09926	hypothetical protein	GO:0003824|GO:0008152	catalytic activity|metabolic process	K02619	4-amino-4-deoxychorismate lyase[4.1.3.38]	fgr00790	Folate biosynthesis - Fusarium graminearum	chr1:9178182-9179122	1027	307	106.953	27.1621	106.953	27.1621	1.97731	3.62644e-07	1.05877e-06	UP	FGSG_09926	FGSG_04862	FGSG_09926
23556849	FGSG_09923	hypothetical protein	-	-	-	-	-	-	chr1:9170712-9172680	806	257	50.9974	13.8149	50.9974	13.8149	1.8842	4.05144e-06	1.06853e-05	UP	FGSG_09923	FGSG_09757	FGSG_09923
23556838	FGSG_09912	hypothetical protein	-	-	-	-	-	-	chr1:9131348-9132787	608	99	38.8702	5.37714	38.8702	5.37714	2.85375	2.19292e-15	1.12628e-14	UP	FGSG_09912	FGSG_10834	FGSG_09912
23556836	FGSG_09910	hypothetical protein	-	-	-	-	-	-	chr1:9122824-9125522	566	196	20.458	6.01873	20.458	6.01873	1.76514	7.54238e-05	0.000174147	UP	FGSG_09910	FGSG_02816	FGSG_09910
23556835	FGSG_09909	hypothetical protein	GO:0005623|GO:0005622|GO:0070461|GO:0043231|GO:0005634|GO:0005654|GO:0000123	cell|intracellular|SAGA-type complex|intracellular membrane-bounded organelle|nucleus|nucleoplasm|histone acetyltransferase complex	-	-	-	-	chr1:9120706-9122211	757	187	49.8499	10.4619	49.8499	10.4619	2.25244	1.63559e-09	5.74457e-09	UP	FGSG_09909	FGSG_01224	FGSG_09909
23556827	FGSG_09901	hypothetical protein	-	-	-	-	-	-	chr1:9100069-9100668	36	6	5.52369	0.782095	5.52369	0.782095	2.82022	0.00128926	0.0025406	UP		FGSG_06474	FGSG_09901
23556826	FGSG_09900	hypothetical protein	-	-	-	-	-	-	chr1:9094785-9098078	594	249	17.4265	6.20617	17.4265	6.20617	1.48951	0.00419876	0.00774481	UP	FGSG_09900	FGSG_04736	FGSG_09900
23556820	FGSG_09894	hypothetical protein	GO:0043169|GO:0046872	cation binding|metal ion binding	-	-	-	-	chr1:9077138-9078423	828	189	59.2741	11.4947	59.2741	11.4947	2.36643	7.13971e-11	2.75427e-10	UP	FGSG_09894	FGSG_07309	FGSG_09894
23556819	FGSG_09893	hypothetical protein	GO:0003824|GO:0016787|GO:0008233|GO:0008237|GO:0016805	catalytic activity|hydrolase activity|peptidase activity|metallopeptidase activity|dipeptidase activity	K15428	Cys-Gly metallodipeptidase DUG1 [EC:3.4.13.-][-]	fgr01100|fgr00480	Metabolic pathways - Fusarium graminearum|Glutathione metabolism - Fusarium graminearum	chr1:9075061-9076749	4678	1217	262.919	58.1105	262.919	58.1105	2.17775	1.85146e-10	6.91281e-10	UP	FGSG_09893	FGSG_08717	FGSG_09893
23556811	FGSG_09885	hypothetical protein	GO:0003824|GO:0016020|GO:0016021	catalytic activity|membrane|integral component of membrane	-	-	-	-	chr1:9051501-9052840	2436	1029	173.846	62.3883	173.846	62.3883	1.47846	0.00205151	0.00394644	UP	FGSG_09885	FGSG_11096	FGSG_09885
23556809	FGSG_09883	hypothetical protein	GO:0003824|GO:0016829|GO:0050032	catalytic activity|lyase activity|L-rhamnonate dehydratase activity	K12661	L-rhamnonate dehydratase[4.2.1.90]	fgr00051	Fructose and mannose metabolism - Fusarium graminearum	chr1:9044783-9046331	17	2	1.16448	0.116369	1.16448	0.116369	3.3229	0.016576	0.0275844	UP			FGSG_09883
23556808	FGSG_09882	hypothetical protein	-	-	K18337	L-rhamnose 1-dehydrogenase[1.1.1.173]	fgr00051	Fructose and mannose metabolism - Fusarium graminearum	chr1:9042517-9043329	171	10	19.3634	0.96201	19.3634	0.96201	4.33114	2.98562e-17	1.70819e-16	UP	FGSG_09882	FGSG_00620	FGSG_09882
23556801	FGSG_09875	hypothetical protein	-	-	-	-	-	-	chr1:9017574-9022356	1890	810	40.6436	14.7985	40.6436	14.7985	1.45758	0.00309351	0.00580802	UP	FGSG_09875	FGSG_02111	FGSG_09875
23556795	FGSG_09868	hypothetical protein	-	-	-	-	-	-	chr1:8991491-8993267	2178	305	120.209	14.3015	120.209	14.3015	3.07131	7.59155e-23	5.59189e-22	UP		FGSG_03218	FGSG_09868
23556788	FGSG_09861	hypothetical protein	-	-	-	-	-	-	chr1:8975653-8976713	1934	354	176.984	27.5222	176.984	27.5222	2.68495	1.24643e-16	6.86098e-16	UP	FGSG_09861	FGSG_13910	FGSG_09861
23556787	FGSG_09858	hypothetical protein	-	-	K08342	cysteine protease ATG4 [EC:3.4.22.-][-]	fgr04138|fgr04136	Autophagy - yeast - Fusarium graminearum|Autophagy - other - Fusarium graminearum	chr4:5051011-5052526	1783	434	140.295	29.0122	140.295	29.0122	2.27373	5.85392e-11	2.27336e-10	UP	FGSG_09858	FGSG_08620	FGSG_09858
23556779	FGSG_09850	hypothetical protein	GO:0005623|GO:0005622|GO:0017119|GO:0005737|GO:0005794|GO:0043231|GO:0016192|GO:0048193|GO:0006891	cell|intracellular|Golgi transport complex|cytoplasm|Golgi apparatus|intracellular membrane-bounded organelle|vesicle-mediated transport|Golgi vesicle transport|intra-Golgi vesicle-mediated transport	-	-	-	-	chr4:5074504-5076632	1728	670	76.408	25.1693	76.408	25.1693	1.60206	0.000310815	0.000663514	UP	FGSG_09850	FGSG_05969	FGSG_09850
23556772	FGSG_09843	hypothetical protein	GO:0003676|GO:0003723	nucleic acid binding|RNA binding	-	-	-	-	chr4:5100149-5102740	287	118	10.1935	3.5606	10.1935	3.5606	1.51745	0.00766079	0.0135626	UP	FGSG_09843		FGSG_09843
23556771	FGSG_09842	hypothetical protein	GO:0005623|GO:0005622|GO:0046907|GO:0005737|GO:0030529|GO:0003676|GO:0003723|GO:0048500|GO:0006886|GO:0015031|GO:0008312|GO:0030942|GO:0006605|GO:0005786|GO:0045047|GO:0006614	cell|intracellular|intracellular transport|cytoplasm|intracellular ribonucleoprotein complex|nucleic acid binding|RNA binding|signal recognition particle|intracellular protein transport|protein transport|7S RNA binding|endoplasmic reticulum signal peptide binding|protein targeting|signal recognition particle, endoplasmic reticulum targeting|protein targeting to ER|SRP-dependent cotranslational pr…	K03104	signal recognition particle subunit SRP14[-]	fgr03060	Protein export - Fusarium graminearum	chr4:5103757-5104256	1923	746	457.451	150.767	457.451	150.767	1.6013	0.000294612	0.000631688	UP	FGSG_09842	FGSG_05957	FGSG_09842
23556768	FGSG_09838	hypothetical protein	GO:0008152|GO:0005623|GO:0005622|GO:0006807|GO:0044237|GO:0006950|GO:0030915|GO:0006139|GO:0006725|GO:0006974|GO:0005694|GO:0006310|GO:0006281|GO:0006302|GO:0000724	metabolic process|cell|intracellular|nitrogen compound metabolic process|cellular metabolic process|response to stress|Smc5-Smc6 complex|nucleobase-containing compound metabolic process|cellular aromatic compound metabolic process|cellular response to DNA damage stimulus|chromosome|DNA recombination|DNA repair|double-strand break repair|double-strand break repair via homologous recombination	-	-	-	-	chr4:5114810-5118478	1106	375	29.4616	8.48664	29.4616	8.48664	1.79557	1.37439e-05	3.43074e-05	UP	FGSG_09838	FGSG_02373	FGSG_09838
23556767	FGSG_09837	hypothetical protein	-	-	-	-	-	-	chr4:5118970-5120933	352	105	17.0108	4.31094	17.0108	4.31094	1.98037	8.1909e-06	2.08804e-05	UP	FGSG_09837	FGSG_06761	FGSG_09837
23556765	FGSG_09835	hypothetical protein	GO:0003676|GO:0003723	nucleic acid binding|RNA binding	-	-	-	-	chr4:5125902-5127196	323	93	28.8977	7.06877	28.8977	7.06877	2.03142	5.46699e-06	1.41886e-05	UP	FGSG_09835	FGSG_04062	FGSG_09835
23556761	FGSG_09831	hypothetical protein	-	-	K01724	4a-hydroxytetrahydrobiopterin dehydratase[4.2.1.96]	-	-	chr4:5139383-5139998	276	114	56.0902	19.6827	56.0902	19.6827	1.51082	0.00867312	0.0152179	UP	FGSG_09831		FGSG_09831
23556759	FGSG_09829	hypothetical protein	-	-	-	-	-	-	chr4:5143706-5146440	1098	439	49.5505	16.8311	49.5505	16.8311	1.55777	0.000925011	0.00185367	UP	FGSG_09829	FGSG_09537	FGSG_09829
23556750	FGSG_09818	hypothetical protein	GO:0003824|GO:0008152|GO:0006807|GO:0048037|GO:0044237|GO:0097367|GO:0051536|GO:0000166|GO:0006139|GO:0006725|GO:0010181|GO:0051539|GO:0016070|GO:0006396|GO:0008033	catalytic activity|metabolic process|nitrogen compound metabolic process|cofactor binding|cellular metabolic process|carbohydrate derivative binding|iron-sulfur cluster binding|nucleotide binding|nucleobase-containing compound metabolic process|cellular aromatic compound metabolic process|FMN binding|4 iron, 4 sulfur cluster binding|RNA metabolic process|RNA processing|tRNA processing	-	-	-	-	chr4:5174683-5177086	890	375	34.9251	12.5021	34.9251	12.5021	1.4821	0.00335533	0.00628024	UP		FGSG_02118	FGSG_09818
23556744	FGSG_09812	hypothetical protein	-	-	-	-	-	-	chr4:5188529-5189708	104	23	9.41428	1.76884	9.41428	1.76884	2.41204	2.91536e-05	7.00996e-05	UP	FGSG_09812	FGSG_03622	FGSG_09812
23556736	FGSG_09803	hypothetical protein	-	-	-	-	-	-	chr4:5218760-5220001	254	106	18.8273	6.67517	18.8273	6.67517	1.49595	0.0126754	0.0214921	UP	FGSG_09803		FGSG_09803
23556734	FGSG_09801	DNA topoisomerase 2	GO:0003824|GO:0008152|GO:0016787|GO:0006807|GO:0044237|GO:0097367|GO:0016853|GO:0000166|GO:0006139|GO:0006725|GO:0003676|GO:0016817|GO:0051276|GO:0003677|GO:0016818|GO:0006265|GO:0003918|GO:0016462|GO:0005524|GO:0016887|GO:0042623|GO:0008094	catalytic activity|metabolic process|hydrolase activity|nitrogen compound metabolic process|cellular metabolic process|carbohydrate derivative binding|isomerase activity|nucleotide binding|nucleobase-containing compound metabolic process|cellular aromatic compound metabolic process|nucleic acid binding|hydrolase activity, acting on acid anhydrides|chromosome organization|DNA binding|hydrolase act…	K03164	DNA topoisomerase II[5.99.1.3]	-	-	chr4:5225847-5231108	3081	1206	57.2663	19.0439	57.2663	19.0439	1.58836	0.000297885	0.000637474	UP	FGSG_09801	FGSG_13574	FGSG_09801
23556732	FGSG_09799	hypothetical protein	-	-	-	-	-	-	chr4:5232987-5235689	2968	842	101.087	24.3637	101.087	24.3637	2.05279	9.45875e-09	3.12423e-08	UP	FGSG_09799	FGSG_01730	FGSG_09799
23556727	FGSG_09793	hypothetical protein	-	-	-	-	-	-	chr4:5261626-5264576	564	173	18.3731	4.78797	18.3731	4.78797	1.94011	3.585e-06	9.50029e-06	UP	FGSG_09793	FGSG_08458	FGSG_09793
23556725	FGSG_09791	hypothetical protein	GO:0003676|GO:0003677	nucleic acid binding|DNA binding	-	-	-	-	chr4:5266181-5267812	225	76	12.6922	3.64226	12.6922	3.64226	1.80104	0.000489676	0.00101711	UP	FGSG_09791	FGSG_12219	FGSG_09791
23556719	FGSG_09785	hypothetical protein	-	-	-	-	-	-	chr4:5289948-5292230	131	9	7.14033	0.41678	7.14033	0.41678	4.09863	2.03527e-13	9.33668e-13	UP	FGSG_09785	FGSG_03752	FGSG_09785
23556718	FGSG_09784	serine/threonine-protein kinase RIO2	GO:0003824|GO:0016740|GO:0097367|GO:0016772|GO:0000166|GO:0016301|GO:0016773|GO:0004672|GO:0005524|GO:0004674	catalytic activity|transferase activity|carbohydrate derivative binding|transferase activity, transferring phosphorus-containing groups|nucleotide binding|kinase activity|phosphotransferase activity, alcohol group as acceptor|protein kinase activity|ATP binding|protein serine/threonine kinase activity	K07179	RIO kinase 2[2.7.11.1]	fgr03008	Ribosome biogenesis in eukaryotes - Fusarium graminearum	chr4:5292596-5293862	663	240	50.6107	15.5647	50.6107	15.5647	1.70116	0.000163561	0.000362354	UP	FGSG_09784	FGSG_02058	FGSG_09784
23556715	FGSG_09781	hypothetical protein	-	-	K01934	5-formyltetrahydrofolate cyclo-ligase[6.3.3.2]	fgr01100	Metabolic pathways - Fusarium graminearum	chr4:5303101-5304162	247	89	24.9332	7.63258	24.9332	7.63258	1.70783	0.00117446	0.00232868	UP	FGSG_09781	FGSG_11846	FGSG_09781
23556700	FGSG_09764	hypothetical protein	GO:0003824|GO:0008152|GO:0009058|GO:0016740|GO:0044237|GO:0097367|GO:0016772|GO:0006629|GO:0006790|GO:0000166|GO:0044255|GO:0006644|GO:0008654|GO:0008610|GO:0008299|GO:0016301|GO:0006796|GO:0006637|GO:0008202|GO:0006694|GO:0004631|GO:0005524|GO:0006084|GO:0019287	catalytic activity|metabolic process|biosynthetic process|transferase activity|cellular metabolic process|carbohydrate derivative binding|transferase activity, transferring phosphorus-containing groups|lipid metabolic process|sulfur compound metabolic process|nucleotide binding|cellular lipid metabolic process|phospholipid metabolic process|phospholipid biosynthetic process|lipid biosynthetic pro…	K00938	phosphomevalonate kinase[2.7.4.2]	fgr01100|fgr01110|fgr01130|fgr00900	Metabolic pathways - Fusarium graminearum|Biosynthesis of secondary metabolites - Fusarium graminearum|Biosynthesis of antibiotics - Fusarium graminearum|Terpenoid backbone biosynthesis - Fusarium graminearum	chr4:5442512-5444180	3168	692	201.834	37.4555	201.834	37.4555	2.42992	1.46542e-13	6.79149e-13	UP	FGSG_09764	FGSG_03781	FGSG_09764
23556697	FGSG_09761	hypothetical protein	GO:0008152|GO:0005623|GO:0005622|GO:0006807|GO:0044237|GO:0006139|GO:0006725|GO:0003676|GO:0043231|GO:0003723|GO:0005634|GO:0005730|GO:0042254|GO:0016070|GO:0006396|GO:0006364	metabolic process|cell|intracellular|nitrogen compound metabolic process|cellular metabolic process|nucleobase-containing compound metabolic process|cellular aromatic compound metabolic process|nucleic acid binding|intracellular membrane-bounded organelle|RNA binding|nucleus|nucleolus|ribosome biogenesis|RNA metabolic process|RNA processing|rRNA processing	-	-	-	-	chr4:5449478-5450443	195	84	18.5838	6.80112	18.5838	6.80112	1.4502	0.0254345	0.04086	UP	FGSG_09761		FGSG_09761
23556696	FGSG_09760	nonsense-mediated mRNA decay protein 3	GO:0005623|GO:0005622|GO:0005737|GO:0043231|GO:0005634|GO:0015031	cell|intracellular|cytoplasm|intracellular membrane-bounded organelle|nucleus|protein transport	K07562	nonsense-mediated mRNA decay protein 3[-]	fgr03008|fgr03013	Ribosome biogenesis in eukaryotes - Fusarium graminearum|RNA transport - Fusarium graminearum	chr4:5450761-5452447	1746	745	99.7756	36.1691	99.7756	36.1691	1.46393	0.00290532	0.00546899	UP	FGSG_09760	FGSG_12386	FGSG_09760
23556694	FGSG_09758	hypothetical protein	-	-	-	-	-	-	chr4:5376516-5378438	843	392	48.2633	19.0668	48.2633	19.0668	1.33986	0.0215241	0.0350583	UP	FGSG_09758		FGSG_09758
23556693	FGSG_09757	hypothetical protein	-	-	-	-	-	-	chr4:5379002-5379554	187	25	34.7785	3.95013	34.7785	3.95013	3.13823	2.40081e-11	9.54844e-11	UP	FGSG_09757	FGSG_10996	FGSG_09757
23556688	FGSG_09752	hypothetical protein	-	-	-	-	-	-	chr4:5392152-5394994	278	115	10.4803	3.68323	10.4803	3.68323	1.50864	0.00929855	0.0161068	UP	FGSG_09752		FGSG_09752
23556686	FGSG_09750	hypothetical protein	-	-	-	-	-	-	chr4:5400247-5404012	828	326	20.8269	6.96649	20.8269	6.96649	1.57994	0.000834672	0.00168449	UP	FGSG_09750	FGSG_10541	FGSG_09750
23556681	FGSG_09745	hypothetical protein	GO:0097367|GO:0000166|GO:0001882|GO:0032549|GO:0005525	carbohydrate derivative binding|nucleotide binding|nucleoside binding|ribonucleoside binding|GTP binding	-	-	-	-	chr4:5417923-5419747	764	245	38.5395	10.4998	38.5395	10.4998	1.87598	5.65228e-06	1.46352e-05	UP		FGSG_05351	FGSG_09745
23556669	FGSG_09733	hypothetical protein	-	-	K11599	proteasome maturation protein[-]	fgr03050	Proteasome - Fusarium graminearum	chr4:5471640-5472942	3493	1092	259.539	68.9333	259.539	68.9333	1.91268	2.91066e-07	8.57798e-07	UP	FGSG_09733	FGSG_07911	FGSG_09733
23556668	FGSG_09732	hypothetical protein	-	-	-	-	-	-	chr4:5473209-5475433	384	89	17.8272	3.51029	17.8272	3.51029	2.34442	7.6452e-09	2.53896e-08	UP		FGSG_13736	FGSG_09732
23556663	FGSG_09727	hypothetical protein	-	-	-	-	-	-	chr4:5486493-5487283	17812	751	2258.67	80.9061	2258.67	80.9061	4.80308	1.04059e-65	3.39388e-64	UP	FGSG_09727	FGSG_12820	FGSG_09727
23556660	FGSG_09724	hypothetical protein	GO:0008152|GO:0005623|GO:0009058|GO:0005622|GO:0006807|GO:0044237|GO:0006950|GO:0006139|GO:0006725|GO:0003676|GO:0043231|GO:0006974|GO:0005634|GO:0003677|GO:0006310|GO:0006260|GO:0006281	metabolic process|cell|biosynthetic process|intracellular|nitrogen compound metabolic process|cellular metabolic process|response to stress|nucleobase-containing compound metabolic process|cellular aromatic compound metabolic process|nucleic acid binding|intracellular membrane-bounded organelle|cellular response to DNA damage stimulus|nucleus|DNA binding|DNA recombination|DNA replication|DNA repa…	K10739	replication factor A2[-]	fgr03420|fgr03030|fgr03430|fgr03440	Nucleotide excision repair - Fusarium graminearum|DNA replication - Fusarium graminearum|Mismatch repair - Fusarium graminearum|Homologous recombination - Fusarium graminearum	chr4:5508272-5509213	2902	322	322.658	30.4161	322.658	30.4161	3.4071	1.78062e-29	1.75586e-28	UP	FGSG_09724	FGSG_11630	FGSG_09724
23556659	FGSG_09723	hypothetical protein	GO:0003824|GO:0016740|GO:0016746|GO:0016747|GO:0016407|GO:0008080	catalytic activity|transferase activity|transferase activity, transferring acyl groups|transferase activity, transferring acyl groups other than amino-acyl groups|acetyltransferase activity|N-acetyltransferase activity	-	-	-	-	chr4:5509677-5510580	84	16	9.80123	1.58609	9.80123	1.58609	2.62748	1.59477e-05	3.94825e-05	UP	FGSG_09723	FGSG_01023	FGSG_09723
23556657	FGSG_09721	hypothetical protein	GO:0043169|GO:0016192|GO:0007015|GO:0046872|GO:0030036|GO:0005509|GO:0006897	cation binding|vesicle-mediated transport|actin filament organization|metal ion binding|actin cytoskeleton organization|calcium ion binding|endocytosis	-	-	-	-	chr4:5514407-5515699	2642	977	203.706	63.9982	203.706	63.9982	1.67039	6.87854e-05	0.000159302	UP	FGSG_09721	FGSG_02804	FGSG_09721
23556653	FGSG_09717	hypothetical protein	-	-	-	-	-	-	chr4:5523077-5524419	869	343	64.569	21.6521	64.569	21.6521	1.57633	0.000858102	0.00172738	UP	FGSG_09717	FGSG_02936	FGSG_09717
23556652	FGSG_09716	hypothetical protein	GO:0003824|GO:0008152|GO:0016787|GO:0006807|GO:0044237|GO:0097367|GO:0006950|GO:0000166|GO:0006139|GO:0006725|GO:0003676|GO:0016817|GO:0006974|GO:0003677|GO:0016818|GO:0016462|GO:0006281|GO:0005524|GO:0016887|GO:0042623|GO:0008094	catalytic activity|metabolic process|hydrolase activity|nitrogen compound metabolic process|cellular metabolic process|carbohydrate derivative binding|response to stress|nucleotide binding|nucleobase-containing compound metabolic process|cellular aromatic compound metabolic process|nucleic acid binding|hydrolase activity, acting on acid anhydrides|cellular response to DNA damage stimulus|DNA bind…	-	-	-	-	chr4:5529371-5530849	695	154	52.4016	9.86465	52.4016	9.86465	2.40927	6.26421e-11	2.42805e-10	UP	FGSG_09716	FGSG_05595	FGSG_09716
23556646	FGSG_09708	hypothetical protein	-	-	-	-	-	-	chr4:5575247-5576856	1088	375	71.9558	21.0703	71.9558	21.0703	1.7719	2.17915e-05	5.3269e-05	UP	FGSG_09708	FGSG_11290	FGSG_09708
23556645	FGSG_09707	hypothetical protein	GO:0003824|GO:0016020|GO:0005215|GO:0022857|GO:0016787|GO:0097367|GO:0000166|GO:0016021|GO:0016817|GO:0016818|GO:0042626|GO:0016462|GO:0005524|GO:0016887|GO:0042623	catalytic activity|membrane|transporter activity|transmembrane transporter activity|hydrolase activity|carbohydrate derivative binding|nucleotide binding|integral component of membrane|hydrolase activity, acting on acid anhydrides|hydrolase activity, acting on acid anhydrides, in phosphorus-containing anhydrides|ATPase activity, coupled to transmembrane movement of substances|pyrophosphatase acti…	-	-	-	-	chr4:5576791-5582057	307	66	6.23627	1.13902	6.23627	1.13902	2.45289	5.29911e-09	1.78461e-08	UP	FGSG_09707	FGSG_12431	FGSG_09707
23556634	FGSG_09695	hypothetical protein	GO:0003824|GO:0016491|GO:0048037|GO:0004497|GO:0016705|GO:0050662|GO:0000166|GO:0050661|GO:0016709|GO:0050660|GO:0004499	catalytic activity|oxidoreductase activity|cofactor binding|monooxygenase activity|oxidoreductase activity, acting on paired donors, with incorporation or reduction of molecular oxygen|coenzyme binding|nucleotide binding|NADP binding|oxidoreductase activity, acting on paired donors, with incorporation or reduction of molecular oxygen, NAD(P)H as one donor, and incorporation of one atom of oxygen|…	-	-	-	-	chr4:5620767-5623078	572	217	23.9467	7.71813	23.9467	7.71813	1.63351	0.000636357	0.00130415	UP	FGSG_09695	FGSG_13610	FGSG_09695
23556632	FGSG_09693	hypothetical protein	-	-	-	-	-	-	chr4:5625300-5626494	85	21	6.82824	1.43321	6.82824	1.43321	2.25227	0.00027273	0.000586729	UP	FGSG_09693	FGSG_03325	FGSG_09693
23556631	FGSG_09692	hypothetical protein	-	-	-	-	-	-	chr4:5627093-5628704	198	26	19.1071	2.1316	19.1071	2.1316	3.1641	6.10862e-12	2.52672e-11	UP	FGSG_09692	FGSG_06046	FGSG_09692
23556627	FGSG_09688	hypothetical protein	-	-	-	-	-	-	chr4:5640530-5641890	850	274	67.2267	18.4109	67.2267	18.4109	1.86847	4.98341e-06	1.2975e-05	UP	FGSG_09688	FGSG_04052	FGSG_09688
23556624	FGSG_09685	hypothetical protein	GO:0003676	nucleic acid binding	-	-	-	-	chr4:5649761-5650534	1236	136	147.012	13.7428	147.012	13.7428	3.41919	2.49056e-26	2.16073e-25	UP	FGSG_09685	FGSG_12900	FGSG_09685
23556622	FGSG_09683	hypothetical protein	GO:0003824|GO:0016787|GO:0016788|GO:0004518|GO:0008409|GO:0035312|GO:0045145	catalytic activity|hydrolase activity|hydrolase activity, acting on ester bonds|nuclease activity|5'-3' exonuclease activity|5'-3' exodeoxyribonuclease activity|single-stranded DNA 5'-3' exodeoxyribonuclease activity	-	-	-	-	chr4:5653068-5654753	1538	127	86.7585	6.08641	86.7585	6.08641	3.83334	5.06066e-34	5.86787e-33	UP		FGSG_09386	FGSG_09683
23556621	FGSG_09682	hypothetical protein	-	-	-	-	-	-	chr4:5655531-5656020	93	24	19.9573	4.37549	19.9573	4.37549	2.1894	0.000367518	0.0007752	UP		FGSG_00256	FGSG_09682
23556620	FGSG_09681	hypothetical protein	GO:0003824|GO:0016020|GO:0005215|GO:0022857|GO:0016787|GO:0043169|GO:0000166|GO:0016021|GO:0016817|GO:0015075|GO:0006811|GO:0046872|GO:0016818|GO:0008324|GO:0042626|GO:0006812|GO:0016462|GO:0019829|GO:0030001|GO:0016887|GO:0042623	catalytic activity|membrane|transporter activity|transmembrane transporter activity|hydrolase activity|cation binding|nucleotide binding|integral component of membrane|hydrolase activity, acting on acid anhydrides|ion transmembrane transporter activity|ion transport|metal ion binding|hydrolase activity, acting on acid anhydrides, in phosphorus-containing anhydrides|cation transmembrane transporte…	-	-	-	-	chr4:5656737-5660479	378	137	9.44601	2.90856	9.44601	2.90856	1.6994	0.00048091	0.000999682	UP	FGSG_09681	FGSG_13544	FGSG_09681
23556612	FGSG_09672	hypothetical protein	GO:0003824|GO:0016740|GO:0004842	catalytic activity|transferase activity|ubiquitin-protein transferase activity	K09561	STIP1 homology and U-box containing protein 1[2.3.2.27]	fgr04141|fgr04120	Protein processing in endoplasmic reticulum - Fusarium graminearum|Ubiquitin mediated proteolysis - Fusarium graminearum	chr4:5679604-5680888	1263	255	103.446	17.744	103.446	17.744	2.54347	7.08037e-14	3.33977e-13	UP		FGSG_01115	FGSG_09672
23556602	FGSG_09661	hypothetical protein	GO:0003824|GO:0016491|GO:0048037|GO:0016627|GO:0050662|GO:0000166|GO:0050660|GO:0003995	catalytic activity|oxidoreductase activity|cofactor binding|oxidoreductase activity, acting on the CH-CH group of donors|coenzyme binding|nucleotide binding|flavin adenine dinucleotide binding|acyl-CoA dehydrogenase activity	-	-	-	-	chr4:5708581-5710027	316	38	21.7424	2.22131	21.7424	2.22131	3.29103	3.54448e-16	1.90046e-15	UP	FGSG_09661	FGSG_01920	FGSG_09661
23556599	FGSG_09654	hypothetical protein	GO:0003676|GO:0003723|GO:0003743	nucleic acid binding|RNA binding|translation initiation factor activity	-	-	-	-	chr4:5722353-5723392	726	275	67.9921	21.8805	67.9921	21.8805	1.63572	0.000419953	0.000879415	UP		FGSG_02887	FGSG_09654
23556594	FGSG_09648	hypothetical protein	-	-	-	-	-	-	chr4:5736040-5737533	250	106	17.4358	6.28073	17.4358	6.28073	1.47305	0.0159931	0.0267384	UP	FGSG_09648		FGSG_09648
23556592	FGSG_09646	hypothetical protein	GO:0003824|GO:0016491|GO:0043169|GO:0046872|GO:0005507	catalytic activity|oxidoreductase activity|cation binding|metal ion binding|copper ion binding	-	-	-	-	chr4:5740477-5742290	90	31	4.81994	1.41045	4.81994	1.41045	1.77286	0.00982445	0.0169144	UP	FGSG_09646		FGSG_09646
23556591	FGSG_09645	hypothetical protein	-	-	-	-	-	-	chr4:5743675-5745081	275	57	17.9934	3.16852	17.9934	3.16852	2.50559	5.0947e-09	1.71745e-08	UP		FGSG_00458	FGSG_09645
23556590	FGSG_09644	hypothetical protein	-	-	K15918	D-glycerate 3-kinase[2.7.1.31]	fgr01100|fgr01110|fgr01130|fgr01200|fgr00260|fgr00630|fgr00561	Metabolic pathways - Fusarium graminearum|Biosynthesis of secondary metabolites - Fusarium graminearum|Biosynthesis of antibiotics - Fusarium graminearum|Carbon metabolism - Fusarium graminearum|Glycine, serine and threonine metabolism - Fusarium graminearum|Glyoxylate and dicarboxylate metabolism - Fusarium graminearum|Glycerolipid metabolism - Fusarium graminearum	chr4:5745428-5746372	283	78	29.3393	6.87001	29.3393	6.87001	2.09445	3.36848e-06	8.95375e-06	UP	FGSG_09644	FGSG_04094	FGSG_09644
23556589	FGSG_09643	peroxisomal hydratase-dehydrogenase-epimerase	GO:0003824|GO:0016491	catalytic activity|oxidoreductase activity	-	-	-	-	chr4:5747370-5750509	921	345	28.5578	9.08839	28.5578	9.08839	1.65179	0.000239791	0.000518981	UP	FGSG_09643	FGSG_03314	FGSG_09643
23556587	FGSG_09641	hypothetical protein	-	-	-	-	-	-	chr4:5753545-5754197	797	294	157.791	49.4507	157.791	49.4507	1.67395	0.000193216	0.000422981	UP	FGSG_09641	FGSG_14012	FGSG_09641
23556574	FGSG_09628	diphthine synthase	GO:0003824|GO:0008152|GO:0005623|GO:0009058|GO:0005622|GO:0006807|GO:0016740|GO:0044237|GO:0005737|GO:0017183|GO:0008168|GO:0008757|GO:0006464|GO:0004164	catalytic activity|metabolic process|cell|biosynthetic process|intracellular|nitrogen compound metabolic process|transferase activity|cellular metabolic process|cytoplasm|peptidyl-diphthamide biosynthetic process from peptidyl-histidine|methyltransferase activity|S-adenosylmethionine-dependent methyltransferase activity|cellular protein modification process|diphthine synthase activity	-	-	-	-	chr4:5798474-5799503	804	290	80.2789	24.6005	80.2789	24.6005	1.70633	0.000107982	0.000244417	UP	FGSG_09628	FGSG_07687	FGSG_09628
23556568	FGSG_09622	hypothetical protein	GO:0043169|GO:0046872	cation binding|metal ion binding	-	-	-	-	chr4:5816364-5817071	15	2	1.9505	0.220904	1.9505	0.220904	3.14235	0.0264707	0.0423462	UP	FGSG_09622		FGSG_09622
23556563	FGSG_09617	hypothetical protein	GO:0016020|GO:0016021	membrane|integral component of membrane	-	-	-	-	chr4:5828394-5830120	729	337	40.3078	15.8305	40.3078	15.8305	1.34836	0.0207067	0.0338217	UP	FGSG_09617		FGSG_09617
23556562	FGSG_09616	cullin-1	GO:0008152|GO:0005623|GO:0005622|GO:0006807|GO:0044237|GO:0031461|GO:0030163|GO:0006508|GO:0031625|GO:0051603|GO:0006511	metabolic process|cell|intracellular|nitrogen compound metabolic process|cellular metabolic process|cullin-RING ubiquitin ligase complex|protein catabolic process|proteolysis|ubiquitin protein ligase binding|proteolysis involved in cellular protein catabolic process|ubiquitin-dependent protein catabolic process	K03347	cullin 1[-]	fgr04141|fgr04111|fgr04120	Protein processing in endoplasmic reticulum - Fusarium graminearum|Cell cycle - yeast - Fusarium graminearum|Ubiquitin mediated proteolysis - Fusarium graminearum	chr4:5831043-5833569	2713	965	109.834	33.1906	109.834	33.1906	1.72647	2.21554e-05	5.41152e-05	UP	FGSG_09616	FGSG_01007	FGSG_09616
23556551	FGSG_09605	hypothetical protein	-	-	-	-	-	-	chr4:5890276-5893369	7656	753	242.456	20.2594	242.456	20.2594	3.58106	1.87116e-35	2.31485e-34	UP	FGSG_09605	FGSG_10260	FGSG_09605
23556548	FGSG_09601	BCP1 protein	GO:0005623|GO:0005622|GO:0005737|GO:0043231|GO:0005634|GO:0015031	cell|intracellular|cytoplasm|intracellular membrane-bounded organelle|nucleus|protein transport	-	-	-	-	chr4:5907986-5908895	354	144	37.9832	13.1266	37.9832	13.1266	1.53287	0.00460567	0.00844811	UP	FGSG_09601	FGSG_04710	FGSG_09601
23556546	FGSG_09599	hypothetical protein	GO:0003824|GO:0016491|GO:0043169|GO:0046872|GO:0008270	catalytic activity|oxidoreductase activity|cation binding|metal ion binding|zinc ion binding	K00008	L-iditol 2-dehydrogenase[1.1.1.14]	fgr01100|fgr00040|fgr00051	Metabolic pathways - Fusarium graminearum|Pentose and glucuronate interconversions - Fusarium graminearum|Fructose and mannose metabolism - Fusarium graminearum	chr4:5915880-5917299	293	52	20.9588	3.16013	20.9588	3.16013	2.7295	5.09358e-11	1.9863e-10	UP		FGSG_10944	FGSG_09599
23556540	FGSG_09593	hypothetical protein	-	-	-	-	-	-	chr4:5929053-5930185	136	22	12.961	1.78125	12.961	1.78125	2.86322	2.21699e-08	7.11467e-08	UP	FGSG_09593	FGSG_10641	FGSG_09593
23556539	FGSG_09592	hypothetical protein	GO:0008152|GO:0009058|GO:0006807|GO:0044237|GO:0006139|GO:0006725|GO:0006260|GO:0006270|GO:0006261	metabolic process|biosynthetic process|nitrogen compound metabolic process|cellular metabolic process|nucleobase-containing compound metabolic process|cellular aromatic compound metabolic process|DNA replication|DNA replication initiation|DNA-dependent DNA replication	K06628	cell division control protein 45[-]	fgr04111|fgr04113	Cell cycle - yeast - Fusarium graminearum|Meiosis - yeast - Fusarium graminearum	chr4:5932718-5935517	762	150	26.3922	4.41382	26.3922	4.41382	2.58001	4.29855e-13	1.92488e-12	UP	FGSG_09592	FGSG_03730	FGSG_09592
23556535	FGSG_09587	vacuolar ATP synthase subunit F	GO:0003824|GO:0016020|GO:0005215|GO:0022857|GO:0016787|GO:0033178|GO:0016817|GO:0033180|GO:0015075|GO:0006811|GO:0055085|GO:0016818|GO:0008324|GO:0015992|GO:0042626|GO:0006812|GO:0016462|GO:0019829|GO:0016887|GO:0046961|GO:0015991|GO:0042623|GO:0015078	catalytic activity|membrane|transporter activity|transmembrane transporter activity|hydrolase activity|proton-transporting two-sector ATPase complex, catalytic domain|hydrolase activity, acting on acid anhydrides|proton-transporting V-type ATPase, V1 domain|ion transmembrane transporter activity|ion transport|transmembrane transport|hydrolase activity, acting on acid anhydrides, in phosphorus-con…	K02151	V-type H+-transporting ATPase subunit F[-]	fgr01100|fgr00190|fgr04145	Metabolic pathways - Fusarium graminearum|Oxidative phosphorylation - Fusarium graminearum|Phagosome - Fusarium graminearum	chr4:5949932-5950813	3295	1093	427.844	120.573	427.844	120.573	1.82717	2.24944e-06	6.09476e-06	UP	FGSG_09587	FGSG_13830	FGSG_09587
23556524	FGSG_09576	hypothetical protein	-	-	-	-	-	-	chr4:5984899-5986759	1881	540	99.8655	24.3569	99.8655	24.3569	2.03565	2.87643e-08	9.15385e-08	UP	FGSG_09576	FGSG_05275	FGSG_09576
23556519	FGSG_09571	hypothetical protein	-	-	-	-	-	-	chr4:6009682-6010883	331	70	26.6599	4.78995	26.6599	4.78995	2.47659	1.84137e-09	6.43951e-09	UP		FGSG_10176	FGSG_09571
23556517	FGSG_09569	hypothetical protein	-	-	-	-	-	-	chr4:6015555-6016601	52	15	4.57226	1.12053	4.57226	1.12053	2.02872	0.00971496	0.0167472	UP	FGSG_09569		FGSG_09569
23556515	FGSG_09567	hypothetical protein	-	-	-	-	-	-	chr4:6019249-6021773	623	237	22.7145	7.34117	22.7145	7.34117	1.62953	0.000558074	0.00115184	UP	FGSG_09567	FGSG_00337	FGSG_09567
23556514	FGSG_09566	hypothetical protein	-	-	-	-	-	-	chr4:6022286-6026223	16885	2776	436.153	60.9199	436.153	60.9199	2.83985	3.77836e-21	2.57765e-20	UP	FGSG_09566	FGSG_00144	FGSG_09566
23556510	FGSG_09562	hypothetical protein	GO:0008152|GO:0005623|GO:0005622|GO:0006807|GO:0044237|GO:0006950|GO:0030915|GO:0006139|GO:0006725|GO:0006974|GO:0005694|GO:0006281	metabolic process|cell|intracellular|nitrogen compound metabolic process|cellular metabolic process|response to stress|Smc5-Smc6 complex|nucleobase-containing compound metabolic process|cellular aromatic compound metabolic process|cellular response to DNA damage stimulus|chromosome|DNA repair	-	-	-	-	chr4:6037958-6038953	235	89	21.7212	6.98887	21.7212	6.98887	1.63597	0.00310137	0.00582188	UP	FGSG_09562	FGSG_04770	FGSG_09562
23556499	FGSG_09549	hypothetical protein	GO:0003824|GO:0008152|GO:0009058|GO:0006807|GO:0016740|GO:0044237|GO:0006139|GO:0016757|GO:0006725|GO:0051188|GO:0006796|GO:0004514|GO:0009117|GO:0009165|GO:0046496|GO:0019359|GO:0019674|GO:0009435	catalytic activity|metabolic process|biosynthetic process|nitrogen compound metabolic process|transferase activity|cellular metabolic process|nucleobase-containing compound metabolic process|transferase activity, transferring glycosyl groups|cellular aromatic compound metabolic process|cofactor biosynthetic process|phosphate-containing compound metabolic process|nicotinate-nucleotide diphosphoryl…	K00767	nicotinate-nucleotide pyrophosphorylase (carboxylating)[2.4.2.19]	fgr01100|fgr00760	Metabolic pathways - Fusarium graminearum|Nicotinate and nicotinamide metabolism - Fusarium graminearum	chr4:6092188-6093123	708	245	73.6488	21.6521	73.6488	21.6521	1.76616	4.68714e-05	0.000110523	UP	FGSG_09549	FGSG_08155	FGSG_09549
23556496	FGSG_09546	hypothetical protein	GO:0005623|GO:0005622|GO:0005643|GO:0043231|GO:0005634	cell|intracellular|nuclear pore|intracellular membrane-bounded organelle|nucleus	K14308	nuclear pore complex protein Nup54[-]	fgr03013	RNA transport - Fusarium graminearum	chr4:6106616-6107704	626	263	58.5673	20.9044	58.5673	20.9044	1.48629	0.00438518	0.00806186	UP		FGSG_01675	FGSG_09546
23556491	FGSG_09541	hypothetical protein	-	-	-	-	-	-	chr4:6114960-6116212	1215	298	92.9794	19.3744	92.9794	19.3744	2.26276	2.41886e-10	8.9627e-10	UP		FGSG_03002	FGSG_09541
23556489	FGSG_09539	hypothetical protein	-	-	K00866	choline kinase[2.7.1.32]	fgr01100|fgr00564	Metabolic pathways - Fusarium graminearum|Glycerophospholipid metabolism - Fusarium graminearum	chr4:6120375-6123418	3144	1079	106.49	31.0491	106.49	31.0491	1.77809	6.85663e-06	1.76115e-05	UP		FGSG_06781	FGSG_09539
23556488	FGSG_09538	hypothetical protein	-	-	-	-	-	-	chr4:6123481-6125525	317	82	15.0819	3.31443	15.0819	3.31443	2.18598	4.12299e-07	1.19572e-06	UP	FGSG_09538	FGSG_04873	FGSG_09538
23556487	FGSG_09537	hypothetical protein	GO:0016020|GO:0016021	membrane|integral component of membrane	-	-	-	-	chr4:6126984-6127427	110	28	22.808	4.9323	22.808	4.9323	2.20921	0.000126034	0.000283023	UP	FGSG_09537	FGSG_06331	FGSG_09537
23556486	FGSG_09536	hypothetical protein	-	-	-	-	-	-	chr4:6127878-6129707	110	24	6.97435	1.29276	6.97435	1.29276	2.43161	1.43049e-05	3.56178e-05	UP		FGSG_01044	FGSG_09536
23556474	FGSG_09524	hypothetical protein	GO:0008152|GO:0005623|GO:0009058|GO:0005622|GO:0006807|GO:0044237|GO:0043169|GO:0006139|GO:0006725|GO:0003676|GO:0043231|GO:0005634|GO:0003677|GO:0046872|GO:0016070|GO:0006351|GO:0008270	metabolic process|cell|biosynthetic process|intracellular|nitrogen compound metabolic process|cellular metabolic process|cation binding|nucleobase-containing compound metabolic process|cellular aromatic compound metabolic process|nucleic acid binding|intracellular membrane-bounded organelle|nucleus|DNA binding|metal ion binding|RNA metabolic process|transcription, DNA-templated|zinc ion binding	-	-	-	-	chr4:6173296-6175946	14608	323	552.972	10.3876	552.972	10.3876	5.73427	3.37845e-87	2.28947e-85	UP	FGSG_09524	FGSG_12884	FGSG_09524
23556473	FGSG_09523	hypothetical protein	GO:0003824|GO:0016740|GO:0016746|GO:0016747|GO:0016407|GO:0008080	catalytic activity|transferase activity|transferase activity, transferring acyl groups|transferase activity, transferring acyl groups other than amino-acyl groups|acetyltransferase activity|N-acetyltransferase activity	-	-	-	-	chr4:6180144-6180918	187	16	26.5669	1.93122	26.5669	1.93122	3.78205	3.78703e-15	1.91996e-14	UP	FGSG_09523	FGSG_05571	FGSG_09523
23556469	FGSG_09519	hypothetical protein	GO:0005623|GO:0005622|GO:0043231|GO:0005634	cell|intracellular|intracellular membrane-bounded organelle|nucleus	-	-	-	-	chr4:6195198-6196433	689	86	51.3188	5.44198	51.3188	5.44198	3.23729	1.27901e-20	8.53932e-20	UP	FGSG_09519	FGSG_05846	FGSG_09519
23556468	FGSG_09518	hypothetical protein	GO:0005623|GO:0005622|GO:0000776|GO:0007049|GO:0043231|GO:0000228|GO:0000278|GO:0005634|GO:0005856|GO:0005694|GO:0000777|GO:0005819|GO:0042729|GO:0000775|GO:0072686	cell|intracellular|kinetochore|cell cycle|intracellular membrane-bounded organelle|nuclear chromosome|mitotic cell cycle|nucleus|cytoskeleton|chromosome|condensed chromosome kinetochore|spindle|DASH complex|chromosome, centromeric region|mitotic spindle	-	-	-	-	chr4:6196493-6197435	706	181	72.5392	15.7997	72.5392	15.7997	2.19887	8.24067e-09	2.73151e-08	UP	FGSG_09518	FGSG_01769	FGSG_09518
23556459	FGSG_09509	hypothetical protein	GO:0003824|GO:0008152|GO:0009058|GO:0016787|GO:0006807|GO:0044237|GO:0016788|GO:0006139|GO:0006725|GO:0016817|GO:0004518|GO:0016818|GO:0016070|GO:0006260|GO:0004519|GO:0016462|GO:0033567|GO:0006261|GO:0004520|GO:0016888|GO:0016887|GO:0017108|GO:0042623|GO:0008094|GO:0043142	catalytic activity|metabolic process|biosynthetic process|hydrolase activity|nitrogen compound metabolic process|cellular metabolic process|hydrolase activity, acting on ester bonds|nucleobase-containing compound metabolic process|cellular aromatic compound metabolic process|hydrolase activity, acting on acid anhydrides|nuclease activity|hydrolase activity, acting on acid anhydrides, in phosphoru…	K10742	DNA replication ATP-dependent helicase Dna2[3.6.4.12]	fgr03030	DNA replication - Fusarium graminearum	chr4:6226121-6231005	969	203	19.0248	3.38605	19.0248	3.38605	2.4902	1.18492e-12	5.13634e-12	UP	FGSG_09509	FGSG_09145	FGSG_09509
23556446	FGSG_09496	hypothetical protein	-	-	-	-	-	-	chr4:6259564-6261191	380	140	22.1693	6.93902	22.1693	6.93902	1.67576	0.000669215	0.00136415	UP	FGSG_09496	FGSG_08248	FGSG_09496
23556437	FGSG_09487	hypothetical protein	-	-	-	-	-	-	chr4:6299411-6300166	407	89	54.0676	10.0446	54.0676	10.0446	2.42834	1.22008e-09	4.32884e-09	UP	FGSG_09487	FGSG_02540	FGSG_09487
23556436	FGSG_09486	hypothetical protein	GO:0008092|GO:0003779|GO:0030036|GO:0017048	cytoskeletal protein binding|actin binding|actin cytoskeleton organization|Rho GTPase binding	-	-	-	-	chr4:6300572-6303036	1034	303	39.4166	9.81302	39.4166	9.81302	2.00603	1.84879e-07	5.51788e-07	UP		FGSG_03576	FGSG_09486
23556435	FGSG_09485	carboxy-cis,cis-muconate cyclase	-	-	K14334	carboxy-cis,cis-muconate cyclase[5.5.1.5]	-	-	chr4:6304666-6305894	395	101	32.1238	6.97834	32.1238	6.97834	2.20269	1.05387e-07	3.20418e-07	UP	FGSG_09485	FGSG_02290	FGSG_09485
23556433	FGSG_09483	hypothetical protein	GO:0003824|GO:0008152|GO:0009058|GO:0016491|GO:0006807|GO:0048037|GO:0044237|GO:0006520|GO:0016614|GO:0050662|GO:0000166|GO:0051287|GO:0016616|GO:0008652|GO:0019752|GO:0004617|GO:0006564	catalytic activity|metabolic process|biosynthetic process|oxidoreductase activity|nitrogen compound metabolic process|cofactor binding|cellular metabolic process|cellular amino acid metabolic process|oxidoreductase activity, acting on CH-OH group of donors|coenzyme binding|nucleotide binding|NAD binding|oxidoreductase activity, acting on the CH-OH group of donors, NAD or NADP as acceptor|cellular…	K00058	D-3-phosphoglycerate dehydrogenase[1.1.1.95]	fgr01100|fgr01130|fgr01230|fgr01200|fgr00260|fgr00680	Metabolic pathways - Fusarium graminearum|Biosynthesis of antibiotics - Fusarium graminearum|Biosynthesis of amino acids - Fusarium graminearum|Carbon metabolism - Fusarium graminearum|Glycine, serine and threonine metabolism - Fusarium graminearum|Methane metabolism - Fusarium graminearum	chr4:6308845-6310554	78	18	4.19926	0.823291	4.19926	0.823291	2.35066	0.000306105	0.000654032	UP	FGSG_09483	FGSG_04632	FGSG_09483
23556427	FGSG_09477	hypothetical protein	GO:0003824|GO:0016491|GO:0048037	catalytic activity|oxidoreductase activity|cofactor binding	-	-	-	-	chr4:6323315-6325166	307	9	15.6754	0.390428	15.6754	0.390428	5.3273	1.20343e-29	1.19443e-28	UP	FGSG_09477	FGSG_09319	FGSG_09477
23556425	FGSG_09475	hypothetical protein	-	-	-	-	-	-	chr4:6331059-6333017	1080	108	54.9618	4.66941	54.9618	4.66941	3.55712	1.53477e-27	1.41612e-26	UP	FGSG_09475	FGSG_11629	FGSG_09475
23556419	FGSG_09468	hypothetical protein	-	-	-	-	-	-	chr4:6346905-6347608	51	0	7.01819	0	7.01819	0	Inf	1.79489e-10	6.70569e-10	UP		FGSG_05681	FGSG_09468
23556416	FGSG_09465	T-complex protein 1 subunit epsilon	-	-	-	-	-	-	chr4:6355554-6357294	3266	1011	183.897	48.3628	183.897	48.3628	1.92693	2.15877e-07	6.42103e-07	UP	FGSG_09465	FGSG_11193	FGSG_09465
23556415	FGSG_09464	hypothetical protein	GO:0005623|GO:0003700|GO:0005622|GO:0000981|GO:0043169|GO:0043231|GO:0005634|GO:0046872|GO:0008270	cell|transcription factor activity, sequence-specific DNA binding|intracellular|RNA polymerase II transcription factor activity, sequence-specific DNA binding|cation binding|intracellular membrane-bounded organelle|nucleus|metal ion binding|zinc ion binding	-	-	-	-	chr4:6357612-6359064	488	76	34.5053	4.56541	34.5053	4.56541	2.918	3.58878e-15	1.82096e-14	UP	FGSG_09464	FGSG_05577	FGSG_09464
23556410	FGSG_09459	hypothetical protein	-	-	-	-	-	-	chr4:6374219-6375178	76	3	7.81747	0.262155	7.81747	0.262155	4.89821	2.59705e-11	1.03054e-10	UP	FGSG_09459	FGSG_10969	FGSG_09459
23556395	FGSG_09442	hypothetical protein	-	-	-	-	-	-	chr4:6447698-6448589	1068	307	110.225	26.9185	110.225	26.9185	2.03379	9.08996e-08	2.78102e-07	UP	FGSG_09442	FGSG_05332	FGSG_09442
23556394	FGSG_09441	hypothetical protein	-	-	-	-	-	-	chr4:6448977-6451628	2650	265	91.9916	7.81538	91.9916	7.81538	3.55711	6.11847e-32	6.62228e-31	UP	FGSG_09441	FGSG_09370	FGSG_09441
23556389	FGSG_09436	hypothetical protein	-	-	-	-	-	-	chr4:6495029-6495716	516	210	74.8087	25.8656	74.8087	25.8656	1.53217	0.00302602	0.00568479	UP		FGSG_02113	FGSG_09436
23556386	FGSG_09433	hypothetical protein	-	-	-	-	-	-	chr4:6503391-6504371	22	0	3.1696	0	3.1696	0	Inf	8.35118e-06	2.12357e-05	UP		FGSG_04108	FGSG_09433
23556380	FGSG_09427	hypothetical protein	GO:0003824|GO:0008152|GO:0005623|GO:0005622|GO:0016787|GO:0006807|GO:0044237|GO:0016788|GO:0006139|GO:0006725|GO:0003676|GO:0043231|GO:0005634|GO:0004518|GO:0016070|GO:0004540|GO:0006396|GO:0004519|GO:0004521|GO:0004526|GO:0008033	catalytic activity|metabolic process|cell|intracellular|hydrolase activity|nitrogen compound metabolic process|cellular metabolic process|hydrolase activity, acting on ester bonds|nucleobase-containing compound metabolic process|cellular aromatic compound metabolic process|nucleic acid binding|intracellular membrane-bounded organelle|nucleus|nuclease activity|RNA metabolic process|ribonuclease ac…	K14526	ribonuclease P/MRP protein subunit POP7[3.1.26.5]	fgr03008|fgr03013	Ribosome biogenesis in eukaryotes - Fusarium graminearum|RNA transport - Fusarium graminearum	chr4:6515213-6516441	458	117	38.192	8.28887	38.192	8.28887	2.20402	5.33004e-08	1.66111e-07	UP	FGSG_09427	FGSG_10601	FGSG_09427
23556374	FGSG_09420	hypothetical protein	-	-	-	-	-	-	chr4:6537677-6538975	590	258	49.066	18.2285	49.066	18.2285	1.42853	0.00942796	0.0163147	UP	FGSG_09420		FGSG_09420
23556371	FGSG_09417	hypothetical protein	-	-	-	-	-	-	chr4:6542926-6545275	2520	679	107.654	24.6434	107.654	24.6434	2.12713	1.73694e-09	6.08476e-09	UP	FGSG_09417	FGSG_10172	FGSG_09417
23556370	FGSG_09416	hypothetical protein	-	-	-	-	-	-	chr4:6546798-6547470	60	1	8.20757	0.116238	8.20757	0.116238	6.1418	2.60031e-10	9.60876e-10	UP	FGSG_09416	FGSG_06993	FGSG_09416
23556367	FGSG_09412	hypothetical protein	-	-	-	-	-	-	chr4:6560928-6563255	8031	1005	352.068	37.4304	352.068	37.4304	3.23357	2.74735e-28	2.59583e-27	UP	FGSG_09412	FGSG_06266	FGSG_09412
23556363	FGSG_09408	G2-specific protein kinase nim-1	GO:0003824|GO:0016740|GO:0097367|GO:0016772|GO:0000166|GO:0016301|GO:0016773|GO:0004672|GO:0005524	catalytic activity|transferase activity|carbohydrate derivative binding|transferase activity, transferring phosphorus-containing groups|nucleotide binding|kinase activity|phosphotransferase activity, alcohol group as acceptor|protein kinase activity|ATP binding	-	-	-	-	chr4:6597296-6600312	1025	261	33.0055	7.1401	33.0055	7.1401	2.20869	1.60077e-09	5.6304e-09	UP	FGSG_09408	FGSG_01220	FGSG_09408
23556362	FGSG_09407	hypothetical protein	-	-	-	-	-	-	chr4:6601836-6602442	115	32	18.7714	4.43759	18.7714	4.43759	2.08069	0.00035131	0.000745233	UP	FGSG_09407	FGSG_01581	FGSG_09407
23556357	FGSG_09401	hypothetical protein	GO:0003824|GO:0016787|GO:0016740|GO:0043169|GO:0008233|GO:0016746|GO:0016755|GO:0046872|GO:0016603	catalytic activity|hydrolase activity|transferase activity|cation binding|peptidase activity|transferase activity, transferring acyl groups|transferase activity, transferring amino-acyl groups|metal ion binding|glutaminyl-peptide cyclotransferase activity	-	-	-	-	chr4:6624874-6626522	925	417	53.4232	20.4609	53.4232	20.4609	1.38459	0.0116151	0.0197851	UP	FGSG_09401		FGSG_09401
23556349	FGSG_09393	hypothetical protein	-	-	-	-	-	-	chr4:6645295-6647195	1425	491	71.8046	21.0194	71.8046	21.0194	1.77235	1.54152e-05	3.8228e-05	UP	FGSG_09393	FGSG_11295	FGSG_09393
23556342	FGSG_09386	hypothetical protein	GO:0003676|GO:0003677|GO:0043565	nucleic acid binding|DNA binding|sequence-specific DNA binding	-	-	-	-	chr4:6662748-6663640	837	147	98.4101	14.6836	98.4101	14.6836	2.7446	2.56685e-15	1.31061e-14	UP	FGSG_09386	FGSG_05491	FGSG_09386
23556339	FGSG_09383	hypothetical protein	GO:0003824|GO:0016740|GO:0008168|GO:0008171	catalytic activity|transferase activity|methyltransferase activity|O-methyltransferase activity	-	-	-	-	chr4:6670278-6671017	587	9	80.059	1.04288	80.059	1.04288	6.26242	4.25264e-47	8.08002e-46	UP	FGSG_09383	FGSG_07501	FGSG_09383
23556333	FGSG_09377	hypothetical protein	-	-	-	-	-	-	chr4:6690260-6692821	592	140	23.9666	4.8152	23.9666	4.8152	2.31536	1.1847e-09	4.20944e-09	UP	FGSG_09377	FGSG_10197	FGSG_09377
23556328	FGSG_09372	hypothetical protein	-	-	-	-	-	-	chr4:6706658-6707593	60	12	5.90138	1.00275	5.90138	1.00275	2.5571	0.000294925	0.000631916	UP	FGSG_09372	FGSG_01598	FGSG_09372
23556327	FGSG_09371	hypothetical protein	-	-	-	-	-	-	chr4:6708315-6710464	546	152	28.7888	6.8089	28.7888	6.8089	2.08002	2.84056e-07	8.37745e-07	UP	FGSG_09371	FGSG_02224	FGSG_09371
23556326	FGSG_09370	hypothetical protein	GO:0016020|GO:0016021	membrane|integral component of membrane	-	-	-	-	chr4:6713265-6714602	93	4	7.28035	0.266035	7.28035	0.266035	4.77432	1.96565e-12	8.38329e-12	UP	FGSG_09370	FGSG_09150	FGSG_09370
23556320	FGSG_09364	hypothetical protein	GO:0003824|GO:0016491|GO:0043169|GO:0046872|GO:0008270	catalytic activity|oxidoreductase activity|cation binding|metal ion binding|zinc ion binding	-	-	-	-	chr4:6732219-6733241	253	80	22.7678	6.11635	22.7678	6.11635	1.89625	9.61911e-05	0.000219316	UP	FGSG_09364	FGSG_09407	FGSG_09364
23556312	FGSG_09356	hypothetical protein	-	-	-	-	-	-	chr4:6747391-6748656	159	9	12.908	0.62076	12.908	0.62076	4.37809	1.69426e-16	9.26339e-16	UP	FGSG_09356	FGSG_07212	FGSG_09356
23556307	FGSG_09350	hypothetical protein	-	-	-	-	-	-	chr4:6762737-6765028	3059	96	122.869	3.27594	122.869	3.27594	5.22906	1.5018e-64	4.79555e-63	UP	FGSG_09350	FGSG_00850	FGSG_09350
23556306	FGSG_09349	hypothetical protein	-	-	-	-	-	-	chr4:6765350-6768118	216	21	11.4086	0.942316	11.4086	0.942316	3.59777	1.97493e-15	1.01646e-14	UP	FGSG_09349	FGSG_13098	FGSG_09349
23556305	FGSG_09348	hypothetical protein	-	-	-	-	-	-	chr4:6768318-6769232	839	21	84.4145	1.79503	84.4145	1.79503	5.55541	1.66629e-49	3.4218e-48	UP	FGSG_09348	FGSG_04465	FGSG_09348
23556304	FGSG_09347	hypothetical protein	GO:0003824|GO:0016491	catalytic activity|oxidoreductase activity	-	-	-	-	chr4:6769347-6770405	76	7	6.60683	0.516983	6.60683	0.516983	3.67577	1.81193e-08	5.86103e-08	UP	FGSG_09347	FGSG_01728	FGSG_09347
23556294	FGSG_09337	hypothetical protein	GO:0003824|GO:0016787|GO:0016810|GO:0016811|GO:0004040	catalytic activity|hydrolase activity|hydrolase activity, acting on carbon-nitrogen (but not peptide) bonds|hydrolase activity, acting on carbon-nitrogen (but not peptide) bonds, in linear amides|amidase activity	K01426	amidase[3.5.1.4]	fgr00330|fgr00380|fgr00360	Arginine and proline metabolism - Fusarium graminearum|Tryptophan metabolism - Fusarium graminearum|Phenylalanine metabolism - Fusarium graminearum	chr4:6818212-6820075	206	57	11.9953	2.81981	11.9953	2.81981	2.0888	1.71621e-05	4.24372e-05	UP	FGSG_09337	FGSG_03682	FGSG_09337
23556291	FGSG_09334	hypothetical protein	-	-	-	-	-	-	chr4:6830171-6831100	406	7	42.9618	0.629294	42.9618	0.629294	6.09318	2.08368e-38	2.87846e-37	UP	FGSG_09334	FGSG_05724	FGSG_09334
23556281	FGSG_09324	hypothetical protein	-	-	-	-	-	-	chr4:6860254-6861953	893	202	50.0978	9.62764	50.0978	9.62764	2.37949	3.59264e-11	1.41364e-10	UP	FGSG_09324	FGSG_10963	FGSG_09324
23556279	FGSG_09322	hypothetical protein	-	-	-	-	-	-	chr4:6865765-6866668	354	107	38.2507	9.82246	38.2507	9.82246	1.96133	1.16541e-05	2.92536e-05	UP	FGSG_09322	FGSG_02366	FGSG_09322
23556277	FGSG_09319	hypothetical protein	-	-	-	-	-	-	chr4:6875323-6876634	1486	176	120.957	12.171	120.957	12.171	3.31298	1.55026e-25	1.29521e-24	UP	FGSG_09319	FGSG_00908	FGSG_09319
23556274	FGSG_09316	hypothetical protein	-	-	-	-	-	-	chr4:6888304-6889118	4151	728	468.89	69.8637	468.89	69.8637	2.74664	1.23396e-18	7.5109e-18	UP	FGSG_09316	FGSG_12670	FGSG_09316
23556273	FGSG_09315	hypothetical protein	-	-	-	-	-	-	chr4:6889521-6890458	73	0	8.48538	0	8.48538	0	Inf	1.5826e-14	7.71257e-14	UP	FGSG_09315	FGSG_01172	FGSG_09315
23556271	FGSG_09312	3-methyl-2-oxobutanoate hydroxymethyltransferase	GO:0003824|GO:0008152|GO:0009058|GO:0006807|GO:0016740|GO:0044237|GO:0016742|GO:0051188|GO:0003864|GO:0015940|GO:0019752	catalytic activity|metabolic process|biosynthetic process|nitrogen compound metabolic process|transferase activity|cellular metabolic process|hydroxymethyl-, formyl- and related transferase activity|cofactor biosynthetic process|3-methyl-2-oxobutanoate hydroxymethyltransferase activity|pantothenate biosynthetic process|carboxylic acid metabolic process	K00606	3-methyl-2-oxobutanoate hydroxymethyltransferase[2.1.2.11]	fgr01100|fgr01110|fgr00770	Metabolic pathways - Fusarium graminearum|Biosynthesis of secondary metabolites - Fusarium graminearum|Pantothenate and CoA biosynthesis - Fusarium graminearum	chr4:6896337-6897753	1119	81	75.7473	4.65827	75.7473	4.65827	4.02333	1.11305e-34	1.32717e-33	UP	FGSG_09312	FGSG_09299	FGSG_09312
23556268	FGSG_09309	hypothetical protein	GO:0003824|GO:0016787|GO:0043169|GO:0008233|GO:0046872|GO:0030145|GO:0004177	catalytic activity|hydrolase activity|cation binding|peptidase activity|metal ion binding|manganese ion binding|aminopeptidase activity	-	-	-	-	chr4:6905348-6907126	536	190	27.7373	8.35326	27.7373	8.35326	1.73142	0.000156384	0.000347336	UP	FGSG_09309	FGSG_06406	FGSG_09309
23556264	FGSG_09305	hypothetical protein	-	-	-	-	-	-	chr4:6923201-6924188	774	219	88.6259	21.3043	88.6259	21.3043	2.05659	1.32779e-07	4.008e-07	UP	FGSG_09305	FGSG_02267	FGSG_09305
23556263	FGSG_09304	hypothetical protein	-	-	-	-	-	-	chr4:6924432-6925669	997	48	85.4607	3.49556	85.4607	3.49556	4.61167	8.62185e-42	1.35527e-40	UP	FGSG_09304	FGSG_13383	FGSG_09304
23556260	FGSG_09301	hypothetical protein	GO:0003824|GO:0016740|GO:0016746|GO:0016747|GO:0016407|GO:0008080	catalytic activity|transferase activity|transferase activity, transferring acyl groups|transferase activity, transferring acyl groups other than amino-acyl groups|acetyltransferase activity|N-acetyltransferase activity	-	-	-	-	chr4:6932267-6933093	180	4	21.3543	0.403166	21.3543	0.403166	5.72701	1.52818e-22	1.10562e-21	UP	FGSG_09301	FGSG_00193	FGSG_09301
23556258	FGSG_09299	ribose-phosphate pyrophosphokinase I	GO:0003824|GO:0008152|GO:0009058|GO:0006807|GO:0016740|GO:0044237|GO:0016772|GO:0043169|GO:0006139|GO:1901135|GO:0006725|GO:0009116|GO:0006796|GO:0046872|GO:0000287|GO:0009117|GO:0009165|GO:0004749|GO:0009156	catalytic activity|metabolic process|biosynthetic process|nitrogen compound metabolic process|transferase activity|cellular metabolic process|transferase activity, transferring phosphorus-containing groups|cation binding|nucleobase-containing compound metabolic process|carbohydrate derivative metabolic process|cellular aromatic compound metabolic process|nucleoside metabolic process|phosphate-con…	-	-	fgr01100|fgr01110|fgr01130|fgr01230|fgr01200|fgr00230|fgr00030	Metabolic pathways - Fusarium graminearum|Biosynthesis of secondary metabolites - Fusarium graminearum|Biosynthesis of antibiotics - Fusarium graminearum|Biosynthesis of amino acids - Fusarium graminearum|Carbon metabolism - Fusarium graminearum|Purine metabolism - Fusarium graminearum|Pentose phosphate pathway - Fusarium graminearum	chr4:6940464-6942178	874	414	60.5428	24.3643	60.5428	24.3643	1.31319	0.0279856	0.0446175	UP	FGSG_09299		FGSG_09299
23556256	FGSG_09297	hypothetical protein	GO:0016020|GO:0005215|GO:0022857|GO:0016021|GO:0015075|GO:0015171	membrane|transporter activity|transmembrane transporter activity|integral component of membrane|ion transmembrane transporter activity|amino acid transmembrane transporter activity	-	-	-	-	chr4:6947937-6949780	244	12	13.3947	0.559672	13.3947	0.559672	4.58093	1.32702e-22	9.6351e-22	UP	FGSG_09297	FGSG_13492	FGSG_09297
23556252	FGSG_09293	hypothetical protein	-	-	-	-	-	-	chr4:6961870-6962973	99	18	8.68	1.34079	8.68	1.34079	2.69461	3.40609e-06	9.04779e-06	UP	FGSG_09293	FGSG_10765	FGSG_09293
23556247	FGSG_09287	hypothetical protein	GO:0055085	transmembrane transport	-	-	-	-	chr4:6982217-6984997	238	36	8.5722	1.10159	8.5722	1.10159	2.96008	8.74941e-12	3.58379e-11	UP	FGSG_09287	FGSG_00756	FGSG_09287
23556245	FGSG_09285	hypothetical protein	-	-	-	-	-	-	chr4:6989371-6990339	569	54	54.0585	4.3586	54.0585	4.3586	3.63258	7.03447e-24	5.44112e-23	UP	FGSG_09285	FGSG_03258	FGSG_09285
23556244	FGSG_09284	homoserine dehydrogenase	GO:0003824|GO:0008152|GO:0009058|GO:0016491|GO:0006807|GO:0048037|GO:0044237|GO:0006520|GO:0016614|GO:0050662|GO:0006790|GO:0000166|GO:0050661|GO:0009081|GO:0016616|GO:0008652|GO:0004412|GO:0019752|GO:0006555|GO:0009082|GO:0009086|GO:0009097|GO:0006566|GO:0009088	catalytic activity|metabolic process|biosynthetic process|oxidoreductase activity|nitrogen compound metabolic process|cofactor binding|cellular metabolic process|cellular amino acid metabolic process|oxidoreductase activity, acting on CH-OH group of donors|coenzyme binding|sulfur compound metabolic process|nucleotide binding|NADP binding|branched-chain amino acid metabolic process|oxidoreductase …	K00003	homoserine dehydrogenase[1.1.1.3]	fgr01100|fgr01110|fgr01130|fgr01230|fgr00260|fgr00270|fgr00300	Metabolic pathways - Fusarium graminearum|Biosynthesis of secondary metabolites - Fusarium graminearum|Biosynthesis of antibiotics - Fusarium graminearum|Biosynthesis of amino acids - Fusarium graminearum|Glycine, serine and threonine metabolism - Fusarium graminearum|Cysteine and methionine metabolism - Fusarium graminearum|Lysine biosynthesis - Fusarium graminearum	chr4:6990777-6991935	3074	488	257.737	34.7612	257.737	34.7612	2.89035	1.33625e-20	8.91173e-20	UP	FGSG_09284	FGSG_04515	FGSG_09284
23556241	FGSG_09280	fructose-1,6-bisphosphatase	GO:0003824|GO:0008152|GO:0016787|GO:0016788|GO:0005975|GO:0042578|GO:0016791|GO:0042132	catalytic activity|metabolic process|hydrolase activity|hydrolase activity, acting on ester bonds|carbohydrate metabolic process|phosphoric ester hydrolase activity|phosphatase activity|fructose 1,6-bisphosphate 1-phosphatase activity	K03841	fructose-1,6-bisphosphatase I[3.1.3.11]	fgr01100|fgr01110|fgr01130|fgr01200|fgr00010|fgr00051|fgr00030|fgr00680	Metabolic pathways - Fusarium graminearum|Biosynthesis of secondary metabolites - Fusarium graminearum|Biosynthesis of antibiotics - Fusarium graminearum|Carbon metabolism - Fusarium graminearum|Glycolysis / Gluconeogenesis - Fusarium graminearum|Fructose and mannose metabolism - Fusarium graminearum|Pentose phosphate pathway - Fusarium graminearum|Methane metabolism - Fusarium graminearum	chr4:7003000-7004678	800	338	46.9101	16.8382	46.9101	16.8382	1.47816	0.00388667	0.00721168	UP	FGSG_09280	FGSG_12376	FGSG_09280
23556240	FGSG_09279	hypothetical protein	-	-	K00799	glutathione S-transferase[2.5.1.18]	fgr00480	Glutathione metabolism - Fusarium graminearum	chr4:7005051-7005899	28	0	3.23018	0	3.23018	0	Inf	4.812e-06	1.25581e-05	UP	FGSG_09279	FGSG_09733	FGSG_09279
23556237	FGSG_09276	hypothetical protein	-	-	-	-	-	-	chr4:7025107-7026577	613	223	53.4914	16.5322	53.4914	16.5322	1.69403	0.000209454	0.000456479	UP	FGSG_09276	FGSG_03342	FGSG_09276
23556229	FGSG_09267	hypothetical protein	GO:0016020|GO:0005623|GO:0005622|GO:0097367|GO:0005737|GO:0000166|GO:0016021|GO:0043231|GO:0006461|GO:0007005|GO:0005739|GO:0005524|GO:0034551	membrane|cell|intracellular|carbohydrate derivative binding|cytoplasm|nucleotide binding|integral component of membrane|intracellular membrane-bounded organelle|protein complex assembly|mitochondrion organization|mitochondrion|ATP binding|mitochondrial respiratory chain complex III assembly	-	-	-	-	chr4:7057031-7059203	25299	5640	1071.81	203	1071.81	203	2.4005	6.24093e-14	2.95065e-13	UP	FGSG_09267	FGSG_06835	FGSG_09267
23556224	FGSG_09262	hypothetical protein	GO:0005623|GO:0005622|GO:0051301|GO:0000776|GO:0007049|GO:0043231|GO:0005634|GO:0005694|GO:0000777|GO:0000775	cell|intracellular|cell division|kinetochore|cell cycle|intracellular membrane-bounded organelle|nucleus|chromosome|condensed chromosome kinetochore|chromosome, centromeric region	-	-	-	-	chr4:7071221-7073545	345	98	14.5626	3.51438	14.5626	3.51438	2.05093	2.88121e-06	7.69881e-06	UP	FGSG_09262	FGSG_07144	FGSG_09262
23556218	FGSG_09256	hypothetical protein	-	-	-	-	-	-	chr4:7085727-7086760	30	3	2.81528	0.239173	2.81528	0.239173	3.55715	0.000758987	0.0015402	UP	FGSG_09256	FGSG_10570	FGSG_09256
23556215	FGSG_09253	hypothetical protein	-	-	-	-	-	-	chr4:7094143-7096069	836	200	42.6624	8.67104	42.6624	8.67104	2.29869	3.58942e-10	1.31681e-09	UP	FGSG_09253	FGSG_04308	FGSG_09253
23556214	FGSG_09252	hypothetical protein	GO:0016020|GO:0016021	membrane|integral component of membrane	-	-	-	-	chr4:7096652-7097391	6315	1786	842.559	202.446	842.559	202.446	2.05724	4.73943e-09	1.60143e-08	UP	FGSG_09252	FGSG_01780	FGSG_09252
23556203	FGSG_09240	2-oxoisovalerate dehydrogenase subunit alpha	GO:0003824|GO:0008152|GO:0016491|GO:0006807|GO:0044237|GO:0006520|GO:0016903|GO:0003826|GO:0009081|GO:0009063|GO:0003863|GO:0009083|GO:0019752	catalytic activity|metabolic process|oxidoreductase activity|nitrogen compound metabolic process|cellular metabolic process|cellular amino acid metabolic process|oxidoreductase activity, acting on the aldehyde or oxo group of donors|alpha-ketoacid dehydrogenase activity|branched-chain amino acid metabolic process|cellular amino acid catabolic process|3-methyl-2-oxobutanoate dehydrogenase (2-methy…	K00166	2-oxoisovalerate dehydrogenase E1 component alpha subunit[1.2.4.4]	fgr01100|fgr01110|fgr01130|fgr00280|fgr00640	Metabolic pathways - Fusarium graminearum|Biosynthesis of secondary metabolites - Fusarium graminearum|Biosynthesis of antibiotics - Fusarium graminearum|Valine, leucine and isoleucine degradation - Fusarium graminearum|Propanoate metabolism - Fusarium graminearum	chr4:7141211-7142938	510	8	28.0138	0.373338	28.0138	0.373338	6.22951	2.98651e-44	5.17463e-43	UP	FGSG_09240	FGSG_08803	FGSG_09240
23556199	FGSG_09236	hypothetical protein	GO:0016020|GO:0016021	membrane|integral component of membrane	-	-	-	-	chr4:7154405-7157063	53	6	2.1628	0.208004	2.1628	0.208004	3.37821	9.1596e-06	2.3214e-05	UP	FGSG_09236	FGSG_01056	FGSG_09236
23556191	FGSG_09228	hypothetical protein	-	-	-	-	-	-	chr4:7176534-7177364	47	5	5.20679	0.47062	5.20679	0.47062	3.46776	9.45135e-06	2.39087e-05	UP	FGSG_09228	FGSG_01054	FGSG_09228
23556189	FGSG_09226	hypothetical protein	GO:0003824|GO:0008152|GO:0016787|GO:0005975|GO:0016798|GO:0004553	catalytic activity|metabolic process|hydrolase activity|carbohydrate metabolic process|hydrolase activity, acting on glycosyl bonds|hydrolase activity, hydrolyzing O-glycosyl compounds	-	-	-	-	chr4:7183969-7186377	439	202	16.7766	6.55831	16.7766	6.55831	1.35505	0.0270835	0.0432301	UP	FGSG_09226		FGSG_09226
23556181	FGSG_09218	hypothetical protein	GO:0003824|GO:0016787|GO:0048037|GO:0050662|GO:0043169|GO:0000166|GO:0016810|GO:0070403|GO:0051287|GO:0016811|GO:0046872|GO:0017136|GO:0008270	catalytic activity|hydrolase activity|cofactor binding|coenzyme binding|cation binding|nucleotide binding|hydrolase activity, acting on carbon-nitrogen (but not peptide) bonds|NAD+ binding|NAD binding|hydrolase activity, acting on carbon-nitrogen (but not peptide) bonds, in linear amides|metal ion binding|NAD-dependent histone deacetylase activity|zinc ion binding	K11121	NAD-dependent histone deacetylase SIR2 [EC:3.5.1.-][-]	fgr01100|fgr00760	Metabolic pathways - Fusarium graminearum|Nicotinate and nicotinamide metabolism - Fusarium graminearum	chr4:7205281-7206686	970	279	67.4975	16.4938	67.4975	16.4938	2.03291	1.22188e-07	3.69929e-07	UP	FGSG_09218	FGSG_07989	FGSG_09218
23556175	FGSG_09212	hypothetical protein	-	-	-	-	-	-	chr4:7216471-7218401	798	349	39.307	14.6047	39.307	14.6047	1.42835	0.00748692	0.013276	UP	FGSG_09212		FGSG_09212
23556172	FGSG_09209	hypothetical protein	-	-	-	-	-	-	chr4:7224446-7226216	587	51	38.9898	2.87796	38.9898	2.87796	3.75998	1.08638e-25	9.13281e-25	UP	FGSG_09209	FGSG_00903	FGSG_09209
23556170	FGSG_09207	hypothetical protein	-	-	-	-	-	-	chr4:7228660-7230019	37	0	2.9645	0	2.9645	0	Inf	1.01568e-07	3.09191e-07	UP	FGSG_09207	FGSG_06640	FGSG_09207
23556159	FGSG_09196	hypothetical protein	GO:0003824|GO:0008152	catalytic activity|metabolic process	-	-	-	-	chr4:7263253-7264197	162	39	22.1933	4.53911	22.1933	4.53911	2.28964	5.42317e-06	1.40809e-05	UP	FGSG_09196	FGSG_08419	FGSG_09196
23556158	FGSG_09195	hypothetical protein	GO:0003824|GO:0016491|GO:0004497|GO:0016705|GO:0043169|GO:0020037|GO:0046872|GO:0005506	catalytic activity|oxidoreductase activity|monooxygenase activity|oxidoreductase activity, acting on paired donors, with incorporation or reduction of molecular oxygen|cation binding|heme binding|metal ion binding|iron ion binding	-	-	-	-	chr4:7265540-7267255	854	123	49.3535	6.03903	49.3535	6.03903	3.03077	5.42759e-19	3.36241e-18	UP	FGSG_09195	FGSG_09015	FGSG_09195
23556156	FGSG_09193	hypothetical protein	-	-	-	-	-	-	chr4:7270090-7271740	45	3	3.07553	0.174186	3.07553	0.174186	4.14213	2.26763e-06	6.14134e-06	UP	FGSG_09193	FGSG_12505	FGSG_09193
23556152	FGSG_09189	hypothetical protein	-	-	-	-	-	-	chr4:7280470-7281678	197	8	15.7842	0.544572	15.7842	0.544572	4.85721	5.60758e-21	3.80481e-20	UP	FGSG_09189	FGSG_00147	FGSG_09189
23556148	FGSG_09185	adenylosuccinate lyase	GO:0003824|GO:0008152|GO:0009058|GO:0006807|GO:0016829|GO:0044237|GO:0006139|GO:1901135|GO:0006725|GO:0006796|GO:0070626|GO:0004018|GO:0009117|GO:0009165|GO:0009156|GO:0006164|GO:0046033|GO:0009168|GO:0006189|GO:0044208	catalytic activity|metabolic process|biosynthetic process|nitrogen compound metabolic process|lyase activity|cellular metabolic process|nucleobase-containing compound metabolic process|carbohydrate derivative metabolic process|cellular aromatic compound metabolic process|phosphate-containing compound metabolic process|(S)-2-(5-amino-1-(5-phospho-D-ribosyl)imidazole-4-carboxamido)succinate AMP-lya…	K01756	adenylosuccinate lyase[4.3.2.2]	fgr01100|fgr01110|fgr01130|fgr00230|fgr00250	Metabolic pathways - Fusarium graminearum|Biosynthesis of secondary metabolites - Fusarium graminearum|Biosynthesis of antibiotics - Fusarium graminearum|Purine metabolism - Fusarium graminearum|Alanine, aspartate and glutamate metabolism - Fusarium graminearum	chr4:7287955-7289807	1545	720	90.9427	36.0059	90.9427	36.0059	1.33673	0.0174354	0.0287402	UP	FGSG_09185		FGSG_09185
23556145	FGSG_09182	hypothetical protein	-	-	-	-	-	-	chr4:7295311-7301978	42	4	0.602544	0.0487544	0.602544	0.0487544	3.62746	2.71364e-05	6.57288e-05	UP	FGSG_09182	FGSG_11263	FGSG_09182
23556139	FGSG_09176	hypothetical protein	GO:0016020|GO:0016021	membrane|integral component of membrane	-	-	-	-	chr4:7316548-7317361	21	2	3.03972	0.245912	3.03972	0.245912	3.62772	0.0024261	0.00461102	UP	FGSG_09176	FGSG_04794	FGSG_09176
23556138	FGSG_09175	hypothetical protein	GO:0016020|GO:0016021	membrane|integral component of membrane	-	-	-	-	chr4:7319298-7320112	51	4	6.57586	0.438175	6.57586	0.438175	3.9076	8.65672e-07	2.43924e-06	UP	FGSG_09175	FGSG_04836	FGSG_09175
23556137	FGSG_09174	hypothetical protein	-	-	-	-	-	-	chr4:7322284-7323168	21	0	2.6196	0	2.6196	0	Inf	1.54285e-05	3.8228e-05	UP	FGSG_09174	FGSG_11296	FGSG_09174
23556136	FGSG_09173	hypothetical protein	-	-	-	-	-	-	chr4:7323569-7325647	207	12	9.16626	0.451453	9.16626	0.451453	4.34369	3.44075e-19	2.15343e-18	UP	FGSG_09173	FGSG_10396	FGSG_09173
23556135	FGSG_09172	hypothetical protein	-	-	-	-	-	-	chr4:7326716-7327518	19	2	3.23918	0.28963	3.23918	0.28963	3.48335	0.00639309	0.0114378	UP	FGSG_09172		FGSG_09172
23556132	FGSG_09169	hypothetical protein	GO:0003824|GO:0016491	catalytic activity|oxidoreductase activity	K00059	3-oxoacyl-[acyl-carrier protein] reductase[1.1.1.100]	fgr01100|fgr01130|fgr01212|fgr00061|fgr01040|fgr00780	Metabolic pathways - Fusarium graminearum|Biosynthesis of antibiotics - Fusarium graminearum|Fatty acid metabolism - Fusarium graminearum|Fatty acid biosynthesis - Fusarium graminearum|Biosynthesis of unsaturated fatty acids - Fusarium graminearum|Biotin metabolism - Fusarium graminearum	chr4:7333435-7334578	530	124	58.0861	11.5457	58.0861	11.5457	2.33084	1.81567e-09	6.35147e-09	UP	FGSG_09169	FGSG_13201	FGSG_09169
23556131	FGSG_09168	hypothetical protein	-	-	-	-	-	-	chr4:7335511-7336883	116	24	8.12714	1.42853	8.12714	1.42853	2.50822	4.35977e-06	1.14588e-05	UP	FGSG_09168	FGSG_09752	FGSG_09168
23556126	FGSG_09163	hypothetical protein	GO:0016020|GO:0005623|GO:0005622|GO:0005783|GO:0005737|GO:0016021|GO:0043231|GO:0046923|GO:0006621	membrane|cell|intracellular|endoplasmic reticulum|cytoplasm|integral component of membrane|intracellular membrane-bounded organelle|ER retention sequence binding|protein retention in ER lumen	-	-	-	-	chr4:7348397-7350247	5253	2007	278.089	90.2663	278.089	90.2663	1.62329	0.000132368	0.000296307	UP	FGSG_09163	FGSG_02069	FGSG_09163
23556117	FGSG_09154	hypothetical protein	GO:0003824|GO:0016787	catalytic activity|hydrolase activity	-	-	-	-	chr4:7376092-7376910	988	78	111.058	7.4488	111.058	7.4488	3.89816	7.13571e-32	7.70278e-31	UP	FGSG_09154	FGSG_08009	FGSG_09154
23556116	FGSG_09153	hypothetical protein	-	-	-	-	-	-	chr4:7380218-7380796	167	3	33.9387	0.517944	33.9387	0.517944	6.03399	9.18711e-23	6.73464e-22	UP		FGSG_03214	FGSG_09153
23556115	FGSG_09152	hypothetical protein	-	-	-	-	-	-	chr4:7381158-7383638	25	0	1.4286	0	1.4286	0	Inf	2.59951e-05	6.30646e-05	UP	FGSG_09152	FGSG_03648	FGSG_09152
23556114	FGSG_09151	hypothetical protein	-	-	-	-	-	-	chr4:7385018-7386558	22	0	1.63074	0	1.63074	0	Inf	8.35118e-06	2.12357e-05	UP	FGSG_09151	FGSG_04107	FGSG_09151
23556113	FGSG_09150	hypothetical protein	-	-	-	-	-	-	chr4:7386867-7389960	91	2	2.80939	0.0524481	2.80939	0.0524481	5.74322	1.92619e-14	9.31996e-14	UP	FGSG_09150	FGSG_06879	FGSG_09150
23556111	FGSG_09148	hypothetical protein	GO:0003824|GO:0016787|GO:0008233|GO:0016805	catalytic activity|hydrolase activity|peptidase activity|dipeptidase activity	-	-	-	-	chr4:7392113-7393648	60	11	3.59615	0.560119	3.59615	0.560119	2.68265	0.000159262	0.000353408	UP	FGSG_09148	FGSG_14027	FGSG_09148
23556108	FGSG_09145	hypothetical protein	GO:0003824|GO:0016491	catalytic activity|oxidoreductase activity	-	-	-	-	chr4:7401251-7402720	212	33	13.2768	1.7558	13.2768	1.7558	2.91871	1.03251e-10	3.9321e-10	UP	FGSG_09145	FGSG_04376	FGSG_09145
23556105	FGSG_09142	hypothetical protein	-	-	-	-	-	-	chr4:7407594-7408658	120	14	10.373	1.02814	10.373	1.02814	3.33473	5.75832e-10	2.08119e-09	UP	FGSG_09142	FGSG_13241	FGSG_09142
23556079	FGSG_09115	hypothetical protein	GO:0003824|GO:0016787|GO:0008233|GO:0008236|GO:0004252	catalytic activity|hydrolase activity|peptidase activity|serine-type peptidase activity|serine-type endopeptidase activity	-	-	-	-	chr4:7484702-7487004	276	44	11.5705	1.56711	11.5705	1.56711	2.88428	5.55219e-12	2.30046e-11	UP	FGSG_09115	FGSG_11424	FGSG_09115
23556078	FGSG_09114	hypothetical protein	-	-	-	-	-	-	chr4:7487047-7487922	378	103	39.725	9.19628	39.725	9.19628	2.11092	6.51158e-07	1.8532e-06	UP	FGSG_09114	FGSG_11148	FGSG_09114
23556073	FGSG_09109	hypothetical protein	GO:0003824|GO:0008152|GO:0016787|GO:0005975|GO:0016798|GO:0004553	catalytic activity|metabolic process|hydrolase activity|carbohydrate metabolic process|hydrolase activity, acting on glycosyl bonds|hydrolase activity, hydrolyzing O-glycosyl compounds	-	-	-	-	chr4:7499604-7500755	25	4	1.9978	0.271577	1.9978	0.271577	2.87898	0.00962572	0.0166027	UP	FGSG_09109		FGSG_09109
23556072	FGSG_09108	hypothetical protein	-	-	-	-	-	-	chr4:7502144-7502807	28	3	7.2204	0.657223	7.2204	0.657223	3.45762	0.000421961	0.000882408	UP	FGSG_09108	FGSG_13535	FGSG_09108
23556070	FGSG_09106	hypothetical protein	-	-	-	-	-	-	chr4:7506237-7510990	29	0	0.698533	0	0.698533	0	Inf	2.75402e-06	7.37347e-06	UP	FGSG_09106	FGSG_07140	FGSG_09106
23556062	FGSG_09098	hypothetical protein	-	-	-	-	-	-	chr4:7525479-7526693	95	0	9.37385	0	9.37385	0	Inf	7.01426e-17	3.91221e-16	UP	FGSG_09098	FGSG_13946	FGSG_09098
23556057	FGSG_09092	hypothetical protein	-	-	-	-	-	-	chr4:7542187-7543152	287	69	34.403	7.02693	34.403	7.02693	2.29157	1.50949e-07	4.5374e-07	UP	FGSG_09092	FGSG_06634	FGSG_09092
23556056	FGSG_09091	hypothetical protein	-	-	-	-	-	-	chr4:7543753-7544853	17	0	1.68286	0	1.68286	0	Inf	0.000187	0.000409888	UP	FGSG_09091	FGSG_03367	FGSG_09091
23556053	FGSG_09088	hypothetical protein	-	-	-	-	-	-	chr4:7548608-7549535	24	0	2.53963	0	2.53963	0	Inf	4.57911e-05	0.000108122	UP	FGSG_09088	FGSG_02843	FGSG_09088
23556052	FGSG_09087	hypothetical protein	-	-	-	-	-	-	chr4:7550092-7550752	110	11	21.0974	1.79238	21.0974	1.79238	3.55712	4.71989e-10	1.7186e-09	UP	FGSG_09087	FGSG_13230	FGSG_09087
23556049	FGSG_09084	hypothetical protein	-	-	-	-	-	-	chr4:7562208-7564005	71	15	4.05731	0.728243	4.05731	0.728243	2.47803	0.000202378	0.000442165	UP	FGSG_09084	FGSG_04660	FGSG_09084
23556047	FGSG_09082	alpha-glucosidase	GO:0003824|GO:0008152|GO:0005975	catalytic activity|metabolic process|carbohydrate metabolic process	K01182	oligo-1,6-glucosidase[3.2.1.10]	fgr01100|fgr00500|fgr00052	Metabolic pathways - Fusarium graminearum|Starch and sucrose metabolism - Fusarium graminearum|Galactose metabolism - Fusarium graminearum	chr4:7566137-7567930	5841	60	299.737	2.6158	299.737	2.6158	6.8403	6.36889e-102	6.75545e-100	UP	FGSG_09082	FGSG_02630	FGSG_09082
23556046	FGSG_09081	hypothetical protein	GO:0016020|GO:0005215|GO:0022857|GO:0016021	membrane|transporter activity|transmembrane transporter activity|integral component of membrane	-	-	-	-	chr4:7568841-7570493	2120	31	118.07	1.46677	118.07	1.46677	6.33085	4.77857e-76	2.15089e-74	UP	FGSG_09081	FGSG_10219	FGSG_09081
23556045	FGSG_09080	hypothetical protein	GO:0005623|GO:0003700|GO:0005622|GO:0000981|GO:0043169|GO:0043231|GO:0005634|GO:0046872|GO:0008270	cell|transcription factor activity, sequence-specific DNA binding|intracellular|RNA polymerase II transcription factor activity, sequence-specific DNA binding|cation binding|intracellular membrane-bounded organelle|nucleus|metal ion binding|zinc ion binding	-	-	-	-	chr4:7570834-7572369	240	56	14.3845	2.85152	14.3845	2.85152	2.33471	1.9858e-07	5.91522e-07	UP	FGSG_09080	FGSG_06609	FGSG_09080
23556040	FGSG_09075	hypothetical protein	-	-	-	-	-	-	chr4:7583274-7584678	113	14	8.29573	0.873183	8.29573	0.873183	3.24801	3.43633e-09	1.17446e-08	UP	FGSG_09075	FGSG_04804	FGSG_09075
23556036	FGSG_09071	hypothetical protein	-	-	-	-	-	-	chr4:7593373-7594631	47	6	3.80549	0.412715	3.80549	0.412715	3.20486	9.19403e-05	0.000210213	UP	FGSG_09071	FGSG_10414	FGSG_09071
23556033	FGSG_09068	hypothetical protein	GO:0016020|GO:0016021	membrane|integral component of membrane	-	-	-	-	chr4:7599867-7601483	51	12	4.15134	0.829859	4.15134	0.829859	2.32264	0.00241842	0.00460735	UP	FGSG_09068	FGSG_07814	FGSG_09068
23556032	FGSG_09067	hypothetical protein	GO:0003824|GO:0016740|GO:0016746|GO:0016747|GO:0016407|GO:0008080	catalytic activity|transferase activity|transferase activity, transferring acyl groups|transferase activity, transferring acyl groups other than amino-acyl groups|acetyltransferase activity|N-acetyltransferase activity	-	-	-	-	chr4:7602431-7602955	4263	23	747.536	3.4265	747.536	3.4265	7.76926	8.53672e-109	1.09612e-106	UP	FGSG_09067	FGSG_11574	FGSG_09067
23556029	FGSG_09064	hypothetical protein	-	-	-	-	-	-	chr4:7611657-7613799	230	31	11.3109	1.29518	11.3109	1.29518	3.12649	8.88289e-13	3.88364e-12	UP	FGSG_09064	FGSG_09054	FGSG_09064
23556028	FGSG_09063	hypothetical protein	GO:0016020|GO:0048037|GO:0050662|GO:0000166|GO:0016021|GO:0050660|GO:0071949	membrane|cofactor binding|coenzyme binding|nucleotide binding|integral component of membrane|flavin adenine dinucleotide binding|FAD binding	K00480	salicylate hydroxylase[1.14.13.1]	fgr01100	Metabolic pathways - Fusarium graminearum	chr4:7614350-7615755	58	2	3.93775	0.115339	3.93775	0.115339	5.09341	3.6972e-09	1.26114e-08	UP	FGSG_09063	FGSG_00447	FGSG_09063
23556027	FGSG_09062	hypothetical protein	-	-	-	-	-	-	chr4:7616201-7616740	178	0	37.1584	0	37.1584	0	Inf	4.19752e-28	3.94159e-27	UP	FGSG_09062	FGSG_00964	FGSG_09062
23556026	FGSG_09061	2,3-dihydroxybenzoic acid decarboxylase	GO:0003824|GO:0016787|GO:0016829|GO:0016831	catalytic activity|hydrolase activity|lyase activity|carboxy-lyase activity	K14333	2,3-dihydroxybenzoate decarboxylase[4.1.1.46]	-	-	chr4:7617220-7618277	33	0	3.00495	0	3.00495	0	Inf	5.23325e-07	1.50095e-06	UP	FGSG_09061	FGSG_00487	FGSG_09061
23556023	FGSG_09058	hypothetical protein	GO:0016020|GO:0016021	membrane|integral component of membrane	-	-	-	-	chr4:7624364-7625345	83	0	8.24278	0	8.24278	0	Inf	3.93677e-16	2.10341e-15	UP	FGSG_09058	FGSG_10870	FGSG_09058
23556021	FGSG_09055	hypothetical protein	-	-	-	-	-	-	chr4:7635671-7636027	57	9	14.6988	1.97183	14.6988	1.97183	2.8981	3.81899e-05	9.08956e-05	UP	FGSG_09055	FGSG_00216	FGSG_09055
23556020	FGSG_09054	hypothetical protein	-	-	-	-	-	-	chr4:7636500-7638509	431	7	21.6822	0.299172	21.6822	0.299172	6.17939	4.75497e-40	6.90032e-39	UP	FGSG_09054	FGSG_02682	FGSG_09054
23556019	FGSG_09053	hypothetical protein	-	-	-	-	-	-	chr4:7639779-7641764	3350	187	192.152	9.11263	192.152	9.11263	4.39824	3.28198e-49	6.66116e-48	UP	FGSG_09053	FGSG_04462	FGSG_09053
23556016	FGSG_09050	hypothetical protein	-	-	-	-	-	-	chr4:7649878-7650894	395	13	35.7563	0.999747	35.7563	0.999747	5.16049	4.67488e-33	5.25931e-32	UP	FGSG_09050	FGSG_13407	FGSG_09050
23556015	FGSG_09049	hypothetical protein	GO:0003824|GO:0008152|GO:0009058|GO:0016740|GO:0048037|GO:0030170	catalytic activity|metabolic process|biosynthetic process|transferase activity|cofactor binding|pyridoxal phosphate binding	K00652	8-amino-7-oxononanoate synthase[2.3.1.47]	fgr01100|fgr00780	Metabolic pathways - Fusarium graminearum|Biotin metabolism - Fusarium graminearum	chr4:7650986-7652406	392	61	28.371	3.75076	28.371	3.75076	2.91916	5.95723e-14	2.82089e-13	UP	FGSG_09049	FGSG_06837	FGSG_09049
23556014	FGSG_09048	hypothetical protein	-	-	K19562	bifunctional dethiobiotin synthetase / adenosylmethionine---8-amino-7-oxononanoate aminotransferase[2.6.1.62]	fgr01100	Metabolic pathways - Fusarium graminearum	chr4:7652638-7655110	462	92	19.2106	3.25004	19.2106	3.25004	2.56337	2.82652e-11	1.1176e-10	UP	FGSG_09048	FGSG_04286	FGSG_09048
23556013	FGSG_09047	hypothetical protein	-	-	-	-	-	-	chr4:7656018-7658584	714	72	28.1626	2.41273	28.1626	2.41273	3.54504	1.07994e-24	8.66648e-24	UP	FGSG_09047	FGSG_08960	FGSG_09047
23556008	FGSG_09042	formamidase	GO:0003824|GO:0016787|GO:0016810|GO:0016811	catalytic activity|hydrolase activity|hydrolase activity, acting on carbon-nitrogen (but not peptide) bonds|hydrolase activity, acting on carbon-nitrogen (but not peptide) bonds, in linear amides	K01455	formamidase[3.5.1.49]	fgr01200|fgr00630|fgr00910	Carbon metabolism - Fusarium graminearum|Glyoxylate and dicarboxylate metabolism - Fusarium graminearum|Nitrogen metabolism - Fusarium graminearum	chr4:7672362-7674016	1306	101	78.944	5.18679	78.944	5.18679	3.92792	2.1424e-34	2.52493e-33	UP	FGSG_09042	FGSG_09377	FGSG_09042
23556007	FGSG_09041	hypothetical protein	GO:0003824|GO:0008152|GO:0005623|GO:0009058|GO:0005622|GO:0016740|GO:0005737|GO:0016746|GO:0016747	catalytic activity|metabolic process|cell|biosynthetic process|intracellular|transferase activity|cytoplasm|transferase activity, transferring acyl groups|transferase activity, transferring acyl groups other than amino-acyl groups	K00641	homoserine O-acetyltransferase[2.3.1.31]	fgr01100|fgr01130|fgr00270	Metabolic pathways - Fusarium graminearum|Biosynthesis of antibiotics - Fusarium graminearum|Cysteine and methionine metabolism - Fusarium graminearum	chr4:7674380-7675488	396	25	34.4251	1.84638	34.4251	1.84638	4.22069	4.92275e-26	4.22276e-25	UP	FGSG_09041	FGSG_00936	FGSG_09041
23556006	FGSG_09040	hypothetical protein	GO:0008152|GO:0006807|GO:0044237|GO:0006520|GO:0043169|GO:0006725|GO:0020037|GO:0009072|GO:0019439|GO:0009308|GO:0046872|GO:0009063|GO:0019752|GO:0009310|GO:0019441|GO:0006569	metabolic process|nitrogen compound metabolic process|cellular metabolic process|cellular amino acid metabolic process|cation binding|cellular aromatic compound metabolic process|heme binding|aromatic amino acid family metabolic process|aromatic compound catabolic process|amine metabolic process|metal ion binding|cellular amino acid catabolic process|carboxylic acid metabolic process|amine catabo…	K00463	indoleamine 2,3-dioxygenase[1.13.11.52]	fgr01100|fgr00380	Metabolic pathways - Fusarium graminearum|Tryptophan metabolism - Fusarium graminearum	chr4:7676411-7677995	57	15	3.40524	0.761323	3.40524	0.761323	2.16118	0.00525818	0.00952469	UP	FGSG_09040		FGSG_09040
23556000	FGSG_09034	nucleotide-binding protein 2	GO:0008152|GO:0005623|GO:0009058|GO:0005622|GO:0044237|GO:0097367|GO:0051536|GO:0006790|GO:0043169|GO:0005737|GO:0000166|GO:0051188|GO:0016226|GO:0046872|GO:0051539|GO:0005524	metabolic process|cell|biosynthetic process|intracellular|cellular metabolic process|carbohydrate derivative binding|iron-sulfur cluster binding|sulfur compound metabolic process|cation binding|cytoplasm|nucleotide binding|cofactor biosynthetic process|iron-sulfur cluster assembly|metal ion binding|4 iron, 4 sulfur cluster binding|ATP binding	-	-	-	-	chr4:7689195-7690139	737	131	75.6399	11.4224	75.6399	11.4224	2.72728	1.0729e-14	5.27709e-14	UP	FGSG_09034	FGSG_13177	FGSG_09034
23555998	FGSG_09032	hypothetical protein	-	-	-	-	-	-	chr4:7694211-7695884	1606	188	97.7844	9.72486	97.7844	9.72486	3.32985	4.16633e-26	3.59159e-25	UP	FGSG_09032	FGSG_08893	FGSG_09032
23555995	FGSG_09028	general stress protein 39	GO:0003824|GO:0016491	catalytic activity|oxidoreductase activity	-	-	-	-	chr4:7706970-7708014	717	225	73.5872	19.6186	73.5872	19.6186	1.90723	3.53352e-06	9.372e-06	UP	FGSG_09028	FGSG_04091	FGSG_09028
23555993	FGSG_09025	hypothetical protein	GO:0003824|GO:0008152|GO:0016787|GO:0006807|GO:0044237|GO:0097367|GO:0016788|GO:0000166|GO:0006139|GO:0006725|GO:0003676|GO:0003723|GO:0003677|GO:0004518|GO:0016070|GO:0004540|GO:0006396|GO:0004519|GO:0005524|GO:0004521|GO:0004525	catalytic activity|metabolic process|hydrolase activity|nitrogen compound metabolic process|cellular metabolic process|carbohydrate derivative binding|hydrolase activity, acting on ester bonds|nucleotide binding|nucleobase-containing compound metabolic process|cellular aromatic compound metabolic process|nucleic acid binding|RNA binding|DNA binding|nuclease activity|RNA metabolic process|ribonucl…	-	-	-	-	chr4:7717349-7721968	56	17	1.1487	0.296257	1.1487	0.296257	1.95508	0.0148663	0.0249778	UP	FGSG_09025		FGSG_09025
23555992	FGSG_09023	hypothetical protein	GO:0003824|GO:0016787|GO:0016788|GO:0042578|GO:0016791|GO:0004721|GO:0008138	catalytic activity|hydrolase activity|hydrolase activity, acting on ester bonds|phosphoric ester hydrolase activity|phosphatase activity|phosphoprotein phosphatase activity|protein tyrosine/serine/threonine phosphatase activity	-	-	-	-	chr4:7727674-7728621	250	83	24.2777	6.84774	24.2777	6.84774	1.82593	0.000259273	0.00055926	UP	FGSG_09023	FGSG_03323	FGSG_09023
23555987	FGSG_09018	hypothetical protein	-	-	-	-	-	-	chr4:7749924-7751042	467	128	43.5587	10.1431	43.5587	10.1431	2.10246	3.05083e-07	8.96508e-07	UP	FGSG_09018	FGSG_03562	FGSG_09018
23555984	FGSG_09015	hypothetical protein	-	-	-	-	fgr01100|fgr01110	Metabolic pathways - Fusarium graminearum|Biosynthesis of secondary metabolites - Fusarium graminearum	chr4:7764154-7765576	358	58	26.6649	3.67018	26.6649	3.67018	2.86102	4.7479e-13	2.11832e-12	UP	FGSG_09015	FGSG_02408	FGSG_09015
23555968	FGSG_08999	hypothetical protein	GO:0007165	signal transduction	-	-	-	-	chr4:7800397-7804365	378	87	9.14082	1.78737	9.14082	1.78737	2.35449	7.93051e-09	2.63013e-08	UP	FGSG_08999	FGSG_00433	FGSG_08999
23555955	FGSG_08983	hypothetical protein	-	-	-	-	-	-	chr4:7851996-7852830	920	20	106.94	1.97504	106.94	1.97504	5.75877	4.5676e-53	1.02986e-51	UP	FGSG_08983	FGSG_03068	FGSG_08983
23555940	FGSG_08968	hypothetical protein	-	-	-	-	-	-	chr4:7882551-7883844	99	14	8.03704	0.965583	8.03704	0.965583	3.05719	9.2753e-08	2.83488e-07	UP	FGSG_08968	FGSG_05344	FGSG_08968
23555938	FGSG_08965	hypothetical protein	GO:0048037	cofactor binding	-	-	-	-	chr4:7893344-7894147	445	113	50.9542	10.9926	50.9542	10.9926	2.21267	4.83694e-08	1.51285e-07	UP	FGSG_08965	FGSG_10604	FGSG_08965
23555936	FGSG_08962	hypothetical protein	GO:0003676|GO:0003677	nucleic acid binding|DNA binding	-	-	-	-	chr4:7903106-7904104	228	54	21.0109	4.22771	21.0109	4.22771	2.31319	4.715e-07	1.35808e-06	UP	FGSG_08962	FGSG_11161	FGSG_08962
23555935	FGSG_08961	hypothetical protein	-	-	-	-	-	-	chr4:7904345-7905291	724	62	74.555	5.42416	74.555	5.42416	3.78083	1.07256e-27	9.93401e-27	UP	FGSG_08961	FGSG_12944	FGSG_08961
23555934	FGSG_08960	hypothetical protein	GO:0003824|GO:0005623|GO:0005622|GO:0016787|GO:0097367|GO:0000166|GO:0005875|GO:0016817|GO:0005871|GO:0043531|GO:0005856|GO:0016818|GO:0016462|GO:0003774|GO:0003777	catalytic activity|cell|intracellular|hydrolase activity|carbohydrate derivative binding|nucleotide binding|microtubule associated complex|hydrolase activity, acting on acid anhydrides|kinesin complex|ADP binding|cytoskeleton|hydrolase activity, acting on acid anhydrides, in phosphorus-containing anhydrides|pyrophosphatase activity|motor activity|microtubule motor activity	-	-	-	-	chr4:7905468-7908203	988	314	34.65	9.35573	34.65	9.35573	1.88893	2.48826e-06	6.69132e-06	UP	FGSG_08960	FGSG_07138	FGSG_08960
23555912	FGSG_08934	hypothetical protein	-	-	-	-	-	-	chr2:87042-89172	185	64	8.99223	2.64287	8.99223	2.64287	1.76657	0.00130918	0.00257862	UP	FGSG_08934	FGSG_09509	FGSG_08934
23555906	FGSG_08928	hypothetical protein	-	-	K12572	PAB-dependent poly(A)-specific ribonuclease subunit 3[-]	fgr03018	RNA degradation - Fusarium graminearum	chr2:101607-103462	2071	680	108.267	30.2014	108.267	30.2014	1.84191	2.39759e-06	6.47317e-06	UP	FGSG_08928	FGSG_00530	FGSG_08928
23555905	FGSG_08927	hypothetical protein	-	-	-	-	-	-	chr2:105376-107006	1570	629	91.5943	31.176	91.5943	31.176	1.55482	0.000744313	0.00151193	UP	FGSG_08927	FGSG_13606	FGSG_08927
23555878	FGSG_08900	hypothetical protein	GO:0008152|GO:0005623|GO:0005622|GO:0044237|GO:0005737|GO:0015031|GO:0006914	metabolic process|cell|intracellular|cellular metabolic process|cytoplasm|protein transport|autophagy	K08343	ubiquitin-like-conjugating enzyme ATG3[-]	fgr04138|fgr04136	Autophagy - yeast - Fusarium graminearum|Autophagy - other - Fusarium graminearum	chr2:238783-239934	2818	663	247.074	49.3858	247.074	49.3858	2.32278	5.16098e-12	2.14566e-11	UP	FGSG_08900	FGSG_03807	FGSG_08900
23555876	FGSG_08898	hypothetical protein	GO:0003824|GO:0008152|GO:0005623|GO:0009058|GO:0005622|GO:0016787|GO:0006807|GO:0016740|GO:0044237|GO:0006950|GO:0016772|GO:0051536|GO:0016035|GO:0016788|GO:0043169|GO:0000166|GO:0006139|GO:0006725|GO:0003676|GO:0043231|GO:0016779|GO:0006974|GO:0005634|GO:0003677|GO:0004518|GO:0046872|GO:0051539|GO:0006260|GO:0006281|GO:0003887|GO:0008408|GO:0019985	catalytic activity|metabolic process|cell|biosynthetic process|intracellular|hydrolase activity|nitrogen compound metabolic process|transferase activity|cellular metabolic process|response to stress|transferase activity, transferring phosphorus-containing groups|iron-sulfur cluster binding|zeta DNA polymerase complex|hydrolase activity, acting on ester bonds|cation binding|nucleotide binding|nucl…	K02350	DNA polymerase zeta[2.7.7.7]	fgr01100	Metabolic pathways - Fusarium graminearum	chr2:246611-251753	374	100	6.76309	1.53629	6.76309	1.53629	2.13823	4.7151e-07	1.35808e-06	UP	FGSG_08898	FGSG_02217	FGSG_08898
23555872	FGSG_08894	hypothetical protein	-	-	-	-	-	-	chr2:265532-266364	35	1	4.43816	0.107752	4.43816	0.107752	5.36417	1.27658e-06	3.53228e-06	UP	FGSG_08894	FGSG_12550	FGSG_08894
23555871	FGSG_08893	hypothetical protein	GO:0005623|GO:0005622|GO:0003676|GO:0043231|GO:0005634|GO:0003677	cell|intracellular|nucleic acid binding|intracellular membrane-bounded organelle|nucleus|DNA binding	-	-	-	-	chr2:267112-267976	657	139	79.3754	14.2672	79.3754	14.2672	2.47599	1.84725e-11	7.40966e-11	UP	FGSG_08893	FGSG_09993	FGSG_08893
23555869	FGSG_08891	hypothetical protein	-	-	-	-	-	-	chr2:270358-271938	24	0	1.58727	0	1.58727	0	Inf	4.57911e-05	0.000108122	UP	FGSG_08891	FGSG_01514	FGSG_08891
23555868	FGSG_08890	hypothetical protein	GO:0005623|GO:0005622|GO:0003676|GO:0043231|GO:0005634|GO:0003677	cell|intracellular|nucleic acid binding|intracellular membrane-bounded organelle|nucleus|DNA binding	-	-	-	-	chr2:272395-273134	155	4	23.902	0.524048	23.902	0.524048	5.51129	8.71547e-20	5.61602e-19	UP	FGSG_08890	FGSG_13440	FGSG_08890
23555867	FGSG_08889	hypothetical protein	-	-	K10772	AP endonuclease 2[4.2.99.18]	fgr03410	Base excision repair - Fusarium graminearum	chr2:273838-275817	544	97	27.6386	4.18688	27.6386	4.18688	2.72274	1.44552e-13	6.70434e-13	UP	FGSG_08889	FGSG_03780	FGSG_08889
23555848	FGSG_08866	hypothetical protein	-	-	K12592	exosome complex protein LRP1[-]	fgr03018	RNA degradation - Fusarium graminearum	chr2:347789-348455	221	80	36.2665	11.1533	36.2665	11.1533	1.70116	0.0016592	0.00322893	UP	FGSG_08866	FGSG_05222	FGSG_08866
23555847	FGSG_08865	asparaginyl-tRNA synthetase	GO:0003824|GO:0008152|GO:0005623|GO:0009058|GO:0005622|GO:0016874|GO:0006807|GO:0044237|GO:0097367|GO:0006520|GO:0005737|GO:0000166|GO:0006139|GO:0006725|GO:0016070|GO:0006412|GO:0019752|GO:0005524|GO:0004816|GO:0006421	catalytic activity|metabolic process|cell|biosynthetic process|intracellular|ligase activity|nitrogen compound metabolic process|cellular metabolic process|carbohydrate derivative binding|cellular amino acid metabolic process|cytoplasm|nucleotide binding|nucleobase-containing compound metabolic process|cellular aromatic compound metabolic process|RNA metabolic process|translation|carboxylic acid …	K01893	asparaginyl-tRNA synthetase[6.1.1.22]	fgr00970	Aminoacyl-tRNA biosynthesis - Fusarium graminearum	chr2:348990-350973	6305	2177	314.094	92.137	314.094	92.137	1.76934	6.19509e-06	1.59898e-05	UP	FGSG_08865	FGSG_05368	FGSG_08865
23555844	FGSG_08862	hypothetical protein	-	-	-	-	-	-	chr2:354110-356345	299	70	19.4807	3.87467	19.4807	3.87467	2.3299	5.45757e-08	1.69998e-07	UP	FGSG_08862	FGSG_10614	FGSG_08862
23555841	FGSG_08859	hypothetical protein	-	-	-	-	-	-	chr2:360500-362021	538	102	34.978	5.63398	34.978	5.63398	2.63422	1.46226e-12	6.29159e-12	UP	FGSG_08859	FGSG_09148	FGSG_08859
23555840	FGSG_08858	hypothetical protein	-	-	-	-	-	-	chr2:362443-362911	309	71	79.6831	15.5549	79.6831	15.5549	2.35691	2.59091e-08	8.27329e-08	UP	FGSG_08858	FGSG_11988	FGSG_08858
23555817	FGSG_08834	hypothetical protein	-	-	-	-	-	-	chr2:444867-445323	248	87	68.5621	20.434	68.5621	20.434	1.74644	0.000767626	0.00155643	UP	FGSG_08834	FGSG_08265	FGSG_08834
23555813	FGSG_08830	hypothetical protein	GO:0003824|GO:0016020|GO:0005215|GO:0022857|GO:0016787|GO:0097367|GO:0000166|GO:0016021|GO:0016817|GO:0016818|GO:0042626|GO:0016462|GO:0005524|GO:0016887|GO:0042623	catalytic activity|membrane|transporter activity|transmembrane transporter activity|hydrolase activity|carbohydrate derivative binding|nucleotide binding|integral component of membrane|hydrolase activity, acting on acid anhydrides|hydrolase activity, acting on acid anhydrides, in phosphorus-containing anhydrides|ATPase activity, coupled to transmembrane movement of substances|pyrophosphatase acti…	-	-	-	-	chr2:458531-462847	162	69	3.53578	1.27944	3.53578	1.27944	1.46651	0.0308604	0.0489194	UP	FGSG_08830		FGSG_08830
23555809	FGSG_08826	hypothetical protein	-	-	-	-	-	-	chr2:471997-475212	1559	396	69.9431	15.0937	69.9431	15.0937	2.21223	4.37918e-10	1.59741e-09	UP	FGSG_08826	FGSG_13262	FGSG_08826
23555808	FGSG_08825	hypothetical protein	GO:0003824|GO:0016787	catalytic activity|hydrolase activity	-	-	-	-	chr2:476521-477572	20	4	2.10191	0.357143	2.10191	0.357143	2.55713	0.0231566	0.0375218	UP	FGSG_08825		FGSG_08825
23555807	FGSG_08824	hypothetical protein	GO:0003824|GO:0016491|GO:0048037|GO:0016614|GO:0050662|GO:0000166|GO:0050660	catalytic activity|oxidoreductase activity|cofactor binding|oxidoreductase activity, acting on CH-OH group of donors|coenzyme binding|nucleotide binding|flavin adenine dinucleotide binding	-	-	-	-	chr2:478101-479600	14	0	0.859228	0	0.859228	0	Inf	0.000667207	0.00136074	UP	FGSG_08824	FGSG_02975	FGSG_08824
23555805	FGSG_08821	hypothetical protein	GO:0009055|GO:0048037|GO:0051536|GO:0043169|GO:0030170|GO:0051537|GO:0046872|GO:0030151	electron carrier activity|cofactor binding|iron-sulfur cluster binding|cation binding|pyridoxal phosphate binding|2 iron, 2 sulfur cluster binding|metal ion binding|molybdenum ion binding	-	-	-	-	chr2:493272-494972	1155	305	62.5106	14.024	62.5106	14.024	2.1562	4.11531e-09	1.39829e-08	UP	FGSG_08821	FGSG_07088	FGSG_08821
23555799	FGSG_08813	hypothetical protein	-	-	-	-	-	-	chr2:534856-535933	602	202	59.9792	17.0984	59.9792	17.0984	1.8106	3.30257e-05	7.89742e-05	UP	FGSG_08813	FGSG_13510	FGSG_08813
23555793	FGSG_08807	hypothetical protein	-	-	-	-	-	-	chr2:561601-562299	503	169	66.247	18.9098	66.247	18.9098	1.80872	5.02052e-05	0.000118019	UP	FGSG_08807	FGSG_13508	FGSG_08807
23555792	FGSG_08806	hypothetical protein	GO:0005623|GO:0005622|GO:0000776|GO:0051276|GO:0005694|GO:0034508|GO:0000775	cell|intracellular|kinetochore|chromosome organization|chromosome|centromere complex assembly|chromosome, centromeric region	-	-	-	-	chr2:563546-564466	185	44	19.6439	3.96928	19.6439	3.96928	2.30713	1.63463e-06	4.48172e-06	UP	FGSG_08806	FGSG_13865	FGSG_08806
23555789	FGSG_08803	hypothetical protein	-	-	K01922	phosphopantothenate-cysteine ligase[6.3.2.5]	fgr01100|fgr00770	Metabolic pathways - Fusarium graminearum|Pantothenate and CoA biosynthesis - Fusarium graminearum	chr2:569758-570855	656	181	55.0019	12.893	55.0019	12.893	2.09289	9.89341e-08	3.0185e-07	UP	FGSG_08803	FGSG_04017	FGSG_08803
23555784	FGSG_08798	hypothetical protein	-	-	-	-	-	-	chr2:581641-584462	267	116	9.95559	3.67464	9.95559	3.67464	1.4379	0.0198785	0.0325517	UP	FGSG_08798		FGSG_08798
23555782	FGSG_08796	hypothetical protein	-	-	-	-	-	-	chr2:588978-589936	39	0	5.44004	0	5.44004	0	Inf	3.4461e-08	1.09127e-07	UP	FGSG_08796	FGSG_09648	FGSG_08796
23555780	FGSG_08794	hypothetical protein	GO:0016020|GO:0005215|GO:0016021|GO:0055085	membrane|transporter activity|integral component of membrane|transmembrane transport	-	-	-	-	chr2:602298-604411	163	29	8.23143	1.2442	8.23143	1.2442	2.72593	2.17959e-08	7.00202e-08	UP	FGSG_08794	FGSG_09661	FGSG_08794
23555778	FGSG_08792	hypothetical protein	-	-	-	-	-	-	chr2:606976-607383	321	56	84.1926	12.4785	84.1926	12.4785	2.75425	1.22574e-11	4.9706e-11	UP	FGSG_08792	FGSG_06022	FGSG_08792
23555766	FGSG_08779	hypothetical protein	-	-	K06133	4'-phosphopantetheinyl transferase [EC:2.7.8.-][-]	fgr00770	Pantothenate and CoA biosynthesis - Fusarium graminearum	chr2:663448-664377	446	121	44.1497	10.1761	44.1497	10.1761	2.11722	3.37741e-07	9.89377e-07	UP	FGSG_08779	FGSG_02231	FGSG_08779
23555764	FGSG_08777	peptidyl-prolyl cis-trans isomerase ppi1	GO:0003824|GO:0006457|GO:0016853|GO:0003755	catalytic activity|protein folding|isomerase activity|peptidyl-prolyl cis-trans isomerase activity	K12733	peptidyl-prolyl cis-trans isomerase-like 1[5.2.1.8]	fgr03040	Spliceosome - Fusarium graminearum	chr2:667840-668552	457	81	63.6489	9.58435	63.6489	9.58435	2.73138	6.00087e-13	2.65694e-12	UP	FGSG_08777	FGSG_09040	FGSG_08777
23555762	FGSG_08775	hypothetical protein	GO:0003824|GO:0016740|GO:0016746|GO:0016747|GO:0016407|GO:0008080	catalytic activity|transferase activity|transferase activity, transferring acyl groups|transferase activity, transferring acyl groups other than amino-acyl groups|acetyltransferase activity|N-acetyltransferase activity	-	-	-	-	chr2:672212-673264	779	154	68.1059	11.4385	68.1059	11.4385	2.57388	4.42124e-13	1.97692e-12	UP	FGSG_08775	FGSG_02406	FGSG_08775
23555753	FGSG_08765	hypothetical protein	-	-	-	-	-	-	chr2:720717-721271	52	3	10.7819	0.528443	10.7819	0.528443	4.35072	1.55011e-07	4.65263e-07	UP	FGSG_08765	FGSG_02276	FGSG_08765
23555743	FGSG_08755	hypothetical protein	-	-	-	-	-	-	chr2:749238-750184	890	191	91.6491	16.7099	91.6491	16.7099	2.45542	5.20449e-12	2.16227e-11	UP	FGSG_08755	FGSG_03808	FGSG_08755
23555738	FGSG_08750	hypothetical protein	-	-	-	-	-	-	chr2:761731-762762	232	58	20.6959	4.39568	20.6959	4.39568	2.23518	1.43904e-06	3.96859e-06	UP	FGSG_08750	FGSG_01875	FGSG_08750
23555726	FGSG_08738	hypothetical protein	-	-	-	-	-	-	chr2:792241-795580	2974	1265	84.6597	30.5934	84.6597	30.5934	1.46845	0.00225894	0.00432908	UP	FGSG_08738	FGSG_06518	FGSG_08738
23555724	FGSG_08736	hypothetical protein	GO:0003824|GO:0016787|GO:0008233|GO:0008234|GO:0004197	catalytic activity|hydrolase activity|peptidase activity|cysteine-type peptidase activity|cysteine-type endopeptidase activity	-	-	-	-	chr2:801698-803636	1995	252	97.1241	10.4228	97.1241	10.4228	3.22008	4.69955e-25	3.84217e-24	UP	FGSG_08736	FGSG_00914	FGSG_08736
23555711	FGSG_08721	superoxide dismutase	-	-	K04565	superoxide dismutase, Cu-Zn family[1.15.1.1]	fgr04146	Peroxisome - Fusarium graminearum	chr2:869730-871092	11732	757	1372.38	75.2313	1372.38	75.2313	4.1892	7.54833e-50	1.56323e-48	UP	FGSG_08721	FGSG_08859	FGSG_08721
23555707	FGSG_08717	hypothetical protein	GO:0003824|GO:0016491	catalytic activity|oxidoreductase activity	-	-	-	-	chr2:885176-886214	365	88	41.3312	8.46585	41.3312	8.46585	2.2875	3.51093e-08	1.11064e-07	UP	FGSG_08717	FGSG_10639	FGSG_08717
23555705	FGSG_08715	D-lactate dehydrogenase	GO:0003824|GO:0016491|GO:0048037|GO:0016614|GO:0050662|GO:0000166|GO:0050660	catalytic activity|oxidoreductase activity|cofactor binding|oxidoreductase activity, acting on CH-OH group of donors|coenzyme binding|nucleotide binding|flavin adenine dinucleotide binding	K00102	D-lactate dehydrogenase (cytochrome)[1.1.2.4]	fgr00620	Pyruvate metabolism - Fusarium graminearum	chr2:891051-893034	1595	237	84.2441	10.6348	84.2441	10.6348	2.98578	1.13822e-20	7.61599e-20	UP	FGSG_08715	FGSG_04514	FGSG_08715
23555702	FGSG_08712	fumarate hydratase	GO:0003824|GO:0008152|GO:0005623|GO:0005622|GO:0016829|GO:0044237|GO:0045239|GO:0005737|GO:0055114|GO:0006099|GO:0004333|GO:0009060|GO:0019752|GO:0006106	catalytic activity|metabolic process|cell|intracellular|lyase activity|cellular metabolic process|tricarboxylic acid cycle enzyme complex|cytoplasm|oxidation-reduction process|tricarboxylic acid cycle|fumarate hydratase activity|aerobic respiration|carboxylic acid metabolic process|fumarate metabolic process	K01679	fumarate hydratase, class II[4.2.1.2]	fgr01100|fgr01110|fgr01130|fgr01200|fgr00620|fgr00020	Metabolic pathways - Fusarium graminearum|Biosynthesis of secondary metabolites - Fusarium graminearum|Biosynthesis of antibiotics - Fusarium graminearum|Carbon metabolism - Fusarium graminearum|Pyruvate metabolism - Fusarium graminearum|Citrate cycle (TCA cycle) - Fusarium graminearum	chr2:898684-900568	1750	822	97.5223	38.917	97.5223	38.917	1.32533	0.0193264	0.03172	UP	FGSG_08712		FGSG_08712
23555693	FGSG_08702	hypothetical protein	GO:0008152|GO:0005623|GO:0005622|GO:0006807|GO:0044237|GO:0006950|GO:0030915|GO:0007062|GO:0007049|GO:0007059|GO:0006139|GO:0006725|GO:0051276|GO:0006974|GO:0005694|GO:0006310|GO:0006281|GO:0006302|GO:0000724	metabolic process|cell|intracellular|nitrogen compound metabolic process|cellular metabolic process|response to stress|Smc5-Smc6 complex|sister chromatid cohesion|cell cycle|chromosome segregation|nucleobase-containing compound metabolic process|cellular aromatic compound metabolic process|chromosome organization|cellular response to DNA damage stimulus|chromosome|DNA recombination|DNA repair|dou…	-	-	-	-	chr2:943702-947270	975	465	26.7859	10.8532	26.7859	10.8532	1.30336	0.0305182	0.04844	UP	FGSG_08702		FGSG_08702
23555691	FGSG_08700	malate synthase	GO:0003824|GO:0008152|GO:0016740|GO:0044237|GO:0005975|GO:0006081|GO:0055114|GO:0016746|GO:0006099|GO:0006097|GO:0046912|GO:0009060|GO:0019752|GO:0004474	catalytic activity|metabolic process|transferase activity|cellular metabolic process|carbohydrate metabolic process|cellular aldehyde metabolic process|oxidation-reduction process|transferase activity, transferring acyl groups|tricarboxylic acid cycle|glyoxylate cycle|transferase activity, transferring acyl groups, acyl groups converted into alkyl on transfer|aerobic respiration|carboxylic acid m…	K01638	malate synthase[2.3.3.9]	fgr01100|fgr01110|fgr01200|fgr00620|fgr00630	Metabolic pathways - Fusarium graminearum|Biosynthesis of secondary metabolites - Fusarium graminearum|Carbon metabolism - Fusarium graminearum|Pyruvate metabolism - Fusarium graminearum|Glyoxylate and dicarboxylate metabolism - Fusarium graminearum	chr2:955618-957855	1517	250	67.3044	9.42322	67.3044	9.42322	2.83641	2.74702e-18	1.65065e-17	UP	FGSG_08700	FGSG_13974	FGSG_08700
23555679	FGSG_08688	hypothetical protein	GO:0003824|GO:0016874|GO:0097367|GO:0016879|GO:0043169|GO:0000166|GO:0046872|GO:0004075|GO:0005524	catalytic activity|ligase activity|carbohydrate derivative binding|ligase activity, forming carbon-nitrogen bonds|cation binding|nucleotide binding|metal ion binding|biotin carboxylase activity|ATP binding	K01968	3-methylcrotonyl-CoA carboxylase alpha subunit[6.4.1.4]	fgr01100|fgr00280	Metabolic pathways - Fusarium graminearum|Valine, leucine and isoleucine degradation - Fusarium graminearum	chr2:1010057-1012437	1263	353	50.997	12.1093	50.997	12.1093	2.0743	2.47024e-08	7.90035e-08	UP	FGSG_08688	FGSG_11982	FGSG_08688
23555661	FGSG_08668	hypothetical protein	GO:0003824|GO:0008152|GO:0005623|GO:0005622|GO:0016787|GO:0006807|GO:0044237|GO:0008233|GO:0030163|GO:0006508|GO:0036459|GO:0051603|GO:0008234|GO:0004843|GO:0006511	catalytic activity|metabolic process|cell|intracellular|hydrolase activity|nitrogen compound metabolic process|cellular metabolic process|peptidase activity|protein catabolic process|proteolysis|thiol-dependent ubiquitinyl hydrolase activity|proteolysis involved in cellular protein catabolic process|cysteine-type peptidase activity|thiol-dependent ubiquitin-specific protease activity|ubiquitin-de…	-	-	-	-	chr2:1067865-1068638	1255	237	149.272	23.9489	149.272	23.9489	2.63991	3.87056e-15	1.95986e-14	UP	FGSG_08668	FGSG_09939	FGSG_08668
23555659	FGSG_08666	hypothetical protein	-	-	-	-	-	-	chr2:1080981-1081942	11	0	1.13651	0	1.13651	0	Inf	0.00464266	0.0084663	UP	FGSG_08666		FGSG_08666
23555643	FGSG_08649	hypothetical protein	GO:0003824|GO:0008152|GO:0006807|GO:0044237|GO:0006950|GO:0006139|GO:0006725|GO:0006974|GO:0006281|GO:0006284	catalytic activity|metabolic process|nitrogen compound metabolic process|cellular metabolic process|response to stress|nucleobase-containing compound metabolic process|cellular aromatic compound metabolic process|cellular response to DNA damage stimulus|DNA repair|base-excision repair	-	-	-	-	chr2:1131324-1132784	318	35	20.0379	1.87367	20.0379	1.87367	3.4188	4.59291e-17	2.5971e-16	UP	FGSG_08649	FGSG_08598	FGSG_08649
23555642	FGSG_08648	hypothetical protein	GO:0003824|GO:0016740|GO:0008168	catalytic activity|transferase activity|methyltransferase activity	K00558	DNA (cytosine-5)-methyltransferase 1[2.1.1.37]	fgr01100|fgr00270	Metabolic pathways - Fusarium graminearum|Cysteine and methionine metabolism - Fusarium graminearum	chr2:1134565-1136496	147	4	7.48091	0.172945	7.48091	0.172945	5.43483	1.62519e-19	1.0325e-18	UP	FGSG_08648	FGSG_08070	FGSG_08648
23555641	FGSG_08647	hypothetical protein	-	-	K14326	regulator of nonsense transcripts 1 [EC:3.6.4.-][-]	fgr03013|fgr03015	RNA transport - Fusarium graminearum|mRNA surveillance pathway - Fusarium graminearum	chr2:1137590-1140273	318	23	11.1568	0.685561	11.1568	0.685561	4.02449	4.3847e-22	3.12776e-21	UP	FGSG_08647	FGSG_01493	FGSG_08647
23555639	FGSG_08645	hypothetical protein	GO:0005623|GO:0005622|GO:0003676|GO:0000178|GO:0003723	cell|intracellular|nucleic acid binding|exosome (RNase complex)|RNA binding	K03681	exosome complex component RRP40[-]	fgr03018	RNA degradation - Fusarium graminearum	chr2:1144454-1145261	908	267	110.134	27.5136	110.134	27.5136	2.00104	2.91221e-07	8.58047e-07	UP	FGSG_08645	FGSG_02228	FGSG_08645
23555636	FGSG_08641	hypothetical protein	-	-	-	-	-	-	chr2:1155452-1155837	90	4	26.3031	0.993197	26.3031	0.993197	4.72701	4.27612e-12	1.78692e-11	UP	FGSG_08641	FGSG_11411	FGSG_08641
23555628	FGSG_08633	hypothetical protein	-	-	-	-	-	-	chr2:1198591-1200111	1562	172	116.343	10.884	116.343	10.884	3.4181	2.30049e-27	2.10829e-26	UP	FGSG_08633	FGSG_00973	FGSG_08633
23555623	FGSG_08627	riboflavin kinase	GO:0003824|GO:0008152|GO:0009058|GO:0006807|GO:0016740|GO:0044237|GO:0016772|GO:0016301|GO:0016773|GO:0009231|GO:0008531	catalytic activity|metabolic process|biosynthetic process|nitrogen compound metabolic process|transferase activity|cellular metabolic process|transferase activity, transferring phosphorus-containing groups|kinase activity|phosphotransferase activity, alcohol group as acceptor|riboflavin biosynthetic process|riboflavin kinase activity	K00861	riboflavin kinase[2.7.1.26]	fgr01100|fgr01110|fgr00740	Metabolic pathways - Fusarium graminearum|Biosynthesis of secondary metabolites - Fusarium graminearum|Riboflavin metabolism - Fusarium graminearum	chr2:1215096-1215793	1214	298	175.727	36.6469	175.727	36.6469	2.26157	2.5221e-10	9.32824e-10	UP	FGSG_08627	FGSG_06991	FGSG_08627
23555619	FGSG_08623	hypothetical protein	GO:0003824|GO:0016020|GO:0008152|GO:0016787|GO:0005975|GO:0016798|GO:0016021|GO:0004553	catalytic activity|membrane|metabolic process|hydrolase activity|carbohydrate metabolic process|hydrolase activity, acting on glycosyl bonds|integral component of membrane|hydrolase activity, hydrolyzing O-glycosyl compounds	-	-	-	-	chr2:1229777-1231943	620	90	26.9872	3.3282	26.9872	3.3282	3.01946	2.21039e-17	1.27663e-16	UP	FGSG_08623	FGSG_11306	FGSG_08623
23555618	FGSG_08622	2-oxoisovalerate dehydrogenase subunit beta	GO:0003824|GO:0008152	catalytic activity|metabolic process	K00167	2-oxoisovalerate dehydrogenase E1 component beta subunit[1.2.4.4]	fgr01100|fgr01110|fgr01130|fgr00280|fgr00640	Metabolic pathways - Fusarium graminearum|Biosynthesis of secondary metabolites - Fusarium graminearum|Biosynthesis of antibiotics - Fusarium graminearum|Valine, leucine and isoleucine degradation - Fusarium graminearum|Propanoate metabolism - Fusarium graminearum	chr2:1232372-1233640	648	127	49.0992	8.17533	49.0992	8.17533	2.58635	1.18448e-12	5.13625e-12	UP	FGSG_08622	FGSG_02508	FGSG_08622
23555617	FGSG_08621	F-actin capping protein subunit alpha	GO:0005623|GO:0005622|GO:0008092|GO:0005737|GO:0008290|GO:0007015|GO:0003779|GO:0005856|GO:0006461|GO:0030036|GO:0015629|GO:0030837|GO:0030041|GO:0030042|GO:0051016	cell|intracellular|cytoskeletal protein binding|cytoplasm|F-actin capping protein complex|actin filament organization|actin binding|cytoskeleton|protein complex assembly|actin cytoskeleton organization|actin cytoskeleton|negative regulation of actin filament polymerization|actin filament polymerization|actin filament depolymerization|barbed-end actin filament capping	K10364	capping protein (actin filament) muscle Z-line, alpha[-]	fgr04144	Endocytosis - Fusarium graminearum	chr2:1234238-1235387	4232	1374	473.969	130.735	473.969	130.735	1.85814	9.55361e-07	2.67221e-06	UP	FGSG_08621	FGSG_04921	FGSG_08621
23555616	FGSG_08620	hypothetical protein	GO:0016020|GO:0043169|GO:0016021|GO:0020037|GO:0046872	membrane|cation binding|integral component of membrane|heme binding|metal ion binding	-	-	-	-	chr2:1237381-1238618	5470	1499	462.844	107.758	462.844	107.758	2.10273	1.44238e-09	5.09089e-09	UP	FGSG_08620	FGSG_11499	FGSG_08620
23555602	FGSG_08606	hypothetical protein	-	-	-	-	-	-	chr2:1287994-1289040	299	66	26.2906	4.93033	26.2906	4.93033	2.41479	1.19568e-08	3.92594e-08	UP		FGSG_00414	FGSG_08606
23555600	FGSG_08604	hypothetical protein	-	-	-	-	-	-	chr2:1290604-1292636	2361	265	117.236	11.1793	117.236	11.1793	3.39052	1.55156e-28	1.48091e-27	UP		FGSG_11643	FGSG_08604
23555599	FGSG_08603	eukaryotic peptide chain release factor GTP-binding subunit	GO:0003824|GO:0008152|GO:0016787|GO:0006807|GO:0044237|GO:0097367|GO:0000166|GO:0006139|GO:0001882|GO:0006725|GO:0003676|GO:0016817|GO:0003723|GO:0032549|GO:0019439|GO:0016818|GO:0010468|GO:0016070|GO:0006402|GO:0006401|GO:0016462|GO:0005525|GO:0000956|GO:0003747|GO:0003924|GO:0000288	catalytic activity|metabolic process|hydrolase activity|nitrogen compound metabolic process|cellular metabolic process|carbohydrate derivative binding|nucleotide binding|nucleobase-containing compound metabolic process|nucleoside binding|cellular aromatic compound metabolic process|nucleic acid binding|hydrolase activity, acting on acid anhydrides|RNA binding|ribonucleoside binding|aromatic compo…	K03267	peptide chain release factor subunit 3[-]	fgr03015	mRNA surveillance pathway - Fusarium graminearum	chr2:1293612-1296502	6883	2985	243.153	89.5875	243.153	89.5875	1.44049	0.00300203	0.00564234	UP	FGSG_08603	FGSG_03442	FGSG_08603
23555597	FGSG_08599	hypothetical protein	-	-	-	-	-	-	chr2:1317246-1317757	506	175	113.34	33.3023	113.34	33.3023	1.76697	9.11669e-05	0.00020864	UP	FGSG_08599	FGSG_10410	FGSG_08599
23555596	FGSG_08598	hypothetical protein	-	-	-	-	-	-	chr2:1318044-1319179	157	33	14.0463	2.50829	14.0463	2.50829	2.48541	6.94457e-07	1.97229e-06	UP	FGSG_08598	FGSG_04821	FGSG_08598
23555595	FGSG_08597	hypothetical protein	GO:0003824|GO:0016787|GO:0097367|GO:0000166|GO:0003676|GO:0016817|GO:0016818|GO:0016462|GO:0005524|GO:0004386	catalytic activity|hydrolase activity|carbohydrate derivative binding|nucleotide binding|nucleic acid binding|hydrolase activity, acting on acid anhydrides|hydrolase activity, acting on acid anhydrides, in phosphorus-containing anhydrides|pyrophosphatase activity|ATP binding|helicase activity	-	-	-	-	chr2:1320673-1322906	138	43	6.21548	1.64537	6.21548	1.64537	1.91745	0.000647982	0.0013273	UP	FGSG_08597	FGSG_02970	FGSG_08597
23555592	FGSG_08594	hypothetical protein	-	-	-	-	-	-	chr2:1336310-1338262	576	148	27.8797	6.08595	27.8797	6.08595	2.19566	1.96345e-08	6.33771e-08	UP	FGSG_08594	FGSG_09695	FGSG_08594
23555588	FGSG_08590	hypothetical protein	-	-	-	-	-	-	chr2:1352067-1353131	132	18	11.4103	1.3219	11.4103	1.3219	3.10965	1.69857e-09	5.95549e-09	UP	FGSG_08590	FGSG_02556	FGSG_08590
23555583	FGSG_08585	hypothetical protein	GO:0003824|GO:0008152|GO:0016787|GO:0044237|GO:0016788|GO:0006790|GO:0006637|GO:0047617	catalytic activity|metabolic process|hydrolase activity|cellular metabolic process|hydrolase activity, acting on ester bonds|sulfur compound metabolic process|acyl-CoA metabolic process|acyl-CoA hydrolase activity	-	-	-	-	chr2:1371868-1373185	840	157	67.5972	10.7338	67.5972	10.7338	2.65481	3.05839e-14	1.46701e-13	UP	FGSG_08585	FGSG_02491	FGSG_08585
23555579	FGSG_08581	hypothetical protein	GO:0003824|GO:0008152|GO:0005623|GO:0019008|GO:0009058|GO:0005622|GO:0006807|GO:0016740|GO:0044237|GO:0005737|GO:0006777|GO:0051188|GO:0005829|GO:0006796|GO:0030366	catalytic activity|metabolic process|cell|molybdopterin synthase complex|biosynthetic process|intracellular|nitrogen compound metabolic process|transferase activity|cellular metabolic process|cytoplasm|Mo-molybdopterin cofactor biosynthetic process|cofactor biosynthetic process|cytosol|phosphate-containing compound metabolic process|molybdopterin synthase activity	K03635	molybdopterin synthase catalytic subunit[2.8.1.12]	fgr01100|fgr00790|fgr04122	Metabolic pathways - Fusarium graminearum|Folate biosynthesis - Fusarium graminearum|Sulfur relay system - Fusarium graminearum	chr2:1380449-1381002	214	52	40.0428	8.26643	40.0428	8.26643	2.27621	9.72116e-07	2.71845e-06	UP	FGSG_08581	FGSG_04929	FGSG_08581
23555578	FGSG_08580	hypothetical protein	-	-	-	-	-	-	chr2:1380460-1381908	206	8	14.1844	0.467998	14.1844	0.467998	4.92166	6.04051e-22	4.28634e-21	UP	FGSG_08580	FGSG_00165	FGSG_08580
23555568	FGSG_08570	hypothetical protein	GO:0016020|GO:0006950|GO:0016021	membrane|response to stress|integral component of membrane	-	-	-	-	chr2:1413184-1414294	524	12	46.2068	0.899014	46.2068	0.899014	5.68362	1.25606e-41	1.95676e-40	UP	FGSG_08570	FGSG_13389	FGSG_08570
23555557	FGSG_08558	ubiquitin-conjugating enzyme E2-17 kDa	-	-	K10580	ubiquitin-conjugating enzyme E2 N[2.3.2.23]	fgr04120	Ubiquitin mediated proteolysis - Fusarium graminearum	chr2:1443651-1444928	1440	441	113.403	29.5054	113.403	29.5054	1.94241	3.99651e-07	1.16042e-06	UP	FGSG_08558	FGSG_04871	FGSG_08558
23555552	FGSG_08553	hypothetical protein	GO:0003824|GO:0016787	catalytic activity|hydrolase activity	-	-	-	-	chr2:1459141-1460130	180	52	16.7383	4.10817	16.7383	4.10817	2.02659	7.32273e-05	0.000169236	UP	FGSG_08553	FGSG_10424	FGSG_08553
23555551	FGSG_08552	hypothetical protein	GO:0008152|GO:0005623|GO:0009058|GO:0005622|GO:0006807|GO:0044237|GO:0006139|GO:0006725|GO:0043231|GO:0016592|GO:0003712|GO:0001104|GO:0005634|GO:0005654|GO:0016070|GO:0006351	metabolic process|cell|biosynthetic process|intracellular|nitrogen compound metabolic process|cellular metabolic process|nucleobase-containing compound metabolic process|cellular aromatic compound metabolic process|intracellular membrane-bounded organelle|mediator complex|transcription cofactor activity|RNA polymerase II transcription cofactor activity|nucleus|nucleoplasm|RNA metabolic process|tr…	-	-	-	-	chr2:1460783-1461229	239	81	56.8541	16.3702	56.8541	16.3702	1.7962	0.000395785	0.00083166	UP	FGSG_08552	FGSG_13564	FGSG_08552
23555549	FGSG_08550	hypothetical protein	-	-	-	-	-	-	chr2:1462348-1463623	3104	934	251.547	64.3052	251.547	64.3052	1.96782	8.15641e-08	2.50042e-07	UP	FGSG_08550	FGSG_07995	FGSG_08550
23555539	FGSG_08540	hypothetical protein	GO:0097367|GO:0000166|GO:0005524	carbohydrate derivative binding|nucleotide binding|ATP binding	-	-	-	-	chr2:1503391-1507275	1104	275	29.4852	6.23977	29.4852	6.23977	2.24042	5.33937e-10	1.9332e-09	UP	FGSG_08540	FGSG_01269	FGSG_08540
23555535	FGSG_08536	hypothetical protein	GO:0003676|GO:0003723	nucleic acid binding|RNA binding	K14325	RNA-binding protein with serine-rich domain 1[-]	fgr03013|fgr03015	RNA transport - Fusarium graminearum|mRNA surveillance pathway - Fusarium graminearum	chr2:1527926-1529360	763	244	58.5355	15.9033	58.5355	15.9033	1.87999	4.92202e-06	1.28233e-05	UP	FGSG_08536	FGSG_05375	FGSG_08536
23555532	FGSG_08533	hypothetical protein	GO:0016020|GO:0016021	membrane|integral component of membrane	-	-	-	-	chr2:1543202-1546067	42	5	1.40244	0.141852	1.40244	0.141852	3.30548	7.45732e-05	0.000172216	UP	FGSG_08533	FGSG_08113	FGSG_08533
23555531	FGSG_08532	prion formation protein 1	GO:0003824|GO:0016787|GO:0097367|GO:0000166|GO:0016817|GO:0016818|GO:0016462|GO:0005524|GO:0016887	catalytic activity|hydrolase activity|carbohydrate derivative binding|nucleotide binding|hydrolase activity, acting on acid anhydrides|hydrolase activity, acting on acid anhydrides, in phosphorus-containing anhydrides|pyrophosphatase activity|ATP binding|ATPase activity	-	-	-	-	chr2:1546707-1550068	2679	914	74.466	21.5841	74.466	21.5841	1.78661	6.3013e-06	1.62502e-05	UP	FGSG_08532	FGSG_05362	FGSG_08532
23555526	FGSG_08527	hypothetical protein	-	-	-	-	-	-	chr2:1560762-1561779	281	117	27.638	9.77661	27.638	9.77661	1.49925	0.00995119	0.0171157	UP	FGSG_08527		FGSG_08527
23555518	FGSG_08517	hypothetical protein	GO:0097367|GO:0000166|GO:0001882|GO:0032549|GO:0005525	carbohydrate derivative binding|nucleotide binding|nucleoside binding|ribonucleoside binding|GTP binding	-	-	-	-	chr2:1590777-1591799	595	116	53.5448	8.8687	53.5448	8.8687	2.59395	1.59986e-12	6.87151e-12	UP	FGSG_08517	FGSG_02510	FGSG_08517
23555511	FGSG_08510	isovaleryl-CoA dehydrogenase	GO:0003824|GO:0016491|GO:0048037|GO:0016627|GO:0050662|GO:0000166|GO:0050660|GO:0003995	catalytic activity|oxidoreductase activity|cofactor binding|oxidoreductase activity, acting on the CH-CH group of donors|coenzyme binding|nucleotide binding|flavin adenine dinucleotide binding|acyl-CoA dehydrogenase activity	K00253	isovaleryl-CoA dehydrogenase[1.3.8.4]	fgr01100|fgr00280	Metabolic pathways - Fusarium graminearum|Valine, leucine and isoleucine degradation - Fusarium graminearum	chr2:1616039-1617653	643	125	38.9699	6.43622	38.9699	6.43622	2.59807	8.12707e-13	3.56725e-12	UP	FGSG_08510	FGSG_11361	FGSG_08510
23555510	FGSG_08509	methylcrotonoyl-CoA carboxylase subunit beta	GO:0003824|GO:0016874	catalytic activity|ligase activity	K01969	3-methylcrotonyl-CoA carboxylase beta subunit[6.4.1.4]	fgr01100|fgr00280	Metabolic pathways - Fusarium graminearum|Valine, leucine and isoleucine degradation - Fusarium graminearum	chr2:1617860-1619901	720	114	34.3975	4.62703	34.3975	4.62703	2.89415	1.16632e-16	6.43746e-16	UP	FGSG_08509	FGSG_08570	FGSG_08509
23555508	FGSG_08507	hypothetical protein	GO:0003824|GO:0005623|GO:0005622|GO:0016853|GO:0005737|GO:0016857	catalytic activity|cell|intracellular|isomerase activity|cytoplasm|racemase and epimerase activity, acting on carbohydrates and derivatives	-	-	-	-	chr2:1626314-1626734	123	26	31.4541	5.64873	31.4541	5.64873	2.47725	4.65818e-06	1.21749e-05	UP	FGSG_08507	FGSG_01809	FGSG_08507
23555502	FGSG_08501	hypothetical protein	GO:0005623|GO:0005622|GO:0000776|GO:0031617|GO:0005694|GO:0000775|GO:0034501	cell|intracellular|kinetochore|NMS complex|chromosome|chromosome, centromeric region|protein localization to kinetochore	-	-	-	-	chr2:1655558-1656409	295	64	31.8756	5.87511	31.8756	5.87511	2.43976	1.09056e-08	3.59144e-08	UP	FGSG_08501	FGSG_13710	FGSG_08501
23555501	FGSG_08500	hypothetical protein	-	-	-	-	-	-	chr2:1656718-1658998	971	148	68.9747	8.9317	68.9747	8.9317	2.94906	1.5507e-18	9.41068e-18	UP	FGSG_08500	FGSG_11345	FGSG_08500
23555497	FGSG_08495	hypothetical protein	GO:0003824|GO:0008152|GO:0016787|GO:0006807|GO:0044237|GO:0016788|GO:0006139|GO:0006725|GO:0003676|GO:0019439|GO:0004518|GO:0006308|GO:0004519	catalytic activity|metabolic process|hydrolase activity|nitrogen compound metabolic process|cellular metabolic process|hydrolase activity, acting on ester bonds|nucleobase-containing compound metabolic process|cellular aromatic compound metabolic process|nucleic acid binding|aromatic compound catabolic process|nuclease activity|DNA catabolic process|endonuclease activity	-	-	-	-	chr2:1672741-1673759	1652	269	167.31	23.1455	167.31	23.1455	2.85372	8.86517e-19	5.43951e-18	UP	FGSG_08495	FGSG_12669	FGSG_08495
23555496	FGSG_08494	hypothetical protein	-	-	-	-	-	-	chr2:1675843-1677377	622	100	40.0994	5.47707	40.0994	5.47707	2.8721	1.04563e-15	5.4647e-15	UP	FGSG_08494	FGSG_07209	FGSG_08494
23555493	FGSG_08491	hypothetical protein	GO:0008152|GO:0005623|GO:0005622|GO:0044237|GO:1990316|GO:0005737|GO:0006914	metabolic process|cell|intracellular|cellular metabolic process|ATG1/ULK1 kinase complex|cytoplasm|autophagy	K08331	autophagy-related protein 13[-]	fgr04138|fgr04136	Autophagy - yeast - Fusarium graminearum|Autophagy - other - Fusarium graminearum	chr2:1683709-1686619	1850	573	61.1756	16.0977	61.1756	16.0977	1.9261	4.08912e-07	1.18647e-06	UP	FGSG_08491	FGSG_04872	FGSG_08491
23555489	FGSG_08486	hypothetical protein	GO:0043169|GO:0046872|GO:0005509	cation binding|metal ion binding|calcium ion binding	-	-	-	-	chr2:1709550-1710212	281	41	44.6791	5.53841	44.6791	5.53841	3.01205	5.20142e-13	2.31389e-12	UP		FGSG_10026	FGSG_08486
23555480	FGSG_08477	hypothetical protein	-	-	-	-	-	-	chr2:1728117-1729646	5919	2551	447.013	163.676	447.013	163.676	1.44948	0.00265867	0.00502953	UP	FGSG_08477	FGSG_11083	FGSG_08477
23555473	FGSG_08469	hypothetical protein	-	-	-	-	-	-	chr2:1756347-1757882	684	114	42.4039	6.00423	42.4039	6.00423	2.82014	1.53479e-15	7.94965e-15	UP	FGSG_08469	FGSG_04148	FGSG_08469
23555469	FGSG_08465	hypothetical protein	-	-	-	-	-	-	chr2:1784196-1785007	14	1	1.71846	0.104304	1.71846	0.104304	4.04224	0.0160841	0.0268464	UP	FGSG_08465		FGSG_08465
23555468	FGSG_08464	hypothetical protein	GO:0003824|GO:0016787|GO:0008233|GO:0008236|GO:0004252	catalytic activity|hydrolase activity|peptidase activity|serine-type peptidase activity|serine-type endopeptidase activity	-	-	-	-	chr2:1785553-1786951	24	0	1.64029	0	1.64029	0	Inf	4.57911e-05	0.000108122	UP	FGSG_08464	FGSG_02842	FGSG_08464
23555462	FGSG_08458	hypothetical protein	GO:0003824|GO:0008152|GO:0005623|GO:0009058|GO:0005622|GO:0006807|GO:0016740|GO:0044237|GO:0006520|GO:0006790|GO:0005737|GO:0006139|GO:0016757|GO:1901135|GO:0006725|GO:0043231|GO:0009116|GO:0005634|GO:0008652|GO:0006166|GO:0019752|GO:0006555|GO:0009086|GO:0019509|GO:0017061	catalytic activity|metabolic process|cell|biosynthetic process|intracellular|nitrogen compound metabolic process|transferase activity|cellular metabolic process|cellular amino acid metabolic process|sulfur compound metabolic process|cytoplasm|nucleobase-containing compound metabolic process|transferase activity, transferring glycosyl groups|carbohydrate derivative metabolic process|cellular aroma…	K00772	5'-methylthioadenosine phosphorylase[2.4.2.28]	fgr01100|fgr00270	Metabolic pathways - Fusarium graminearum|Cysteine and methionine metabolism - Fusarium graminearum	chr2:1818860-1820157	1924	880	151.519	58.877	151.519	58.877	1.36372	0.0115246	0.0196392	UP	FGSG_08458		FGSG_08458
23555455	FGSG_08451	hypothetical protein	GO:0003824|GO:0008152|GO:0016787|GO:0006807|GO:0016829|GO:0044237|GO:0006950|GO:0016788|GO:0043169|GO:0006139|GO:0006725|GO:0016798|GO:0003676|GO:0003906|GO:0006974|GO:0016799|GO:0003677|GO:0004518|GO:0046872|GO:0004519|GO:0003684|GO:0006281|GO:0006289|GO:0006284|GO:0008270|GO:0004520	catalytic activity|metabolic process|hydrolase activity|nitrogen compound metabolic process|lyase activity|cellular metabolic process|response to stress|hydrolase activity, acting on ester bonds|cation binding|nucleobase-containing compound metabolic process|cellular aromatic compound metabolic process|hydrolase activity, acting on glycosyl bonds|nucleic acid binding|DNA-(apurinic or apyrimidinic…	K10563	formamidopyrimidine-DNA glycosylase[4.2.99.18]	fgr03410	Base excision repair - Fusarium graminearum	chr2:1838351-1839753	491	126	38.3392	8.35861	38.3392	8.35861	2.19749	4.22474e-08	1.32715e-07	UP	FGSG_08451	FGSG_05287	FGSG_08451
23555454	FGSG_08450	hypothetical protein	-	-	-	-	-	-	chr2:1841700-1842879	153	6	21.9399	0.73093	21.9399	0.73093	4.90768	3.79352e-18	2.2683e-17	UP		FGSG_11316	FGSG_08450
23555451	FGSG_08447	hypothetical protein	-	-	-	-	-	-	chr2:1855849-1858400	1090	260	88.9597	18.0278	88.9597	18.0278	2.30293	1.17575e-10	4.45534e-10	UP	FGSG_08447	FGSG_08736	FGSG_08447
23555449	FGSG_08445	hypothetical protein	GO:0003824|GO:0005623|GO:0005622|GO:0016740|GO:0003676|GO:0043231|GO:0003723|GO:0008168|GO:0005634|GO:0008757|GO:0008173|GO:0004482	catalytic activity|cell|intracellular|transferase activity|nucleic acid binding|intracellular membrane-bounded organelle|RNA binding|methyltransferase activity|nucleus|S-adenosylmethionine-dependent methyltransferase activity|RNA methyltransferase activity|mRNA (guanine-N7-)-methyltransferase activity	K00565	mRNA (guanine-N7-)-methyltransferase[2.1.1.56]	fgr03015	mRNA surveillance pathway - Fusarium graminearum	chr2:1860971-1863582	766	248	26.998	7.42603	26.998	7.42603	1.86219	7.10102e-06	1.82048e-05	UP	FGSG_08445	FGSG_01098	FGSG_08445
23555442	FGSG_08436	hypothetical protein	-	-	-	-	-	-	chr2:1890398-1892475	2666	98	121.143	3.78324	121.143	3.78324	5.00094	4.50203e-59	1.18098e-57	UP	FGSG_08436	FGSG_06134	FGSG_08436
23555433	FGSG_08426	hypothetical protein	GO:0003824|GO:0005623|GO:0005622|GO:0016740|GO:0005737	catalytic activity|cell|intracellular|transferase activity|cytoplasm	K12659	N-acetyl-gamma-glutamyl-phosphate reductase / acetylglutamate kinase[2.7.2.8]	fgr01100|fgr01110|fgr01130|fgr01230|fgr01210|fgr00220	Metabolic pathways - Fusarium graminearum|Biosynthesis of secondary metabolites - Fusarium graminearum|Biosynthesis of antibiotics - Fusarium graminearum|Biosynthesis of amino acids - Fusarium graminearum|2-Oxocarboxylic acid metabolism - Fusarium graminearum|Arginine biosynthesis - Fusarium graminearum	chr2:1923984-1925632	6228	1243	358.572	60.7995	358.572	60.7995	2.56013	4.74692e-16	2.5252e-15	UP	FGSG_08426	FGSG_04167	FGSG_08426
23555430	FGSG_08423	hypothetical protein	GO:0003824	catalytic activity	-	-	-	-	chr2:1930314-1932271	675	76	33.608	3.2148	33.608	3.2148	3.386	3.00367e-22	2.15269e-21	UP	FGSG_08423	FGSG_00197	FGSG_08423
23555427	FGSG_08420	hypothetical protein	-	-	-	-	-	-	chr2:1941426-1943208	509	151	28.1436	7.09316	28.1436	7.09316	1.98831	1.8964e-06	5.18046e-06	UP	FGSG_08420	FGSG_13837	FGSG_08420
23555426	FGSG_08419	hypothetical protein	-	-	-	-	-	-	chr2:1945149-1947090	1360	381	66.245	15.7667	66.245	15.7667	2.07093	2.21675e-08	7.11467e-08	UP	FGSG_08419	FGSG_10642	FGSG_08419
23555420	FGSG_08413	hypothetical protein	GO:0003824|GO:0016020|GO:0005623|GO:0005789|GO:0005622|GO:0016491|GO:0048037|GO:0097367|GO:0005783|GO:0005737|GO:0000166|GO:0043231|GO:0016651|GO:0010181|GO:0003958	catalytic activity|membrane|cell|endoplasmic reticulum membrane|intracellular|oxidoreductase activity|cofactor binding|carbohydrate derivative binding|endoplasmic reticulum|cytoplasm|nucleotide binding|intracellular membrane-bounded organelle|oxidoreductase activity, acting on NAD(P)H|FMN binding|NADPH-hemoprotein reductase activity	-	-	-	-	chr2:1966231-1968404	39	5	1.69041	0.184127	1.69041	0.184127	3.1986	0.00016937	0.000374611	UP	FGSG_08413	FGSG_07747	FGSG_08413
23555419	FGSG_08412	hypothetical protein	GO:0003824|GO:0016020|GO:0016491|GO:0004497|GO:0016705|GO:0043169|GO:0016021|GO:0020037|GO:0046872|GO:0005506	catalytic activity|membrane|oxidoreductase activity|monooxygenase activity|oxidoreductase activity, acting on paired donors, with incorporation or reduction of molecular oxygen|cation binding|integral component of membrane|heme binding|metal ion binding|iron ion binding	-	-	-	-	chr2:1969089-1970675	17	0	0.986173	0	0.986173	0	Inf	0.000187	0.000409888	UP		FGSG_02031	FGSG_08412
23555413	FGSG_08405	hypothetical protein	GO:0003824|GO:0016787|GO:0097367|GO:0000166|GO:0003676|GO:0016817|GO:0003677|GO:0016818|GO:0016462|GO:0005524|GO:0016887|GO:0004386|GO:0003678|GO:0042623|GO:0004003|GO:0008094|GO:0008026	catalytic activity|hydrolase activity|carbohydrate derivative binding|nucleotide binding|nucleic acid binding|hydrolase activity, acting on acid anhydrides|DNA binding|hydrolase activity, acting on acid anhydrides, in phosphorus-containing anhydrides|pyrophosphatase activity|ATP binding|ATPase activity|helicase activity|DNA helicase activity|ATPase activity, coupled|ATP-dependent DNA helicase act…	K03657	DNA helicase II / ATP-dependent DNA helicase PcrA[3.6.4.12]	fgr03430	Mismatch repair - Fusarium graminearum	chr2:1988183-1991146	252	37	7.82706	0.976344	7.82706	0.976344	3.00301	2.71316e-12	1.14834e-11	UP	FGSG_08405	FGSG_10100	FGSG_08405
23555408	FGSG_08400	hypothetical protein	-	-	-	-	-	-	chr2:2006266-2008969	857	294	31.0127	9.03874	31.0127	9.03874	1.77866	2.92138e-05	7.02167e-05	UP	FGSG_08400	FGSG_12571	FGSG_08400
23555404	FGSG_08396	hypothetical protein	-	-	K01443	N-acetylglucosamine-6-phosphate deacetylase[3.5.1.25]	fgr01130|fgr00520	Biosynthesis of antibiotics - Fusarium graminearum|Amino sugar and nucleotide sugar metabolism - Fusarium graminearum	chr2:2017771-2019408	38	5	2.60874	0.291637	2.60874	0.291637	3.16111	0.000254748	0.000550181	UP	FGSG_08396	FGSG_04651	FGSG_08396
23555403	FGSG_08395	hypothetical protein	-	-	K01207	beta-N-acetylhexosaminidase[3.2.1.52]	fgr01100|fgr00520|fgr00531	Metabolic pathways - Fusarium graminearum|Amino sugar and nucleotide sugar metabolism - Fusarium graminearum|Glycosaminoglycan degradation - Fusarium graminearum	chr2:2020371-2023521	1933	615	64.1276	17.3336	64.1276	17.3336	1.88737	9.54205e-07	2.66959e-06	UP	FGSG_08395	FGSG_04920	FGSG_08395
23555402	FGSG_08394	hypothetical protein	GO:0003824|GO:0008152|GO:0005623|GO:0009058|GO:0005622|GO:0016491|GO:0006807|GO:0044237|GO:0016614|GO:0005737|GO:0051188|GO:0016616|GO:0008677|GO:0015940|GO:0019752	catalytic activity|metabolic process|cell|biosynthetic process|intracellular|oxidoreductase activity|nitrogen compound metabolic process|cellular metabolic process|oxidoreductase activity, acting on CH-OH group of donors|cytoplasm|cofactor biosynthetic process|oxidoreductase activity, acting on the CH-OH group of donors, NAD or NADP as acceptor|2-dehydropantoate 2-reductase activity|pantothenate …	-	-	-	-	chr2:2023928-2025109	928	343	81.3644	25.5495	81.3644	25.5495	1.6711	0.000164038	0.000363344	UP	FGSG_08394	FGSG_03383	FGSG_08394
23555376	FGSG_08368	hypothetical protein	-	-	-	-	-	-	chr2:2113047-2114150	513	37	42.7784	2.62127	42.7784	2.62127	4.02854	3.31566e-27	3.02275e-26	UP	FGSG_08368	FGSG_00977	FGSG_08368
23555369	FGSG_08360	hypothetical protein	-	-	-	-	-	-	chr2:2140398-2141795	537	145	35.3625	8.1122	35.3625	8.1122	2.12406	1.14203e-07	3.46529e-07	UP	FGSG_08360	FGSG_07985	FGSG_08360
23555363	FGSG_08353	hypothetical protein	-	-	-	-	-	-	chr2:2159453-2160077	10	0	1.69546	0	1.69546	0	Inf	0.00894141	0.01553	UP	FGSG_08353		FGSG_08353
23555361	FGSG_08351	glycine cleavage system H protein	GO:0008152|GO:0005623|GO:0005622|GO:0006807|GO:0044237|GO:0005960|GO:0006520|GO:0005737|GO:0043231|GO:0009063|GO:0005739|GO:0019752|GO:0006546|GO:0019464	metabolic process|cell|intracellular|nitrogen compound metabolic process|cellular metabolic process|glycine cleavage complex|cellular amino acid metabolic process|cytoplasm|intracellular membrane-bounded organelle|cellular amino acid catabolic process|mitochondrion|carboxylic acid metabolic process|glycine catabolic process|glycine decarboxylation via glycine cleavage system	K02437	glycine cleavage system H protein[-]	fgr01100|fgr01110|fgr01130|fgr01200|fgr00260|fgr00630	Metabolic pathways - Fusarium graminearum|Biosynthesis of secondary metabolites - Fusarium graminearum|Biosynthesis of antibiotics - Fusarium graminearum|Carbon metabolism - Fusarium graminearum|Glycine, serine and threonine metabolism - Fusarium graminearum|Glyoxylate and dicarboxylate metabolism - Fusarium graminearum	chr2:2165140-2165930	5608	1600	747.147	181.1	747.147	181.1	2.0446	7.15827e-09	2.38244e-08	UP	FGSG_08351	FGSG_12402	FGSG_08351
23555359	FGSG_08349	hypothetical protein	GO:0005623|GO:0003700|GO:0005622|GO:0000981|GO:0043169|GO:0043231|GO:0005634|GO:0046872|GO:0008270	cell|transcription factor activity, sequence-specific DNA binding|intracellular|RNA polymerase II transcription factor activity, sequence-specific DNA binding|cation binding|intracellular membrane-bounded organelle|nucleus|metal ion binding|zinc ion binding	-	-	-	-	chr2:2169105-2171068	216	83	10.8307	3.53576	10.8307	3.53576	1.61504	0.00517835	0.00938845	UP	FGSG_08349		FGSG_08349
23555346	FGSG_08334	hypothetical protein	-	-	-	-	-	-	chr2:2215470-2217546	935	438	43.8051	17.4337	43.8051	17.4337	1.32922	0.0228695	0.037101	UP	FGSG_08334		FGSG_08334
23555325	FGSG_08311	hypothetical protein	-	-	-	-	-	-	chr2:2290641-2291873	304	34	26.8843	2.55452	26.8843	2.55452	3.39564	9.05242e-17	5.02144e-16	UP	FGSG_08311	FGSG_01930	FGSG_08311
23555324	FGSG_08310	hypothetical protein	GO:0003824|GO:0008152|GO:0009058|GO:0006807|GO:0016740|GO:0044237|GO:0006520|GO:0006790|GO:0043169|GO:0008168|GO:0008652|GO:0046872|GO:0019752|GO:0006555|GO:0003871|GO:0009086|GO:0008270	catalytic activity|metabolic process|biosynthetic process|nitrogen compound metabolic process|transferase activity|cellular metabolic process|cellular amino acid metabolic process|sulfur compound metabolic process|cation binding|methyltransferase activity|cellular amino acid biosynthetic process|metal ion binding|carboxylic acid metabolic process|methionine metabolic process|5-methyltetrahydropte…	-	-	-	-	chr2:2298927-2300170	537	167	41.4043	10.9393	41.4043	10.9393	1.92026	6.2615e-06	1.61509e-05	UP	FGSG_08310	FGSG_09721	FGSG_08310
23555322	FGSG_08308	hypothetical protein	-	-	-	-	-	-	chr2:2307034-2311595	904	399	20.5947	7.72257	20.5947	7.72257	1.41512	0.00795487	0.0140506	UP	FGSG_08308		FGSG_08308
23555321	FGSG_08307	hypothetical protein	-	-	-	-	-	-	chr2:2312528-2313253	220	75	27.8972	8.07981	27.8972	8.07981	1.78773	0.000637866	0.00130702	UP	FGSG_08307	FGSG_13613	FGSG_08307
23555311	FGSG_08296	hypothetical protein	-	-	-	-	-	-	chr2:2344797-2345616	86	26	18.5851	4.77357	18.5851	4.77357	1.96101	0.00283689	0.00534844	UP		FGSG_03439	FGSG_08296
23555300	FGSG_08284	hypothetical protein	-	-	-	-	-	-	chr2:2377406-2378378	487	164	51.1801	14.6426	51.1801	14.6426	1.80541	5.81798e-05	0.000135616	UP	FGSG_08284	FGSG_08139	FGSG_08284
23555297	FGSG_08281	hypothetical protein	GO:0003824|GO:0016020|GO:0008152|GO:0016787|GO:0006807|GO:0044237|GO:0006629|GO:0016021|GO:0044255|GO:0016810|GO:0006665|GO:0016811|GO:0006672	catalytic activity|membrane|metabolic process|hydrolase activity|nitrogen compound metabolic process|cellular metabolic process|lipid metabolic process|integral component of membrane|cellular lipid metabolic process|hydrolase activity, acting on carbon-nitrogen (but not peptide) bonds|sphingolipid metabolic process|hydrolase activity, acting on carbon-nitrogen (but not peptide) bonds, in linear a…	K04711	dihydroceramidase [EC:3.5.1.-][-]	fgr00600	Sphingolipid metabolism - Fusarium graminearum	chr2:2384155-2385209	23	0	2.60439	0	2.60439	0	Inf	4.53786e-06	1.18783e-05	UP	FGSG_08281	FGSG_09764	FGSG_08281
23555291	FGSG_08275	hypoxanthine guanine phosphoribosyltransferase	GO:0008152|GO:0006807|GO:0044237|GO:0006139|GO:1901135|GO:0006725|GO:0009116	metabolic process|nitrogen compound metabolic process|cellular metabolic process|nucleobase-containing compound metabolic process|carbohydrate derivative metabolic process|cellular aromatic compound metabolic process|nucleoside metabolic process	-	-	-	-	chr2:2405361-2406484	2358	591	254.49	54.1896	254.49	54.1896	2.23152	1.04667e-10	3.98478e-10	UP	FGSG_08275	FGSG_07404	FGSG_08275
23555282	FGSG_08265	hypothetical protein	GO:0003824|GO:0008152|GO:0016787|GO:0005975|GO:0016798|GO:0004553	catalytic activity|metabolic process|hydrolase activity|carbohydrate metabolic process|hydrolase activity, acting on glycosyl bonds|hydrolase activity, hydrolyzing O-glycosyl compounds	-	-	-	-	chr2:2432859-2434207	219	84	15.4849	5.04599	15.4849	5.04599	1.61766	0.00447853	0.00822071	UP	FGSG_08265	FGSG_00351	FGSG_08265
23555281	FGSG_08264	hypothetical protein	GO:0016020|GO:0016021	membrane|integral component of membrane	-	-	-	-	chr2:2434385-2435610	1376	61	111.119	4.18506	111.119	4.18506	4.73072	3.9752e-47	7.60024e-46	UP	FGSG_08264	FGSG_03146	FGSG_08264
23555280	FGSG_08263	hypothetical protein	GO:0008152|GO:0006807|GO:0044237|GO:0006139|GO:1901135|GO:0006725|GO:0009116|GO:0006796|GO:0009117|GO:0015969	metabolic process|nitrogen compound metabolic process|cellular metabolic process|nucleobase-containing compound metabolic process|carbohydrate derivative metabolic process|cellular aromatic compound metabolic process|nucleoside metabolic process|phosphate-containing compound metabolic process|nucleotide metabolic process|guanosine tetraphosphate metabolic process	-	-	-	-	chr2:2436252-2437904	1992	31	110.941	1.46677	110.941	1.46677	6.24101	1.10886e-73	4.64808e-72	UP	FGSG_08263	FGSG_03925	FGSG_08263
23555279	FGSG_08262	hypothetical protein	-	-	-	-	-	-	chr2:2438460-2440068	119	36	7.04973	1.81188	7.04973	1.81188	1.96008	0.000995102	0.00198662	UP	FGSG_08262	FGSG_09549	FGSG_08262
23555278	FGSG_08261	hypothetical protein	-	-	-	-	-	-	chr2:2441025-2443355	28	3	1.12171	0.102101	1.12171	0.102101	3.45762	0.000421961	0.000882408	UP	FGSG_08261	FGSG_08198	FGSG_08261
23555275	FGSG_08256	hypothetical protein	-	-	-	-	-	-	chr2:2459635-2461034	171	14	11.9533	0.831413	11.9533	0.831413	3.84569	6.81883e-15	3.3991e-14	UP	FGSG_08256	FGSG_05592	FGSG_08256
23555274	FGSG_08255	hypothetical protein	GO:0003824|GO:0016491	catalytic activity|oxidoreductase activity	-	-	-	-	chr2:2461850-2462944	696	172	64.3318	13.5066	64.3318	13.5066	2.25186	2.59014e-09	8.9427e-09	UP	FGSG_08255	FGSG_09169	FGSG_08255
23555273	FGSG_08254	hypothetical protein	-	-	-	-	-	-	chr2:2464123-2465037	431	89	43.3643	7.60755	43.3643	7.60755	2.511	1.35678e-10	5.12066e-10	UP		FGSG_04345	FGSG_08254
23555267	FGSG_08248	hypothetical protein	GO:0005623|GO:0032126|GO:0070941	cell|eisosome|eisosome assembly	-	-	-	-	chr2:2477205-2480487	620	21	18.2241	0.524411	18.2241	0.524411	5.119	4.76275e-40	6.90032e-39	UP	FGSG_08248	FGSG_01390	FGSG_08248
23555265	FGSG_08246	hypothetical protein	-	-	-	-	-	-	chr2:2484948-2486677	128	12	7.64189	0.608671	7.64189	0.608671	3.6502	1.16001e-11	4.71345e-11	UP		FGSG_06026	FGSG_08246
23555260	FGSG_08240	hypothetical protein	-	-	-	-	-	-	chr2:2502179-2503078	77	19	7.87639	1.65117	7.87639	1.65117	2.25404	0.00062469	0.0012811	UP	FGSG_08240	FGSG_08275	FGSG_08240
23555259	FGSG_08239	hypothetical protein	-	-	-	-	-	-	chr2:2504210-2505111	48	6	5.11453	0.543122	5.11453	0.543122	3.23525	6.27333e-05	0.000145812	UP	FGSG_08239	FGSG_08141	FGSG_08239
23555253	FGSG_08232	hypothetical protein	GO:0043169|GO:0046872|GO:0030145	cation binding|metal ion binding|manganese ion binding	-	-	-	-	chr2:2520648-2521031	3305	44	792.348	8.9619	792.348	8.9619	6.46619	2.33431e-86	1.53086e-84	UP		FGSG_10227	FGSG_08232
23555246	FGSG_08224	hypothetical protein	GO:0005623|GO:0032126|GO:0070941	cell|eisosome|eisosome assembly	-	-	-	-	chr2:2537925-2542091	845	123	20.5798	2.54502	20.5798	2.54502	3.01548	9.31916e-19	5.71232e-18	UP		FGSG_13999	FGSG_08224
23555245	FGSG_08223	hypothetical protein	-	-	-	-	-	-	chr2:2542664-2546195	433	198	15.2031	5.90622	15.2031	5.90622	1.36406	0.0248925	0.0400738	UP	FGSG_08223		FGSG_08223
23555239	FGSG_08215	hypothetical protein	-	-	-	-	-	-	chr2:2562382-2567151	133	7	4.59614	0.205513	4.59614	0.205513	4.48312	3.85664e-15	1.95362e-14	UP	FGSG_08215	FGSG_05573	FGSG_08215
23555238	FGSG_08214	hypothetical protein	-	-	-	-	-	-	chr2:2569600-2570245	101	23	16.0589	3.10693	16.0589	3.10693	2.36981	4.69346e-05	0.000110651	UP		FGSG_09485	FGSG_08214
23555235	FGSG_08210	hypothetical protein	-	-	-	-	-	-	chr2:2578609-2579186	29	0	5.70469	0	5.70469	0	Inf	2.75402e-06	7.37347e-06	UP	FGSG_08210	FGSG_10782	FGSG_08210
23555234	FGSG_08209	hypothetical protein	GO:0003824|GO:0008152|GO:0031177	catalytic activity|metabolic process|phosphopantetheine binding	-	-	-	-	chr2:2579628-2593253	740	104	5.133	0.612878	5.133	0.612878	3.06613	7.33139e-19	4.51658e-18	UP	FGSG_08209	FGSG_00684	FGSG_08209
23555233	FGSG_08208	hypothetical protein	GO:0003824|GO:0016491|GO:0016740|GO:0031177	catalytic activity|oxidoreductase activity|transferase activity|phosphopantetheine binding	-	-	-	-	chr2:2594456-2602227	657	19	7.89094	0.193876	7.89094	0.193876	5.34699	2.64187e-43	4.38442e-42	UP	FGSG_08208	FGSG_12078	FGSG_08208
23555224	FGSG_08198	hypothetical protein	-	-	-	-	-	-	chr2:2628426-2629991	11	0	0.646634	0	0.646634	0	Inf	0.00464266	0.0084663	UP	FGSG_08198		FGSG_08198
23555220	FGSG_08193	hypothetical protein	-	-	-	-	-	-	chr2:2640960-2642936	37	8	2.23945	0.411383	2.23945	0.411383	2.44459	0.00660661	0.0117939	UP	FGSG_08193		FGSG_08193
23555218	FGSG_08191	hypothetical protein	-	-	-	-	-	-	chr2:2644786-2647232	361	8	21.8933	0.412196	21.8933	0.412196	5.73101	1.67646e-34	1.98346e-33	UP	FGSG_08191	FGSG_02740	FGSG_08191
23555217	FGSG_08190	hypothetical protein	-	-	-	-	-	-	chr2:2647234-2648206	206	2	20.1322	0.16603	20.1322	0.16603	6.92192	5.40881e-28	5.06734e-27	UP	FGSG_08190	FGSG_00963	FGSG_08190
23555215	FGSG_08187	hypothetical protein	GO:0003824|GO:0016020|GO:0016491|GO:0004497|GO:0016705|GO:0043169|GO:0016021|GO:0020037|GO:0046872|GO:0005506	catalytic activity|membrane|oxidoreductase activity|monooxygenase activity|oxidoreductase activity, acting on paired donors, with incorporation or reduction of molecular oxygen|cation binding|integral component of membrane|heme binding|metal ion binding|iron ion binding	-	-	-	-	chr2:2657289-2659059	20	0	1.22751	0	1.22751	0	Inf	2.86152e-05	6.89001e-05	UP	FGSG_08187	FGSG_13892	FGSG_08187
23555213	FGSG_08185	hypothetical protein	-	-	-	-	-	-	chr2:2662310-2663804	24	0	1.65877	0	1.65877	0	Inf	4.57911e-05	0.000108122	UP	FGSG_08185	FGSG_02841	FGSG_08185
23555212	FGSG_08184	hypothetical protein	GO:0003824|GO:0008152|GO:0016740|GO:0016746|GO:0016747	catalytic activity|metabolic process|transferase activity|transferase activity, transferring acyl groups|transferase activity, transferring acyl groups other than amino-acyl groups	-	-	-	-	chr2:2664736-2668684	9	0	0.229954	0	0.229954	0	Inf	0.00894141	0.01553	UP	FGSG_08184		FGSG_08184
23555211	FGSG_08183	hypothetical protein	GO:0003824|GO:0016020|GO:0016491|GO:0016705|GO:0043169|GO:0016021|GO:0020037|GO:0046872|GO:0005506	catalytic activity|membrane|oxidoreductase activity|oxidoreductase activity, acting on paired donors, with incorporation or reduction of molecular oxygen|cation binding|integral component of membrane|heme binding|metal ion binding|iron ion binding	-	-	-	-	chr2:2669745-2671678	35	0	1.82349	0	1.82349	0	Inf	1.75007e-07	5.23219e-07	UP	FGSG_08183	FGSG_03574	FGSG_08183
23555209	FGSG_08181	hypothetical protein	-	-	-	-	-	-	chr2:2675221-2676493	15	0	1.221	0	1.221	0	Inf	0.000352487	0.000745233	UP		FGSG_13559	FGSG_08181
23555207	FGSG_08179	hypothetical protein	GO:0005623|GO:0003700|GO:0005622|GO:0000981|GO:0043169|GO:0043231|GO:0005634|GO:0046872|GO:0008270	cell|transcription factor activity, sequence-specific DNA binding|intracellular|RNA polymerase II transcription factor activity, sequence-specific DNA binding|cation binding|intracellular membrane-bounded organelle|nucleus|metal ion binding|zinc ion binding	-	-	-	-	chr2:2677786-2679785	164	28	8.01381	1.16239	8.01381	1.16239	2.78539	1.0247e-08	3.38001e-08	UP	FGSG_08179	FGSG_00402	FGSG_08179
23555204	FGSG_08176	hypothetical protein	-	-	-	-	-	-	chr2:2684114-2684527	155	4	39.3099	0.861865	39.3099	0.861865	5.51129	8.71547e-20	5.61602e-19	UP	FGSG_08176	FGSG_05829	FGSG_08176
23555198	FGSG_08170	hypothetical protein	-	-	-	-	-	-	chr2:2696278-2697594	507	100	40.7286	6.82483	40.7286	6.82483	2.57718	9.98098e-12	4.0732e-11	UP	FGSG_08170	FGSG_07394	FGSG_08170
23555191	FGSG_08163	hypothetical protein	-	-	-	-	-	-	chr2:2712318-2714160	327	14	21.5799	0.784925	21.5799	0.784925	4.78099	1.11087e-27	1.02732e-26	UP	FGSG_08163	FGSG_12945	FGSG_08163
23555190	FGSG_08161	hypothetical protein	-	-	-	-	-	-	chr2:2718319-2719659	20	0	1.37306	0	1.37306	0	Inf	2.86152e-05	6.89001e-05	UP	FGSG_08161	FGSG_11231	FGSG_08161
23555188	FGSG_08159	hypothetical protein	-	-	-	-	-	-	chr2:2722831-2723605	120	28	16.0105	3.17383	16.0105	3.17383	2.33473	1.80382e-05	4.44684e-05	UP	FGSG_08159	FGSG_03653	FGSG_08159
23555186	FGSG_08157	hypothetical protein	-	-	-	-	-	-	chr2:2727008-2727512	56	0	11.4057	0	11.4057	0	Inf	2.34568e-11	9.33831e-11	UP		FGSG_06011	FGSG_08157
23555185	FGSG_08156	hypothetical protein	-	-	-	-	-	-	chr2:2728349-2729719	38	4	2.80989	0.251291	2.80989	0.251291	3.48309	9.82733e-05	0.000223854	UP	FGSG_08156	FGSG_06381	FGSG_08156
23555184	FGSG_08155	hypothetical protein	-	-	-	-	-	-	chr2:2730933-2734879	410	79	11.0172	1.8035	11.0172	1.8035	2.61089	2.61385e-11	1.03687e-10	UP	FGSG_08155	FGSG_07314	FGSG_08155
23555181	FGSG_08152	hypothetical protein	-	-	-	-	-	-	chr2:2740151-2740623	2246	19	499.442	3.58951	499.442	3.58951	7.12039	3.63546e-86	2.34632e-84	UP	FGSG_08152	FGSG_03947	FGSG_08152
23555180	FGSG_08151	hypothetical protein	-	-	-	-	-	-	chr2:2742194-2744276	33103	118	1654.45	5.01036	1654.45	5.01036	8.36722	1.20951e-155	7.76503e-153	UP	FGSG_08151	FGSG_03955	FGSG_08151
23555179	FGSG_08150	hypothetical protein	GO:0003824|GO:0008152|GO:0016787|GO:0044237|GO:0006629|GO:0016788|GO:0044255|GO:0006644|GO:0016042|GO:0006796|GO:0052689|GO:0004622|GO:0009395	catalytic activity|metabolic process|hydrolase activity|cellular metabolic process|lipid metabolic process|hydrolase activity, acting on ester bonds|cellular lipid metabolic process|phospholipid metabolic process|lipid catabolic process|phosphate-containing compound metabolic process|carboxylic ester hydrolase activity|lysophospholipase activity|phospholipid catabolic process	K13333	lysophospholipase[3.1.1.5]	fgr00564	Glycerophospholipid metabolism - Fusarium graminearum	chr2:2744485-2746146	85	6	4.70828	0.282345	4.70828	0.282345	4.05967	4.1753e-10	1.52486e-09	UP	FGSG_08150	FGSG_01286	FGSG_08150
23555176	FGSG_08147	hypothetical protein	-	-	-	-	-	-	chr2:2750998-2754596	44	10	1.25251	0.241841	1.25251	0.241841	2.3727	0.00297647	0.00559602	UP	FGSG_08147	FGSG_12389	FGSG_08147
23555175	FGSG_08146	hypothetical protein	-	-	-	-	-	-	chr2:2755037-2756779	145	10	10.4207	0.61055	10.4207	0.61055	4.09319	2.05278e-14	9.90499e-14	UP	FGSG_08146	FGSG_06849	FGSG_08146
23555174	FGSG_08145	hypothetical protein	-	-	-	-	-	-	chr2:2758816-2759682	665	13	70.612	1.17271	70.612	1.17271	5.91199	1.04801e-47	2.03562e-46	UP	FGSG_08145	FGSG_07503	FGSG_08145
23555173	FGSG_08144	hypothetical protein	GO:0005623|GO:0032126|GO:0070941	cell|eisosome|eisosome assembly	-	-	-	-	chr2:2760166-2764101	678	32	16.7924	0.673338	16.7924	0.673338	4.64033	4.86561e-37	6.36128e-36	UP	FGSG_08144	FGSG_10284	FGSG_08144
23555171	FGSG_08141	hypothetical protein	-	-	-	-	-	-	chr2:2771041-2773457	35	2	1.55657	0.0755557	1.55657	0.0755557	4.36469	6.44259e-06	1.65935e-05	UP	FGSG_08141	FGSG_05364	FGSG_08141
23555170	FGSG_08140	hypothetical protein	-	-	-	-	-	-	chr2:2774018-2776006	399	11	18.9537	0.443933	18.9537	0.443933	5.416	1.43159e-34	1.69869e-33	UP		FGSG_09297	FGSG_08140
23555169	FGSG_08139	hypothetical protein	GO:0008152|GO:0006629	metabolic process|lipid metabolic process	-	-	-	-	chr2:2777168-2782102	62	1	1.37174	0.0188004	1.37174	0.0188004	6.1891	1.63327e-10	6.12626e-10	UP	FGSG_08139	FGSG_03019	FGSG_08139
23555168	FGSG_08138	hypothetical protein	GO:0003676	nucleic acid binding	-	-	-	-	chr2:2782840-2784994	15201	1031	699.36	40.2985	699.36	40.2985	4.11724	2.25969e-48	4.50388e-47	UP	FGSG_08138	FGSG_05799	FGSG_08138
23555167	FGSG_08137	chaperone protein hchA	GO:0003824|GO:0016829|GO:0036524	catalytic activity|lyase activity|protein deglycase activity	-	-	-	-	chr2:2785608-2786483	460	6	48.3425	0.535682	48.3425	0.535682	6.49577	1.05049e-42	1.71081e-41	UP	FGSG_08137	FGSG_00061	FGSG_08137
23555145	FGSG_08113	hypothetical protein	-	-	-	-	-	-	chr2:2865674-2867033	335	9	25.3831	0.579376	25.3831	0.579376	5.45322	7.84508e-32	8.45356e-31	UP	FGSG_08113	FGSG_09337	FGSG_08113
23555143	FGSG_08111	hypothetical protein	-	-	-	-	-	-	chr2:2872586-2874193	105	31	8.80367	2.20817	8.80367	2.20817	1.99525	0.00118179	0.00234169	UP	FGSG_08111	FGSG_09524	FGSG_08111
[truncated: 2,124 more rows]
