# Supplementary material for: Interplay of two transcription factors for recruitment of the chromatin remodeling complex modulates fungal nitrosative stress response
Source: Nat Commun. 2021 May 6;12:2576. doi: 10.1038/s41467-021-22831-8 (PMC8102577; doi:10.1038/s41467-021-22831-8)
Supplement: Supplementary file 11 — Supplementary Data 8 [file 41467_2021_22831_MOESM11_ESM.xlsx]

## Sheet: Suppl. Data 8 AreB Snf5 co-up
Supplementary Data 8. The up-regulated genes in both FgSnf5 and FgAreB mutants
gene id	gene name	description	GO_id	GO_term	KO_ID	KO_Description	kegg_id	kegg_term	locus	AreB_count	PH-1_count	AreB_FPKM	PH-1_FPKM	AreB	PH-1	log2FC	Pvalue	Qvalue	updown
23560840	FGSG_20001	5S ribosomal RNA	-	-	-	-	fgr03010|fgr03008	Ribosome - Fusarium graminearum|Ribosome biogenesis in eukaryotes - Fusarium graminearum	chr1:4300488-4300603	30	0	17.0356	0	17.0356	0	Inf	8.426e-06	2.62502e-05	UP		FGSG_02626	FGSG_20001
23560833	FGSG_14031	hypothetical protein	-	-	-	-	-	-	chr2:910-5313	449	108	7.88682	2.25252	7.88682	2.25252	1.8079	2.98378e-06	9.81432e-06	UP		FGSG_02621	FGSG_14031
23560829	FGSG_14027	hypothetical protein	-	-	-	-	-	-	chr4:795-1625	556	119	44.0717	11.2001	44.0717	11.2001	1.97634	4.79265e-08	1.89274e-07	UP	FGSG_14027	FGSG_02629	FGSG_14027
23560818	FGSG_14016	hypothetical protein	-	-	-	-	-	-	chr2:8768031-8770055	1358	534	47.4039	22.1334	47.4039	22.1334	1.09879	0.0247267	0.0438584	UP		FGSG_11576	FGSG_14016
23560814	FGSG_14012	hypothetical protein	-	-	-	-	-	-	chr2:8901226-8901819	76	12	10.4293	1.95536	10.4293	1.95536	2.41514	8.67712e-05	0.000235618	UP	FGSG_14012	FGSG_09262	FGSG_14012
23560813	FGSG_14011	hypothetical protein	-	-	-	-	-	-	chr2:8903114-8904654	160	21	7.50653	1.16984	7.50653	1.16984	2.68183	1.50376e-08	6.19774e-08	UP	FGSG_14011	FGSG_03965	FGSG_14011
23560801	FGSG_13999	hypothetical protein	-	-	-	-	-	-	chr3:7637743-7639761	160	44	5.22	1.70449	5.22	1.70449	1.61471	0.0016922	0.00375565	UP		FGSG_02639	FGSG_13999
23560781	FGSG_13978	hypothetical protein	-	-	-	-	-	-	chr3:7350902-7353416	235	68	7.9504	2.73162	7.9504	2.73162	1.54127	0.00100083	0.00230234	UP	FGSG_13978	FGSG_09276	FGSG_13978
23560780	FGSG_13977	hypothetical protein	-	-	-	-	-	-	chr3:7348302-7349078	42	8	3.5605	0.805294	3.5605	0.805294	2.14449	0.00834208	0.016329	UP		FGSG_09236	FGSG_13977
23560771	FGSG_13968	hypothetical protein	-	-	-	-	-	-	chr3:7251862-7253426	234	17	10.8622	0.936998	10.8622	0.936998	3.53513	1.08834e-15	7.709e-15	UP	FGSG_13968	FGSG_02602	FGSG_13968
23560760	FGSG_13957	hypothetical protein	-	-	-	-	-	-	chr3:7148947-7149600	176	29	17.7264	3.46815	17.7264	3.46815	2.35366	3.08046e-07	1.12443e-06	UP	FGSG_13957	FGSG_03937	FGSG_13957
23560759	FGSG_13956	hypothetical protein	GO:0003824|GO:0008152|GO:0009058|GO:0016787|GO:0006807|GO:0044237|GO:0006520|GO:0006139|GO:0006725|GO:0016810|GO:0009072|GO:0051188|GO:0016811|GO:0019439|GO:0009308|GO:0006796|GO:0009063|GO:0009117|GO:0009165|GO:0019752|GO:0004061|GO:0009310|GO:0019441|GO:0006569|GO:0046496|GO:0034354|GO:0019359|GO:0019674|GO:0009435	catalytic activity|metabolic process|biosynthetic process|hydrolase activity|nitrogen compound metabolic process|cellular metabolic process|cellular amino acid metabolic process|nucleobase-containing compound metabolic process|cellular aromatic compound metabolic process|hydrolase activity, acting on carbon-nitrogen (but not peptide) bonds|aromatic amino acid family metabolic process|cofactor bio…	-	-	-	-	chr3:7147763-7148719	137	26	9.42964	2.12491	9.42964	2.12491	2.1498	1.78862e-05	5.33119e-05	UP	FGSG_13956	FGSG_03938	FGSG_13956
23560756	FGSG_13953	hypothetical protein	-	-	-	-	-	-	chr3:7136012-7137391	318	28	15.1787	1.58691	15.1787	1.58691	3.25775	1.5277e-16	1.14261e-15	UP		FGSG_02609	FGSG_13953
23560748	FGSG_13945	hypothetical protein	-	-	-	-	-	-	chr3:7067082-7068549	131	10	5.89408	0.534231	5.89408	0.534231	3.46373	7.24031e-11	3.65608e-10	UP	FGSG_13945	FGSG_12884	FGSG_13945
23560699	FGSG_13896	hypothetical protein	-	-	-	-	-	-	chr3:6350014-6352483	142	12	5.68947	0.570907	5.68947	0.570907	3.31697	9.64198e-11	4.81978e-10	UP	FGSG_13896	FGSG_10227	FGSG_13896
23560689	FGSG_13886	hypothetical protein	-	-	-	-	-	-	chr3:6219753-6220146	166	37	30.3733	8.03857	30.3733	8.03857	1.91779	6.37646e-05	0.000176364	UP	FGSG_13886	FGSG_03941	FGSG_13886
23560668	FGSG_13865	hypothetical protein	GO:0003824|GO:0016491	catalytic activity|oxidoreductase activity	K00128	aldehyde dehydrogenase (NAD+)[1.2.1.3]	fgr01100|fgr01110|fgr01130|fgr00010|fgr00330|fgr00620|fgr00380|fgr00280|fgr00310|fgr00071|fgr00410|fgr00340|fgr00053	Metabolic pathways - Fusarium graminearum|Biosynthesis of secondary metabolites - Fusarium graminearum|Biosynthesis of antibiotics - Fusarium graminearum|Glycolysis / Gluconeogenesis - Fusarium graminearum|Arginine and proline metabolism - Fusarium graminearum|Pyruvate metabolism - Fusarium graminearum|Tryptophan metabolism - Fusarium graminearum|Valine, leucine and isoleucine degradation - Fusar…	chr3:5897750-5899516	11	0	0.50004	0	0.50004	0	Inf	0.00464266	0.0095081	UP	FGSG_13865	FGSG_11560	FGSG_13865
23560643	FGSG_13840	hypothetical protein	-	-	-	-	-	-	chr3:5498398-5500200	123	2	4.79692	0.0925994	4.79692	0.0925994	5.69496	6.08075e-16	4.37748e-15	UP		FGSG_09253	FGSG_13840
23560637	FGSG_13834	hypothetical protein	GO:0003824|GO:0008152|GO:0005576|GO:0016829|GO:0030246|GO:0005975|GO:0030248|GO:0016052|GO:0000272	catalytic activity|metabolic process|extracellular region|lyase activity|carbohydrate binding|carbohydrate metabolic process|cellulose binding|carbohydrate catabolic process|polysaccharide catabolic process	-	-	-	-	chr3:5446829-5449129	105	11	3.00579	0.373899	3.00579	0.373899	3.00702	7.95389e-08	3.06992e-07	UP		FGSG_10236	FGSG_13834
23560633	FGSG_13830	hypothetical protein	GO:0008152|GO:0005623|GO:0009058|GO:0003700|GO:0005622|GO:0006807|GO:0044237|GO:0000981|GO:0043169|GO:0006139|GO:0006725|GO:0003676|GO:0043231|GO:0005634|GO:0003677|GO:0046872|GO:0016070|GO:0006351|GO:0008270	metabolic process|cell|biosynthetic process|transcription factor activity, sequence-specific DNA binding|intracellular|nitrogen compound metabolic process|cellular metabolic process|RNA polymerase II transcription factor activity, sequence-specific DNA binding|cation binding|nucleobase-containing compound metabolic process|cellular aromatic compound metabolic process|nucleic acid binding|intracel…	-	-	-	-	chr3:5409718-5411745	589	107	19.1308	4.1266	19.1308	4.1266	2.21288	2.70504e-10	1.304e-09	UP	FGSG_13830	FGSG_00880	FGSG_13830
23560632	FGSG_13829	hypothetical protein	GO:0003824|GO:0016491|GO:0016701|GO:0043169|GO:0016702|GO:0046872|GO:0005506	catalytic activity|oxidoreductase activity|oxidoreductase activity, acting on single donors with incorporation of molecular oxygen|cation binding|oxidoreductase activity, acting on single donors with incorporation of molecular oxygen, incorporation of two atoms of oxygen|metal ion binding|iron ion binding	K00456	cysteine dioxygenase[1.13.11.20]	fgr01100|fgr00270|fgr00430	Metabolic pathways - Fusarium graminearum|Cysteine and methionine metabolism - Fusarium graminearum|Taurine and hypotaurine metabolism - Fusarium graminearum	chr3:5408034-5408950	217	5	17.5168	0.479271	17.5168	0.479271	5.19176	1.74184e-22	1.75615e-21	UP		FGSG_09212	FGSG_13829
23560631	FGSG_13828	hypothetical protein	-	-	-	-	-	-	chr3:5405915-5407758	54	2	2.1916	0.096365	2.1916	0.096365	4.50733	3.78178e-07	1.36785e-06	UP		FGSG_00885	FGSG_13828
23560627	FGSG_13824	hypothetical protein	GO:0016020|GO:0005623|GO:0032126|GO:0016021|GO:0070941	membrane|cell|eisosome|integral component of membrane|eisosome assembly	-	-	-	-	chr3:5358546-5361159	158	19	4.27762	0.610792	4.27762	0.610792	2.80806	3.01619e-09	1.32133e-08	UP	FGSG_13824	FGSG_03917	FGSG_13824
23560606	FGSG_13802	L-amino-acid oxidase precursor	-	-	-	-	-	-	chr1:11508279-11510101	643	15	25.4839	0.705896	25.4839	0.705896	5.17399	1.68645e-40	3.48017e-39	UP	FGSG_13802	FGSG_12867	FGSG_13802
23560601	FGSG_13797	hypothetical protein	-	-	-	-	-	-	chr1:11405993-11407421	1722	17	85.7353	1.00499	85.7353	1.00499	6.41464	1.69604e-71	1.00973e-69	UP		FGSG_09228	FGSG_13797
23560592	FGSG_13788	hypothetical protein	GO:0003824|GO:0008152|GO:0006807|GO:0044237|GO:0006139|GO:1901135|GO:0006725|GO:0009116	catalytic activity|metabolic process|nitrogen compound metabolic process|cellular metabolic process|nucleobase-containing compound metabolic process|carbohydrate derivative metabolic process|cellular aromatic compound metabolic process|nucleoside metabolic process	-	-	-	-	chr1:11309765-11310745	54	4	3.62585	0.318916	3.62585	0.318916	3.50707	4.12442e-06	1.33923e-05	UP		FGSG_00895	FGSG_13788
23560549	FGSG_13743	hypothetical protein	-	-	-	-	-	-	chr1:10507631-10509262	78	12	3.1482	0.575105	3.1482	0.575105	2.45263	4.77692e-05	0.000134497	UP		FGSG_00897	FGSG_13743
23560548	FGSG_13742	hypothetical protein	-	-	-	-	-	-	chr1:10506377-10507338	197	54	15.0713	4.90532	15.0713	4.90532	1.61938	0.000835053	0.00194884	UP		FGSG_03927	FGSG_13742
23560459	FGSG_13653	hypothetical protein	-	-	-	-	-	-	chr4:5165611-5166198	100	22	11.2024	2.92633	11.2024	2.92633	1.93663	0.00068116	0.00160988	UP	FGSG_13653	FGSG_06176	FGSG_13653
23560458	FGSG_13652	hypothetical protein	-	-	-	-	-	-	chr4:5167124-5167799	95	22	10.0767	2.77083	10.0767	2.77083	1.86264	0.00162118	0.00360811	UP		FGSG_03902	FGSG_13652
23560454	FGSG_13648	hypothetical protein	-	-	-	-	-	-	chr4:5244438-5245109	31	6	3.03862	0.698299	3.03862	0.698299	2.1215	0.0219259	0.0393181	UP	FGSG_13648	FGSG_03906	FGSG_13648
23560433	FGSG_13627	hypothetical protein	GO:0003824|GO:0016740|GO:0016772|GO:0016301|GO:0016773|GO:0003951	catalytic activity|transferase activity|transferase activity, transferring phosphorus-containing groups|kinase activity|phosphotransferase activity, alcohol group as acceptor|NAD+ kinase activity	-	-	-	-	chr4:5585239-5586699	513	34	23.1288	1.82016	23.1288	1.82016	3.66755	4.90081e-24	5.29527e-23	UP		FGSG_06180	FGSG_13627
23560428	FGSG_13622	hypothetical protein	GO:0003824|GO:0008152|GO:0005623|GO:0009058|GO:0005622|GO:0006807|GO:0016740|GO:0044237|GO:0016772|GO:0006139|GO:0006725|GO:0043231|GO:0016779|GO:0005634|GO:0016070|GO:0006351|GO:0003899	catalytic activity|metabolic process|cell|biosynthetic process|intracellular|nitrogen compound metabolic process|transferase activity|cellular metabolic process|transferase activity, transferring phosphorus-containing groups|nucleobase-containing compound metabolic process|cellular aromatic compound metabolic process|intracellular membrane-bounded organelle|nucleotidyltransferase activity|nucleus…	-	-	-	-	chr4:5698180-5699443	580	73	31.5219	4.71084	31.5219	4.71084	2.7423	1.29551e-15	9.12219e-15	UP		FGSG_06182	FGSG_13622
23560425	FGSG_13619	hypothetical protein	GO:0003824|GO:0016787|GO:0016788|GO:0042578|GO:0016791	catalytic activity|hydrolase activity|hydrolase activity, acting on ester bonds|phosphoric ester hydrolase activity|phosphatase activity	-	-	-	-	chr4:5718860-5719728	790	191	69.1065	19.8388	69.1065	19.8388	1.8005	4.47171e-07	1.60327e-06	UP	FGSG_13619	FGSG_06149	FGSG_13619
23560412	FGSG_13606	hypothetical protein	-	-	-	-	-	-	chr4:6056885-6058441	232	38	9.81491	1.90887	9.81491	1.90887	2.36226	1.94304e-08	7.94772e-08	UP	FGSG_13606	FGSG_07476	FGSG_13606
23560371	FGSG_13564	hypothetical protein	-	-	-	-	-	-	chr4:6784159-6784972	122	40	9.87236	3.84338	9.87236	3.84338	1.36102	0.0282196	0.0494134	UP	FGSG_13564	FGSG_00844	FGSG_13564
23560359	FGSG_13552	hypothetical protein	GO:0003824|GO:0016787|GO:0048037|GO:0050662|GO:0000166|GO:0016810|GO:0070403|GO:0051287|GO:0016811|GO:0036054|GO:0036055	catalytic activity|hydrolase activity|cofactor binding|coenzyme binding|nucleotide binding|hydrolase activity, acting on carbon-nitrogen (but not peptide) bonds|NAD+ binding|NAD binding|hydrolase activity, acting on carbon-nitrogen (but not peptide) bonds, in linear amides|protein-malonyllysine demalonylase activity|protein-succinyllysine desuccinylase activity	-	-	-	-	chr4:6891129-6892129	2124	241	156.496	21.0842	156.496	21.0842	2.89189	6.02505e-23	6.22205e-22	UP	FGSG_13552	FGSG_07459	FGSG_13552
23560356	FGSG_13549	hypothetical protein	GO:0015031	protein transport	-	-	-	-	chr4:6934459-6939448	1972	408	26.777	6.57819	26.777	6.57819	2.02523	1.69784e-10	8.31257e-10	UP		FGSG_00829	FGSG_13549
23560351	FGSG_13544	m7G tRNA methyltransferase	-	-	-	-	-	-	chr4:6992679-6993596	379	76	30.5939	7.28452	30.5939	7.28452	2.07034	6.97861e-08	2.7093e-07	UP		FGSG_08792	FGSG_13544
23560342	FGSG_13535	hypothetical protein	-	-	-	-	-	-	chr4:7130324-7130635	1021	157	215.555	39.3571	215.555	39.3571	2.45336	1.40308e-14	9.28137e-14	UP	FGSG_13535	FGSG_12817	FGSG_13535
23560341	FGSG_13534	hypothetical protein	-	-	-	-	-	-	chr4:7130870-7131415	1418	93	171.069	13.3219	171.069	13.3219	3.6827	1.98018e-33	3.16059e-32	UP		FGSG_06136	FGSG_13534
23560333	FGSG_13526	hypothetical protein	-	-	-	-	-	-	chr4:7317764-7318538	9	0	0.950062	0	0.950062	0	Inf	0.0172979	0.0315705	UP	FGSG_13526	FGSG_06132	FGSG_13526
23560323	FGSG_13516	hypothetical protein	-	-	-	-	-	-	chr4:7503349-7503855	50	12	6.49611	1.85122	6.49611	1.85122	1.8111	0.0156451	0.0290664	UP	FGSG_13516	FGSG_06135	FGSG_13516
23560317	FGSG_13510	hypothetical protein	GO:0005623|GO:0032126|GO:0070941	cell|eisosome|eisosome assembly	-	-	-	-	chr4:7625916-7628759	42	2	0.988393	0.0558772	0.988393	0.0558772	4.14475	6.16451e-06	1.95997e-05	UP		FGSG_06141	FGSG_13510
23560310	FGSG_13503	hypothetical protein	-	-	-	-	-	-	chr4:7709299-7709961	171	19	21.4547	2.83058	21.4547	2.83058	2.92212	4.93428e-10	2.32131e-09	UP	FGSG_13503	FGSG_06104	FGSG_13503
23560294	FGSG_13487	hypothetical protein	GO:0016020|GO:0016021	membrane|integral component of membrane	-	-	-	-	chr4:7884281-7885847	82	9	4.05503	0.528485	4.05503	0.528485	2.93978	2.37222e-06	7.90097e-06	UP		FGSG_06106	FGSG_13487
23560292	FGSG_13485	hypothetical protein	-	-	-	-	-	-	chr4:7891244-7892008	26	4	2.23872	0.408963	2.23872	0.408963	2.45263	0.0143062	0.0268258	UP	FGSG_13485	FGSG_07435	FGSG_13485
23560271	FGSG_13464	hypothetical protein	-	-	-	-	-	-	chr2:3194460-3195012	105	5	12.5069	0.707206	12.5069	0.707206	4.14445	3.48854e-11	1.81389e-10	UP	FGSG_13464	FGSG_07444	FGSG_13464
23560221	FGSG_13414	hypothetical protein	-	-	-	-	-	-	chr2:2501029-2501965	322	22	24.2124	1.96425	24.2124	1.96425	3.62369	2.38588e-19	2.04969e-18	UP	FGSG_13414	FGSG_04391	FGSG_13414
23560192	FGSG_13385	hypothetical protein	-	-	-	-	-	-	chr2:2180866-2182315	553	154	28.303	9.35877	28.303	9.35877	1.59656	4.95446e-05	0.00013897	UP	FGSG_13385	FGSG_03063	FGSG_13385
23560152	FGSG_13345	hypothetical protein	-	-	-	-	-	-	chr2:1515296-1516342	605	102	38.0623	7.61959	38.0623	7.61959	2.32058	1.63293e-11	8.7543e-11	UP		FGSG_03158	FGSG_13345
23560143	FGSG_13336	hypothetical protein	-	-	-	-	-	-	chr2:1304853-1308662	3114	633	57.0566	13.7715	57.0566	13.7715	2.05071	3.11968e-11	1.62993e-10	UP		FGSG_03151	FGSG_13336
23560125	FGSG_13318	hypothetical protein	-	-	K06640	serine/threonine-protein kinase ATR[2.7.11.1]	-	-	chr2:1020701-1028623	787	203	6.89815	2.11273	6.89815	2.11273	1.7071	3.0262e-06	9.94013e-06	UP		FGSG_04484	FGSG_13318
23560119	FGSG_13312	hypothetical protein	-	-	-	-	-	-	chr2:902153-903424	209	45	10.823	2.76698	10.823	2.76698	1.96771	1.02348e-05	3.15716e-05	UP		FGSG_03153	FGSG_13312
23560108	FGSG_13301	hypothetical protein	GO:0016020|GO:0016021	membrane|integral component of membrane	-	-	-	-	chr2:722581-723487	2630	408	202.617	37.3226	202.617	37.3226	2.44064	1.90958e-16	1.4202e-15	UP		FGSG_03167	FGSG_13301
23560054	FGSG_13247	hypothetical protein	GO:0016020|GO:0016021	membrane|integral component of membrane	-	-	-	-	chr4:4848494-4848823	207	8	41.3184	1.8961	41.3184	1.8961	4.44568	3.16891e-19	2.69901e-18	UP	FGSG_13247	FGSG_08821	FGSG_13247
23560053	FGSG_13246	hypothetical protein	-	-	-	-	-	-	chr4:4845871-4847438	80	19	4.01034	1.13094	4.01034	1.13094	1.8262	0.00291723	0.00618068	UP	FGSG_13246	FGSG_04463	FGSG_13246
23560049	FGSG_13242	hypothetical protein	-	-	-	-	-	-	chr4:4815777-4817545	101	18	4.37401	0.925594	4.37401	0.925594	2.24051	6.21505e-05	0.000172179	UP		FGSG_07502	FGSG_13242
23560048	FGSG_13241	hypothetical protein	GO:0016020|GO:0016021	membrane|integral component of membrane	-	-	-	-	chr4:4812929-4813890	41	0	2.95157	0	2.95157	0	Inf	5.909e-08	2.31595e-07	UP	FGSG_13241	FGSG_07503	FGSG_13241
23560045	FGSG_13238	hypothetical protein	-	-	-	-	-	-	chr4:4756849-4757809	50	7	3.59948	0.598345	3.59948	0.598345	2.58874	0.000610301	0.00145512	UP	FGSG_13238	FGSG_03145	FGSG_13238
23560019	FGSG_13212	hypothetical protein	-	-	-	-	-	-	chr4:4380378-4382176	94	20	3.57079	0.902092	3.57079	0.902092	1.9849	0.000508818	0.0012304	UP	FGSG_13212	FGSG_07501	FGSG_13212
23560008	FGSG_13201	hypothetical protein	-	-	-	-	-	-	chr4:4306154-4306929	99	19	9.09496	2.0726	9.09496	2.0726	2.13362	0.000162185	0.000423217	UP		FGSG_03147	FGSG_13201
23560003	FGSG_13196	hypothetical protein	GO:0003824|GO:0016491	catalytic activity|oxidoreductase activity	-	-	-	-	chr4:4246245-4247062	31	6	2.66922	0.613408	2.66922	0.613408	2.1215	0.0219259	0.0393181	UP	FGSG_13196	FGSG_08830	FGSG_13196
23559993	FGSG_13186	hypothetical protein	-	-	-	-	-	-	chr4:4179905-4181564	475	122	19.1365	5.83605	19.1365	5.83605	1.71326	1.10119e-05	3.38459e-05	UP	FGSG_13186	FGSG_03148	FGSG_13186
23559989	FGSG_13182	hypothetical protein	-	-	-	-	-	-	chr4:4166885-4167463	368	114	41.8654	15.3994	41.8654	15.3994	1.44288	0.0012506	0.00284014	UP		FGSG_03149	FGSG_13182
23559984	FGSG_13177	hypothetical protein	-	-	-	-	-	-	chr4:4111821-4112648	1001	113	79.6325	10.674	79.6325	10.674	2.89926	3.92726e-20	3.5292e-19	UP	FGSG_13177	FGSG_12097	FGSG_13177
23559983	FGSG_13176	hypothetical protein	GO:0003824|GO:0016491|GO:0004497|GO:0016705|GO:0043169|GO:0020037|GO:0046872|GO:0005506	catalytic activity|oxidoreductase activity|monooxygenase activity|oxidoreductase activity, acting on paired donors, with incorporation or reduction of molecular oxygen|cation binding|heme binding|metal ion binding|iron ion binding	-	-	-	-	chr4:4109103-4110827	338	105	14.2171	5.24415	14.2171	5.24415	1.43885	0.00149756	0.0033436	UP		FGSG_03150	FGSG_13176
23559981	FGSG_13174	hypothetical protein	-	-	-	-	-	-	chr4:4045880-4046896	112	36	7.25411	2.76859	7.25411	2.76859	1.38965	0.0264079	0.0465835	UP	FGSG_13174	FGSG_03111	FGSG_13174
23559977	FGSG_13170	hypothetical protein	-	-	-	-	-	-	chr4:3996988-3998873	32	4	1.2135	0.180113	1.2135	0.180113	2.7522	0.00418133	0.00868127	UP		FGSG_03114	FGSG_13170
23559963	FGSG_13156	hypothetical protein	-	-	-	-	-	-	chr4:3658344-3659706	1222	61	64.0357	3.79552	64.0357	3.79552	4.07651	8.4824e-38	1.60317e-36	UP	FGSG_13156	FGSG_03116	FGSG_13156
23559905	FGSG_13098	hypothetical protein	GO:0008152|GO:0005623|GO:0009058|GO:0003700|GO:0005622|GO:0006807|GO:0044237|GO:0000981|GO:0043169|GO:0006139|GO:0006725|GO:0003676|GO:0043231|GO:0005634|GO:0003677|GO:0046872|GO:0016070|GO:0006351|GO:0008270	metabolic process|cell|biosynthetic process|transcription factor activity, sequence-specific DNA binding|intracellular|nitrogen compound metabolic process|cellular metabolic process|RNA polymerase II transcription factor activity, sequence-specific DNA binding|cation binding|nucleobase-containing compound metabolic process|cellular aromatic compound metabolic process|nucleic acid binding|intracel…	-	-	-	-	chr4:2810855-2813400	508	150	16.5244	5.79355	16.5244	5.79355	1.51208	0.000249378	0.000633934	UP	FGSG_13098	FGSG_03124	FGSG_13098
23559881	FGSG_13073	hypothetical protein	-	-	-	-	-	-	chr4:2519530-2520328	460	108	40.8357	11.3841	40.8357	11.3841	1.84282	1.48237e-06	5.04303e-06	UP	FGSG_13073	FGSG_08813	FGSG_13073
23559819	FGSG_13009	hypothetical protein	-	-	-	-	-	-	chr4:1554185-1554733	114	8	13.6779	1.13973	13.6779	1.13973	3.58508	2.51211e-10	1.21346e-09	UP	FGSG_13009	FGSG_13385	FGSG_13009
23559817	FGSG_13007	hypothetical protein	-	-	-	-	-	-	chr4:1547440-1548681	399	126	22.9337	8.5993	22.9337	8.5993	1.41518	0.00149211	0.00333207	UP		FGSG_04407	FGSG_13007
23559801	FGSG_12991	hypothetical protein	-	-	-	-	-	-	chr4:1295359-1296975	102	12	6.93364	0.968597	6.93364	0.968597	2.83965	4.16014e-07	1.49471e-06	UP		FGSG_01378	FGSG_12991
23559729	FGSG_12919	hypothetical protein	-	-	-	-	-	-	chr4:22489-23295	207	72	16.896	6.97808	16.896	6.97808	1.27578	0.0212027	0.0381187	UP	FGSG_12919	FGSG_01385	FGSG_12919
23559694	FGSG_12884	hypothetical protein	GO:0003824|GO:0008152|GO:0005623|GO:0005622|GO:0016787|GO:0006807|GO:0044237|GO:0006950|GO:0016788|GO:0006139|GO:0006725|GO:0043231|GO:0042578|GO:0006974|GO:0005634|GO:0008081|GO:0006281	catalytic activity|metabolic process|cell|intracellular|hydrolase activity|nitrogen compound metabolic process|cellular metabolic process|response to stress|hydrolase activity, acting on ester bonds|nucleobase-containing compound metabolic process|cellular aromatic compound metabolic process|intracellular membrane-bounded organelle|phosphoric ester hydrolase activity|cellular response to DNA dama…	-	-	-	-	chr3:4549895-4551565	137	38	5.82956	1.91997	5.82956	1.91997	1.6023	0.00248741	0.00534806	UP	FGSG_12884	FGSG_01356	FGSG_12884
23559677	FGSG_12867	hypothetical protein	-	-	K01094	phosphatidylglycerophosphatase GEP4[3.1.3.27]	fgr01100|fgr00564	Metabolic pathways - Fusarium graminearum|Glycerophospholipid metabolism - Fusarium graminearum	chr3:4355167-4356127	85	23	9.23914	2.9685	9.23914	2.9685	1.63802	0.0115867	0.0220283	UP	FGSG_12867	FGSG_00028	FGSG_12867
23559632	FGSG_12820	hypothetical protein	-	-	-	-	-	-	chr3:3495520-3495966	1121	87	165.19	15.2226	165.19	15.2226	3.43984	2.93824e-28	3.81939e-27	UP		FGSG_00030	FGSG_12820
23559629	FGSG_12817	hypothetical protein	-	-	-	-	-	-	chr3:3478638-3480356	53	6	2.03087	0.272983	2.03087	0.272983	2.89522	9.86843e-05	0.000266448	UP	FGSG_12817	FGSG_02691	FGSG_12817
23559628	FGSG_12816	hypothetical protein	GO:0016020|GO:0016021	membrane|integral component of membrane	-	-	-	-	chr3:3450146-3450775	294	40	30.7392	4.96589	30.7392	4.96589	2.62996	3.32053e-11	1.73182e-10	UP		FGSG_02692	FGSG_12816
23559577	FGSG_12765	hypothetical protein	-	-	-	-	-	-	chr3:2810158-2810997	10	0	1.75662	0	1.75662	0	Inf	0.00894141	0.0173566	UP	FGSG_12765	FGSG_01330	FGSG_12765
23559549	FGSG_12737	hypothetical protein	GO:0003824|GO:0016491|GO:0004497|GO:0016705|GO:0043169|GO:0020037|GO:0046872|GO:0005506	catalytic activity|oxidoreductase activity|monooxygenase activity|oxidoreductase activity, acting on paired donors, with incorporation or reduction of molecular oxygen|cation binding|heme binding|metal ion binding|iron ion binding	-	-	-	-	chr3:2240935-2242722	1729	235	83.8035	13.5246	83.8035	13.5246	2.63142	2.04641e-18	1.68627e-17	UP	FGSG_12737	FGSG_03996	FGSG_12737
23559548	FGSG_12736	hypothetical protein	-	-	-	-	-	-	chr3:2213449-2215055	117	11	6.92432	0.772994	6.92432	0.772994	3.16314	5.06127e-09	2.17562e-08	UP	FGSG_12736	FGSG_01338	FGSG_12736
23559529	FGSG_12717	hypothetical protein	-	-	-	-	-	-	chr3:1946528-1947045	77	1	10.1237	0.156144	10.1237	0.156144	6.01871	2.70542e-11	1.42474e-10	UP		FGSG_10284	FGSG_12717
23559505	FGSG_12693	hypothetical protein	-	-	-	-	-	-	chr3:1302503-1303624	582	134	34.1678	9.34092	34.1678	9.34092	1.871	3.17496e-07	1.15762e-06	UP	FGSG_12693	FGSG_02671	FGSG_12693
23559502	FGSG_12690	hypothetical protein	-	-	-	-	-	-	chr3:1275722-1276145	994	79	205.895	19.4302	205.895	19.4302	3.40554	6.32882e-27	7.80096e-26	UP	FGSG_12690	FGSG_00011	FGSG_12690
23559483	FGSG_12671	hypothetical protein	GO:0003824|GO:0016787|GO:0043169|GO:0008233|GO:0046872|GO:0008237|GO:0008270	catalytic activity|hydrolase activity|cation binding|peptidase activity|metal ion binding|metallopeptidase activity|zinc ion binding	-	-	-	-	chr3:1000001-1001386	796	12	37.83	0.677179	37.83	0.677179	5.80385	8.47051e-49	2.32392e-47	UP	FGSG_12671	FGSG_01347	FGSG_12671
23559463	FGSG_12651	hypothetical protein	-	-	-	-	-	-	chr3:572752-573141	11150	57	1883.2	11.4311	1883.2	11.4311	7.36408	8.19567e-123	3.25286e-120	UP	FGSG_12651	FGSG_05701	FGSG_12651
23559462	FGSG_12650	hypothetical protein	-	-	-	-	-	-	chr3:572010-572330	74	13	15.1849	3.16742	15.1849	3.16742	2.26126	0.00035419	0.000877699	UP	FGSG_12650	FGSG_02676	FGSG_12650
23559444	FGSG_12632	hypothetical protein	GO:0016020|GO:0016021	membrane|integral component of membrane	-	-	-	-	chr3:427873-428908	10	0	0.727078	0	0.727078	0	Inf	0.00894141	0.0173566	UP		FGSG_02678	FGSG_12632
23559435	FGSG_12622	hypothetical protein	-	-	-	-	-	-	chr3:397248-398189	130	12	9.61067	1.05339	9.61067	1.05339	3.1896	1.31484e-09	5.93473e-09	UP	FGSG_12622	FGSG_01348	FGSG_12622
23559429	FGSG_12616	hypothetical protein	-	-	-	-	-	-	chr3:335104-337327	101	23	3.20466	0.866528	3.20466	0.866528	1.88685	0.000799628	0.00187204	UP	FGSG_12616	FGSG_10290	FGSG_12616
23559427	FGSG_12614	hypothetical protein	-	-	-	-	-	-	chr3:315921-317006	110	8	6.67193	0.576164	6.67193	0.576164	3.53355	6.77802e-10	3.14153e-09	UP		FGSG_10295	FGSG_12614
23559419	FGSG_12606	hypothetical protein	-	-	-	-	-	-	chr3:224675-225716	187	42	13.8246	3.68677	13.8246	3.68677	1.9068	4.55875e-05	0.00012921	UP	FGSG_12606	FGSG_03973	FGSG_12606
23559410	FGSG_12597	hypothetical protein	GO:0005623|GO:0003700|GO:0005622|GO:0000981|GO:0043169|GO:0043231|GO:0005634|GO:0046872|GO:0008270	cell|transcription factor activity, sequence-specific DNA binding|intracellular|RNA polymerase II transcription factor activity, sequence-specific DNA binding|cation binding|intracellular membrane-bounded organelle|nucleus|metal ion binding|zinc ion binding	-	-	-	-	chr3:122738-124440	90	19	3.85958	0.967485	3.85958	0.967485	1.99613	0.0006773	0.00160171	UP		FGSG_10260	FGSG_12597
23559409	FGSG_12596	hypothetical protein	GO:0003824|GO:0008152|GO:0016787	catalytic activity|metabolic process|hydrolase activity	-	-	-	-	chr3:121124-122170	41	4	2.57945	0.298813	2.57945	0.298813	3.10975	0.000254748	0.000646068	UP		FGSG_11590	FGSG_12596
23559408	FGSG_12595	hypothetical protein	-	-	-	-	-	-	chr3:109682-114750	349	92	4.60508	1.44143	4.60508	1.44143	1.67573	6.34642e-05	0.000175655	UP		FGSG_11595	FGSG_12595
23559406	FGSG_12593	hypothetical protein	-	-	-	-	-	-	chr3:101593-103321	81	0	3.28135	0	3.28135	0	Inf	1.26252e-13	7.83368e-13	UP		FGSG_10263	FGSG_12593
23559404	FGSG_12591	hypothetical protein	-	-	-	-	-	-	chr3:98641-99568	843	7	63.3884	0.624983	63.3884	0.624983	6.66426	3.511e-55	1.22238e-53	UP		FGSG_02652	FGSG_12591
23559403	FGSG_12590	hypothetical protein	-	-	-	-	-	-	chr3:95609-97530	78	9	2.74459	0.376037	2.74459	0.376037	2.86764	6.3245e-06	2.00976e-05	UP		FGSG_01321	FGSG_12590
23559399	FGSG_12586	hypothetical protein	GO:0003824|GO:0008152|GO:0016787|GO:0044237|GO:0005975|GO:0016798|GO:0004553|GO:0016052|GO:0000272|GO:0015926|GO:0102483|GO:0008422|GO:0030245	catalytic activity|metabolic process|hydrolase activity|cellular metabolic process|carbohydrate metabolic process|hydrolase activity, acting on glycosyl bonds|hydrolase activity, hydrolyzing O-glycosyl compounds|carbohydrate catabolic process|polysaccharide catabolic process|glucosidase activity|scopolin beta-glucosidase activity|beta-glucosidase activity|cellulose catabolic process	K05349	beta-glucosidase[3.2.1.21]	fgr01100|fgr01110|fgr00460	Metabolic pathways - Fusarium graminearum|Biosynthesis of secondary metabolites - Fusarium graminearum|Cyanoamino acid metabolism - Fusarium graminearum	chr3:79080-81643	35	5	0.936038	0.158784	0.936038	0.158784	2.5595	0.00401524	0.00835537	UP	FGSG_12586	FGSG_03989	FGSG_12586
23559385	FGSG_12572	hypothetical protein	-	-	-	-	-	-	chr2:8532175-8532822	2598	641	264.089	77.3679	264.089	77.3679	1.77122	7.78971e-08	3.00948e-07	UP		FGSG_09293	FGSG_12572
23559383	FGSG_12570	hypothetical protein	GO:0003824|GO:0016740|GO:0016746|GO:0016747|GO:0016407|GO:0008080	catalytic activity|transferase activity|transferase activity, transferring acyl groups|transferase activity, transferring acyl groups other than amino-acyl groups|acetyltransferase activity|N-acetyltransferase activity	-	-	-	-	chr2:8530194-8530811	4128	33	439.985	4.17642	439.985	4.17642	6.71904	2.03216e-94	2.54705e-92	UP		FGSG_02748	FGSG_12570
23559376	FGSG_12563	hypothetical protein	-	-	-	-	-	-	chr2:8457863-8461860	1332	389	29.7016	10.2995	29.7016	10.2995	1.52796	3.49629e-05	0.000100678	UP		FGSG_09386	FGSG_12563
23559371	FGSG_12558	hypothetical protein	-	-	-	-	-	-	chr2:8353297-8354859	59	16	2.48643	0.800657	2.48643	0.800657	1.63482	0.0264948	0.0466678	UP		FGSG_09383	FGSG_12558
23559363	FGSG_12550	hypothetical protein	-	-	-	-	-	-	chr2:8232059-8233803	18	2	0.707023	0.093262	0.707023	0.093262	2.9224	0.016576	0.0305751	UP		FGSG_01420	FGSG_12550
23559362	FGSG_12549	hypothetical protein	-	-	-	-	-	-	chr2:8229864-8231897	186	30	6.0235	1.15359	6.0235	1.15359	2.38447	1.17711e-07	4.47221e-07	UP		FGSG_02754	FGSG_12549
23559350	FGSG_12537	hypothetical protein	-	-	-	-	-	-	chr2:8114378-8115302	690	265	54.8916	25.0319	54.8916	25.0319	1.13282	0.0236957	0.0421901	UP		FGSG_01426	FGSG_12537
23559349	FGSG_12536	hypothetical protein	-	-	-	-	-	-	chr2:8112342-8113614	1240	297	67.5588	19.2136	67.5588	19.2136	1.81402	9.77837e-08	3.74136e-07	UP		FGSG_10377	FGSG_12536
23559341	FGSG_12528	hypothetical protein	-	-	-	-	-	-	chr2:7995704-7997622	365	64	16.1902	3.37077	16.1902	3.37077	2.26397	2.66261e-09	1.16945e-08	UP	FGSG_12528	FGSG_09356	FGSG_12528
23559340	FGSG_12527	hypothetical protein	-	-	-	-	-	-	chr2:7994855-7995410	129	0	18.5125	0	18.5125	0	Inf	2.31436e-19	1.99112e-18	UP	FGSG_12527	FGSG_02722	FGSG_12527
23559326	FGSG_12513	hypothetical protein	GO:0016020|GO:0016021	membrane|integral component of membrane	-	-	-	-	chr2:7873727-7875679	604	182	24.3336	8.70626	24.3336	8.70626	1.48282	0.000260744	0.000659867	UP	FGSG_12513	FGSG_09364	FGSG_12513
23559320	FGSG_12507	hypothetical protein	-	-	-	-	-	-	chr2:7817565-7819383	1101	249	43.3489	11.6407	43.3489	11.6407	1.89681	2.05105e-08	8.37227e-08	UP	FGSG_12507	FGSG_10349	FGSG_12507
23559318	FGSG_12505	hypothetical protein	GO:0016020|GO:0016021|GO:0055085	membrane|integral component of membrane|transmembrane transport	-	-	-	-	chr2:7789587-7791247	17	0	0.716432	0	0.716432	0	Inf	0.00250381	0.0053746	UP	FGSG_12505	FGSG_01406	FGSG_12505
23559301	FGSG_12488	hypothetical protein	-	-	-	-	-	-	chr2:7544596-7545582	363	36	24.2257	2.85274	24.2257	2.85274	3.08612	4.09931e-16	2.98352e-15	UP	FGSG_12488	FGSG_11686	FGSG_12488
23559296	FGSG_12483	aldehyde reductase 1	-	-	K18107	L-glyceraldehyde reductase[1.1.1.372]	fgr01100|fgr00040	Metabolic pathways - Fusarium graminearum|Pentose and glucuronate interconversions - Fusarium graminearum	chr2:7506056-7507179	1125	62	98.0205	6.41428	98.0205	6.41428	3.93372	4.59878e-35	7.8562e-34	UP	FGSG_12483	FGSG_09371	FGSG_12483
23559288	FGSG_12475	hypothetical protein	-	-	-	-	-	-	chr2:7374444-7374714	12	0	3.6595	0	3.6595	0	Inf	0.00464266	0.0095081	UP		FGSG_09370	FGSG_12475
23559287	FGSG_12474	hypothetical protein	-	-	-	-	-	-	chr2:7373422-7374189	82	11	7.50181	1.19492	7.50181	1.19492	2.65033	1.00223e-05	3.09318e-05	UP	FGSG_12474	FGSG_10359	FGSG_12474
23559261	FGSG_12448	hypothetical protein	-	-	-	-	-	-	chr2:7090267-7092051	76	10	2.80453	0.438159	2.80453	0.438159	2.67823	2.43484e-05	7.15844e-05	UP	FGSG_12448	FGSG_08004	FGSG_12448
23559260	FGSG_12447	hypothetical protein	-	-	-	-	-	-	chr2:7087500-7089411	317	106	14.351	5.69798	14.351	5.69798	1.33263	0.00589976	0.0118663	UP	FGSG_12447	FGSG_09334	FGSG_12447
23559257	FGSG_12444	hypothetical protein	GO:0003824|GO:0008152|GO:0016787|GO:0019120	catalytic activity|metabolic process|hydrolase activity|hydrolase activity, acting on acid halide bonds, in C-halide compounds	-	-	-	-	chr2:7020636-7021337	101	18	9.47703	2.00545	9.47703	2.00545	2.24051	6.21505e-05	0.000172179	UP		FGSG_02703	FGSG_12444
23559256	FGSG_12443	hypothetical protein	GO:0003824|GO:0016491	catalytic activity|oxidoreductase activity	-	-	-	-	chr2:7007351-7008235	100	8	7.44292	0.707021	7.44292	0.707021	3.39604	9.75315e-09	4.07191e-08	UP		FGSG_09348	FGSG_12443
23559255	FGSG_12442	hypothetical protein	GO:0003824|GO:0016787|GO:0016810|GO:0016811|GO:0004040	catalytic activity|hydrolase activity|hydrolase activity, acting on carbon-nitrogen (but not peptide) bonds|hydrolase activity, acting on carbon-nitrogen (but not peptide) bonds, in linear amides|amidase activity	K01426	amidase[3.5.1.4]	fgr00330|fgr00380|fgr00360	Arginine and proline metabolism - Fusarium graminearum|Tryptophan metabolism - Fusarium graminearum|Phenylalanine metabolism - Fusarium graminearum	chr2:7004756-7006835	434	136	15.6045	5.80617	15.6045	5.80617	1.42631	0.00104197	0.00239281	UP	FGSG_12442	FGSG_02713	FGSG_12442
23559240	FGSG_12426	hypothetical protein	-	-	-	-	-	-	chr2:6817521-6819387	358	77	16.6889	4.26214	16.6889	4.26214	1.96924	4.90004e-07	1.75052e-06	UP		FGSG_09350	FGSG_12426
23559238	FGSG_12424	hypothetical protein	-	-	-	-	-	-	chr2:6814572-6815405	568	57	47.7829	5.69363	47.7829	5.69363	3.06908	4.82634e-19	4.08148e-18	UP	FGSG_12424	FGSG_06294	FGSG_12424
23559223	FGSG_12409	hypothetical protein	GO:0016020|GO:0016021|GO:0055085	membrane|integral component of membrane|transmembrane transport	-	-	-	-	chr2:6476942-6478425	386	59	17.8052	3.23149	17.8052	3.23149	2.46202	4.47308e-11	2.30467e-10	UP	FGSG_12409	FGSG_11631	FGSG_12409
23559221	FGSG_12407	hypothetical protein	-	-	-	-	-	-	chr2:6434671-6435720	570	163	35.7579	12.1416	35.7579	12.1416	1.5583	8.34212e-05	0.000227195	UP	FGSG_12407	FGSG_06292	FGSG_12407
23559200	FGSG_12386	hypothetical protein	GO:0008152|GO:0055114	metabolic process|oxidation-reduction process	-	-	-	-	chr2:6064994-6066133	32	6	1.84899	0.411629	1.84899	0.411629	2.16732	0.0156043	0.0289951	UP		FGSG_10318	FGSG_12386
23559198	FGSG_12384	hypothetical protein	-	-	-	-	-	-	chr2:6040130-6041211	231	24	14.7871	1.82418	14.7871	1.82418	3.01902	1.63288e-12	9.42905e-12	UP	FGSG_12384	FGSG_10317	FGSG_12384
23559197	FGSG_12383	hypothetical protein	-	-	-	-	-	-	chr2:6039010-6039912	162	16	12.4952	1.46537	12.4952	1.46537	3.09203	8.50585e-11	4.26978e-10	UP	FGSG_12383	FGSG_09322	FGSG_12383
23559196	FGSG_12381	hypothetical protein	-	-	-	-	-	-	chr2:5982065-5983016	158	3	10.9322	0.246459	10.9322	0.246459	5.47109	1.22639e-18	1.01902e-17	UP	FGSG_12381	FGSG_11642	FGSG_12381
23559194	FGSG_12379	hypothetical protein	GO:0016020|GO:0005215|GO:0022857|GO:0016021|GO:0015075|GO:0015171	membrane|transporter activity|transmembrane transporter activity|integral component of membrane|ion transmembrane transporter activity|amino acid transmembrane transporter activity	-	-	-	-	chr2:5941329-5943297	265	79	9.58566	3.39308	9.58566	3.39308	1.49828	0.00126944	0.00286871	UP	FGSG_12379	FGSG_11645	FGSG_12379
23559191	FGSG_12376	hypothetical protein	GO:0003676|GO:0003723	nucleic acid binding|RNA binding	-	-	-	-	chr2:5855441-5856476	11	0	1.29849	0	1.29849	0	Inf	0.00464266	0.0095081	UP		FGSG_07599	FGSG_12376
23559185	FGSG_12370	hypothetical protein	-	-	-	-	-	-	chr2:5831284-5832762	452	145	20.1306	7.66792	20.1306	7.66792	1.39248	0.00154314	0.00344214	UP	FGSG_12370	FGSG_11617	FGSG_12370
23559167	FGSG_12352	hypothetical protein	-	-	-	-	-	-	chr2:5718454-5718849	292	37	48.5707	7.30779	48.5707	7.30779	2.73258	6.96889e-12	3.82919e-11	UP	FGSG_12352	FGSG_00965	FGSG_12352
23559163	FGSG_12348	hypothetical protein	-	-	-	-	-	-	chr2:5584686-5585699	246	2	17.7093	0.170929	17.7093	0.170929	6.69496	2.55778e-28	3.33211e-27	UP		FGSG_00968	FGSG_12348
23559161	FGSG_12346	hypothetical protein	-	-	-	-	-	-	chr2:5577675-5579776	299	86	9.75486	3.33149	9.75486	3.33149	1.54995	0.000493574	0.00119621	UP	FGSG_12346	FGSG_11613	FGSG_12346
23559160	FGSG_12345	hypothetical protein	GO:0003700	transcription factor activity, sequence-specific DNA binding	-	-	-	-	chr2:5574647-5576302	262	47	11.5515	2.46051	11.5515	2.46051	2.23105	7.17909e-08	2.7826e-07	UP		FGSG_11629	FGSG_12345
23559157	FGSG_12342	hypothetical protein	GO:0003824|GO:0016020|GO:0016491|GO:0004497|GO:0016705|GO:0043169|GO:0016021|GO:0020037|GO:0046872|GO:0005506	catalytic activity|membrane|oxidoreductase activity|monooxygenase activity|oxidoreductase activity, acting on paired donors, with incorporation or reduction of molecular oxygen|cation binding|integral component of membrane|heme binding|metal ion binding|iron ion binding	-	-	-	-	chr2:5545692-5547629	114	15	4.36072	0.6813	4.36072	0.6813	2.6782	4.69146e-07	1.67902e-06	UP	FGSG_12342	FGSG_09305	FGSG_12342
23559111	FGSG_12296	hypothetical protein	GO:0016020|GO:0016021	membrane|integral component of membrane	-	-	-	-	chr2:4921717-4923386	1131	160	44.61	7.49344	44.61	7.49344	2.57367	2.37935e-16	1.76407e-15	UP	FGSG_12296	FGSG_00970	FGSG_12296
23559106	FGSG_12291	hypothetical protein	-	-	-	-	-	-	chr2:4766684-4768405	979	261	37.4486	11.8545	37.4486	11.8545	1.65947	4.52656e-06	1.46461e-05	UP		FGSG_09309	FGSG_12291
23559099	FGSG_12284	hypothetical protein	-	-	-	-	-	-	chr2:4648632-4648973	90	7	17.3343	1.60083	17.3343	1.60083	3.43673	2.27908e-08	9.2681e-08	UP	FGSG_12284	FGSG_07575	FGSG_12284
23559098	FGSG_12283	hypothetical protein	-	-	-	-	-	-	chr2:4647430-4648215	139	12	15.4922	1.58811	15.4922	1.58811	3.28616	1.71903e-10	8.40939e-10	UP	FGSG_12283	FGSG_07574	FGSG_12283
23559029	FGSG_12214	hypothetical protein	-	-	-	-	-	-	chr2:3477379-3477951	846	81	116.581	13.2537	116.581	13.2537	3.13687	3.00398e-22	2.99818e-21	UP	FGSG_12214	FGSG_00944	FGSG_12214
23559026	FGSG_12211	hypothetical protein	-	-	-	-	-	-	chr2:3434670-3435748	205	17	13.8212	1.3609	13.8212	1.3609	3.34425	9.29802e-14	5.81468e-13	UP	FGSG_12211	FGSG_06251	FGSG_12211
23558944	FGSG_12129	peroxisomal copper amine oxidase	-	-	K00276	primary-amine oxidase[1.4.3.21]	fgr01100|fgr01110|fgr00350|fgr00260|fgr00360|fgr00410	Metabolic pathways - Fusarium graminearum|Biosynthesis of secondary metabolites - Fusarium graminearum|Tyrosine metabolism - Fusarium graminearum|Glycine, serine and threonine metabolism - Fusarium graminearum|Phenylalanine metabolism - Fusarium graminearum|beta-Alanine metabolism - Fusarium graminearum	chr1:7747695-7749857	1104	96	35.4906	3.66445	35.4906	3.66445	3.27577	7.48034e-26	8.78387e-25	UP	FGSG_12129	FGSG_06230	FGSG_12129
23558929	FGSG_12114	hypothetical protein	-	-	-	-	-	-	chr1:7373307-7374587	429	77	22.0595	4.70132	22.0595	4.70132	2.23026	1.56842e-09	7.02869e-09	UP	FGSG_12114	FGSG_07566	FGSG_12114
23558924	FGSG_12109	hypothetical protein	-	-	-	-	-	-	chr1:7331774-7332379	1326	10	159.095	1.42462	159.095	1.42462	6.80318	4.31844e-68	2.29552e-66	UP	FGSG_12109	FGSG_08898	FGSG_12109
23558912	FGSG_12097	hypothetical protein	-	-	-	-	-	-	chr1:7210736-7211572	139	22	10.9389	2.05578	10.9389	2.05578	2.41172	1.13397e-06	3.89898e-06	UP	FGSG_12097	FGSG_12919	FGSG_12097
23558896	FGSG_12078	hypothetical protein	-	-	-	-	-	-	chr1:7071954-7072429	40	5	6.14171	0.91162	6.14171	0.91162	2.75213	0.000877812	0.00203983	UP		FGSG_06232	FGSG_12078
23558885	FGSG_12067	hypothetical protein	-	-	-	-	-	-	chr1:6915954-6917456	113	10	4.95227	0.520369	4.95227	0.520369	3.25048	5.51616e-09	2.36177e-08	UP		FGSG_06241	FGSG_12067
23558882	FGSG_12064	hypothetical protein	-	-	-	-	-	-	chr1:6775147-6776803	243	84	11.5737	4.75046	11.5737	4.75046	1.28471	0.0144448	0.0270616	UP		FGSG_03173	FGSG_12064
23558881	FGSG_12063	hypothetical protein	GO:0003824|GO:0008152|GO:0009058|GO:0016787|GO:0016788	catalytic activity|metabolic process|biosynthetic process|hydrolase activity|hydrolase activity, acting on ester bonds	-	-	-	-	chr1:6773907-6774704	1012	205	83.5342	20.0922	83.5342	20.0922	2.05573	6.03091e-10	2.80947e-09	UP		FGSG_03174	FGSG_12063
23558822	FGSG_12003	hypothetical protein	-	-	-	-	-	-	chr1:5721682-5723755	476	54	20.6141	2.77678	20.6141	2.77678	2.89214	4.83454e-16	3.50151e-15	UP		FGSG_06208	FGSG_12003
23558813	FGSG_11994	hypothetical protein	-	-	-	-	-	-	chr1:5658068-5659249	831	233	46.3095	15.4176	46.3095	15.4176	1.58673	2.46348e-05	7.23727e-05	UP		FGSG_07546	FGSG_11994
23558807	FGSG_11988	hypothetical protein	GO:0003824|GO:0016020|GO:0005215|GO:0022857|GO:0016787|GO:0097367|GO:0000166|GO:0016021|GO:0016817|GO:0016818|GO:0042626|GO:0016462|GO:0005524|GO:0016887|GO:0042623	catalytic activity|membrane|transporter activity|transmembrane transporter activity|hydrolase activity|carbohydrate derivative binding|nucleotide binding|integral component of membrane|hydrolase activity, acting on acid anhydrides|hydrolase activity, acting on acid anhydrides, in phosphorus-containing anhydrides|ATPase activity, coupled to transmembrane movement of substances|pyrophosphatase acti…	K05658	ATP-binding cassette, subfamily B (MDR/TAP), member 1[3.6.3.44]	fgr02010	ABC transporters - Fusarium graminearum	chr1:5584028-5588101	1284	50	22.008	1.0176	22.008	1.0176	4.43479	2.39487e-43	5.45233e-42	UP		FGSG_07542	FGSG_11988
23558805	FGSG_11986	hypothetical protein	GO:0003824|GO:0016020|GO:0016491|GO:0016021	catalytic activity|membrane|oxidoreductase activity|integral component of membrane	K00306	sarcosine oxidase / L-pipecolate oxidase[1.5.3.7]	fgr01100|fgr00260|fgr04146|fgr00310	Metabolic pathways - Fusarium graminearum|Glycine, serine and threonine metabolism - Fusarium graminearum|Peroxisome - Fusarium graminearum|Lysine degradation - Fusarium graminearum	chr1:5578764-5580358	179	32	7.73666	1.64226	7.73666	1.64226	2.23603	1.15642e-06	3.97272e-06	UP		FGSG_06219	FGSG_11986
23558789	FGSG_11970	hypothetical protein	GO:0016020|GO:0016021	membrane|integral component of membrane	-	-	-	-	chr1:5198485-5200115	3626	1324	171.092	74.1789	171.092	74.1789	1.20569	0.0045875	0.00946186	UP		FGSG_08965	FGSG_11970
23558775	FGSG_11956	hypothetical protein	-	-	-	-	-	-	chr1:4781112-4782551	732	119	33.4838	6.46341	33.4838	6.46341	2.3731	1.18069e-12	6.8982e-12	UP		FGSG_07633	FGSG_11956
23558743	FGSG_11924	hypothetical protein	-	-	-	-	-	-	chr1:4239406-4240486	61	0	5.92638	0	5.92638	0	Inf	1.48255e-10	7.30052e-10	UP		FGSG_08961	FGSG_11924
23558739	FGSG_11920	hypothetical protein	-	-	-	-	-	-	chr1:4149005-4149919	82	15	5.90307	1.28219	5.90307	1.28219	2.20286	0.000192791	0.000497522	UP	FGSG_11920	FGSG_08962	FGSG_11920
23558728	FGSG_11909	hypothetical protein	-	-	-	-	-	-	chr1:3833425-3833730	696	43	149.821	10.9907	149.821	10.9907	3.76889	2.2645e-28	2.95976e-27	UP		FGSG_06300	FGSG_11909
23558712	FGSG_11893	hypothetical protein	-	-	-	-	-	-	chr1:3545455-3546463	121	33	8.76818	2.83941	8.76818	2.83941	1.62668	0.003719	0.00777017	UP	FGSG_11893	FGSG_08968	FGSG_11893
23558711	FGSG_11892	hypothetical protein	-	-	-	-	-	-	chr1:3542514-3544923	312	65	9.35856	2.31504	9.35856	2.31504	2.01525	5.85747e-07	2.07574e-06	UP		FGSG_03288	FGSG_11892
23558675	FGSG_11856	DNA-repair protein rad13	GO:0003824|GO:0008152|GO:0005623|GO:0005622|GO:0016787|GO:0006807|GO:0044237|GO:0006950|GO:0016788|GO:0006139|GO:0006725|GO:0003676|GO:0043231|GO:0006974|GO:0005634|GO:0003677|GO:0004518|GO:0004519|GO:0003697|GO:0006281|GO:0006289	catalytic activity|metabolic process|cell|intracellular|hydrolase activity|nitrogen compound metabolic process|cellular metabolic process|response to stress|hydrolase activity, acting on ester bonds|nucleobase-containing compound metabolic process|cellular aromatic compound metabolic process|nucleic acid binding|intracellular membrane-bounded organelle|cellular response to DNA damage stimulus|nuc…	K10846	DNA excision repair protein ERCC-5[-]	fgr03420	Nucleotide excision repair - Fusarium graminearum	chr1:2954941-2958905	1648	369	31.8245	8.46101	31.8245	8.46101	1.91124	5.21908e-09	2.24021e-08	UP	FGSG_11856	FGSG_06310	FGSG_11856
23558575	FGSG_11756	hypothetical protein	-	-	-	-	-	-	chr1:1163325-1163753	217	40	33.3188	7.29257	33.3188	7.29257	2.19184	5.09355e-07	1.81638e-06	UP		FGSG_03290	FGSG_11756
23558540	FGSG_11721	hypothetical protein	GO:0043169|GO:0046872	cation binding|metal ion binding	K01476	arginase[3.5.3.1]	fgr01100|fgr01110|fgr01130|fgr01230|fgr00330|fgr00220	Metabolic pathways - Fusarium graminearum|Biosynthesis of secondary metabolites - Fusarium graminearum|Biosynthesis of antibiotics - Fusarium graminearum|Biosynthesis of amino acids - Fusarium graminearum|Arginine and proline metabolism - Fusarium graminearum|Arginine biosynthesis - Fusarium graminearum	chr1:737065-737970	57	14	4.14412	1.20858	4.14412	1.20858	1.77776	0.0144973	0.0271457	UP		FGSG_04584	FGSG_11721
23558525	FGSG_11706	hypothetical protein	-	-	-	-	-	-	chr1:646974-647195	80	8	30.285	3.59606	30.285	3.59606	3.07411	6.58251e-07	2.323e-06	UP		FGSG_04596	FGSG_11706
23558524	FGSG_11705	hypothetical protein	-	-	-	-	-	-	chr1:643684-646495	1039	31	25.8357	0.915278	25.8357	0.915278	4.81901	4.14842e-45	1.00807e-43	UP	FGSG_11705	FGSG_03266	FGSG_11705
23558523	FGSG_11704	hypothetical protein	-	-	-	-	-	-	chr1:614828-615154	23	2	4.63306	0.478288	4.63306	0.478288	3.27601	0.00664724	0.0132289	UP	FGSG_11704	FGSG_04599	FGSG_11704
23558505	FGSG_11686	hypothetical protein	GO:0005623|GO:0003700|GO:0005622|GO:0000981|GO:0043169|GO:0043231|GO:0005634|GO:0046872|GO:0008270	cell|transcription factor activity, sequence-specific DNA binding|intracellular|RNA polymerase II transcription factor activity, sequence-specific DNA binding|cation binding|intracellular membrane-bounded organelle|nucleus|metal ion binding|zinc ion binding	-	-	-	-	chr1:488784-491032	95	17	3.68531	0.783039	3.68531	0.783039	2.23463	6.36043e-05	0.000176002	UP	FGSG_11686	FGSG_03262	FGSG_11686
23558503	FGSG_11684	hypothetical protein	GO:0003824|GO:0016491|GO:0048037|GO:0016614|GO:0050662|GO:0000166|GO:0051287|GO:0016616	catalytic activity|oxidoreductase activity|cofactor binding|oxidoreductase activity, acting on CH-OH group of donors|coenzyme binding|nucleotide binding|NAD binding|oxidoreductase activity, acting on the CH-OH group of donors, NAD or NADP as acceptor	K00058	D-3-phosphoglycerate dehydrogenase[1.1.1.95]	fgr01100|fgr01130|fgr01230|fgr01200|fgr00260|fgr00680	Metabolic pathways - Fusarium graminearum|Biosynthesis of antibiotics - Fusarium graminearum|Biosynthesis of amino acids - Fusarium graminearum|Carbon metabolism - Fusarium graminearum|Glycine, serine and threonine metabolism - Fusarium graminearum|Methane metabolism - Fusarium graminearum	chr1:481717-482682	29	2	1.97747	0.161905	1.97747	0.161905	3.61043	0.000672116	0.00158977	UP		FGSG_07629	FGSG_11684
23558484	FGSG_11665	hypothetical protein	-	-	-	-	-	-	chr1:246525-248505	16	0	0.574014	0	0.574014	0	Inf	0.000352487	0.000874205	UP		FGSG_03231	FGSG_11665
23558464	FGSG_11645	hypothetical protein	-	-	-	-	-	-	chr1:73688-75736	887	3	28.5147	0.114509	28.5147	0.114509	7.9601	1.25853e-61	5.48913e-60	UP	FGSG_11645	FGSG_03243	FGSG_11645
23558461	FGSG_11642	hypothetical protein	-	-	-	-	-	-	chr1:41794-42519	83	8	8.1722	0.935297	8.1722	0.935297	3.12723	3.29969e-07	1.20151e-06	UP	FGSG_11642	FGSG_03244	FGSG_11642
23558457	FGSG_11636	hypothetical protein	GO:0005623|GO:0005622|GO:0043231|GO:0005634	cell|intracellular|intracellular membrane-bounded organelle|nucleus	K12877	protein mago nashi[-]	fgr03040|fgr03013|fgr03015	Spliceosome - Fusarium graminearum|RNA transport - Fusarium graminearum|mRNA surveillance pathway - Fusarium graminearum	chr1:8937413-8938421	987	330	90.1714	35.7978	90.1714	35.7978	1.3328	0.00133672	0.00300762	UP		FGSG_04576	FGSG_11636
23558452	FGSG_11631	hypothetical protein	-	-	-	-	-	-	chr2:3273051-3276569	115	19	4.68463	0.919021	4.68463	0.919021	2.34977	6.59642e-06	2.09115e-05	UP	FGSG_11631	FGSG_07608	FGSG_11631
23558450	FGSG_11629	IMP-specific 5'-nucleotidase 1	GO:0003824|GO:0008152|GO:0009058|GO:0016787|GO:0006807|GO:0044237|GO:0016788|GO:0043169|GO:0006139|GO:1901135|GO:0006725|GO:0009116|GO:0042578|GO:0006796|GO:0046872|GO:0016791|GO:0000287|GO:0006166|GO:0009117|GO:0006190|GO:0050483	catalytic activity|metabolic process|biosynthetic process|hydrolase activity|nitrogen compound metabolic process|cellular metabolic process|hydrolase activity, acting on ester bonds|cation binding|nucleobase-containing compound metabolic process|carbohydrate derivative metabolic process|cellular aromatic compound metabolic process|nucleoside metabolic process|phosphoric ester hydrolase activity|p…	K18550	IMP and pyridine-specific 5'-nucleotidase [EC:3.1.3.-][-]	fgr01100|fgr00230|fgr00760	Metabolic pathways - Fusarium graminearum|Purine metabolism - Fusarium graminearum|Nicotinate and nicotinamide metabolism - Fusarium graminearum	chr2:197054-198751	416	91	21.1924	5.50454	21.1924	5.50454	1.94486	3.52146e-07	1.27989e-06	UP	FGSG_11629	FGSG_03247	FGSG_11629
23558439	FGSG_11617	hypothetical protein	GO:0016020|GO:0005215|GO:0022857|GO:0016021	membrane|transporter activity|transmembrane transporter activity|integral component of membrane	-	-	-	-	chr2:8710816-8712630	9341	558	350.593	24.8676	350.593	24.8676	3.81745	8.42285e-45	2.0343e-43	UP	FGSG_11617	FGSG_08900	FGSG_11617
23558435	FGSG_11613	hypothetical protein	-	-	-	-	-	-	chr4:5679-7261	562	121	27.1797	6.94843	27.1797	6.94843	1.96777	5.47203e-08	2.15106e-07	UP	FGSG_11613	FGSG_04540	FGSG_11613
23558431	FGSG_11609	hypothetical protein	-	-	-	-	-	-	chr2:24878-27836	466	94	12.4474	2.98134	12.4474	2.98134	2.06181	2.63975e-08	1.06656e-07	UP		FGSG_03218	FGSG_11609
23558419	FGSG_11595	hypothetical protein	GO:0016020|GO:0016021	membrane|integral component of membrane	-	-	-	-	chr1:8949534-8950265	337	118	36.9969	15.3818	36.9969	15.3818	1.26618	0.0108351	0.0206919	UP	FGSG_11595	FGSG_00195	FGSG_11595
23558415	FGSG_11590	hypothetical protein	GO:0003824	catalytic activity	-	-	-	-	chr2:17669-19187	149	39	7.30254	2.26956	7.30254	2.26956	1.68599	0.000998205	0.00229718	UP	FGSG_11590	FGSG_05886	FGSG_11590
23558403	FGSG_11576	hypothetical protein	-	-	-	-	-	-	chr2:8732965-8734311	188	58	9.1934	3.36774	9.1934	3.36774	1.44882	0.00496283	0.010122	UP	FGSG_11576	FGSG_00193	FGSG_11576
23558389	FGSG_11560	hypothetical protein	-	-	-	-	-	-	chr2:8776694-8779542	43	1	1.128	0.0311542	1.128	0.0311542	5.17819	8.97212e-07	3.12463e-06	UP	FGSG_11560	FGSG_03220	FGSG_11560
23558350	FGSG_11520	hypothetical protein	-	-	-	-	-	-	chr2:8875804-8877891	193	13	6.60065	0.527904	6.60065	0.527904	3.64426	1.2053e-14	8.02209e-14	UP		FGSG_00177	FGSG_11520
23558308	FGSG_11474	hypothetical protein	-	-	-	-	-	-	chr3:7066285-7066960	1597	196	155.613	22.6771	155.613	22.6771	2.77865	2.59379e-20	2.35219e-19	UP	FGSG_11474	FGSG_13485	FGSG_11474
23558307	FGSG_11473	hypothetical protein	-	-	-	-	-	-	chr3:7069222-7070320	13	0	0.834578	0	0.834578	0	Inf	0.00242129	0.00521111	UP		FGSG_00140	FGSG_11473
23558293	FGSG_11458	hypothetical protein	-	-	-	-	-	-	chr3:7107588-7109440	228	0	9.99222	0	9.99222	0	Inf	2.21052e-29	2.98759e-28	UP	FGSG_11458	FGSG_00147	FGSG_11458
23558286	FGSG_11450	hypothetical protein	-	-	K00505	tyrosinase[1.14.18.1]	fgr01100|fgr01110|fgr00350	Metabolic pathways - Fusarium graminearum|Biosynthesis of secondary metabolites - Fusarium graminearum|Tyrosine metabolism - Fusarium graminearum	chr3:7123975-7125498	34	0	1.80756	0	1.80756	0	Inf	9.08175e-07	3.15635e-06	UP		FGSG_12129	FGSG_11450
23558284	FGSG_11448	hypothetical protein	-	-	-	-	-	-	chr3:7130262-7132331	47	12	1.49561	0.453416	1.49561	0.453416	1.72183	0.0264049	0.0465835	UP	FGSG_11448	FGSG_04518	FGSG_11448
23558279	FGSG_11440	hypothetical protein	GO:0003824|GO:0016491|GO:0043169|GO:0046872	catalytic activity|oxidoreductase activity|cation binding|metal ion binding	-	-	-	-	chr3:7149888-7151005	1052	77	65.0658	5.65483	65.0658	5.65483	3.52434	7.07461e-29	9.42253e-28	UP	FGSG_11440	FGSG_13464	FGSG_11440
23558278	FGSG_11439	hypothetical protein	GO:0016020|GO:0005215|GO:0022857|GO:0016021	membrane|transporter activity|transmembrane transporter activity|integral component of membrane	-	-	-	-	chr3:7151709-7153638	1724	17	70.2286	0.822263	70.2286	0.822263	6.41631	1.58722e-71	9.49699e-70	UP	FGSG_11439	FGSG_05815	FGSG_11439
23558277	FGSG_11438	hypothetical protein	-	-	-	-	-	-	chr3:7153850-7157648	231	79	5.93213	2.40889	5.93213	2.40889	1.30018	0.0149733	0.027971	UP		FGSG_05814	FGSG_11438
23558269	FGSG_11429	hypothetical protein	-	-	-	-	-	-	chr3:7180720-7181828	102	9	6.36241	0.666612	6.36241	0.666612	3.25465	1.72923e-08	7.09753e-08	UP	FGSG_11429	FGSG_01454	FGSG_11429
23558265	FGSG_11425	hypothetical protein	-	-	-	-	-	-	chr3:7192225-7196097	418	67	7.49826	1.42709	7.49826	1.42709	2.39348	8.48431e-11	4.26076e-10	UP	FGSG_11425	FGSG_00129	FGSG_11425
23558264	FGSG_11424	hypothetical protein	GO:0003824|GO:0016491|GO:0016705|GO:0043169|GO:0020037|GO:0046872|GO:0005506	catalytic activity|oxidoreductase activity|oxidoreductase activity, acting on paired donors, with incorporation or reduction of molecular oxygen|cation binding|heme binding|metal ion binding|iron ion binding	-	-	-	-	chr3:7197556-7199306	14	0	0.687674	0	0.687674	0	Inf	0.00126829	0.00286666	UP	FGSG_11424	FGSG_12109	FGSG_11424
23558252	FGSG_11411	hypothetical protein	GO:0003824|GO:0016787|GO:0043169|GO:0008233|GO:0046872	catalytic activity|hydrolase activity|cation binding|peptidase activity|metal ion binding	-	-	-	-	chr3:7232092-7233870	124	0	5.48917	0	5.48917	0	Inf	1.10143e-18	9.1904e-18	UP	FGSG_11411	FGSG_00130	FGSG_11411
23558251	FGSG_11410	hypothetical protein	-	-	-	-	-	-	chr3:7234779-7236827	333	41	11.908	1.7409	11.908	1.7409	2.77403	7.09143e-13	4.20507e-12	UP		FGSG_01466	FGSG_11410
23558249	FGSG_11408	hypothetical protein	-	-	-	-	-	-	chr3:7241711-7242142	258	44	45.0781	9.1283	45.0781	9.1283	2.30401	2.72062e-08	1.09663e-07	UP	FGSG_11408	FGSG_12114	FGSG_11408
23558247	FGSG_11406	hypothetical protein	-	-	-	-	-	-	chr3:7244659-7246032	619	7	30.8189	0.413821	30.8189	0.413821	6.21866	4.72176e-46	1.17129e-44	UP		FGSG_02760	FGSG_11406
23558233	FGSG_11391	hypothetical protein	GO:0016020|GO:0016021	membrane|integral component of membrane	-	-	-	-	chr3:7287301-7289607	101	1	2.88378	0.0339091	2.88378	0.0339091	6.41014	1.27468e-14	8.46967e-14	UP		FGSG_02768	FGSG_11391
23558216	FGSG_11371	hypothetical protein	-	-	-	-	-	-	chr3:7345086-7347809	130	19	3.33844	0.579359	3.33844	0.579359	2.52665	7.28172e-07	2.56291e-06	UP		FGSG_10385	FGSG_11371
23558211	FGSG_11364	hypothetical protein	GO:0008152|GO:0005623|GO:0009058|GO:0003700|GO:0005622|GO:0006807|GO:0044237|GO:0000981|GO:0043169|GO:0006139|GO:0006725|GO:0003676|GO:0043231|GO:0005634|GO:0003677|GO:0046872|GO:0016070|GO:0006351|GO:0008270	metabolic process|cell|biosynthetic process|transcription factor activity, sequence-specific DNA binding|intracellular|nitrogen compound metabolic process|cellular metabolic process|RNA polymerase II transcription factor activity, sequence-specific DNA binding|cation binding|nucleobase-containing compound metabolic process|cellular aromatic compound metabolic process|nucleic acid binding|intracel…	-	-	-	-	chr3:7369799-7372131	110	19	3.42102	0.701632	3.42102	0.701632	2.28564	1.78717e-05	5.32928e-05	UP	FGSG_11364	FGSG_13414	FGSG_11364
23558208	FGSG_11361	hypothetical protein	GO:0003824	catalytic activity	-	-	-	-	chr3:7378867-7379883	9	0	0.582929	0	0.582929	0	Inf	0.0172979	0.0315705	UP		FGSG_08076	FGSG_11361
23558206	FGSG_11358	hypothetical protein	GO:0005623|GO:0003700|GO:0005622|GO:0000981|GO:0043169|GO:0043231|GO:0005634|GO:0046872|GO:0008270	cell|transcription factor activity, sequence-specific DNA binding|intracellular|RNA polymerase II transcription factor activity, sequence-specific DNA binding|cation binding|intracellular membrane-bounded organelle|nucleus|metal ion binding|zinc ion binding	-	-	-	-	chr3:7384509-7386254	72	20	2.91675	0.96201	2.91675	0.96201	1.60024	0.0154208	0.0286855	UP	FGSG_11358	FGSG_00110	FGSG_11358
23558190	FGSG_11341	hypothetical protein	GO:0003824|GO:0008152|GO:0016740|GO:0016757|GO:0016758	catalytic activity|metabolic process|transferase activity|transferase activity, transferring glycosyl groups|transferase activity, transferring hexosyl groups	-	-	-	-	chr3:7424015-7425659	302	22	12.8257	1.1094	12.8257	1.1094	3.53118	4.82005e-18	3.89629e-17	UP	FGSG_11341	FGSG_01447	FGSG_11341
23558183	FGSG_11332	hypothetical protein	-	-	K14977	(S)-ureidoglycine aminohydrolase[3.5.3.26]	fgr00230	Purine metabolism - Fusarium graminearum	chr3:7452713-7453549	711	248	55.9539	23.1742	55.9539	23.1742	1.27172	0.00422622	0.00876531	UP	FGSG_11332	FGSG_10396	FGSG_11332
23558172	FGSG_11321	hypothetical protein	-	-	-	-	-	-	chr3:7479049-7480844	62	8	3.05225	0.467649	3.05225	0.467649	2.70638	7.9848e-05	0.000218162	UP	FGSG_11321	FGSG_09015	FGSG_11321
23558167	FGSG_11316	hypothetical protein	GO:0003824|GO:0016491|GO:0043169|GO:0046872|GO:0008270	catalytic activity|oxidoreductase activity|cation binding|metal ion binding|zinc ion binding	-	-	-	-	chr3:7487106-7488356	95	0	5.24091	0	5.24091	0	Inf	9.31009e-16	6.64201e-15	UP		FGSG_00680	FGSG_11316
23558157	FGSG_11306	hypothetical protein	-	-	-	-	-	-	chr3:7509304-7513408	43	5	0.768214	0.106071	0.768214	0.106071	2.85647	0.00040416	0.000993052	UP	FGSG_11306	FGSG_03718	FGSG_11306
23558156	FGSG_11305	hypothetical protein	-	-	-	-	-	-	chr3:7514091-7515305	9	0	0.510628	0	0.510628	0	Inf	0.0172979	0.0315705	UP	FGSG_11305	FGSG_11332	FGSG_11305
23558142	FGSG_11291	hypothetical protein	-	-	-	-	-	-	chr3:7547752-7548797	488	7	32.2089	0.548583	32.2089	0.548583	5.87561	5.72996e-39	1.12771e-37	UP	FGSG_11291	FGSG_03721	FGSG_11291
23558134	FGSG_11282	hypothetical protein	GO:0003824|GO:0016020|GO:0016491|GO:0004497|GO:0016705|GO:0043169|GO:0016021|GO:0020037|GO:0046872|GO:0005506	catalytic activity|membrane|oxidoreductase activity|monooxygenase activity|oxidoreductase activity, acting on paired donors, with incorporation or reduction of molecular oxygen|cation binding|integral component of membrane|heme binding|metal ion binding|iron ion binding	-	-	-	-	chr3:7570725-7572299	205	62	8.57352	3.07886	8.57352	3.07886	1.47749	0.00320242	0.0067477	UP		FGSG_12671	FGSG_11282
23558131	FGSG_11279	hypothetical protein	-	-	-	-	-	-	chr3:7576597-7577998	67	2	3.38185	0.119847	3.38185	0.119847	4.81855	4.53328e-09	1.9543e-08	UP	FGSG_11279	FGSG_11341	FGSG_11279
23558106	FGSG_11251	hypothetical protein	-	-	-	-	-	-	chr3:7656802-7658833	773	32	31.606	1.55357	31.606	1.55357	4.34654	1.0679e-35	1.86992e-34	UP	FGSG_11251	FGSG_09034	FGSG_11251
23558077	FGSG_11217	hypothetical protein	GO:0003824|GO:0048037|GO:0050662	catalytic activity|cofactor binding|coenzyme binding	-	-	-	-	chr3:5426538-5427798	524	128	31.1796	9.04359	31.1796	9.04359	1.78564	2.40213e-06	7.98719e-06	UP	FGSG_11217	FGSG_13978	FGSG_11217
23558054	FGSG_11190	guanyl-specific ribonuclease F1 precursor	GO:0003824|GO:0016787|GO:0016788|GO:0003676|GO:0003723|GO:0004518|GO:0004540|GO:0004519|GO:0004521	catalytic activity|hydrolase activity|hydrolase activity, acting on ester bonds|nucleic acid binding|RNA binding|nuclease activity|ribonuclease activity|endonuclease activity|endoribonuclease activity	-	-	-	-	chr3:5506166-5506675	491	0	81.0578	0	81.0578	0	Inf	1.78986e-48	4.84359e-47	UP		FGSG_00675	FGSG_11190
23558053	FGSG_11189	hypothetical protein	-	-	-	-	-	-	chr3:5507213-5508009	984	9	87.1182	0.946159	87.1182	0.946159	6.52475	2.67082e-58	1.04955e-56	UP	FGSG_11189	FGSG_00678	FGSG_11189
23558042	FGSG_11178	hypothetical protein	-	-	-	-	-	-	chr3:5534993-5536411	36	5	1.93259	0.318733	1.93259	0.318733	2.60011	0.00275824	0.0058689	UP	FGSG_11178	FGSG_12650	FGSG_11178
23558041	FGSG_11177	hypothetical protein	GO:0003824|GO:0016787|GO:0008233|GO:0004190	catalytic activity|hydrolase activity|peptidase activity|aspartic-type endopeptidase activity	-	-	-	-	chr3:5537213-5538673	36	3	1.71088	0.169285	1.71088	0.169285	3.33722	0.000200837	0.000516381	UP		FGSG_12651	FGSG_11177
23558040	FGSG_11176	hypothetical protein	-	-	-	-	-	-	chr3:5539477-5542904	267	19	5.7213	0.483428	5.7213	0.483428	3.56497	5.73956e-17	4.38083e-16	UP	FGSG_11176	FGSG_11321	FGSG_11176
23558025	FGSG_11161	hypothetical protein	GO:0016020|GO:0016021	membrane|integral component of membrane	-	-	-	-	chr3:5577796-5579445	48	4	2.88743	0.285714	2.88743	0.285714	3.33714	3.27027e-05	9.45582e-05	UP	FGSG_11161	FGSG_12622	FGSG_11161
23558014	FGSG_11150	hypothetical protein	GO:0016020|GO:0005215|GO:0022857|GO:0016021	membrane|transporter activity|transmembrane transporter activity|integral component of membrane	-	-	-	-	chr3:5603822-5605502	562	10	22.8089	0.481894	22.8089	0.481894	5.56474	1.5984e-40	3.3042e-39	UP	FGSG_11150	FGSG_13956	FGSG_11150
23558012	FGSG_11148	hypothetical protein	-	-	-	-	-	-	chr3:5608372-5609487	92	10	5.72241	0.73854	5.72241	0.73854	2.95388	3.8522e-07	1.39205e-06	UP		FGSG_13957	FGSG_11148
23557999	FGSG_11134	hypothetical protein	-	-	-	-	-	-	chr3:5649143-5649772	488	1	51.023	0.124172	51.023	0.124172	8.68266	3.03316e-46	7.60334e-45	UP		FGSG_01985	FGSG_11134
23557991	FGSG_11125	hypothetical protein	GO:0003824|GO:0016787|GO:0043169|GO:0008233|GO:0046872|GO:0008237|GO:0008270|GO:0004181	catalytic activity|hydrolase activity|cation binding|peptidase activity|metal ion binding|metallopeptidase activity|zinc ion binding|metallocarboxypeptidase activity	-	-	-	-	chr3:5670653-5672318	365	3	14.841	0.144832	14.841	0.144832	6.67906	3.12526e-36	5.57909e-35	UP		FGSG_00659	FGSG_11125
23557983	FGSG_11116	hypothetical protein	-	-	-	-	-	-	chr3:5695129-5695887	60	13	5.2071	1.33958	5.2071	1.33958	1.9587	0.00441553	0.00912298	UP	FGSG_11116	FGSG_13968	FGSG_11116
23557970	FGSG_11102	hypothetical protein	-	-	-	-	-	-	chr3:5729764-5730419	56	6	6.1478	0.782095	6.1478	0.782095	2.97465	4.70792e-05	0.000132648	UP	FGSG_11102	FGSG_11306	FGSG_11102
23557961	FGSG_11093	hypothetical protein	GO:0008152|GO:0005623|GO:0009058|GO:0003700|GO:0005622|GO:0006807|GO:0044237|GO:0000981|GO:0043169|GO:0006139|GO:0006725|GO:0003676|GO:0043231|GO:0005634|GO:0003677|GO:0046872|GO:0016070|GO:0006351|GO:0008270	metabolic process|cell|biosynthetic process|transcription factor activity, sequence-specific DNA binding|intracellular|nitrogen compound metabolic process|cellular metabolic process|RNA polymerase II transcription factor activity, sequence-specific DNA binding|cation binding|nucleobase-containing compound metabolic process|cellular aromatic compound metabolic process|nucleic acid binding|intracel…	-	-	-	-	chr3:5760665-5762755	63	11	2.31316	0.479567	2.31316	0.479567	2.27006	0.000945626	0.00218378	UP	FGSG_11093	FGSG_11305	FGSG_11093
23557958	FGSG_11090	hypothetical protein	-	-	-	-	-	-	chr3:5767377-5768503	1185	61	81.308	4.96976	81.308	4.96976	4.03215	7.65123e-37	1.40159e-35	UP		FGSG_12606	FGSG_11090
23557945	FGSG_11077	hypothetical protein	-	-	-	-	-	-	chr3:5795162-5795761	697	4	76.5188	0.521428	76.5188	0.521428	7.1972	8.75902e-53	2.7886e-51	UP	FGSG_11077	FGSG_07259	FGSG_11077
23557944	FGSG_11076	hypothetical protein	GO:0016020|GO:0016021	membrane|integral component of membrane	-	-	-	-	chr3:5796836-5798198	10112	636	508.067	37.943	508.067	37.943	3.74311	2.55364e-43	5.79165e-42	UP		FGSG_08585	FGSG_11076
23557942	FGSG_11073	hypothetical protein	-	-	-	-	-	-	chr3:5807369-5808565	5528	244	304.201	15.9431	304.201	15.9431	4.25402	1.3564e-52	4.25018e-51	UP		FGSG_07254	FGSG_11073
23557931	FGSG_11061	hypothetical protein	GO:0003676|GO:0051087	nucleic acid binding|chaperone binding	-	-	-	-	chr3:5837418-5839192	299	30	11.4974	1.36976	11.4974	1.36976	3.06931	1.70962e-14	1.12467e-13	UP	FGSG_11061	FGSG_00620	FGSG_11061
23557930	FGSG_11060	hypothetical protein	-	-	-	-	-	-	chr3:5839457-5841225	302	37	11.5521	1.68054	11.5521	1.68054	2.78116	1.73869e-12	1.00158e-11	UP		FGSG_00625	FGSG_11060
23557921	FGSG_11051	hypothetical protein	-	-	-	-	-	-	chr3:5861313-5863697	76	8	2.4149	0.30184	2.4149	0.30184	3.00011	1.85335e-06	6.24268e-06	UP	FGSG_11051	FGSG_00628	FGSG_11051
23557916	FGSG_11046	hypothetical protein	-	-	-	-	-	-	chr3:5871821-5872516	31	4	2.93384	0.449507	2.93384	0.449507	2.70638	0.00616054	0.0123428	UP	FGSG_11046	FGSG_00626	FGSG_11046
23557906	FGSG_11036	hypothetical protein	GO:0003824|GO:0016787|GO:0008233|GO:0008236	catalytic activity|hydrolase activity|peptidase activity|serine-type peptidase activity	-	-	-	-	chr3:5890617-5891510	14	0	1.09782	0	1.09782	0	Inf	0.00126829	0.00286666	UP	FGSG_11036	FGSG_08594	FGSG_11036
23557892	FGSG_11021	hypothetical protein	-	-	-	-	-	-	chr3:5948701-5951097	1078	219	35.2221	8.49634	35.2221	8.49634	2.05157	5.31687e-10	2.48852e-09	UP	FGSG_11021	FGSG_07261	FGSG_11021
23557884	FGSG_11012	hypothetical protein	GO:0045735	nutrient reservoir activity	-	-	-	-	chr3:5974572-5977053	996	165	28.6616	5.63787	28.6616	5.63787	2.3459	3.55245e-13	2.14825e-12	UP	FGSG_11012	FGSG_08590	FGSG_11012
23557871	FGSG_10997	hypothetical protein	-	-	-	-	-	-	chr3:6019167-6020632	371	118	23.9585	9.04812	23.9585	9.04812	1.40485	0.00193852	0.00425866	UP		FGSG_12616	FGSG_10997
23557857	FGSG_10982	hypothetical protein	GO:0003824|GO:0016787|GO:0008233|GO:0008236	catalytic activity|hydrolase activity|peptidase activity|serine-type peptidase activity	-	-	-	-	chr3:6092488-6094827	302	1	8.63397	0.0339532	8.63397	0.0339532	7.99033	4.56007e-34	7.47427e-33	UP		FGSG_01963	FGSG_10982
23557854	FGSG_10978	hypothetical protein	-	-	-	-	-	-	chr3:6102202-6104349	2011	104	61.6686	3.78683	61.6686	3.78683	4.02547	1.02837e-41	2.21827e-40	UP		FGSG_01968	FGSG_10978
23557853	FGSG_10977	hypothetical protein	-	-	-	-	-	-	chr3:6105692-6107730	328	67	11.3772	2.7595	11.3772	2.7595	2.04367	2.88648e-07	1.05589e-06	UP		FGSG_13945	FGSG_10977
23557851	FGSG_10975	hypothetical protein	-	-	-	-	-	-	chr3:6109054-6109534	497	107	104.592	26.7372	104.592	26.7372	1.96785	1.03349e-07	3.94163e-07	UP		FGSG_01930	FGSG_10975
23557843	FGSG_10967	arginase	GO:0003824|GO:0008152|GO:0016787|GO:0006807|GO:0044237|GO:0006520|GO:0043169|GO:0016810|GO:0046872|GO:0016813|GO:0019752|GO:0004053|GO:0006525	catalytic activity|metabolic process|hydrolase activity|nitrogen compound metabolic process|cellular metabolic process|cellular amino acid metabolic process|cation binding|hydrolase activity, acting on carbon-nitrogen (but not peptide) bonds|metal ion binding|hydrolase activity, acting on carbon-nitrogen (but not peptide) bonds, in linear amidines|carboxylic acid metabolic process|arginase activi…	K01476	arginase[3.5.3.1]	fgr01100|fgr01110|fgr01130|fgr01230|fgr00330|fgr00220	Metabolic pathways - Fusarium graminearum|Biosynthesis of secondary metabolites - Fusarium graminearum|Biosynthesis of antibiotics - Fusarium graminearum|Biosynthesis of amino acids - Fusarium graminearum|Arginine and proline metabolism - Fusarium graminearum|Arginine biosynthesis - Fusarium graminearum	chr3:6127379-6128740	26866	842	1350.88	50.2711	1350.88	50.2711	4.74803	4.26439e-70	2.38385e-68	UP	FGSG_10967	FGSG_01939	FGSG_10967
23557839	FGSG_10963	hypothetical protein	GO:0006457|GO:0016272|GO:0051082	protein folding|prefoldin complex|unfolded protein binding	-	-	-	-	chr3:6139901-6140439	696	171	119.389	34.8291	119.389	34.8291	1.7773	1.06163e-06	3.66296e-06	UP	FGSG_10963	FGSG_08570	FGSG_10963
23557829	FGSG_10952	hypothetical protein	-	-	-	-	-	-	chr3:6166470-6167064	488	109	67.1074	17.7979	67.1074	17.7979	1.91477	2.80785e-07	1.02903e-06	UP		FGSG_10891	FGSG_10952
23557827	FGSG_10950	hypothetical protein	GO:0003824|GO:0016491|GO:0048037|GO:0016627|GO:0050662|GO:0000166|GO:0050660	catalytic activity|oxidoreductase activity|cofactor binding|oxidoreductase activity, acting on the CH-CH group of donors|coenzyme binding|nucleotide binding|flavin adenine dinucleotide binding	K00249	acyl-CoA dehydrogenase[1.3.8.7]	fgr01100|fgr01110|fgr01130|fgr01200|fgr00280|fgr01212|fgr00071|fgr00410|fgr00640	Metabolic pathways - Fusarium graminearum|Biosynthesis of secondary metabolites - Fusarium graminearum|Biosynthesis of antibiotics - Fusarium graminearum|Carbon metabolism - Fusarium graminearum|Valine, leucine and isoleucine degradation - Fusarium graminearum|Fatty acid metabolism - Fusarium graminearum|Fatty acid degradation - Fusarium graminearum|beta-Alanine metabolism - Fusarium graminearum|…	chr3:6168860-6170137	110	21	5.66957	1.28518	5.66957	1.28518	2.14127	7.38468e-05	0.000202743	UP		FGSG_08581	FGSG_10950
23557822	FGSG_10945	hypothetical protein	-	-	-	-	-	-	chr3:6181819-6182996	1121	214	69.2035	15.6865	69.2035	15.6865	2.14132	4.32096e-11	2.23112e-10	UP	FGSG_10945	FGSG_10867	FGSG_10945
23557821	FGSG_10944	hypothetical protein	GO:0005623|GO:0005622|GO:0097367|GO:0000166|GO:0043231|GO:0051276|GO:0005634|GO:0005694|GO:0005524	cell|intracellular|carbohydrate derivative binding|nucleotide binding|intracellular membrane-bounded organelle|chromosome organization|nucleus|chromosome|ATP binding	K06675	structural maintenance of chromosome 4[-]	fgr04111	Cell cycle - yeast - Fusarium graminearum	chr3:6183334-6187986	3704	658	54.4359	11.4824	54.4359	11.4824	2.24514	5.23013e-14	3.33736e-13	UP		FGSG_07212	FGSG_10944
23557811	FGSG_10934	allantoinase	GO:0003824|GO:0016787|GO:0016810|GO:0016812	catalytic activity|hydrolase activity|hydrolase activity, acting on carbon-nitrogen (but not peptide) bonds|hydrolase activity, acting on carbon-nitrogen (but not peptide) bonds, in cyclic amides	K01466	allantoinase[3.5.2.5]	fgr01100|fgr00230	Metabolic pathways - Fusarium graminearum|Purine metabolism - Fusarium graminearum	chr3:6214252-6215895	14768	208	610.65	10.2124	610.65	10.2124	5.90196	1.34178e-95	1.73659e-93	UP		FGSG_04187	FGSG_10934
23557809	FGSG_10932	hypothetical protein	-	-	-	-	-	-	chr3:6220473-6221943	97	18	7.66111	1.68804	7.66111	1.68804	2.1822	0.00013074	0.0003464	UP	FGSG_10932	FGSG_04188	FGSG_10932
23557795	FGSG_10915	hypothetical protein	-	-	-	-	-	-	chr3:6263657-6264832	894	228	52.2053	15.809	52.2053	15.809	1.72345	1.58894e-06	5.39479e-06	UP		FGSG_10863	FGSG_10915
23557794	FGSG_10914	hypothetical protein	GO:0008152|GO:0005623|GO:0009058|GO:0003700|GO:0005622|GO:0006807|GO:0044237|GO:0000981|GO:0043169|GO:0006139|GO:0006725|GO:0003676|GO:0043231|GO:0005634|GO:0003677|GO:0046872|GO:0016070|GO:0006351|GO:0008270	metabolic process|cell|biosynthetic process|transcription factor activity, sequence-specific DNA binding|intracellular|nitrogen compound metabolic process|cellular metabolic process|RNA polymerase II transcription factor activity, sequence-specific DNA binding|cation binding|nucleobase-containing compound metabolic process|cellular aromatic compound metabolic process|nucleic acid binding|intracel…	-	-	-	-	chr3:6265125-6267209	1253	307	39.5851	11.5162	39.5851	11.5162	1.78129	2.15067e-07	7.9627e-07	UP		FGSG_04190	FGSG_10914
23557793	FGSG_10913	hypothetical protein	GO:0003824|GO:0016874|GO:0097367|GO:0016879|GO:0043169|GO:0000166|GO:0046872|GO:0004075|GO:0005524	catalytic activity|ligase activity|carbohydrate derivative binding|ligase activity, forming carbon-nitrogen bonds|cation binding|nucleotide binding|metal ion binding|biotin carboxylase activity|ATP binding	K14541	urea carboxylase / allophanate hydrolase[3.5.1.54]	fgr01100|fgr00220|fgr00791	Metabolic pathways - Fusarium graminearum|Arginine biosynthesis - Fusarium graminearum|Atrazine degradation - Fusarium graminearum	chr3:6268523-6274080	3008	195	35.9921	2.77048	35.9921	2.77048	3.69947	1.9114e-38	3.69465e-37	UP	FGSG_10913	FGSG_10865	FGSG_10913
23557772	FGSG_10892	hypothetical protein	-	-	-	-	-	-	chr3:6342168-6343232	113	10	7.39152	0.776677	7.39152	0.776677	3.25048	5.51616e-09	2.36177e-08	UP		FGSG_04198	FGSG_10892
23557771	FGSG_10891	hypothetical protein	-	-	-	-	-	-	chr3:6344630-6346725	96	16	3.81852	0.755693	3.81852	0.755693	2.33714	3.78553e-05	0.000108404	UP	FGSG_10891	FGSG_01920	FGSG_10891
23557766	FGSG_10886	hypothetical protein	-	-	-	-	-	-	chr3:6386716-6387075	56	12	10.2463	2.60714	10.2463	2.60714	1.97457	0.00631844	0.0126379	UP		FGSG_01929	FGSG_10886
23557762	FGSG_10882	hypothetical protein	GO:0097367|GO:0000166|GO:0005524	carbohydrate derivative binding|nucleotide binding|ATP binding	K14571	ribosome biogenesis ATPase[-]	fgr03008	Ribosome biogenesis in eukaryotes - Fusarium graminearum	chr3:6397203-6399654	864	127	23.2103	4.05099	23.2103	4.05099	2.51842	8.81507e-15	5.91997e-14	UP		FGSG_10870	FGSG_10882
23557759	FGSG_10879	hypothetical protein	-	-	K12589	exosome complex component RRP42[-]	fgr03018	RNA degradation - Fusarium graminearum	chr3:6403077-6404144	786	120	50.4617	9.1477	50.4617	9.1477	2.46371	7.18584e-14	4.53668e-13	UP		FGSG_04172	FGSG_10879
23557750	FGSG_10870	hypothetical protein	-	-	-	-	-	-	chr3:6427978-6429257	358	85	19.9504	5.62446	19.9504	5.62446	1.82663	5.99468e-06	1.90903e-05	UP	FGSG_10870	FGSG_10841	FGSG_10870
23557747	FGSG_10867	hypothetical protein	-	-	-	-	-	-	chr3:6442994-6443626	151	29	15.713	3.58321	15.713	3.58321	2.13264	9.52718e-06	2.94738e-05	UP	FGSG_10867	FGSG_09868	FGSG_10867
23557745	FGSG_10865	hypothetical protein	GO:0016020|GO:0016021	membrane|integral component of membrane	K14315	nucleoporin NDC1[-]	fgr03013	RNA transport - Fusarium graminearum	chr3:6445857-6447980	1769	320	57.685	12.3901	57.685	12.3901	2.219	9.18336e-13	5.39715e-12	UP	FGSG_10865	FGSG_10859	FGSG_10865
23557743	FGSG_10863	hypothetical protein	GO:0016020|GO:0016021|GO:0051205	membrane|integral component of membrane|protein insertion into membrane	K17797	mitochondrial inner membrane protein COX18[-]	-	-	chr3:6449506-6450443	330	63	23.9924	5.43866	23.9924	5.43866	2.14125	4.20613e-08	1.66719e-07	UP	FGSG_10863	FGSG_08532	FGSG_10863
23557739	FGSG_10859	hypothetical protein	GO:0003824|GO:0008152|GO:0016787|GO:0006807|GO:0044237|GO:0006790|GO:0008233|GO:0006749|GO:0006751|GO:0036374	catalytic activity|metabolic process|hydrolase activity|nitrogen compound metabolic process|cellular metabolic process|sulfur compound metabolic process|peptidase activity|glutathione metabolic process|glutathione catabolic process|glutathione hydrolase activity	K00681	gamma-glutamyltranspeptidase / glutathione hydrolase[3.4.19.13]	fgr01100|fgr00480|fgr00460|fgr00430	Metabolic pathways - Fusarium graminearum|Glutathione metabolism - Fusarium graminearum|Cyanoamino acid metabolism - Fusarium graminearum|Taurine and hypotaurine metabolism - Fusarium graminearum	chr3:6457875-6459924	1416	250	54.9303	11.5154	54.9303	11.5154	2.25403	7.18517e-13	4.25853e-12	UP	FGSG_10859	FGSG_04177	FGSG_10859
23557723	FGSG_10841	hypothetical protein	-	-	K10582	ubiquitin-conjugating enzyme E2 Q[2.3.2.23]	fgr04120	Ubiquitin mediated proteolysis - Fusarium graminearum	chr3:6514926-6518531	128	11	2.60709	0.26603	2.60709	0.26603	3.29278	4.44608e-10	2.09911e-09	UP	FGSG_10841	FGSG_01905	FGSG_10841
23557720	FGSG_10838	hypothetical protein	GO:0003824|GO:0016787|GO:0097367|GO:0000166|GO:0001882|GO:0016817|GO:0032549|GO:0016818|GO:0016462|GO:0005525|GO:0003924	catalytic activity|hydrolase activity|carbohydrate derivative binding|nucleotide binding|nucleoside binding|hydrolase activity, acting on acid anhydrides|ribonucleoside binding|hydrolase activity, acting on acid anhydrides, in phosphorus-containing anhydrides|pyrophosphatase activity|GTP binding|GTPase activity	-	-	-	-	chr3:6524288-6524972	204	50	23.8253	6.93374	23.8253	6.93374	1.78079	0.000101765	0.000274081	UP	FGSG_10838	FGSG_01903	FGSG_10838
23557706	FGSG_10824	hypothetical protein	-	-	-	-	-	-	chr3:6579696-6582761	102	9	2.44494	0.256165	2.44494	0.256165	3.25465	1.72923e-08	7.09753e-08	UP	FGSG_10824	FGSG_10824	FGSG_10824
23557699	FGSG_10817	hypothetical protein	-	-	-	-	-	-	chr3:6597345-6597994	952	118	130.642	19.2273	130.642	19.2273	2.76439	3.25491e-18	2.65272e-17	UP	FGSG_10817	FGSG_09835	FGSG_10817
23557659	FGSG_10775	hypothetical protein	-	-	-	-	-	-	chr3:6748528-6749616	231	63	13.9724	4.52473	13.9724	4.52473	1.62668	0.000448268	0.0010904	UP	FGSG_10775	FGSG_13098	FGSG_10775
23557649	FGSG_10765	hypothetical protein	GO:0008152|GO:0005623|GO:0009058|GO:0005622|GO:0006807|GO:0044237|GO:0007049|GO:0005737|GO:0006139|GO:0006725|GO:0043231|GO:0005634|GO:0006260	metabolic process|cell|biosynthetic process|intracellular|nitrogen compound metabolic process|cellular metabolic process|cell cycle|cytoplasm|nucleobase-containing compound metabolic process|cellular aromatic compound metabolic process|intracellular membrane-bounded organelle|nucleus|DNA replication	-	-	-	-	chr3:6785368-6786769	969	144	47.1751	8.32419	47.1751	8.32419	2.50264	5.71635e-15	3.86511e-14	UP		FGSG_10838	FGSG_10765
23557572	FGSG_10679	hypothetical protein	-	-	-	-	-	-	chr1:11588120-11590288	177	20	6.0629	0.813431	6.0629	0.813431	2.89792	3.61372e-10	1.71977e-09	UP		FGSG_09936	FGSG_10679
23557568	FGSG_10675	hypothetical protein	-	-	-	-	fgr01100|fgr01110|fgr01130|fgr01200|fgr00030|fgr00053	Metabolic pathways - Fusarium graminearum|Biosynthesis of secondary metabolites - Fusarium graminearum|Biosynthesis of antibiotics - Fusarium graminearum|Carbon metabolism - Fusarium graminearum|Pentose phosphate pathway - Fusarium graminearum|Ascorbate and aldarate metabolism - Fusarium graminearum	chr1:11575232-11576562	42	0	2.27136	0	2.27136	0	Inf	3.4461e-08	1.37602e-07	UP	FGSG_10675	FGSG_08604	FGSG_10675
23557567	FGSG_10674	hypothetical protein	-	-	-	-	-	-	chr1:11572847-11574892	580	8	24.8727	0.407366	24.8727	0.407366	5.9321	2.42742e-43	5.51589e-42	UP	FGSG_10674	FGSG_13196	FGSG_10674
23557564	FGSG_10671	3-isopropylmalate dehydrogenase	-	-	K00052	3-isopropylmalate dehydrogenase[1.1.1.85]	fgr01100|fgr01110|fgr01230|fgr01210|fgr00290|fgr00660	Metabolic pathways - Fusarium graminearum|Biosynthesis of secondary metabolites - Fusarium graminearum|Biosynthesis of amino acids - Fusarium graminearum|2-Oxocarboxylic acid metabolism - Fusarium graminearum|Valine, leucine and isoleucine biosynthesis - Fusarium graminearum|C5-Branched dibasic acid metabolism - Fusarium graminearum	chr1:11567848-11568933	80	14	4.85229	1.00826	4.85229	1.00826	2.2668	0.000197693	0.000508959	UP	FGSG_10671	FGSG_04250	FGSG_10671
23557554	FGSG_10660	hypothetical protein	GO:0005623|GO:0003700|GO:0005622|GO:0000981|GO:0043169|GO:0043231|GO:0005634|GO:0046872|GO:0008270	cell|transcription factor activity, sequence-specific DNA binding|intracellular|RNA polymerase II transcription factor activity, sequence-specific DNA binding|cation binding|intracellular membrane-bounded organelle|nucleus|metal ion binding|zinc ion binding	-	-	-	-	chr1:11544492-11545955	374	73	16.8274	3.89996	16.8274	3.89996	2.10928	3.51036e-08	1.40073e-07	UP	FGSG_10660	FGSG_04256	FGSG_10660
23557541	FGSG_10646	hypothetical protein	-	-	-	-	-	-	chr1:11511288-11512881	31	0	1.41508	0	1.41508	0	Inf	4.812e-06	1.55149e-05	UP		FGSG_04257	FGSG_10646
23557534	FGSG_10636	hypothetical protein	-	-	-	-	-	-	chr1:11489041-11489630	133	18	20.2793	3.25886	20.2793	3.25886	2.63757	1.93007e-07	7.18614e-07	UP	FGSG_10636	FGSG_04258	FGSG_10636
23557530	FGSG_10632	hypothetical protein	-	-	-	-	-	-	chr1:11472590-11477453	770	264	10.9428	4.45484	10.9428	4.45484	1.29654	0.00295007	0.00624804	UP		FGSG_04251	FGSG_10632
23557528	FGSG_10630	hypothetical protein	-	-	-	-	-	-	chr1:11466253-11467611	296	3	23.1286	0.278326	23.1286	0.278326	6.37676	6.49982e-31	9.41525e-30	UP	FGSG_10630	FGSG_04252	FGSG_10630
23557527	FGSG_10629	hypothetical protein	GO:0003824|GO:0016020|GO:0016491|GO:0004497|GO:0016705|GO:0043169|GO:0016021|GO:0020037|GO:0046872|GO:0005506	catalytic activity|membrane|oxidoreductase activity|monooxygenase activity|oxidoreductase activity, acting on paired donors, with incorporation or reduction of molecular oxygen|cation binding|integral component of membrane|heme binding|metal ion binding|iron ion binding	-	-	-	-	chr1:11463983-11465812	179	12	6.85903	0.545998	6.85903	0.545998	3.65104	3.53324e-14	2.28394e-13	UP	FGSG_10629	FGSG_04254	FGSG_10629
23557526	FGSG_10628	hypothetical protein	-	-	-	-	-	-	chr1:11457226-11459136	565	9	22.0738	0.417522	22.0738	0.417522	5.72434	2.78872e-41	5.90841e-40	UP		FGSG_10932	FGSG_10628
23557525	FGSG_10627	urease	-	-	-	-	fgr01100|fgr00230|fgr00220|fgr00791	Metabolic pathways - Fusarium graminearum|Purine metabolism - Fusarium graminearum|Arginine biosynthesis - Fusarium graminearum|Atrazine degradation - Fusarium graminearum	chr1:11450761-11456116	37	5	0.678125	0.108816	0.678125	0.108816	2.63966	0.00188854	0.00415731	UP		FGSG_05553	FGSG_10627
23557524	FGSG_10626	hypothetical protein	GO:0003824|GO:0008152|GO:0009058	catalytic activity|metabolic process|biosynthetic process	-	-	-	-	chr1:11448402-11449343	1103	18	77.1278	1.49451	77.1278	1.49451	5.68951	3.85267e-55	1.33354e-53	UP		FGSG_09910	FGSG_10626
23557522	FGSG_10624	hypothetical protein	-	-	-	-	-	-	chr1:11445150-11446261	343	44	24.8552	3.78589	24.8552	3.78589	2.71484	1.28486e-12	7.4884e-12	UP	FGSG_10624	FGSG_04225	FGSG_10624
23557514	FGSG_10616	hypothetical protein	-	-	-	-	-	-	chr1:11420885-11425650	64	2	0.893913	0.0331638	0.893913	0.0331638	4.75246	1.08965e-08	4.53335e-08	UP	FGSG_10616	FGSG_05551	FGSG_10616
23557512	FGSG_10614	hypothetical protein	-	-	-	-	-	-	chr1:11414656-11415481	1813	73	168.675	8.06432	168.675	8.06432	4.38655	1.10835e-46	2.81389e-45	UP		FGSG_04221	FGSG_10614
23557510	FGSG_10612	hypothetical protein	GO:0048037|GO:0050662|GO:0000166|GO:0050660|GO:0071949	cofactor binding|coenzyme binding|nucleotide binding|flavin adenine dinucleotide binding|FAD binding	K00480	salicylate hydroxylase[1.14.13.1]	fgr01100	Metabolic pathways - Fusarium graminearum	chr1:11410754-11412156	2336	43	113.979	2.49122	113.979	2.49122	5.51578	5.2001e-67	2.62363e-65	UP		FGSG_06888	FGSG_10612
23557509	FGSG_10611	hypothetical protein	GO:0003824|GO:0016491|GO:0048037|GO:0016614|GO:0050662|GO:0000166|GO:0050660	catalytic activity|oxidoreductase activity|cofactor binding|oxidoreductase activity, acting on CH-OH group of donors|coenzyme binding|nucleotide binding|flavin adenine dinucleotide binding	-	-	-	-	chr1:11408328-11410037	900	31	40.4109	1.65274	40.4109	1.65274	4.61181	1.26425e-40	2.62353e-39	UP	FGSG_10611	FGSG_13174	FGSG_10611
23557501	FGSG_10602	hypothetical protein	-	-	-	-	-	-	chr1:11382752-11384461	134	24	5.16172	1.09771	5.16172	1.09771	2.23336	7.42418e-06	2.33924e-05	UP		FGSG_13177	FGSG_10602
23557497	FGSG_10598	hypothetical protein	-	-	-	-	-	-	chr1:11371773-11372429	53330	1065	5346.79	126.783	5346.79	126.783	5.39824	2.90852e-88	3.03787e-86	UP		FGSG_10913	FGSG_10598
23557485	FGSG_10584	hypothetical protein	-	-	-	-	-	-	chr1:11339232-11340205	296	100	21.1011	8.46456	21.1011	8.46456	1.31781	0.00750298	0.0148107	UP	FGSG_10584	FGSG_13186	FGSG_10584
23557479	FGSG_10578	hypothetical protein	-	-	-	-	-	-	chr1:11322909-11325095	295	6	9.41454	0.227353	9.41454	0.227353	5.37188	6.65783e-28	8.51501e-27	UP	FGSG_10578	FGSG_04201	FGSG_10578
23557477	FGSG_10576	hypothetical protein	-	-	-	-	-	-	chr1:11315970-11317181	123	11	6.68481	0.709853	6.68481	0.709853	3.23529	1.49631e-09	6.72069e-09	UP	FGSG_10576	FGSG_06865	FGSG_10576
23557475	FGSG_10573	hypothetical protein	-	-	-	-	-	-	chr1:11303938-11308123	169	0	3.32497	0	3.32497	0	Inf	3.82104e-24	4.16259e-23	UP		FGSG_13156	FGSG_10573
23557466	FGSG_10564	hypothetical protein	-	-	-	-	-	-	chr1:11263926-11273065	28	0	0.205819	0	0.205819	0	Inf	1.47851e-05	4.47044e-05	UP	FGSG_10564	FGSG_04218	FGSG_10564
23557460	FGSG_10558	hypothetical protein	-	-	-	-	-	-	chr1:11247821-11249903	229	12	7.40511	0.460761	7.40511	0.460761	4.00643	4.1994e-18	3.40383e-17	UP	FGSG_10558	FGSG_05510	FGSG_10558
23557455	FGSG_10553	hypothetical protein	-	-	-	-	-	-	chr1:11232458-11233867	178	38	8.84227	2.24141	8.84227	2.24141	1.98001	1.85865e-05	5.52997e-05	UP		FGSG_02484	FGSG_10553
23557434	FGSG_10531	hypothetical protein	GO:0016020|GO:0005215|GO:0022857|GO:0005337|GO:0016021	membrane|transporter activity|transmembrane transporter activity|nucleoside transmembrane transporter activity|integral component of membrane	-	-	-	-	chr1:11144000-11146181	6134	1816	189.515	66.6203	189.515	66.6203	1.50828	1.76407e-05	5.26568e-05	UP	FGSG_10531	FGSG_02488	FGSG_10531
23557421	FGSG_10518	hypothetical protein	-	-	-	-	-	-	chr1:11089282-11091348	39	0	1.55127	0	1.55127	0	Inf	1.75007e-07	6.54256e-07	UP	FGSG_10518	FGSG_05520	FGSG_10518
23557417	FGSG_10514	hypothetical protein	-	-	-	-	-	-	chr1:11063279-11064958	643	129	28.0121	6.6729	28.0121	6.6729	2.06966	3.42021e-09	1.4901e-08	UP		FGSG_02491	FGSG_10514
23557415	FGSG_10512	hypothetical protein	GO:0005623|GO:0005622|GO:0005737|GO:0030529|GO:0043231|GO:0005840|GO:0005739	cell|intracellular|cytoplasm|intracellular ribonucleoprotein complex|intracellular membrane-bounded organelle|ribosome|mitochondrion	-	-	-	-	chr1:11060769-11061118	1881	476	444.09	133.438	444.09	133.438	1.73468	2.8108e-07	1.02947e-06	UP	FGSG_10512	FGSG_01165	FGSG_10512
23557386	FGSG_10482	hypothetical protein	-	-	-	-	-	-	chr1:10952776-10954338	1412	272	66.9605	15.316	66.9605	15.316	2.12828	2.64158e-11	1.39174e-10	UP	FGSG_10482	FGSG_10081	FGSG_10482
23557355	FGSG_10449	hypothetical protein	-	-	-	-	-	-	chr1:10859661-10862744	72	6	1.66059	0.164306	1.66059	0.164306	3.33724	3.62217e-07	1.31451e-06	UP	FGSG_10449	FGSG_09082	FGSG_10449
23557322	FGSG_10414	hypothetical protein	-	-	K01507	inorganic pyrophosphatase[3.6.1.1]	fgr00190	Oxidative phosphorylation - Fusarium graminearum	chr1:10771560-10772828	16	1	1.10471	0.0820003	1.10471	0.0820003	3.75189	0.0160841	0.0297889	UP		FGSG_09088	FGSG_10414
23557318	FGSG_10410	hypothetical protein	-	-	K00953	FAD synthetase[2.7.7.2]	fgr01100|fgr01110|fgr00740	Metabolic pathways - Fusarium graminearum|Biosynthesis of secondary metabolites - Fusarium graminearum|Riboflavin metabolism - Fusarium graminearum	chr1:10762292-10763184	818	292	83.1505	35.244	83.1505	35.244	1.23835	0.00582099	0.0117297	UP	FGSG_10410	FGSG_09087	FGSG_10410
23557305	FGSG_10396	hypothetical protein	-	-	-	-	-	-	chr1:10714024-10714727	5781	801	584.039	96.0865	584.039	96.0865	2.60366	3.64596e-20	3.27889e-19	UP	FGSG_10396	FGSG_03785	FGSG_10396
23557300	FGSG_10391	hypothetical protein	GO:0003824|GO:0016787|GO:0097367|GO:0000166|GO:0016817|GO:0016818|GO:0016462|GO:0005524|GO:0004386	catalytic activity|hydrolase activity|carbohydrate derivative binding|nucleotide binding|hydrolase activity, acting on acid anhydrides|hydrolase activity, acting on acid anhydrides, in phosphorus-containing anhydrides|pyrophosphatase activity|ATP binding|helicase activity	K12813	pre-mRNA-splicing factor ATP-dependent RNA helicase DHX16[3.6.4.13]	fgr03040	Spliceosome - Fusarium graminearum	chr1:10702447-10705482	1627	281	35.2998	7.23905	35.2998	7.23905	2.28579	1.60462e-13	9.8842e-13	UP		FGSG_02459	FGSG_10391
23557294	FGSG_10385	alpha-centractin	GO:0005623|GO:0005622|GO:0005875|GO:0005869|GO:0005856|GO:0015629	cell|intracellular|microtubule associated complex|dynactin complex|cytoskeleton|actin cytoskeleton	-	-	-	-	chr1:10683466-10685387	2467	645	91.7048	28.4691	91.7048	28.4691	1.6876	6.07632e-07	2.15202e-06	UP	FGSG_10385	FGSG_06818	FGSG_10385
23557286	FGSG_10377	hypothetical protein	-	-	-	-	-	-	chr1:10646866-10647936	234	73	14.9356	5.5325	14.9356	5.5325	1.43275	0.00362812	0.00759361	UP	FGSG_10377	FGSG_03786	FGSG_10377
23557268	FGSG_10359	hypothetical protein	-	-	-	-	-	-	chr1:10603053-10603538	50	5	6.7768	0.804702	6.7768	0.804702	3.07408	3.79475e-05	0.00010859	UP	FGSG_10359	FGSG_06814	FGSG_10359
23557258	FGSG_10349	hypothetical protein	-	-	-	-	-	-	chr1:10555137-10557347	415	24	12.3636	0.848976	12.3636	0.848976	3.86424	1.47335e-23	1.55801e-22	UP	FGSG_10349	FGSG_09092	FGSG_10349
23557229	FGSG_10318	hypothetical protein	GO:0003824|GO:0016787|GO:0016810|GO:0016811|GO:0004040	catalytic activity|hydrolase activity|hydrolase activity, acting on carbon-nitrogen (but not peptide) bonds|hydrolase activity, acting on carbon-nitrogen (but not peptide) bonds, in linear amides|amidase activity	K01426	amidase[3.5.1.4]	fgr00330|fgr00380|fgr00360	Arginine and proline metabolism - Fusarium graminearum|Tryptophan metabolism - Fusarium graminearum|Phenylalanine metabolism - Fusarium graminearum	chr1:10463438-10465274	80	11	3.2112	0.524279	3.2112	0.524279	2.61471	1.86144e-05	5.53688e-05	UP	FGSG_10318	FGSG_02424	FGSG_10318
23557228	FGSG_10317	hypothetical protein	-	-	-	-	-	-	chr1:10460740-10462464	260	46	11.8932	2.49845	11.8932	2.49845	2.25103	4.12345e-08	1.63612e-07	UP	FGSG_10317	FGSG_02425	FGSG_10317
23557207	FGSG_10295	hypothetical protein	GO:0016020|GO:0016021|GO:0055085	membrane|integral component of membrane|transmembrane transport	-	-	-	-	chr1:10414590-10415884	920	183	48.7925	11.5241	48.7925	11.5241	2.08201	4.38693e-10	2.07447e-09	UP	FGSG_10295	FGSG_09062	FGSG_10295
23557202	FGSG_10290	hypothetical protein	GO:0003824|GO:0008152|GO:0016787|GO:0006807|GO:0044237|GO:0006950|GO:0006139|GO:0006725|GO:0006974|GO:0006281|GO:0006284	catalytic activity|metabolic process|hydrolase activity|nitrogen compound metabolic process|cellular metabolic process|response to stress|nucleobase-containing compound metabolic process|cellular aromatic compound metabolic process|cellular response to DNA damage stimulus|DNA repair|base-excision repair	K03575	A/G-specific adenine glycosylase [EC:3.2.2.-][-]	fgr03410	Base excision repair - Fusarium graminearum	chr1:10402579-10404453	383	61	13.455	2.54452	13.455	2.54452	2.40268	1.17052e-10	5.80481e-10	UP	FGSG_10290	FGSG_03769	FGSG_10290
23557197	FGSG_10285	hypothetical protein	-	-	-	-	-	-	chr1:10388202-10389933	406	76	17.377	3.86236	17.377	3.86236	2.16962	6.2996e-09	2.68082e-08	UP		FGSG_10054	FGSG_10285
23557196	FGSG_10284	hypothetical protein	GO:0003824|GO:0016491	catalytic activity|oxidoreductase activity	-	-	-	-	chr1:10384421-10385941	384	29	17.1718	1.53983	17.1718	1.53983	3.4792	8.9201e-20	7.90265e-19	UP	FGSG_10284	FGSG_10059	FGSG_10284
23557177	FGSG_10263	hypothetical protein	-	-	-	-	-	-	chr1:10304463-10305469	41	6	3.6744	0.638445	3.6744	0.638445	2.52488	0.00127928	0.00288657	UP	FGSG_10263	FGSG_10025	FGSG_10263
23557174	FGSG_10260	hypothetical protein	-	-	-	-	-	-	chr1:10294371-10297018	4597	1619	124.049	51.8748	124.049	51.8748	1.2578	0.00196278	0.00430441	UP	FGSG_10260	FGSG_11358	FGSG_10260
23557152	FGSG_10236	hypothetical protein	GO:0003824|GO:0005623|GO:0005622|GO:0016740|GO:0005737|GO:0008168|GO:0008757|GO:0016279	catalytic activity|cell|intracellular|transferase activity|cytoplasm|methyltransferase activity|S-adenosylmethionine-dependent methyltransferase activity|protein-lysine N-methyltransferase activity	-	-	-	-	chr1:10221642-10223182	449	73	22.5252	4.34847	22.5252	4.34847	2.37296	6.62591e-11	3.35865e-10	UP	FGSG_10236	FGSG_09048	FGSG_10236
23557146	FGSG_10230	hypothetical protein	GO:0003824|GO:0008152	catalytic activity|metabolic process	-	-	-	-	chr1:10204593-10206427	721	97	27.822	4.44442	27.822	4.44442	2.64616	1.21031e-15	8.53742e-15	UP		FGSG_09047	FGSG_10230
23557143	FGSG_10227	hypothetical protein	GO:0003824|GO:0016787|GO:0043169|GO:0046872|GO:0008270	catalytic activity|hydrolase activity|cation binding|metal ion binding|zinc ion binding	K01493	dCMP deaminase[3.5.4.12]	fgr01100|fgr00240	Metabolic pathways - Fusarium graminearum|Pyrimidine metabolism - Fusarium graminearum	chr1:10191585-10192908	477	137	26.9237	9.18178	26.9237	9.18178	1.55203	0.00014853	0.000389548	UP	FGSG_10227	FGSG_12690	FGSG_10227
23557131	FGSG_10215	hypothetical protein	-	-	-	-	-	-	chr1:10165268-10166686	265	78	12.3013	4.2992	12.3013	4.2992	1.51666	0.00107975	0.00247338	UP		FGSG_11364	FGSG_10215
23557126	FGSG_10210	hypothetical protein	GO:0003824|GO:0008152|GO:0016829	catalytic activity|metabolic process|lyase activity	K18339	2-keto-3-deoxy-L-rhamnonate aldolase[4.1.2.53]	fgr00051	Fructose and mannose metabolism - Fusarium graminearum	chr1:10154741-10155776	99	24	6.62712	1.90761	6.62712	1.90761	1.79662	0.00174499	0.00386128	UP		FGSG_12693	FGSG_10210
23557122	FGSG_10206	hypothetical protein	-	-	-	-	-	-	chr1:10147065-10148359	427	55	21.7193	3.32179	21.7193	3.32179	2.70894	1.03091e-13	6.43686e-13	UP		FGSG_10036	FGSG_10206
23557121	FGSG_10205	hypothetical protein	GO:0003824|GO:0019239	catalytic activity|deaminase activity	K19572	adenosine deaminase CECR1[3.5.4.4]	fgr01100|fgr00230	Metabolic pathways - Fusarium graminearum|Purine metabolism - Fusarium graminearum	chr1:10144429-10146784	2237	203	63.8158	6.87622	63.8158	6.87622	3.21423	1.79546e-28	2.35188e-27	UP		FGSG_09054	FGSG_10205
23557117	FGSG_10201	hypothetical protein	-	-	K10773	endonuclease III[4.2.99.18]	fgr03410	Base excision repair - Fusarium graminearum	chr1:10129287-10131174	102	19	4.80594	1.06299	4.80594	1.06299	2.17669	7.82934e-05	0.00021416	UP		FGSG_10039	FGSG_10201
23557113	FGSG_10197	hypothetical protein	-	-	-	-	-	-	chr1:10118462-10119358	364	48	26.7298	4.18531	26.7298	4.18531	2.67504	1.19755e-12	6.99327e-12	UP	FGSG_10197	FGSG_09053	FGSG_10197
23557111	FGSG_10194	hypothetical protein	GO:0003824|GO:0008152|GO:0048037|GO:0016829|GO:0044237|GO:0030170|GO:0016831|GO:0019752	catalytic activity|metabolic process|cofactor binding|lyase activity|cellular metabolic process|pyridoxal phosphate binding|carboxy-lyase activity|carboxylic acid metabolic process	-	-	-	-	chr1:10109594-10111196	1536	63	67.4507	3.28495	67.4507	3.28495	4.35989	2.54679e-44	6.00488e-43	UP	FGSG_10194	FGSG_09050	FGSG_10194
23557110	FGSG_10193	hypothetical protein	GO:0043169|GO:0020037|GO:0046872	cation binding|heme binding|metal ion binding	-	-	-	-	chr1:10108622-10109259	239	63	27.1429	8.49556	27.1429	8.49556	1.67579	0.000217139	0.000555777	UP		FGSG_03836	FGSG_10193
23557100	FGSG_10183	hypothetical protein	GO:0016020|GO:0016021	membrane|integral component of membrane	-	-	-	-	chr1:10060876-10062467	233	5	10.9314	0.278551	10.9314	0.278551	5.29439	4.51458e-24	4.88238e-23	UP		FGSG_03832	FGSG_10183
23557094	FGSG_10176	hypothetical protein	-	-	-	-	-	-	chr1:10048327-10049631	868	234	45.7034	14.6297	45.7034	14.6297	1.6434	8.069e-06	2.52662e-05	UP	FGSG_10176	FGSG_02508	FGSG_10176
23557073	FGSG_10154	hypothetical protein	-	-	-	-	-	-	chr1:9970702-9972675	208	17	6.94068	0.673556	6.94068	0.673556	3.36521	5.698e-14	3.62039e-13	UP	FGSG_10154	FGSG_11458	FGSG_10154
23557069	FGSG_10149	hypothetical protein	-	-	-	-	-	-	chr1:9956575-9957627	450	146	29.9409	11.5344	29.9409	11.5344	1.37617	0.00199321	0.00436834	UP	FGSG_10149	FGSG_02510	FGSG_10149
23557066	FGSG_10146	hypothetical protein	GO:0003824|GO:0016740|GO:0008168	catalytic activity|transferase activity|methyltransferase activity	-	-	-	-	chr1:9951282-9952144	241	87	25.563	10.9573	25.563	10.9573	1.22216	0.0251143	0.0444663	UP		FGSG_10130	FGSG_10146
23557053	FGSG_10133	hypothetical protein	-	-	-	-	-	-	chr1:9913904-9914749	1384	172	107.759	15.9014	107.759	15.9014	2.76057	1.32812e-19	1.15768e-18	UP		FGSG_09154	FGSG_10133
23557050	FGSG_10130	hypothetical protein	-	-	-	-	-	-	chr1:9904874-9907291	1602	405	48.2503	14.4838	48.2503	14.4838	1.73609	3.49789e-07	1.27251e-06	UP	FGSG_10130	FGSG_11439	FGSG_10130
23557039	FGSG_10119	hypothetical protein	-	-	K01754	threonine dehydratase[4.3.1.19]	fgr01100|fgr01110|fgr01130|fgr01230|fgr01200|fgr00260|fgr00290	Metabolic pathways - Fusarium graminearum|Biosynthesis of secondary metabolites - Fusarium graminearum|Biosynthesis of antibiotics - Fusarium graminearum|Biosynthesis of amino acids - Fusarium graminearum|Carbon metabolism - Fusarium graminearum|Glycine, serine and threonine metabolism - Fusarium graminearum|Valine, leucine and isoleucine biosynthesis - Fusarium graminearum	chr1:9865507-9866766	1969	447	107.277	28.9174	107.277	28.9174	1.89133	5.84465e-09	2.49793e-08	UP		FGSG_09115	FGSG_10119
23557011	FGSG_10090	hypothetical protein	GO:0003824|GO:0008152|GO:0006807|GO:0044237|GO:0006950|GO:0006139|GO:0006725|GO:0006974|GO:0006281|GO:0006284	catalytic activity|metabolic process|nitrogen compound metabolic process|cellular metabolic process|response to stress|nucleobase-containing compound metabolic process|cellular aromatic compound metabolic process|cellular response to DNA damage stimulus|DNA repair|base-excision repair	K01247	DNA-3-methyladenine glycosylase II[3.2.2.21]	fgr03410	Base excision repair - Fusarium graminearum	chr1:9759903-9760979	280	86	17.1249	6.24539	17.1249	6.24539	1.45524	0.00202759	0.00443632	UP		FGSG_12765	FGSG_10090
23557003	FGSG_10081	hypothetical protein	GO:0003824|GO:0016020|GO:0016740|GO:0016021|GO:0016746|GO:0016747	catalytic activity|membrane|transferase activity|integral component of membrane|transferase activity, transferring acyl groups|transferase activity, transferring acyl groups other than amino-acyl groups	-	-	-	-	chr1:9722288-9723895	128	2	5.40469	0.100257	5.40469	0.100257	5.75244	1.37133e-16	1.02759e-15	UP	FGSG_10081	FGSG_06095	FGSG_10081
23556986	FGSG_10064	hypothetical protein	-	-	-	-	-	-	chr1:9670343-9671423	228	77	16.4494	6.59627	16.4494	6.59627	1.31831	0.0121343	0.0229739	UP		FGSG_06093	FGSG_10064
23556981	FGSG_10059	hypothetical protein	GO:0097367|GO:0000166|GO:0003676|GO:0005524	carbohydrate derivative binding|nucleotide binding|nucleic acid binding|ATP binding	-	-	-	-	chr1:9652989-9658407	52	3	0.709601	0.0486075	0.709601	0.0486075	3.86776	3.15035e-06	1.0328e-05	UP	FGSG_10059	FGSG_11440	FGSG_10059
23556977	FGSG_10054	hypothetical protein	-	-	K10570	DNA excision repair protein ERCC-8[-]	fgr04120|fgr03420	Ubiquitin mediated proteolysis - Fusarium graminearum|Nucleotide excision repair - Fusarium graminearum	chr1:9633770-9635212	208	74	10.5473	4.45556	10.5473	4.45556	1.24319	0.0283751	0.0496564	UP	FGSG_10054	FGSG_11448	FGSG_10054
23556962	FGSG_10039	hypothetical protein	GO:0003824|GO:0051920|GO:0016491	catalytic activity|peroxiredoxin activity|oxidoreductase activity	-	-	-	-	chr1:9585489-9586164	261	67	30.0036	9.14535	30.0036	9.14535	1.71402	9.99695e-05	0.000269488	UP	FGSG_10039	FGSG_11411	FGSG_10039
23556959	FGSG_10036	hypothetical protein	GO:0008152|GO:0009058|GO:0006807|GO:0044237|GO:0006790|GO:0006749|GO:0035226|GO:0006750	metabolic process|biosynthetic process|nitrogen compound metabolic process|cellular metabolic process|sulfur compound metabolic process|glutathione metabolic process|glutamate-cysteine ligase catalytic subunit binding|glutathione biosynthetic process	K11205	glutamate--cysteine ligase regulatory subunit[-]	fgr01100|fgr00270|fgr00480	Metabolic pathways - Fusarium graminearum|Cysteine and methionine metabolism - Fusarium graminearum|Glutathione metabolism - Fusarium graminearum	chr1:9580761-9581754	1031	310	72.3235	25.821	72.3235	25.821	1.48592	0.000102881	0.000276961	UP	FGSG_10036	FGSG_11429	FGSG_10036
23556949	FGSG_10026	hypothetical protein	GO:0003824|GO:0016491	catalytic activity|oxidoreductase activity	-	-	-	-	chr1:9534506-9535476	135	37	9.75049	3.17312	9.75049	3.17312	1.61957	0.00265213	0.00567557	UP		FGSG_11425	FGSG_10026
23556948	FGSG_10025	sorbose reductase SOU1	GO:0003824|GO:0016491	catalytic activity|oxidoreductase activity	K17742	sorbose reductase[1.1.1.289]	fgr00051	Fructose and mannose metabolism - Fusarium graminearum	chr1:9532467-9533460	68	7	5.06117	0.618628	5.06117	0.618628	3.03233	9.36946e-06	2.90149e-05	UP	FGSG_10025	FGSG_11424	FGSG_10025
23556934	FGSG_10011	hypothetical protein	-	-	-	-	-	-	chr1:9488937-9489911	144	41	11.0939	3.75057	11.0939	3.75057	1.56458	0.00387108	0.00807373	UP		FGSG_00745	FGSG_10011
23556864	FGSG_09938	hypothetical protein	-	-	-	-	-	-	chr1:9207473-9209635	2577	350	82.9245	13.373	82.9245	13.373	2.63248	2.44796e-19	2.09999e-18	UP		FGSG_12737	FGSG_09938
23556862	FGSG_09936	hypothetical protein	-	-	K13337	peroxin-19[-]	fgr04146	Peroxisome - Fusarium graminearum	chr1:9204536-9206194	1335	428	64.2809	24.4701	64.2809	24.4701	1.39337	0.000380794	0.000939713	UP	FGSG_09936	FGSG_11408	FGSG_09936
23556857	FGSG_09931	hypothetical protein	GO:0003824|GO:0016020|GO:0008152|GO:0016787|GO:0043169|GO:0016798|GO:0016021|GO:0004553|GO:0046872|GO:0005509|GO:0004571	catalytic activity|membrane|metabolic process|hydrolase activity|cation binding|hydrolase activity, acting on glycosyl bonds|integral component of membrane|hydrolase activity, hydrolyzing O-glycosyl compounds|metal ion binding|calcium ion binding|mannosyl-oligosaccharide 1,2-alpha-mannosidase activity	K01230	mannosyl-oligosaccharide alpha-1,2-mannosidase[3.2.1.113]	fgr01100|fgr04141|fgr00510	Metabolic pathways - Fusarium graminearum|Protein processing in endoplasmic reticulum - Fusarium graminearum|N-Glycan biosynthesis - Fusarium graminearum	chr1:9192353-9194431	2352	629	76.3934	24.2583	76.3934	24.2583	1.65497	1.3116e-06	4.49289e-06	UP		FGSG_00751	FGSG_09931
23556836	FGSG_09910	hypothetical protein	-	-	-	-	-	-	chr1:9122824-9125522	849	196	21.9566	6.01873	21.9566	6.01873	1.86712	8.82382e-08	3.3903e-07	UP	FGSG_09910	FGSG_12736	FGSG_09910
23556835	FGSG_09909	hypothetical protein	GO:0005623|GO:0005622|GO:0070461|GO:0043231|GO:0005634|GO:0005654|GO:0000123	cell|intracellular|SAGA-type complex|intracellular membrane-bounded organelle|nucleus|nucleoplasm|histone acetyltransferase complex	-	-	-	-	chr1:9120706-9122211	1039	187	48.9547	10.4619	48.9547	10.4619	2.2263	6.81128e-12	3.74605e-11	UP		FGSG_07392	FGSG_09909
23556826	FGSG_09900	hypothetical protein	-	-	-	-	-	-	chr1:9094785-9098078	811	249	17.0237	6.20617	17.0237	6.20617	1.45577	0.000238861	0.000608496	UP		FGSG_06026	FGSG_09900
23556819	FGSG_09893	hypothetical protein	GO:0003824|GO:0016787|GO:0008233|GO:0008237|GO:0016805	catalytic activity|hydrolase activity|peptidase activity|metallopeptidase activity|dipeptidase activity	K15428	Cys-Gly metallodipeptidase DUG1 [EC:3.4.13.-][-]	fgr01100|fgr00480	Metabolic pathways - Fusarium graminearum|Glutathione metabolism - Fusarium graminearum	chr1:9075061-9076749	4071	1217	163.709	58.1105	163.709	58.1105	1.49427	2.74966e-05	8.03243e-05	UP		FGSG_07358	FGSG_09893
23556808	FGSG_09882	hypothetical protein	-	-	K18337	L-rhamnose 1-dehydrogenase[1.1.1.173]	fgr00051	Fructose and mannose metabolism - Fusarium graminearum	chr1:9042517-9043329	69	10	5.59044	0.96201	5.59044	0.96201	2.53884	0.00011673	0.000312267	UP		FGSG_06023	FGSG_09882
23556795	FGSG_09868	hypothetical protein	-	-	-	-	-	-	chr1:8991491-8993267	1833	305	72.3857	14.3015	72.3857	14.3015	2.33954	2.05294e-14	1.34458e-13	UP	FGSG_09868	FGSG_07354	FGSG_09868
23556771	FGSG_09842	hypothetical protein	GO:0005623|GO:0005622|GO:0046907|GO:0005737|GO:0030529|GO:0003676|GO:0003723|GO:0048500|GO:0006886|GO:0015031|GO:0008312|GO:0030942|GO:0006605|GO:0005786|GO:0045047|GO:0006614	cell|intracellular|intracellular transport|cytoplasm|intracellular ribonucleoprotein complex|nucleic acid binding|RNA binding|signal recognition particle|intracellular protein transport|protein transport|7S RNA binding|endoplasmic reticulum signal peptide binding|protein targeting|signal recognition particle, endoplasmic reticulum targeting|protein targeting to ER|SRP-dependent cotranslational pr…	K03104	signal recognition particle subunit SRP14[-]	fgr03060	Protein export - Fusarium graminearum	chr4:5103757-5104256	1937	746	329.69	150.767	329.69	150.767	1.12879	0.015448	0.0287315	UP		FGSG_06032	FGSG_09842
23556765	FGSG_09835	hypothetical protein	GO:0003676|GO:0003723	nucleic acid binding|RNA binding	-	-	-	-	chr4:5125902-5127196	452	93	28.9341	7.06877	28.9341	7.06877	2.03324	4.55118e-08	1.7994e-07	UP	FGSG_09835	FGSG_08668	FGSG_09835
23556734	FGSG_09801	DNA topoisomerase 2	GO:0003824|GO:0008152|GO:0016787|GO:0006807|GO:0044237|GO:0097367|GO:0016853|GO:0000166|GO:0006139|GO:0006725|GO:0003676|GO:0016817|GO:0051276|GO:0003677|GO:0016818|GO:0006265|GO:0003918|GO:0016462|GO:0005524|GO:0016887|GO:0042623|GO:0008094	catalytic activity|metabolic process|hydrolase activity|nitrogen compound metabolic process|cellular metabolic process|carbohydrate derivative binding|isomerase activity|nucleotide binding|nucleobase-containing compound metabolic process|cellular aromatic compound metabolic process|nucleic acid binding|hydrolase activity, acting on acid anhydrides|chromosome organization|DNA binding|hydrolase act…	K03164	DNA topoisomerase II[5.99.1.3]	-	-	chr4:5225847-5231108	5831	1206	77.5463	19.0439	77.5463	19.0439	2.02573	2.61799e-11	1.37992e-10	UP	FGSG_09801	FGSG_10967	FGSG_09801
23556725	FGSG_09791	hypothetical protein	GO:0003676|GO:0003677	nucleic acid binding|DNA binding	-	-	-	-	chr4:5266181-5267812	458	76	18.4855	3.64226	18.4855	3.64226	2.34349	9.81153e-11	4.90247e-10	UP	FGSG_09791	FGSG_04286	FGSG_09791
23556719	FGSG_09785	hypothetical protein	-	-	-	-	-	-	chr4:5289948-5292230	131	9	5.1089	0.41678	5.1089	0.41678	3.61565	2.79492e-11	1.46755e-10	UP	FGSG_09785	FGSG_07318	FGSG_09785
23556715	FGSG_09781	hypothetical protein	-	-	K01934	5-formyltetrahydrofolate cyclo-ligase[6.3.3.2]	fgr01100	Metabolic pathways - Fusarium graminearum	chr4:5303101-5304162	305	89	22.0288	7.63258	22.0288	7.63258	1.52915	0.000632902	0.00150508	UP	FGSG_09781	FGSG_10963	FGSG_09781
23556700	FGSG_09764	hypothetical protein	GO:0003824|GO:0008152|GO:0009058|GO:0016740|GO:0044237|GO:0097367|GO:0016772|GO:0006629|GO:0006790|GO:0000166|GO:0044255|GO:0006644|GO:0008654|GO:0008610|GO:0008299|GO:0016301|GO:0006796|GO:0006637|GO:0008202|GO:0006694|GO:0004631|GO:0005524|GO:0006084|GO:0019287	catalytic activity|metabolic process|biosynthetic process|transferase activity|cellular metabolic process|carbohydrate derivative binding|transferase activity, transferring phosphorus-containing groups|lipid metabolic process|sulfur compound metabolic process|nucleotide binding|cellular lipid metabolic process|phospholipid metabolic process|phospholipid biosynthetic process|lipid biosynthetic pro…	K00938	phosphomevalonate kinase[2.7.4.2]	fgr01100|fgr01110|fgr01130|fgr00900	Metabolic pathways - Fusarium graminearum|Biosynthesis of secondary metabolites - Fusarium graminearum|Biosynthesis of antibiotics - Fusarium graminearum|Terpenoid backbone biosynthesis - Fusarium graminearum	chr4:5442512-5444180	1788	692	81.5053	37.4555	81.5053	37.4555	1.12172	0.0172913	0.0315705	UP	FGSG_09764	FGSG_10945	FGSG_09764
23556697	FGSG_09761	hypothetical protein	GO:0008152|GO:0005623|GO:0005622|GO:0006807|GO:0044237|GO:0006139|GO:0006725|GO:0003676|GO:0043231|GO:0003723|GO:0005634|GO:0005730|GO:0042254|GO:0016070|GO:0006396|GO:0006364	metabolic process|cell|intracellular|nitrogen compound metabolic process|cellular metabolic process|nucleobase-containing compound metabolic process|cellular aromatic compound metabolic process|nucleic acid binding|intracellular membrane-bounded organelle|RNA binding|nucleus|nucleolus|ribosome biogenesis|RNA metabolic process|RNA processing|rRNA processing	-	-	-	-	chr4:5449478-5450443	1639	84	111.76	6.80112	111.76	6.80112	4.03849	3.74665e-40	7.65203e-39	UP	FGSG_09761	FGSG_04268	FGSG_09761
23556693	FGSG_09757	hypothetical protein	-	-	-	-	-	-	chr4:5379002-5379554	102	25	13.5731	3.95013	13.5731	3.95013	1.78078	0.00227599	0.00494438	UP	FGSG_09757	FGSG_08623	FGSG_09757
23556688	FGSG_09752	hypothetical protein	-	-	-	-	-	-	chr4:5392152-5394994	642	115	17.3171	3.68323	17.3171	3.68323	2.23315	9.58434e-11	4.79499e-10	UP		FGSG_04262	FGSG_09752
23556686	FGSG_09750	hypothetical protein	-	-	-	-	-	-	chr4:5400247-5404012	1189	326	21.3987	6.96649	21.3987	6.96649	1.61902	7.29634e-06	2.302e-05	UP	FGSG_09750	FGSG_08627	FGSG_09750
23556681	FGSG_09745	hypothetical protein	GO:0097367|GO:0000166|GO:0001882|GO:0032549|GO:0005525	carbohydrate derivative binding|nucleotide binding|nucleoside binding|ribonucleoside binding|GTP binding	-	-	-	-	chr4:5417923-5419747	646	245	23.3161	10.4998	23.3161	10.4998	1.15097	0.0196743	0.0355858	UP		FGSG_07300	FGSG_09745
23556659	FGSG_09723	hypothetical protein	GO:0003824|GO:0016740|GO:0016746|GO:0016747|GO:0016407|GO:0008080	catalytic activity|transferase activity|transferase activity, transferring acyl groups|transferase activity, transferring acyl groups other than amino-acyl groups|acetyltransferase activity|N-acetyltransferase activity	-	-	-	-	chr4:5509677-5510580	93	16	7.76408	1.58609	7.76408	1.58609	2.29134	6.41915e-05	0.000177297	UP	FGSG_09723	FGSG_04365	FGSG_09723
23556645	FGSG_09707	hypothetical protein	GO:0003824|GO:0016020|GO:0005215|GO:0022857|GO:0016787|GO:0097367|GO:0000166|GO:0016021|GO:0016817|GO:0016818|GO:0042626|GO:0016462|GO:0005524|GO:0016887|GO:0042623	catalytic activity|membrane|transporter activity|transmembrane transporter activity|hydrolase activity|carbohydrate derivative binding|nucleotide binding|integral component of membrane|hydrolase activity, acting on acid anhydrides|hydrolase activity, acting on acid anhydrides, in phosphorus-containing anhydrides|ATPase activity, coupled to transmembrane movement of substances|pyrophosphatase acti…	-	-	-	-	chr4:5576791-5582057	626	66	9.09852	1.13902	9.09852	1.13902	2.99784	8.66691e-19	7.25716e-18	UP	FGSG_09707	FGSG_03034	FGSG_09707
23556634	FGSG_09695	hypothetical protein	GO:0003824|GO:0016491|GO:0048037|GO:0004497|GO:0016705|GO:0050662|GO:0000166|GO:0050661|GO:0016709|GO:0050660|GO:0004499	catalytic activity|oxidoreductase activity|cofactor binding|monooxygenase activity|oxidoreductase activity, acting on paired donors, with incorporation or reduction of molecular oxygen|coenzyme binding|nucleotide binding|NADP binding|oxidoreductase activity, acting on paired donors, with incorporation or reduction of molecular oxygen, NAD(P)H as one donor, and incorporation of one atom of oxygen|…	-	-	-	-	chr4:5620767-5623078	715	217	21.4174	7.71813	21.4174	7.71813	1.47246	0.000230386	0.000588041	UP	FGSG_09695	FGSG_08721	FGSG_09695
23556631	FGSG_09692	hypothetical protein	-	-	-	-	-	-	chr4:5627093-5628704	129	26	8.90694	2.1316	8.90694	2.1316	2.063	6.33663e-05	0.000175425	UP		FGSG_03036	FGSG_09692
23556627	FGSG_09688	hypothetical protein	-	-	-	-	-	-	chr4:5640530-5641890	752	274	42.5551	18.4109	42.5551	18.4109	1.20877	0.00918889	0.017808	UP	FGSG_09688	FGSG_03037	FGSG_09688
23556624	FGSG_09685	hypothetical protein	GO:0003676	nucleic acid binding	-	-	-	-	chr4:5649761-5650534	985	136	83.8266	13.7428	83.8266	13.7428	2.60873	2.25296e-16	1.67244e-15	UP	FGSG_09685	FGSG_07404	FGSG_09685
23556622	FGSG_09683	hypothetical protein	GO:0003824|GO:0016787|GO:0016788|GO:0004518|GO:0008409|GO:0035312|GO:0045145	catalytic activity|hydrolase activity|hydrolase activity, acting on ester bonds|nuclease activity|5'-3' exonuclease activity|5'-3' exodeoxyribonuclease activity|single-stranded DNA 5'-3' exodeoxyribonuclease activity	-	-	-	-	chr4:5653068-5654753	491	127	19.8174	6.08641	19.8174	6.08641	1.70311	1.20949e-05	3.69739e-05	UP	FGSG_09683	FGSG_04372	FGSG_09683
23556620	FGSG_09681	hypothetical protein	GO:0003824|GO:0016020|GO:0005215|GO:0022857|GO:0016787|GO:0043169|GO:0000166|GO:0016021|GO:0016817|GO:0015075|GO:0006811|GO:0046872|GO:0016818|GO:0008324|GO:0042626|GO:0006812|GO:0016462|GO:0019829|GO:0030001|GO:0016887|GO:0042623	catalytic activity|membrane|transporter activity|transmembrane transporter activity|hydrolase activity|cation binding|nucleotide binding|integral component of membrane|hydrolase activity, acting on acid anhydrides|ion transmembrane transporter activity|ion transport|metal ion binding|hydrolase activity, acting on acid anhydrides, in phosphorus-containing anhydrides|cation transmembrane transporte…	-	-	-	-	chr4:5656737-5660479	385	137	6.88379	2.90856	6.88379	2.90856	1.2429	0.0119047	0.022568	UP	FGSG_09681	FGSG_08736	FGSG_09681
23556602	FGSG_09661	hypothetical protein	GO:0003824|GO:0016491|GO:0048037|GO:0016627|GO:0050662|GO:0000166|GO:0050660|GO:0003995	catalytic activity|oxidoreductase activity|cofactor binding|oxidoreductase activity, acting on the CH-CH group of donors|coenzyme binding|nucleotide binding|flavin adenine dinucleotide binding|acyl-CoA dehydrogenase activity	-	-	-	-	chr4:5708581-5710027	135	38	6.64607	2.22131	6.64607	2.22131	1.58109	0.00340853	0.00715792	UP	FGSG_09661	FGSG_04345	FGSG_09661
23556590	FGSG_09644	hypothetical protein	-	-	K15918	D-glycerate 3-kinase[2.7.1.31]	fgr01100|fgr01110|fgr01130|fgr01200|fgr00260|fgr00630|fgr00561	Metabolic pathways - Fusarium graminearum|Biosynthesis of secondary metabolites - Fusarium graminearum|Biosynthesis of antibiotics - Fusarium graminearum|Carbon metabolism - Fusarium graminearum|Glycine, serine and threonine metabolism - Fusarium graminearum|Glyoxylate and dicarboxylate metabolism - Fusarium graminearum|Glycerolipid metabolism - Fusarium graminearum	chr4:5745428-5746372	403	78	29.8936	6.87001	29.8936	6.87001	2.12145	1.94786e-08	7.96195e-08	UP		FGSG_04342	FGSG_09644
23556563	FGSG_09617	hypothetical protein	GO:0016020|GO:0016021	membrane|integral component of membrane	-	-	-	-	chr4:5828394-5830120	902	337	35.6844	15.8305	35.6844	15.8305	1.17259	0.0123913	0.0234345	UP		FGSG_05682	FGSG_09617
23556548	FGSG_09601	BCP1 protein	GO:0005623|GO:0005622|GO:0005737|GO:0043231|GO:0005634|GO:0015031	cell|intracellular|cytoplasm|intracellular membrane-bounded organelle|nucleus|protein transport	-	-	-	-	chr4:5907986-5908895	906	144	69.5549	13.1266	69.5549	13.1266	2.40566	1.12756e-13	7.02926e-13	UP	FGSG_09601	FGSG_05681	FGSG_09601
23556546	FGSG_09599	hypothetical protein	GO:0003824|GO:0016491|GO:0043169|GO:0046872|GO:0008270	catalytic activity|oxidoreductase activity|cation binding|metal ion binding|zinc ion binding	K00008	L-iditol 2-dehydrogenase[1.1.1.14]	fgr01100|fgr00040|fgr00051	Metabolic pathways - Fusarium graminearum|Pentose and glucuronate interconversions - Fusarium graminearum|Fructose and mannose metabolism - Fusarium graminearum	chr4:5915880-5917299	991	52	50.7203	3.16013	50.7203	3.16013	4.00451	8.82789e-35	1.49522e-33	UP	FGSG_09599	FGSG_08717	FGSG_09599
23556540	FGSG_09593	hypothetical protein	-	-	-	-	-	-	chr4:5929053-5930185	226	22	15.4105	1.78125	15.4105	1.78125	3.11296	5.25281e-13	3.13982e-12	UP	FGSG_09593	FGSG_04324	FGSG_09593
23556539	FGSG_09592	hypothetical protein	GO:0008152|GO:0009058|GO:0006807|GO:0044237|GO:0006139|GO:0006725|GO:0006260|GO:0006270|GO:0006261	metabolic process|biosynthetic process|nitrogen compound metabolic process|cellular metabolic process|nucleobase-containing compound metabolic process|cellular aromatic compound metabolic process|DNA replication|DNA replication initiation|DNA-dependent DNA replication	K06628	cell division control protein 45[-]	fgr04111|fgr04113	Cell cycle - yeast - Fusarium graminearum|Meiosis - yeast - Fusarium graminearum	chr4:5932718-5935517	1040	150	25.773	4.41382	25.773	4.41382	2.54576	9.39234e-16	6.69668e-15	UP	FGSG_09592	FGSG_04325	FGSG_09592
23556524	FGSG_09576	hypothetical protein	-	-	-	-	-	-	chr4:5984899-5986759	1976	540	75.0628	24.3569	75.0628	24.3569	1.62377	3.17897e-06	1.04189e-05	UP	FGSG_09576	FGSG_04328	FGSG_09576
23556514	FGSG_09566	hypothetical protein	-	-	-	-	-	-	chr4:6022286-6026223	7785	2776	143.882	60.9199	143.882	60.9199	1.2399	0.00239813	0.00518607	UP		FGSG_03002	FGSG_09566
23556499	FGSG_09549	hypothetical protein	GO:0003824|GO:0008152|GO:0009058|GO:0006807|GO:0016740|GO:0044237|GO:0006139|GO:0016757|GO:0006725|GO:0051188|GO:0006796|GO:0004514|GO:0009117|GO:0009165|GO:0046496|GO:0019359|GO:0019674|GO:0009435	catalytic activity|metabolic process|biosynthetic process|nitrogen compound metabolic process|transferase activity|cellular metabolic process|nucleobase-containing compound metabolic process|transferase activity, transferring glycosyl groups|cellular aromatic compound metabolic process|cofactor biosynthetic process|phosphate-containing compound metabolic process|nicotinate-nucleotide diphosphoryl…	K00767	nicotinate-nucleotide pyrophosphorylase (carboxylating)[2.4.2.19]	fgr01100|fgr00760	Metabolic pathways - Fusarium graminearum|Nicotinate and nicotinamide metabolism - Fusarium graminearum	chr4:6092188-6093123	735	245	54.7055	21.6521	54.7055	21.6521	1.33718	0.00164515	0.00365956	UP	FGSG_09549	FGSG_03004	FGSG_09549
23556496	FGSG_09546	hypothetical protein	GO:0005623|GO:0005622|GO:0005643|GO:0043231|GO:0005634	cell|intracellular|nuclear pore|intracellular membrane-bounded organelle|nucleus	K14308	nuclear pore complex protein Nup54[-]	fgr03013	RNA transport - Fusarium graminearum	chr4:6106616-6107704	1793	263	120.025	20.9044	120.025	20.9044	2.52146	6.91811e-17	5.26351e-16	UP		FGSG_06993	FGSG_09546
23556491	FGSG_09541	hypothetical protein	-	-	-	-	-	-	chr4:6114960-6116212	1218	298	66.6912	19.3744	66.6912	19.3744	1.78334	2.04009e-07	7.57448e-07	UP	FGSG_09541	FGSG_05635	FGSG_09541
23556489	FGSG_09539	hypothetical protein	-	-	K00866	choline kinase[2.7.1.32]	fgr01100|fgr00564	Metabolic pathways - Fusarium graminearum|Glycerophospholipid metabolism - Fusarium graminearum	chr4:6120375-6123418	6318	1079	153.115	31.0491	153.115	31.0491	2.30199	2.62293e-15	1.81366e-14	UP		FGSG_06967	FGSG_09539
23556488	FGSG_09538	hypothetical protein	-	-	-	-	-	-	chr4:6123481-6125525	250	82	8.51033	3.31443	8.51033	3.31443	1.36045	0.0065582	0.013078	UP	FGSG_09538	FGSG_01285	FGSG_09538
23556487	FGSG_09537	hypothetical protein	GO:0016020|GO:0016021	membrane|integral component of membrane	-	-	-	-	chr4:6126984-6127427	120	28	17.8027	4.9323	17.8027	4.9323	1.85176	0.000544969	0.0013109	UP	FGSG_09537	FGSG_13238	FGSG_09537
23556486	FGSG_09536	hypothetical protein	-	-	-	-	-	-	chr4:6127878-6129707	115	24	5.21697	1.29276	5.21697	1.29276	2.01276	0.000200148	0.000514834	UP	FGSG_09536	FGSG_01264	FGSG_09536
23556474	FGSG_09524	hypothetical protein	GO:0008152|GO:0005623|GO:0009058|GO:0005622|GO:0006807|GO:0044237|GO:0043169|GO:0006139|GO:0006725|GO:0003676|GO:0043231|GO:0005634|GO:0003677|GO:0046872|GO:0016070|GO:0006351|GO:0008270	metabolic process|cell|biosynthetic process|intracellular|nitrogen compound metabolic process|cellular metabolic process|cation binding|nucleobase-containing compound metabolic process|cellular aromatic compound metabolic process|nucleic acid binding|intracellular membrane-bounded organelle|nucleus|DNA binding|metal ion binding|RNA metabolic process|transcription, DNA-templated|zinc ion binding	-	-	-	-	chr4:6173296-6175946	7961	323	215.621	10.3876	215.621	10.3876	4.37556	8.03003e-57	2.97862e-55	UP	FGSG_09524	FGSG_02593	FGSG_09524
23556473	FGSG_09523	hypothetical protein	GO:0003824|GO:0016740|GO:0016746|GO:0016747|GO:0016407|GO:0008080	catalytic activity|transferase activity|transferase activity, transferring acyl groups|transferase activity, transferring acyl groups other than amino-acyl groups|acetyltransferase activity|N-acetyltransferase activity	-	-	-	-	chr4:6180144-6180918	232	16	23.583	1.93122	23.583	1.93122	3.61017	3.11032e-16	2.28327e-15	UP		FGSG_06959	FGSG_09523
23556469	FGSG_09519	hypothetical protein	GO:0005623|GO:0005622|GO:0043231|GO:0005634	cell|intracellular|intracellular membrane-bounded organelle|nucleus	-	-	-	-	chr4:6195198-6196433	588	86	31.3361	5.44198	31.3361	5.44198	2.52562	1.96187e-13	1.20103e-12	UP	FGSG_09519	FGSG_13241	FGSG_09519
23556459	FGSG_09509	hypothetical protein	GO:0003824|GO:0008152|GO:0009058|GO:0016787|GO:0006807|GO:0044237|GO:0016788|GO:0006139|GO:0006725|GO:0016817|GO:0004518|GO:0016818|GO:0016070|GO:0006260|GO:0004519|GO:0016462|GO:0033567|GO:0006261|GO:0004520|GO:0016888|GO:0016887|GO:0017108|GO:0042623|GO:0008094|GO:0043142	catalytic activity|metabolic process|biosynthetic process|hydrolase activity|nitrogen compound metabolic process|cellular metabolic process|hydrolase activity, acting on ester bonds|nucleobase-containing compound metabolic process|cellular aromatic compound metabolic process|hydrolase activity, acting on acid anhydrides|nuclease activity|hydrolase activity, acting on acid anhydrides, in phosphoru…	K10742	DNA replication ATP-dependent helicase Dna2[3.6.4.12]	fgr03030	DNA replication - Fusarium graminearum	chr4:6226121-6231005	1690	203	23.7407	3.38605	23.7407	3.38605	2.80969	5.39234e-21	5.04768e-20	UP	FGSG_09509	FGSG_13246	FGSG_09509
23556446	FGSG_09496	hypothetical protein	-	-	-	-	-	-	chr4:6259564-6261191	594	140	24.7951	6.93902	24.7951	6.93902	1.83725	5.56697e-07	1.9775e-06	UP		FGSG_13247	FGSG_09496
23556437	FGSG_09487	hypothetical protein	-	-	-	-	-	-	chr4:6299411-6300166	327	89	31.0815	10.0446	31.0815	10.0446	1.62963	0.000125805	0.00033471	UP		FGSG_03890	FGSG_09487
23556436	FGSG_09486	hypothetical protein	GO:0008092|GO:0003779|GO:0030036|GO:0017048	cytoskeletal protein binding|actin binding|actin cytoskeleton organization|Rho GTPase binding	-	-	-	-	chr4:6300572-6303036	1928	303	52.5868	9.81302	52.5868	9.81302	2.42193	1.14759e-15	8.11422e-15	UP		FGSG_01235	FGSG_09486
23556435	FGSG_09485	carboxy-cis,cis-muconate cyclase	-	-	K14334	carboxy-cis,cis-muconate cyclase[5.5.1.5]	-	-	chr4:6304666-6305894	324	101	18.8532	6.97834	18.8532	6.97834	1.43386	0.00177559	0.00392535	UP		FGSG_03898	FGSG_09485
23556425	FGSG_09475	hypothetical protein	-	-	-	-	-	-	chr4:6331059-6333017	3253	108	118.449	4.66941	118.449	4.66941	4.66488	3.69192e-57	1.39555e-55	UP	FGSG_09475	FGSG_13212	FGSG_09475
23556415	FGSG_09464	hypothetical protein	GO:0005623|GO:0003700|GO:0005622|GO:0000981|GO:0043169|GO:0043231|GO:0005634|GO:0046872|GO:0008270	cell|transcription factor activity, sequence-specific DNA binding|intracellular|RNA polymerase II transcription factor activity, sequence-specific DNA binding|cation binding|intracellular membrane-bounded organelle|nucleus|metal ion binding|zinc ion binding	-	-	-	-	chr4:6357612-6359064	435	76	22.0072	4.56541	22.0072	4.56541	2.26916	6.73971e-10	3.12621e-09	UP	FGSG_09464	FGSG_02574	FGSG_09464
23556371	FGSG_09417	hypothetical protein	-	-	-	-	-	-	chr4:6542926-6545275	2390	679	73.0529	24.6434	73.0529	24.6434	1.56774	8.27368e-06	2.58637e-05	UP		FGSG_06935	FGSG_09417
23556370	FGSG_09416	hypothetical protein	-	-	-	-	-	-	chr4:6546798-6547470	42	1	4.11072	0.116238	4.11072	0.116238	5.14423	1.46665e-06	4.99382e-06	UP	FGSG_09416	FGSG_10194	FGSG_09416
23556367	FGSG_09412	hypothetical protein	-	-	-	-	-	-	chr4:6560928-6563255	4470	1005	140.209	37.4304	140.209	37.4304	1.90529	1.15061e-09	5.23112e-09	UP	FGSG_09412	FGSG_10197	FGSG_09412
23556363	FGSG_09408	G2-specific protein kinase nim-1	GO:0003824|GO:0016740|GO:0097367|GO:0016772|GO:0000166|GO:0016301|GO:0016773|GO:0004672|GO:0005524	catalytic activity|transferase activity|carbohydrate derivative binding|transferase activity, transferring phosphorus-containing groups|nucleotide binding|kinase activity|phosphotransferase activity, alcohol group as acceptor|protein kinase activity|ATP binding	-	-	-	-	chr4:6597296-6600312	2164	261	49.8574	7.1401	49.8574	7.1401	2.80379	1.40212e-21	1.35182e-20	UP		FGSG_02540	FGSG_09408
23556362	FGSG_09407	hypothetical protein	-	-	-	-	-	-	chr4:6601836-6602442	118	32	13.7813	4.43759	13.7813	4.43759	1.63487	0.00361742	0.00757254	UP	FGSG_09407	FGSG_02547	FGSG_09407
23556357	FGSG_09401	hypothetical protein	GO:0003824|GO:0016787|GO:0016740|GO:0043169|GO:0008233|GO:0016746|GO:0016755|GO:0046872|GO:0016603	catalytic activity|hydrolase activity|transferase activity|cation binding|peptidase activity|transferase activity, transferring acyl groups|transferase activity, transferring amino-acyl groups|metal ion binding|glutaminyl-peptide cyclotransferase activity	-	-	-	-	chr4:6624874-6626522	1917	417	79.2173	20.4609	79.2173	20.4609	1.95294	1.19538e-09	5.42225e-09	UP	FGSG_09401	FGSG_06900	FGSG_09401
23556342	FGSG_09386	hypothetical protein	GO:0003676|GO:0003677|GO:0043565	nucleic acid binding|DNA binding|sequence-specific DNA binding	-	-	-	-	chr4:6662748-6663640	480	147	40.38	14.6836	40.38	14.6836	1.45943	0.00055733	0.00133766	UP	FGSG_09386	FGSG_09189	FGSG_09386
23556339	FGSG_09383	hypothetical protein	GO:0003824|GO:0016740|GO:0008168|GO:0008171	catalytic activity|transferase activity|methyltransferase activity|O-methyltransferase activity	-	-	-	-	chr4:6670278-6671017	706	9	68.895	1.04288	68.895	1.04288	6.04576	4.22361e-48	1.12256e-46	UP	FGSG_09383	FGSG_02558	FGSG_09383
23556327	FGSG_09371	hypothetical protein	-	-	-	-	-	-	chr4:6708315-6710464	414	152	15.6186	6.8089	15.6186	6.8089	1.19777	0.0180811	0.0329091	UP	FGSG_09371	FGSG_01224	FGSG_09371
23556326	FGSG_09370	hypothetical protein	GO:0016020|GO:0016021	membrane|integral component of membrane	-	-	-	-	chr4:6713265-6714602	64	4	3.58478	0.266035	3.58478	0.266035	3.7522	4.67112e-07	1.67225e-06	UP	FGSG_09370	FGSG_06919	FGSG_09370
23556320	FGSG_09364	hypothetical protein	GO:0003824|GO:0016491|GO:0043169|GO:0046872|GO:0008270	catalytic activity|oxidoreductase activity|cation binding|metal ion binding|zinc ion binding	-	-	-	-	chr4:6732219-6733241	577	80	37.1524	6.11635	37.1524	6.11635	2.60271	3.76668e-14	2.42432e-13	UP	FGSG_09364	FGSG_10176	FGSG_09364
23556312	FGSG_09356	hypothetical protein	-	-	-	-	-	-	chr4:6747391-6748656	77	9	4.47264	0.62076	4.47264	0.62076	2.84902	8.76189e-06	2.72429e-05	UP	FGSG_09356	FGSG_09195	FGSG_09356
23556307	FGSG_09350	hypothetical protein	-	-	-	-	-	-	chr4:6762737-6765028	727	96	20.8933	3.27594	20.8933	3.27594	2.67306	6.29564e-16	4.52397e-15	UP	FGSG_09350	FGSG_09193	FGSG_09350
23556305	FGSG_09348	hypothetical protein	-	-	-	-	-	-	chr4:6768318-6769232	288	21	20.7328	1.79503	20.7328	1.79503	3.52983	2.10264e-17	1.64279e-16	UP	FGSG_09348	FGSG_03856	FGSG_09348
23556291	FGSG_09334	hypothetical protein	-	-	-	-	-	-	chr4:6830171-6831100	45	7	3.40704	0.629294	3.40704	0.629294	2.43671	0.00172226	0.00381454	UP	FGSG_09334	FGSG_03855	FGSG_09334
23556279	FGSG_09322	hypothetical protein	-	-	-	-	-	-	chr4:6865765-6866668	409	107	31.6206	9.82246	31.6206	9.82246	1.68671	2.89056e-05	8.41307e-05	UP	FGSG_09322	FGSG_11474	FGSG_09322
23556268	FGSG_09309	hypothetical protein	GO:0003824|GO:0016787|GO:0043169|GO:0008233|GO:0046872|GO:0030145|GO:0004177	catalytic activity|hydrolase activity|cation binding|peptidase activity|metal ion binding|manganese ion binding|aminopeptidase activity	-	-	-	-	chr4:6905348-6907126	877	190	32.4721	8.35326	32.4721	8.35326	1.95879	1.00611e-08	4.19608e-08	UP	FGSG_09309	FGSG_10149	FGSG_09309
23556264	FGSG_09305	hypothetical protein	-	-	-	-	-	-	chr4:6923201-6924188	614	219	50.3036	21.3043	50.3036	21.3043	1.23952	0.00768455	0.015134	UP	FGSG_09305	FGSG_03862	FGSG_09305
23556263	FGSG_09304	hypothetical protein	-	-	-	-	-	-	chr4:6924432-6925669	209	48	12.8183	3.49556	12.8183	3.49556	1.87461	3.30279e-05	9.54523e-05	UP		FGSG_01202	FGSG_09304
23556256	FGSG_09297	hypothetical protein	GO:0016020|GO:0005215|GO:0022857|GO:0016021|GO:0015075|GO:0015171	membrane|transporter activity|transmembrane transporter activity|integral component of membrane|ion transmembrane transporter activity|amino acid transmembrane transporter activity	-	-	-	-	chr4:6947937-6949780	1191	12	46.7805	0.559672	46.7805	0.559672	6.38518	2.58651e-62	1.17548e-60	UP		FGSG_01209	FGSG_09297
23556252	FGSG_09293	hypothetical protein	-	-	-	-	-	-	chr4:6961870-6962973	1247	18	78.2283	1.34079	78.2283	1.34079	5.86654	2.38728e-59	9.63571e-58	UP	FGSG_09293	FGSG_10154	FGSG_09293
23556245	FGSG_09285	hypothetical protein	-	-	-	-	-	-	chr4:6989371-6990339	334	54	22.7043	4.3586	22.7043	4.3586	2.38103	7.97155e-10	3.67469e-09	UP		FGSG_09174	FGSG_09285
23556237	FGSG_09276	hypothetical protein	-	-	-	-	-	-	chr4:7025107-7026577	818	223	51.0725	16.5322	51.0725	16.5322	1.62727	1.27531e-05	3.88665e-05	UP	FGSG_09276	FGSG_09173	FGSG_09276
23556224	FGSG_09262	hypothetical protein	GO:0005623|GO:0005622|GO:0051301|GO:0000776|GO:0007049|GO:0043231|GO:0005634|GO:0005694|GO:0000777|GO:0000775	cell|intracellular|cell division|kinetochore|cell cycle|intracellular membrane-bounded organelle|nucleus|chromosome|condensed chromosome kinetochore|chromosome, centromeric region	-	-	-	-	chr4:7071221-7073545	945	98	28.5406	3.51438	28.5406	3.51438	3.02167	2.11855e-21	2.02778e-20	UP	FGSG_09262	FGSG_04803	FGSG_09262
23556215	FGSG_09253	hypothetical protein	-	-	-	-	-	-	chr4:7094143-7096069	556	200	20.3013	8.67104	20.3013	8.67104	1.2273	0.00955846	0.0184671	UP	FGSG_09253	FGSG_04800	FGSG_09253
23556203	FGSG_09240	2-oxoisovalerate dehydrogenase subunit alpha	GO:0003824|GO:0008152|GO:0016491|GO:0006807|GO:0044237|GO:0006520|GO:0016903|GO:0003826|GO:0009081|GO:0009063|GO:0003863|GO:0009083|GO:0019752	catalytic activity|metabolic process|oxidoreductase activity|nitrogen compound metabolic process|cellular metabolic process|cellular amino acid metabolic process|oxidoreductase activity, acting on the aldehyde or oxo group of donors|alpha-ketoacid dehydrogenase activity|branched-chain amino acid metabolic process|cellular amino acid catabolic process|3-methyl-2-oxobutanoate dehydrogenase (2-methy…	K00166	2-oxoisovalerate dehydrogenase E1 component alpha subunit[1.2.4.4]	fgr01100|fgr01110|fgr01130|fgr00280|fgr00640	Metabolic pathways - Fusarium graminearum|Biosynthesis of secondary metabolites - Fusarium graminearum|Biosynthesis of antibiotics - Fusarium graminearum|Valine, leucine and isoleucine degradation - Fusarium graminearum|Propanoate metabolism - Fusarium graminearum	chr4:7141211-7142938	54	8	2.12229	0.373338	2.12229	0.373338	2.50707	0.000591283	0.00141345	UP		FGSG_01777	FGSG_09240
23556199	FGSG_09236	hypothetical protein	GO:0016020|GO:0016021	membrane|integral component of membrane	-	-	-	-	chr4:7154405-7157063	50	6	1.4599	0.208004	1.4599	0.208004	2.81118	0.000205848	0.000528695	UP	FGSG_09236	FGSG_12424	FGSG_09236
23556191	FGSG_09228	hypothetical protein	-	-	-	-	-	-	chr4:7176534-7177364	69	5	5.46935	0.47062	5.46935	0.47062	3.53873	4.13724e-07	1.48873e-06	UP	FGSG_09228	FGSG_11102	FGSG_09228
23556175	FGSG_09212	hypothetical protein	-	-	-	-	-	-	chr4:7216471-7218401	1195	349	42.1158	14.6047	42.1158	14.6047	1.52792	4.02679e-05	0.000114926	UP	FGSG_09212	FGSG_07098	FGSG_09212
23556159	FGSG_09196	hypothetical protein	GO:0003824|GO:0008152	catalytic activity|metabolic process	-	-	-	-	chr4:7263253-7264197	122	39	11.9585	4.53911	11.9585	4.53911	1.39755	0.0190383	0.0345089	UP		FGSG_07093	FGSG_09196
23556158	FGSG_09195	hypothetical protein	GO:0003824|GO:0016491|GO:0004497|GO:0016705|GO:0043169|GO:0020037|GO:0046872|GO:0005506	catalytic activity|oxidoreductase activity|monooxygenase activity|oxidoreductase activity, acting on paired donors, with incorporation or reduction of molecular oxygen|cation binding|heme binding|metal ion binding|iron ion binding	-	-	-	-	chr4:7265540-7267255	722	123	29.8544	6.03903	29.8544	6.03903	2.30555	7.75296e-12	4.24825e-11	UP	FGSG_09195	FGSG_12409	FGSG_09195
23556156	FGSG_09193	hypothetical protein	-	-	-	-	-	-	chr4:7270090-7271740	23	3	1.12473	0.174186	1.12473	0.174186	2.69088	0.0153481	0.0285636	UP	FGSG_09193	FGSG_12407	FGSG_09193
23556152	FGSG_09189	hypothetical protein	-	-	-	-	-	-	chr4:7280470-7281678	43	8	2.46511	0.544572	2.46511	0.544572	2.17845	0.00607118	0.0121864	UP	FGSG_09189	FGSG_01757	FGSG_09189
23556137	FGSG_09174	hypothetical protein	-	-	-	-	-	-	chr4:7322284-7323168	12	0	1.07107	0	1.07107	0	Inf	0.00464266	0.0095081	UP	FGSG_09174	FGSG_01756	FGSG_09174
23556136	FGSG_09173	hypothetical protein	-	-	-	-	-	-	chr4:7323569-7325647	59	12	1.86931	0.451453	1.86931	0.451453	2.04986	0.00366341	0.00765805	UP	FGSG_09173	FGSG_01755	FGSG_09173
23556117	FGSG_09154	hypothetical protein	GO:0003824|GO:0016787	catalytic activity|hydrolase activity	-	-	-	-	chr4:7376092-7376910	268	78	21.5545	7.4488	21.5545	7.4488	1.53291	0.000881682	0.00204683	UP	FGSG_09154	FGSG_00424	FGSG_09154
23556108	FGSG_09145	hypothetical protein	GO:0003824|GO:0016491	catalytic activity|oxidoreductase activity	-	-	-	-	chr4:7401251-7402720	411	33	18.4167	1.7558	18.4167	1.7558	3.39081	1.77367e-19	1.53817e-18	UP		FGSG_07060	FGSG_09145
23556105	FGSG_09142	hypothetical protein	-	-	-	-	-	-	chr4:7407594-7408658	55	14	3.40174	1.02814	3.40174	1.02814	1.72624	0.0185387	0.0336752	UP		FGSG_00433	FGSG_09142
23556079	FGSG_09115	hypothetical protein	GO:0003824|GO:0016787|GO:0008233|GO:0008236|GO:0004252	catalytic activity|hydrolase activity|peptidase activity|serine-type peptidase activity|serine-type endopeptidase activity	-	-	-	-	chr4:7484702-7487004	344	44	10.3184	1.56711	10.3184	1.56711	2.71905	1.28486e-12	7.4884e-12	UP	FGSG_09115	FGSG_07035	FGSG_09115
23556062	FGSG_09098	hypothetical protein	-	-	-	-	-	-	chr4:7525479-7526693	16	0	1.12957	0	1.12957	0	Inf	0.000352487	0.000874205	UP		FGSG_07046	FGSG_09098
23556057	FGSG_09092	hypothetical protein	-	-	-	-	-	-	chr4:7542187-7543152	227	69	19.4694	7.02693	19.4694	7.02693	1.47024	0.00272958	0.00581312	UP	FGSG_09092	FGSG_07013	FGSG_09092
23556053	FGSG_09088	hypothetical protein	-	-	-	-	-	-	chr4:7548608-7549535	27	0	2.04427	0	2.04427	0	Inf	2.59951e-05	7.6125e-05	UP	FGSG_09088	FGSG_01712	FGSG_09088
23556052	FGSG_09087	hypothetical protein	-	-	-	-	-	-	chr4:7550092-7550752	88	11	12.0761	1.79238	12.0761	1.79238	2.75221	2.11258e-06	7.06983e-06	UP	FGSG_09087	FGSG_01711	FGSG_09087
23556049	FGSG_09084	hypothetical protein	-	-	-	-	-	-	chr4:7562208-7564005	139	15	5.68335	0.728243	5.68335	0.728243	2.96425	5.02309e-09	2.15998e-08	UP		FGSG_10660	FGSG_09084
23556047	FGSG_09082	alpha-glucosidase	GO:0003824|GO:0008152|GO:0005975	catalytic activity|metabolic process|carbohydrate metabolic process	K01182	oligo-1,6-glucosidase[3.2.1.10]	fgr01100|fgr00500|fgr00052	Metabolic pathways - Fusarium graminearum|Starch and sucrose metabolism - Fusarium graminearum|Galactose metabolism - Fusarium graminearum	chr4:7566137-7567930	326	60	11.9697	2.6158	11.9697	2.6158	2.19406	1.87198e-08	7.66757e-08	UP	FGSG_09082	FGSG_07021	FGSG_09082
23556032	FGSG_09067	hypothetical protein	GO:0003824|GO:0016740|GO:0016746|GO:0016747|GO:0016407|GO:0008080	catalytic activity|transferase activity|transferase activity, transferring acyl groups|transferase activity, transferring acyl groups other than amino-acyl groups|acetyltransferase activity|N-acetyltransferase activity	-	-	-	-	chr4:7602431-7602955	108	23	13.5503	3.4265	13.5503	3.4265	1.98352	0.000269375	0.000679977	UP		FGSG_09683	FGSG_09067
23556027	FGSG_09062	hypothetical protein	-	-	-	-	-	-	chr4:7616201-7616740	12	0	1.79241	0	1.79241	0	Inf	0.00464266	0.0095081	UP	FGSG_09062	FGSG_07022	FGSG_09062
23556023	FGSG_09058	hypothetical protein	GO:0016020|GO:0016021	membrane|integral component of membrane	-	-	-	-	chr4:7624364-7625345	9	0	0.639524	0	0.639524	0	Inf	0.0172979	0.0315705	UP		FGSG_09681	FGSG_09058
23556021	FGSG_09055	hypothetical protein	-	-	-	-	-	-	chr4:7635671-7636027	197	9	36.3483	1.97183	36.3483	1.97183	4.20428	3.18244e-17	2.4638e-16	UP		FGSG_09688	FGSG_09055
23556020	FGSG_09054	hypothetical protein	-	-	-	-	-	-	chr4:7636500-7638509	134	7	4.82325	0.299172	4.82325	0.299172	4.01096	6.22166e-13	3.69852e-12	UP	FGSG_09054	FGSG_09685	FGSG_09054
23556019	FGSG_09053	hypothetical protein	-	-	-	-	-	-	chr4:7639779-7641764	10296	187	422.552	9.11263	422.552	9.11263	5.53512	1.34158e-84	1.22878e-82	UP	FGSG_09053	FGSG_01725	FGSG_09053
23556016	FGSG_09050	hypothetical protein	-	-	-	-	-	-	chr4:7649878-7650894	69	13	4.46905	0.999747	4.46905	0.999747	2.16033	0.000645307	0.00153214	UP	FGSG_09050	FGSG_01728	FGSG_09050
23556014	FGSG_09048	hypothetical protein	-	-	K19562	bifunctional dethiobiotin synthetase / adenosylmethionine---8-amino-7-oxononanoate aminotransferase[2.6.1.62]	fgr01100	Metabolic pathways - Fusarium graminearum	chr4:7652638-7655110	268	92	7.9734	3.25004	7.9734	3.25004	1.29474	0.0110989	0.0211617	UP	FGSG_09048	FGSG_10671	FGSG_09048
23556013	FGSG_09047	hypothetical protein	-	-	-	-	-	-	chr4:7656018-7658584	352	72	9.9341	2.41273	9.9341	2.41273	2.04172	1.55478e-07	5.8492e-07	UP	FGSG_09047	FGSG_09695	FGSG_09047
23556008	FGSG_09042	formamidase	GO:0003824|GO:0016787|GO:0016810|GO:0016811	catalytic activity|hydrolase activity|hydrolase activity, acting on carbon-nitrogen (but not peptide) bonds|hydrolase activity, acting on carbon-nitrogen (but not peptide) bonds, in linear amides	K01455	formamidase[3.5.1.49]	fgr01200|fgr00630|fgr00910	Carbon metabolism - Fusarium graminearum|Glyoxylate and dicarboxylate metabolism - Fusarium graminearum|Nitrogen metabolism - Fusarium graminearum	chr4:7672362-7674016	1315	101	56.8738	5.18679	56.8738	5.18679	3.45485	1.4588e-29	1.98287e-28	UP		FGSG_10675	FGSG_09042
23556007	FGSG_09041	hypothetical protein	GO:0003824|GO:0008152|GO:0005623|GO:0009058|GO:0005622|GO:0016740|GO:0005737|GO:0016746|GO:0016747	catalytic activity|metabolic process|cell|biosynthetic process|intracellular|transferase activity|cytoplasm|transferase activity, transferring acyl groups|transferase activity, transferring acyl groups other than amino-acyl groups	K00641	homoserine O-acetyltransferase[2.3.1.31]	fgr01100|fgr01130|fgr00270	Metabolic pathways - Fusarium graminearum|Biosynthesis of antibiotics - Fusarium graminearum|Cysteine and methionine metabolism - Fusarium graminearum	chr4:7674380-7675488	226	25	14.0572	1.84638	14.0572	1.84638	2.92854	7.25199e-12	3.97924e-11	UP		FGSG_10674	FGSG_09041
23556000	FGSG_09034	nucleotide-binding protein 2	GO:0008152|GO:0005623|GO:0009058|GO:0005622|GO:0044237|GO:0097367|GO:0051536|GO:0006790|GO:0043169|GO:0005737|GO:0000166|GO:0051188|GO:0016226|GO:0046872|GO:0051539|GO:0005524	metabolic process|cell|biosynthetic process|intracellular|cellular metabolic process|carbohydrate derivative binding|iron-sulfur cluster binding|sulfur compound metabolic process|cation binding|cytoplasm|nucleotide binding|cofactor biosynthetic process|iron-sulfur cluster assembly|metal ion binding|4 iron, 4 sulfur cluster binding|ATP binding	-	-	-	-	chr4:7689195-7690139	641	131	47.0709	11.4224	47.0709	11.4224	2.04297	6.34419e-09	2.69883e-08	UP	FGSG_09034	FGSG_05298	FGSG_09034
23555984	FGSG_09015	hypothetical protein	-	-	-	-	fgr01100|fgr01110	Metabolic pathways - Fusarium graminearum|Biosynthesis of secondary metabolites - Fusarium graminearum	chr4:7764154-7765576	191	58	10.1789	3.67018	10.1789	3.67018	1.47166	0.00417301	0.00867041	UP	FGSG_09015	FGSG_09661	FGSG_09015
23555940	FGSG_08968	hypothetical protein	-	-	-	-	-	-	chr4:7882551-7883844	318	14	18.4714	0.965583	18.4714	0.965583	4.25775	4.63904e-23	4.81159e-22	UP	FGSG_08968	FGSG_10629	FGSG_08968
23555938	FGSG_08965	hypothetical protein	GO:0048037	cofactor binding	-	-	-	-	chr4:7893344-7894147	381	113	31.2145	10.9926	31.2145	10.9926	1.50568	0.000449041	0.00109184	UP	FGSG_08965	FGSG_08308	FGSG_08965
23555936	FGSG_08962	hypothetical protein	GO:0003676|GO:0003677	nucleic acid binding|DNA binding	-	-	-	-	chr4:7903106-7904104	187	54	12.33	4.22771	12.33	4.22771	1.54423	0.00190297	0.00418675	UP	FGSG_08962	FGSG_10624	FGSG_08962
23555935	FGSG_08961	hypothetical protein	-	-	-	-	-	-	chr4:7904345-7905291	193	62	14.2202	5.42416	14.2202	5.42416	1.39047	0.00875868	0.0170687	UP	FGSG_08961	FGSG_10636	FGSG_08961
23555912	FGSG_08934	hypothetical protein	-	-	-	-	-	-	chr2:87042-89172	206	64	7.1643	2.64287	7.1643	2.64287	1.43872	0.00479824	0.00981154	UP		FGSG_10630	FGSG_08934
23555878	FGSG_08900	hypothetical protein	GO:0008152|GO:0005623|GO:0005622|GO:0044237|GO:0005737|GO:0015031|GO:0006914	metabolic process|cell|intracellular|cellular metabolic process|cytoplasm|protein transport|autophagy	K08343	ubiquitin-like-conjugating enzyme ATG3[-]	fgr04138|fgr04136	Autophagy - yeast - Fusarium graminearum|Autophagy - other - Fusarium graminearum	chr2:238783-239934	1836	663	115.178	49.3858	115.178	49.3858	1.2217	0.00457568	0.00943912	UP	FGSG_08900	FGSG_05267	FGSG_08900
23555876	FGSG_08898	hypothetical protein	GO:0003824|GO:0008152|GO:0005623|GO:0009058|GO:0005622|GO:0016787|GO:0006807|GO:0016740|GO:0044237|GO:0006950|GO:0016772|GO:0051536|GO:0016035|GO:0016788|GO:0043169|GO:0000166|GO:0006139|GO:0006725|GO:0003676|GO:0043231|GO:0016779|GO:0006974|GO:0005634|GO:0003677|GO:0004518|GO:0046872|GO:0051539|GO:0006260|GO:0006281|GO:0003887|GO:0008408|GO:0019985	catalytic activity|metabolic process|cell|biosynthetic process|intracellular|hydrolase activity|nitrogen compound metabolic process|transferase activity|cellular metabolic process|response to stress|transferase activity, transferring phosphorus-containing groups|iron-sulfur cluster binding|zeta DNA polymerase complex|hydrolase activity, acting on ester bonds|cation binding|nucleotide binding|nucl…	K02350	DNA polymerase zeta[2.7.7.7]	fgr01100	Metabolic pathways - Fusarium graminearum	chr2:246611-251753	524	100	6.77977	1.53629	6.77977	1.53629	2.14179	2.30299e-09	1.01788e-08	UP	FGSG_08898	FGSG_10616	FGSG_08898
23555867	FGSG_08889	hypothetical protein	-	-	K10772	AP endonuclease 2[4.2.99.18]	fgr03410	Base excision repair - Fusarium graminearum	chr2:273838-275817	332	97	12.0689	4.18688	12.0689	4.18688	1.52734	0.000536538	0.0012914	UP		FGSG_10611	FGSG_08889
23555841	FGSG_08859	hypothetical protein	-	-	-	-	-	-	chr2:360500-362021	850	102	39.5405	5.63398	39.5405	5.63398	2.81111	3.29891e-18	2.68674e-17	UP		FGSG_05235	FGSG_08859
23555813	FGSG_08830	hypothetical protein	GO:0003824|GO:0016020|GO:0005215|GO:0022857|GO:0016787|GO:0097367|GO:0000166|GO:0016021|GO:0016817|GO:0016818|GO:0042626|GO:0016462|GO:0005524|GO:0016887|GO:0042623	catalytic activity|membrane|transporter activity|transmembrane transporter activity|hydrolase activity|carbohydrate derivative binding|nucleotide binding|integral component of membrane|hydrolase activity, acting on acid anhydrides|hydrolase activity, acting on acid anhydrides, in phosphorus-containing anhydrides|ATPase activity, coupled to transmembrane movement of substances|pyrophosphatase acti…	-	-	-	-	chr2:458531-462847	580	69	9.05749	1.27944	9.05749	1.27944	2.8236	1.40839e-16	1.05403e-15	UP	FGSG_08830	FGSG_09601	FGSG_08830
23555805	FGSG_08821	hypothetical protein	GO:0009055|GO:0048037|GO:0051536|GO:0043169|GO:0030170|GO:0051537|GO:0046872|GO:0030151	electron carrier activity|cofactor binding|iron-sulfur cluster binding|cation binding|pyridoxal phosphate binding|2 iron, 2 sulfur cluster binding|metal ion binding|molybdenum ion binding	-	-	-	-	chr2:493272-494972	1165	305	45.1137	14.024	45.1137	14.024	1.68566	1.85182e-06	6.23929e-06	UP	FGSG_08821	FGSG_05247	FGSG_08821
23555799	FGSG_08813	hypothetical protein	-	-	-	-	-	-	chr2:534856-535933	734	202	52.3252	17.0984	52.3252	17.0984	1.61364	1.90733e-05	5.66489e-05	UP	FGSG_08813	FGSG_11920	FGSG_08813
23555792	FGSG_08806	hypothetical protein	GO:0005623|GO:0005622|GO:0000776|GO:0051276|GO:0005694|GO:0034508|GO:0000775	cell|intracellular|kinetochore|chromosome organization|chromosome|centromere complex assembly|chromosome, centromeric region	-	-	-	-	chr2:563546-564466	678	44	51.5107	3.96928	51.5107	3.96928	3.69792	4.17147e-27	5.16855e-26	UP		FGSG_05332	FGSG_08806
23555789	FGSG_08803	hypothetical protein	-	-	K01922	phosphopantothenate-cysteine ligase[6.3.2.5]	fgr01100|fgr00770	Metabolic pathways - Fusarium graminearum|Pantothenate and CoA biosynthesis - Fusarium graminearum	chr2:569758-570855	663	181	39.7739	12.893	39.7739	12.893	1.62523	2.0463e-05	6.05951e-05	UP		FGSG_06677	FGSG_08803
23555780	FGSG_08794	hypothetical protein	GO:0016020|GO:0005215|GO:0016021|GO:0055085	membrane|transporter activity|integral component of membrane|transmembrane transport	-	-	-	-	chr2:602298-604411	99	29	3.57712	1.2442	3.57712	1.2442	1.52358	0.0139421	0.0262122	UP		FGSG_04011	FGSG_08794
23555778	FGSG_08792	hypothetical protein	-	-	-	-	-	-	chr2:606976-607383	192	56	36.0314	12.4785	36.0314	12.4785	1.52981	0.0020976	0.0045769	UP	FGSG_08792	FGSG_09707	FGSG_08792
23555766	FGSG_08779	hypothetical protein	-	-	K06133	4'-phosphopantetheinyl transferase [EC:2.7.8.-][-]	fgr00770	Pantothenate and CoA biosynthesis - Fusarium graminearum	chr2:663448-664377	362	121	25.6396	10.1761	25.6396	10.1761	1.33319	0.00490783	0.0100252	UP		FGSG_06679	FGSG_08779
23555764	FGSG_08777	peptidyl-prolyl cis-trans isomerase ppi1	GO:0003824|GO:0006457|GO:0016853|GO:0003755	catalytic activity|protein folding|isomerase activity|peptidyl-prolyl cis-trans isomerase activity	K12733	peptidyl-prolyl cis-trans isomerase-like 1[5.2.1.8]	fgr03040	Spliceosome - Fusarium graminearum	chr2:667840-668552	328	81	32.6858	9.58435	32.6858	9.58435	1.76991	1.80997e-05	5.39052e-05	UP		FGSG_05350	FGSG_08777
23555724	FGSG_08736	hypothetical protein	GO:0003824|GO:0016787|GO:0008233|GO:0008234|GO:0004197	catalytic activity|hydrolase activity|peptidase activity|cysteine-type peptidase activity|cysteine-type endopeptidase activity	-	-	-	-	chr2:801698-803636	2419	252	84.2618	10.4228	84.2618	10.4228	3.01513	2.23837e-25	2.57261e-24	UP	FGSG_08736	FGSG_06649	FGSG_08736
23555711	FGSG_08721	superoxide dismutase	-	-	K04565	superoxide dismutase, Cu-Zn family[1.15.1.1]	fgr04146	Peroxisome - Fusarium graminearum	chr2:869730-871092	6820	757	570.816	75.2313	570.816	75.2313	2.92362	3.89586e-26	4.65276e-25	UP	FGSG_08721	FGSG_07980	FGSG_08721
23555707	FGSG_08717	hypothetical protein	GO:0003824|GO:0016491	catalytic activity|oxidoreductase activity	-	-	-	-	chr2:885176-886214	287	88	23.253	8.46585	23.253	8.46585	1.45769	0.0017116	0.00379234	UP	FGSG_08717	FGSG_05320	FGSG_08717
23555705	FGSG_08715	D-lactate dehydrogenase	GO:0003824|GO:0016491|GO:0048037|GO:0016614|GO:0050662|GO:0000166|GO:0050660	catalytic activity|oxidoreductase activity|cofactor binding|oxidoreductase activity, acting on CH-OH group of donors|coenzyme binding|nucleotide binding|flavin adenine dinucleotide binding	K00102	D-lactate dehydrogenase (cytochrome)[1.1.2.4]	fgr00620	Pyruvate metabolism - Fusarium graminearum	chr2:891051-893034	968	237	36.5817	10.6348	36.5817	10.6348	1.78233	3.74192e-07	1.35384e-06	UP		FGSG_05326	FGSG_08715
23555702	FGSG_08712	fumarate hydratase	GO:0003824|GO:0008152|GO:0005623|GO:0005622|GO:0016829|GO:0044237|GO:0045239|GO:0005737|GO:0055114|GO:0006099|GO:0004333|GO:0009060|GO:0019752|GO:0006106	catalytic activity|metabolic process|cell|intracellular|lyase activity|cellular metabolic process|tricarboxylic acid cycle enzyme complex|cytoplasm|oxidation-reduction process|tricarboxylic acid cycle|fumarate hydratase activity|aerobic respiration|carboxylic acid metabolic process|fumarate metabolic process	K01679	fumarate hydratase, class II[4.2.1.2]	fgr01100|fgr01110|fgr01130|fgr01200|fgr00620|fgr00020	Metabolic pathways - Fusarium graminearum|Biosynthesis of secondary metabolites - Fusarium graminearum|Biosynthesis of antibiotics - Fusarium graminearum|Carbon metabolism - Fusarium graminearum|Pyruvate metabolism - Fusarium graminearum|Citrate cycle (TCA cycle) - Fusarium graminearum	chr2:898684-900568	3562	822	142.027	38.917	142.027	38.917	1.86769	4.07333e-09	1.76496e-08	UP		FGSG_03597	FGSG_08712
23555661	FGSG_08668	hypothetical protein	GO:0003824|GO:0008152|GO:0005623|GO:0005622|GO:0016787|GO:0006807|GO:0044237|GO:0008233|GO:0030163|GO:0006508|GO:0036459|GO:0051603|GO:0008234|GO:0004843|GO:0006511	catalytic activity|metabolic process|cell|intracellular|hydrolase activity|nitrogen compound metabolic process|cellular metabolic process|peptidase activity|protein catabolic process|proteolysis|thiol-dependent ubiquitinyl hydrolase activity|proteolysis involved in cellular protein catabolic process|cysteine-type peptidase activity|thiol-dependent ubiquitin-specific protease activity|ubiquitin-de…	-	-	-	-	chr2:1067865-1068638	942	237	80.1671	23.9489	80.1671	23.9489	1.74305	9.0692e-07	3.15567e-06	UP	FGSG_08668	FGSG_02268	FGSG_08668
23555642	FGSG_08648	hypothetical protein	GO:0003824|GO:0016740|GO:0008168	catalytic activity|transferase activity|methyltransferase activity	K00558	DNA (cytosine-5)-methyltransferase 1[2.1.1.37]	fgr01100|fgr00270	Metabolic pathways - Fusarium graminearum|Cysteine and methionine metabolism - Fusarium graminearum	chr2:1134565-1136496	57	4	2.0755	0.172945	2.0755	0.172945	3.58508	1.79919e-06	6.06712e-06	UP		FGSG_02270	FGSG_08648
23555639	FGSG_08645	hypothetical protein	GO:0005623|GO:0005622|GO:0003676|GO:0000178|GO:0003723	cell|intracellular|nucleic acid binding|exosome (RNase complex)|RNA binding	K03681	exosome complex component RRP40[-]	fgr03018	RNA degradation - Fusarium graminearum	chr2:1144454-1145261	2204	267	191.274	27.5136	191.274	27.5136	2.79743	1.54163e-21	1.48153e-20	UP		FGSG_06634	FGSG_08645
23555636	FGSG_08641	hypothetical protein	-	-	-	-	-	-	chr2:1155452-1155837	38	4	7.94627	0.993197	7.94627	0.993197	3.00013	0.000857787	0.00199642	UP		FGSG_02272	FGSG_08641
23555628	FGSG_08633	hypothetical protein	-	-	-	-	-	-	chr2:1198591-1200111	2574	172	137.175	10.884	137.175	10.884	3.65574	7.93442e-37	1.449e-35	UP		FGSG_07961	FGSG_08633
23555623	FGSG_08627	riboflavin kinase	GO:0003824|GO:0008152|GO:0009058|GO:0006807|GO:0016740|GO:0044237|GO:0016772|GO:0016301|GO:0016773|GO:0009231|GO:0008531	catalytic activity|metabolic process|biosynthetic process|nitrogen compound metabolic process|transferase activity|cellular metabolic process|transferase activity, transferring phosphorus-containing groups|kinase activity|phosphotransferase activity, alcohol group as acceptor|riboflavin biosynthetic process|riboflavin kinase activity	K00861	riboflavin kinase[2.7.1.26]	fgr01100|fgr01110|fgr00740	Metabolic pathways - Fusarium graminearum|Biosynthesis of secondary metabolites - Fusarium graminearum|Riboflavin metabolism - Fusarium graminearum	chr2:1215096-1215793	1335	298	138.265	36.6469	138.265	36.6469	1.91567	7.51987e-09	3.17515e-08	UP	FGSG_08627	FGSG_02279	FGSG_08627
23555619	FGSG_08623	hypothetical protein	GO:0003824|GO:0016020|GO:0008152|GO:0016787|GO:0005975|GO:0016798|GO:0016021|GO:0004553	catalytic activity|membrane|metabolic process|hydrolase activity|carbohydrate metabolic process|hydrolase activity, acting on glycosyl bonds|integral component of membrane|hydrolase activity, hydrolyzing O-glycosyl compounds	-	-	-	-	chr2:1229777-1231943	624	90	19.4339	3.3282	19.4339	3.3282	2.54577	5.93491e-14	3.76088e-13	UP	FGSG_08623	FGSG_07968	FGSG_08623
23555616	FGSG_08620	hypothetical protein	GO:0016020|GO:0043169|GO:0016021|GO:0020037|GO:0046872	membrane|cation binding|integral component of membrane|heme binding|metal ion binding	-	-	-	-	chr2:1237381-1238618	4947	1499	299.502	107.758	299.502	107.758	1.47477	3.78872e-05	0.000108469	UP		FGSG_07932	FGSG_08620
23555602	FGSG_08606	hypothetical protein	-	-	-	-	-	-	chr2:1287994-1289040	257	66	16.1686	4.93033	16.1686	4.93033	1.71344	9.35053e-05	0.000253096	UP		FGSG_03576	FGSG_08606
23555600	FGSG_08604	hypothetical protein	-	-	-	-	-	-	chr2:1290604-1292636	719	265	25.545	11.1793	25.545	11.1793	1.19221	0.0113559	0.0216171	UP	FGSG_08604	FGSG_02249	FGSG_08604
23555597	FGSG_08599	hypothetical protein	-	-	-	-	-	-	chr2:1317246-1317757	700	175	112.187	33.3023	112.187	33.3023	1.75221	1.62554e-06	5.50649e-06	UP		FGSG_02248	FGSG_08599
23555596	FGSG_08598	hypothetical protein	-	-	-	-	-	-	chr2:1318044-1319179	641	33	41.0326	2.50829	41.0326	2.50829	4.032	4.4461e-30	6.22088e-29	UP		FGSG_03577	FGSG_08598
23555592	FGSG_08594	hypothetical protein	-	-	-	-	-	-	chr2:1336310-1338262	408	148	14.1298	6.08595	14.1298	6.08595	1.21519	0.0153225	0.0285622	UP	FGSG_08594	FGSG_02250	FGSG_08594
23555588	FGSG_08590	hypothetical protein	-	-	-	-	-	-	chr2:1352067-1353131	650	18	40.2023	1.3219	40.2023	1.3219	4.92659	8.5304e-39	1.66511e-37	UP	FGSG_08590	FGSG_03580	FGSG_08590
23555583	FGSG_08585	hypothetical protein	GO:0003824|GO:0008152|GO:0016787|GO:0044237|GO:0016788|GO:0006790|GO:0006637|GO:0047617	catalytic activity|metabolic process|hydrolase activity|cellular metabolic process|hydrolase activity, acting on ester bonds|sulfur compound metabolic process|acyl-CoA metabolic process|acyl-CoA hydrolase activity	-	-	-	-	chr2:1371868-1373185	868	157	49.9781	10.7338	49.9781	10.7338	2.21914	2.29197e-11	1.21183e-10	UP	FGSG_08585	FGSG_07949	FGSG_08585
23555579	FGSG_08581	hypothetical protein	GO:0003824|GO:0008152|GO:0005623|GO:0019008|GO:0009058|GO:0005622|GO:0006807|GO:0016740|GO:0044237|GO:0005737|GO:0006777|GO:0051188|GO:0005829|GO:0006796|GO:0030366	catalytic activity|metabolic process|cell|molybdopterin synthase complex|biosynthetic process|intracellular|nitrogen compound metabolic process|transferase activity|cellular metabolic process|cytoplasm|Mo-molybdopterin cofactor biosynthetic process|cofactor biosynthetic process|cytosol|phosphate-containing compound metabolic process|molybdopterin synthase activity	K03635	molybdopterin synthase catalytic subunit[2.8.1.12]	fgr01100|fgr00790|fgr04122	Metabolic pathways - Fusarium graminearum|Folate biosynthesis - Fusarium graminearum|Sulfur relay system - Fusarium graminearum	chr2:1380449-1381002	214	52	28.6507	8.26643	28.6507	8.26643	1.79323	7.04206e-05	0.000193738	UP	FGSG_08581	FGSG_03552	FGSG_08581
23555578	FGSG_08580	hypothetical protein	-	-	-	-	-	-	chr2:1380460-1381908	42	8	2.06919	0.467998	2.06919	0.467998	2.14449	0.00834208	0.016329	UP		FGSG_07917	FGSG_08580
23555568	FGSG_08570	hypothetical protein	GO:0016020|GO:0006950|GO:0016021	membrane|response to stress|integral component of membrane	-	-	-	-	chr2:1413184-1414294	2632	12	166.063	0.899014	166.063	0.899014	7.52917	2.68428e-91	3.07324e-89	UP	FGSG_08570	FGSG_02224	FGSG_08570
23555551	FGSG_08552	hypothetical protein	GO:0008152|GO:0005623|GO:0009058|GO:0005622|GO:0006807|GO:0044237|GO:0006139|GO:0006725|GO:0043231|GO:0016592|GO:0003712|GO:0001104|GO:0005634|GO:0005654|GO:0016070|GO:0006351	metabolic process|cell|biosynthetic process|intracellular|nitrogen compound metabolic process|cellular metabolic process|nucleobase-containing compound metabolic process|cellular aromatic compound metabolic process|intracellular membrane-bounded organelle|mediator complex|transcription cofactor activity|RNA polymerase II transcription cofactor activity|nucleus|nucleoplasm|RNA metabolic process|tr…	-	-	-	-	chr2:1460783-1461229	255	81	43.4026	16.3702	43.4026	16.3702	1.40671	0.00432868	0.0089513	UP		FGSG_11176	FGSG_08552
23555539	FGSG_08540	hypothetical protein	GO:0097367|GO:0000166|GO:0005524	carbohydrate derivative binding|nucleotide binding|ATP binding	-	-	-	-	chr2:1503391-1507275	820	275	15.6696	6.23977	15.6696	6.23977	1.32841	0.00172343	0.00381593	UP		FGSG_11178	FGSG_08540
23555531	FGSG_08532	prion formation protein 1	GO:0003824|GO:0016787|GO:0097367|GO:0000166|GO:0016817|GO:0016818|GO:0016462|GO:0005524|GO:0016887	catalytic activity|hydrolase activity|carbohydrate derivative binding|nucleotide binding|hydrolase activity, acting on acid anhydrides|hydrolase activity, acting on acid anhydrides, in phosphorus-containing anhydrides|pyrophosphatase activity|ATP binding|ATPase activity	-	-	-	-	chr2:1546707-1550068	7543	914	150.017	21.5841	150.017	21.5841	2.79709	7.70418e-24	8.23462e-23	UP	FGSG_08532	FGSG_03562	FGSG_08532
23555518	FGSG_08517	hypothetical protein	GO:0097367|GO:0000166|GO:0001882|GO:0032549|GO:0005525	carbohydrate derivative binding|nucleotide binding|nucleoside binding|ribonucleoside binding|GTP binding	-	-	-	-	chr2:1590777-1591799	495	116	31.8725	8.8687	31.8725	8.8687	1.84552	1.07529e-06	3.70901e-06	UP		FGSG_04899	FGSG_08517
23555502	FGSG_08501	hypothetical protein	GO:0005623|GO:0005622|GO:0000776|GO:0031617|GO:0005694|GO:0000775|GO:0034501	cell|intracellular|kinetochore|NMS complex|chromosome|chromosome, centromeric region|protein localization to kinetochore	-	-	-	-	chr2:1655558-1656409	441	64	34.0946	5.87511	34.0946	5.87511	2.53686	2.37056e-12	1.35313e-11	UP		FGSG_11189	FGSG_08501
23555501	FGSG_08500	hypothetical protein	-	-	-	-	-	-	chr2:1656718-1658998	810	148	41.1687	8.9317	41.1687	8.9317	2.20454	4.15421e-11	2.14782e-10	UP		FGSG_02203	FGSG_08500
23555497	FGSG_08495	hypothetical protein	GO:0003824|GO:0008152|GO:0016787|GO:0006807|GO:0044237|GO:0016788|GO:0006139|GO:0006725|GO:0003676|GO:0019439|GO:0004518|GO:0006308|GO:0004519	catalytic activity|metabolic process|hydrolase activity|nitrogen compound metabolic process|cellular metabolic process|hydrolase activity, acting on ester bonds|nucleobase-containing compound metabolic process|cellular aromatic compound metabolic process|nucleic acid binding|aromatic compound catabolic process|nuclease activity|DNA catabolic process|endonuclease activity	-	-	-	-	chr2:1672741-1673759	2702	269	195.798	23.1455	195.798	23.1455	3.08056	7.89958e-27	9.69693e-26	UP	FGSG_08495	FGSG_11150	FGSG_08495
23555496	FGSG_08494	hypothetical protein	-	-	-	-	-	-	chr2:1675843-1677377	786	100	36.2561	5.47707	36.2561	5.47707	2.72675	7.73021e-17	5.86265e-16	UP	FGSG_08494	FGSG_12483	FGSG_08494
23555493	FGSG_08491	hypothetical protein	GO:0008152|GO:0005623|GO:0005622|GO:0044237|GO:1990316|GO:0005737|GO:0006914	metabolic process|cell|intracellular|cellular metabolic process|ATG1/ULK1 kinase complex|cytoplasm|autophagy	K08331	autophagy-related protein 13[-]	fgr04138|fgr04136	Autophagy - yeast - Fusarium graminearum|Autophagy - other - Fusarium graminearum	chr2:1683709-1686619	2574	573	60.9012	16.0977	60.9012	16.0977	1.91962	1.76356e-09	7.87057e-09	UP	FGSG_08491	FGSG_12488	FGSG_08491
23555489	FGSG_08486	hypothetical protein	GO:0043169|GO:0046872|GO:0005509	cation binding|metal ion binding|calcium ion binding	-	-	-	-	chr2:1709550-1710212	413	41	46.9848	5.53841	46.9848	5.53841	3.08465	4.81545e-17	3.69205e-16	UP	FGSG_08486	FGSG_04873	FGSG_08486
23555473	FGSG_08469	hypothetical protein	-	-	-	-	-	-	chr2:1756347-1757882	400	114	17.7427	6.00423	17.7427	6.00423	1.56318	0.000193755	0.000499575	UP		FGSG_02212	FGSG_08469
23555455	FGSG_08451	hypothetical protein	GO:0003824|GO:0008152|GO:0016787|GO:0006807|GO:0016829|GO:0044237|GO:0006950|GO:0016788|GO:0043169|GO:0006139|GO:0006725|GO:0016798|GO:0003676|GO:0003906|GO:0006974|GO:0016799|GO:0003677|GO:0004518|GO:0046872|GO:0004519|GO:0003684|GO:0006281|GO:0006289|GO:0006284|GO:0008270|GO:0004520	catalytic activity|metabolic process|hydrolase activity|nitrogen compound metabolic process|lyase activity|cellular metabolic process|response to stress|hydrolase activity, acting on ester bonds|cation binding|nucleobase-containing compound metabolic process|cellular aromatic compound metabolic process|hydrolase activity, acting on glycosyl bonds|nucleic acid binding|DNA-(apurinic or apyrimidinic…	K10563	formamidopyrimidine-DNA glycosylase[4.2.99.18]	fgr03410	Base excision repair - Fusarium graminearum	chr2:1838351-1839753	477	126	26.6496	8.35861	26.6496	8.35861	1.67278	2.24619e-05	6.62178e-05	UP	FGSG_08451	FGSG_02211	FGSG_08451
23555449	FGSG_08445	hypothetical protein	GO:0003824|GO:0005623|GO:0005622|GO:0016740|GO:0003676|GO:0043231|GO:0003723|GO:0008168|GO:0005634|GO:0008757|GO:0008173|GO:0004482	catalytic activity|cell|intracellular|transferase activity|nucleic acid binding|intracellular membrane-bounded organelle|RNA binding|methyltransferase activity|nucleus|S-adenosylmethionine-dependent methyltransferase activity|RNA methyltransferase activity|mRNA (guanine-N7-)-methyltransferase activity	K00565	mRNA (guanine-N7-)-methyltransferase[2.1.1.56]	fgr03015	mRNA surveillance pathway - Fusarium graminearum	chr2:1860971-1863582	1083	248	27.3113	7.42603	27.3113	7.42603	1.87883	3.1546e-08	1.26386e-07	UP	FGSG_08445	FGSG_02210	FGSG_08445
23555430	FGSG_08423	hypothetical protein	GO:0003824	catalytic activity	-	-	-	-	chr2:1930314-1932271	677	76	24.1178	3.2148	24.1178	3.2148	2.9073	2.80423e-18	2.298e-17	UP	FGSG_08423	FGSG_02217	FGSG_08423
23555427	FGSG_08420	hypothetical protein	-	-	-	-	-	-	chr2:1941426-1943208	701	151	27.7326	7.09316	27.7326	7.09316	1.96708	2.27291e-08	9.24931e-08	UP		FGSG_11161	FGSG_08420
23555413	FGSG_08405	hypothetical protein	GO:0003824|GO:0016787|GO:0097367|GO:0000166|GO:0003676|GO:0016817|GO:0003677|GO:0016818|GO:0016462|GO:0005524|GO:0016887|GO:0004386|GO:0003678|GO:0042623|GO:0004003|GO:0008094|GO:0008026	catalytic activity|hydrolase activity|carbohydrate derivative binding|nucleotide binding|nucleic acid binding|hydrolase activity, acting on acid anhydrides|DNA binding|hydrolase activity, acting on acid anhydrides, in phosphorus-containing anhydrides|pyrophosphatase activity|ATP binding|ATPase activity|helicase activity|DNA helicase activity|ATPase activity, coupled|ATP-dependent DNA helicase act…	K03657	DNA helicase II / ATP-dependent DNA helicase PcrA[3.6.4.12]	fgr03430	Mismatch repair - Fusarium graminearum	chr2:1988183-1991146	199	37	4.42243	0.976344	4.42243	0.976344	2.17938	1.11412e-06	3.83627e-06	UP		FGSG_04841	FGSG_08405
23555403	FGSG_08395	hypothetical protein	-	-	K01207	beta-N-acetylhexosaminidase[3.2.1.52]	fgr01100|fgr00520|fgr00531	Metabolic pathways - Fusarium graminearum|Amino sugar and nucleotide sugar metabolism - Fusarium graminearum|Glycosaminoglycan degradation - Fusarium graminearum	chr2:2020371-2023521	1903	615	45.1713	17.3336	45.1713	17.3336	1.38183	0.0003553	0.000880265	UP		FGSG_00486	FGSG_08395
23555376	FGSG_08368	hypothetical protein	-	-	-	-	-	-	chr2:2113047-2114150	226	37	13.4842	2.62127	13.4842	2.62127	2.36293	3.12318e-08	1.25169e-07	UP		FGSG_12474	FGSG_08368
23555325	FGSG_08311	hypothetical protein	-	-	-	-	-	-	chr2:2290641-2291873	222	34	14.0471	2.55452	14.0471	2.55452	2.45915	7.89663e-09	3.32245e-08	UP		FGSG_04822	FGSG_08311
23555322	FGSG_08308	hypothetical protein	-	-	-	-	-	-	chr2:2307034-2311595	3804	399	62.0066	7.72257	62.0066	7.72257	3.00527	2.1003e-26	2.53634e-25	UP	FGSG_08308	FGSG_12442	FGSG_08308
23555282	FGSG_08265	hypothetical protein	GO:0003824|GO:0008152|GO:0016787|GO:0005975|GO:0016798|GO:0004553	catalytic activity|metabolic process|hydrolase activity|carbohydrate metabolic process|hydrolase activity, acting on glycosyl bonds|hydrolase activity, hydrolyzing O-glycosyl compounds	-	-	-	-	chr2:2432859-2434207	531	84	26.864	5.04599	26.864	5.04599	2.41246	6.0778e-12	3.36284e-11	UP	FGSG_08265	FGSG_11116	FGSG_08265
23555275	FGSG_08256	hypothetical protein	-	-	-	-	-	-	chr2:2459635-2461034	78	14	3.90119	0.831413	3.90119	0.831413	2.23028	0.000260181	0.000658582	UP	FGSG_08256	FGSG_12447	FGSG_08256
23555273	FGSG_08254	hypothetical protein	-	-	-	-	-	-	chr2:2464123-2465037	305	89	21.9566	7.60755	21.9566	7.60755	1.52915	0.000632902	0.00150508	UP	FGSG_08254	FGSG_12448	FGSG_08254
23555267	FGSG_08248	hypothetical protein	GO:0005623|GO:0032126|GO:0070941	cell|eisosome|eisosome assembly	-	-	-	-	chr2:2477205-2480487	165	21	3.47015	0.524411	3.47015	0.524411	2.72623	5.80623e-09	2.4824e-08	UP	FGSG_08248	FGSG_04830	FGSG_08248
23555259	FGSG_08239	hypothetical protein	-	-	-	-	-	-	chr2:2504210-2505111	108	6	8.23371	0.543122	8.23371	0.543122	3.9222	5.55867e-11	2.84553e-10	UP	FGSG_08239	FGSG_04836	FGSG_08239
23555253	FGSG_08232	hypothetical protein	GO:0043169|GO:0046872|GO:0030145	cation binding|metal ion binding|manganese ion binding	-	-	-	-	chr2:2520648-2521031	427	44	73.2459	8.9619	73.2459	8.9619	3.03087	8.95755e-17	6.76761e-16	UP	FGSG_08232	FGSG_07199	FGSG_08232
23555234	FGSG_08209	hypothetical protein	GO:0003824|GO:0008152|GO:0031177	catalytic activity|metabolic process|phosphopantetheine binding	-	-	-	-	chr2:2579628-2593253	773	104	3.83645	0.612878	3.83645	0.612878	2.6461	7.57244e-16	5.42183e-15	UP	FGSG_08209	FGSG_00566	FGSG_08209
23555233	FGSG_08208	hypothetical protein	GO:0003824|GO:0016491|GO:0016740|GO:0031177	catalytic activity|oxidoreductase activity|transferase activity|phosphopantetheine binding	-	-	-	-	chr2:2594456-2602227	1274	19	10.9482	0.193876	10.9482	0.193876	5.81942	4.75479e-59	1.89349e-57	UP	FGSG_08208	FGSG_04929	FGSG_08208
23555218	FGSG_08191	hypothetical protein	-	-	-	-	-	-	chr2:2644786-2647232	79	8	3.42799	0.412196	3.42799	0.412196	3.05596	9.2963e-07	3.2262e-06	UP	FGSG_08191	FGSG_11217	FGSG_08191
23555207	FGSG_08179	hypothetical protein	GO:0005623|GO:0003700|GO:0005622|GO:0000981|GO:0043169|GO:0043231|GO:0005634|GO:0046872|GO:0008270	cell|transcription factor activity, sequence-specific DNA binding|intracellular|RNA polymerase II transcription factor activity, sequence-specific DNA binding|cation binding|intracellular membrane-bounded organelle|nucleus|metal ion binding|zinc ion binding	-	-	-	-	chr2:2677786-2679785	171	28	5.97862	1.16239	5.97862	1.16239	2.36272	2.80593e-07	1.02864e-06	UP		FGSG_04935	FGSG_08179
23555204	FGSG_08176	hypothetical protein	-	-	-	-	-	-	chr2:2684114-2684527	39	4	7.07686	0.861865	7.07686	0.861865	3.03758	0.00057344	0.00137328	UP		FGSG_04936	FGSG_08176
23555198	FGSG_08170	hypothetical protein	-	-	-	-	-	-	chr2:2696278-2697594	534	100	30.6933	6.82483	30.6933	6.82483	2.16906	1.19394e-09	5.41775e-09	UP		FGSG_13886	FGSG_08170
23555191	FGSG_08163	hypothetical protein	-	-	-	-	-	-	chr2:2712318-2714160	665	14	31.4003	0.784925	31.4003	0.784925	5.32208	4.49573e-42	9.76837e-41	UP		FGSG_12528	FGSG_08163
23555190	FGSG_08161	hypothetical protein	-	-	-	-	-	-	chr2:2718319-2719659	58	0	2.84897	0	2.84897	0	Inf	6.42891e-10	2.98437e-09	UP	FGSG_08161	FGSG_04901	FGSG_08161
23555188	FGSG_08159	hypothetical protein	-	-	-	-	-	-	chr2:2722831-2723605	93	28	8.87806	3.17383	8.87806	3.17383	1.48402	0.0198165	0.0358267	UP		FGSG_01875	FGSG_08159
23555184	FGSG_08155	hypothetical protein	-	-	-	-	-	-	chr2:2730933-2734879	287	79	5.518	1.8035	5.518	1.8035	1.61334	0.000266531	0.000673511	UP	FGSG_08155	FGSG_00543	FGSG_08155
23555180	FGSG_08151	hypothetical protein	-	-	-	-	-	-	chr2:2742194-2744276	1117	118	39.9439	5.01036	39.9439	5.01036	2.99499	6.25696e-22	6.17758e-21	UP	FGSG_08151	FGSG_07187	FGSG_08151
23555179	FGSG_08150	hypothetical protein	GO:0003824|GO:0008152|GO:0016787|GO:0044237|GO:0006629|GO:0016788|GO:0044255|GO:0006644|GO:0016042|GO:0006796|GO:0052689|GO:0004622|GO:0009395	catalytic activity|metabolic process|hydrolase activity|cellular metabolic process|lipid metabolic process|hydrolase activity, acting on ester bonds|cellular lipid metabolic process|phospholipid metabolic process|lipid catabolic process|phosphate-containing compound metabolic process|carboxylic ester hydrolase activity|lysophospholipase activity|phospholipid catabolic process	K13333	lysophospholipase[3.1.1.5]	fgr00564	Glycerophospholipid metabolism - Fusarium graminearum	chr2:2744485-2746146	41	6	1.62496	0.282345	1.62496	0.282345	2.52488	0.00127928	0.00288657	UP	FGSG_08150	FGSG_12527	FGSG_08150
23555175	FGSG_08146	hypothetical protein	-	-	-	-	-	-	chr2:2755037-2756779	45	10	2.31391	0.61055	2.31391	0.61055	1.92216	0.0197076	0.0356407	UP	FGSG_08146	FGSG_00550	FGSG_08146
23555171	FGSG_08141	hypothetical protein	-	-	-	-	-	-	chr2:2771041-2773457	17	2	0.540958	0.0755557	0.540958	0.0755557	2.8399	0.0264707	0.0466321	UP	FGSG_08141	FGSG_01883	FGSG_08141
23555170	FGSG_08140	hypothetical protein	-	-	-	-	-	-	chr2:2774018-2776006	87	11	2.95702	0.443933	2.95702	0.443933	2.73573	2.88668e-06	9.51599e-06	UP	FGSG_08140	FGSG_00557	FGSG_08140
23555168	FGSG_08138	hypothetical protein	GO:0003676	nucleic acid binding	-	-	-	-	chr2:2782840-2784994	2812	1031	92.5667	40.2985	92.5667	40.2985	1.19977	0.00531907	0.010795	UP		FGSG_13865	FGSG_08138
23555167	FGSG_08137	chaperone protein hchA	GO:0003824|GO:0016829|GO:0036524	catalytic activity|lyase activity|protein deglycase activity	-	-	-	-	chr2:2785608-2786483	724	6	54.4404	0.535682	54.4404	0.535682	6.66716	1.16757e-51	3.51955e-50	UP	FGSG_08137	FGSG_07198	FGSG_08137
23555139	FGSG_08107	hypothetical protein	-	-	-	-	-	-	chr2:2887382-2888204	28	3	3.21875	0.409474	3.21875	0.409474	2.97465	0.00281319	0.00597302	UP		FGSG_12507	FGSG_08107
23555137	FGSG_08105	hypothetical protein	GO:0016020|GO:0016021	membrane|integral component of membrane	-	-	-	-	chr2:2891052-2893247	10	0	0.299969	0	0.299969	0	Inf	0.00894141	0.0173566	UP	FGSG_08105	FGSG_08486	FGSG_08105
23555126	FGSG_08094	hypothetical protein	-	-	-	-	-	-	chr2:2926710-2927619	149	0	11.5195	0	11.5195	0	Inf	8.12631e-22	7.95724e-21	UP		FGSG_01851	FGSG_08094
23555110	FGSG_08076	hypothetical protein	GO:0016020|GO:0016021	membrane|integral component of membrane	-	-	-	-	chr2:2963875-2964593	23	3	2.49179	0.385902	2.49179	0.385902	2.69088	0.0153481	0.0285636	UP	FGSG_08076	FGSG_00520	FGSG_08076
23555066	FGSG_08031	hypothetical protein	-	-	-	-	-	-	chr2:3064058-3067650	1056	319	22.6207	8.11378	22.6207	8.11378	1.47919	0.000116438	0.000311556	UP		FGSG_08495	FGSG_08031
23555042	FGSG_08004	hypothetical protein	-	-	-	-	-	-	chr2:3152444-3154789	606	12	18.6616	0.438789	18.6616	0.438789	5.4104	5.65911e-41	1.18841e-39	UP	FGSG_08004	FGSG_13830	FGSG_08004
23555020	FGSG_07980	hypothetical protein	GO:0003824|GO:0016740|GO:0016746|GO:0016755|GO:0003839	catalytic activity|transferase activity|transferase activity, transferring acyl groups|transferase activity, transferring amino-acyl groups|gamma-glutamylcyclotransferase activity	-	-	-	-	chr2:3232148-3233436	296	47	16.7073	3.14996	16.7073	3.14996	2.40708	1.2542e-09	5.6739e-09	UP	FGSG_07980	FGSG_08494	FGSG_07980
23555010	FGSG_07968	hypothetical protein	-	-	-	-	-	-	chr4:5032548-5034085	112	15	6.45445	1.02642	6.45445	1.02642	2.65267	6.18719e-07	2.18998e-06	UP	FGSG_07968	FGSG_08491	FGSG_07968
23555003	FGSG_07961	hypothetical protein	-	-	-	-	-	-	chr4:5015205-5015684	475	131	65.1837	21.3456	65.1837	21.3456	1.61057	5.86934e-05	0.000163171	UP	FGSG_07961	FGSG_12505	FGSG_07961
23555000	FGSG_07958	hypothetical protein	GO:0003824|GO:0008152|GO:0016787|GO:0006807|GO:0044237|GO:0043169|GO:0008233|GO:0030163|GO:0006508|GO:0046872|GO:0036459|GO:0051603|GO:0008234|GO:0006464|GO:0016579|GO:0008270|GO:0006511	catalytic activity|metabolic process|hydrolase activity|nitrogen compound metabolic process|cellular metabolic process|cation binding|peptidase activity|protein catabolic process|proteolysis|metal ion binding|thiol-dependent ubiquitinyl hydrolase activity|proteolysis involved in cellular protein catabolic process|cysteine-type peptidase activity|cellular protein modification process|protein deubi…	-	-	-	-	chr4:5006766-5008636	2061	252	87.8691	12.757	87.8691	12.757	2.78406	3.35544e-21	3.17593e-20	UP		FGSG_07167	FGSG_07958
23554992	FGSG_07949	hypothetical protein	GO:0003824	catalytic activity	-	-	-	-	chr4:4986684-4987641	1418	539	149.207	67.3429	149.207	67.3429	1.14771	0.0133639	0.0251898	UP	FGSG_07949	FGSG_07175	FGSG_07949
23554976	FGSG_07932	hypothetical protein	-	-	-	-	-	-	chr4:4907289-4908544	140	12	7.34218	0.74727	7.34218	0.74727	3.29651	1.71903e-10	8.40939e-10	UP	FGSG_07932	FGSG_12513	FGSG_07932
23554965	FGSG_07921	hypothetical protein	-	-	-	-	-	-	chr4:4865162-4865858	100	14	9.45048	1.57098	9.45048	1.57098	2.58872	4.0581e-06	1.31841e-05	UP		FGSG_00504	FGSG_07921
23554962	FGSG_07918	hypothetical protein	GO:0003824|GO:0016787|GO:0016788|GO:0052689|GO:0004064	catalytic activity|hydrolase activity|hydrolase activity, acting on ester bonds|carboxylic ester hydrolase activity|arylesterase activity	-	-	-	-	chr4:4860378-4861923	876	70	49.4447	4.69144	49.4447	4.69144	3.39771	7.19154e-26	8.4698e-25	UP		FGSG_00503	FGSG_07918
23554961	FGSG_07917	hypothetical protein	GO:0016020|GO:0016021|GO:0055085	membrane|integral component of membrane|transmembrane transport	-	-	-	-	chr4:4858421-4860204	453	87	17.7191	4.04068	17.7191	4.04068	2.13264	6.4285e-09	2.73177e-08	UP	FGSG_07917	FGSG_00501	FGSG_07917
23554954	FGSG_07909	hypothetical protein	GO:0008152|GO:0005623|GO:0009058|GO:0005622|GO:0006807|GO:0044237|GO:0006139|GO:0006725|GO:0003676|GO:0043231|GO:0005634|GO:0003677|GO:0010468|GO:0016070|GO:0006351|GO:0006355	metabolic process|cell|biosynthetic process|intracellular|nitrogen compound metabolic process|cellular metabolic process|nucleobase-containing compound metabolic process|cellular aromatic compound metabolic process|nucleic acid binding|intracellular membrane-bounded organelle|nucleus|DNA binding|regulation of gene expression|RNA metabolic process|transcription, DNA-templated|regulation of transcr…	-	-	-	-	chr4:4834828-4837855	283	75	8.25195	2.5967	8.25195	2.5967	1.66806	0.000121187	0.000323248	UP		FGSG_00505	FGSG_07909
23554948	FGSG_07903	hypothetical protein	-	-	-	-	-	-	chr4:4818659-4820204	138	7	7.59403	0.457381	7.59403	0.457381	4.0534	2.34453e-13	1.43087e-12	UP		FGSG_07143	FGSG_07903
23554945	FGSG_07898	hypothetical protein	-	-	K01899	succinyl-CoA synthetase alpha subunit[6.2.1.5]	fgr01100|fgr01110|fgr01130|fgr01200|fgr00020|fgr00640	Metabolic pathways - Fusarium graminearum|Biosynthesis of secondary metabolites - Fusarium graminearum|Biosynthesis of antibiotics - Fusarium graminearum|Carbon metabolism - Fusarium graminearum|Citrate cycle (TCA cycle) - Fusarium graminearum|Propanoate metabolism - Fusarium graminearum	chr4:4806607-4807799	129	38	8.82369	3.08631	8.82369	3.08631	1.5155	0.00736243	0.014567	UP		FGSG_07140	FGSG_07898
23554936	FGSG_07889	hypothetical protein	-	-	-	-	-	-	chr4:4781997-4782870	186	50	14.9049	4.75745	14.9049	4.75745	1.64752	0.000735491	0.0017321	UP		FGSG_13824	FGSG_07889
23554927	FGSG_07880	hypothetical protein	GO:0003824|GO:0008152|GO:0009058|GO:0006807|GO:0016740|GO:0044237|GO:0006520|GO:0006790|GO:0043169|GO:0008168|GO:0008652|GO:0046872|GO:0019752|GO:0006555|GO:0003871|GO:0009086|GO:0008270	catalytic activity|metabolic process|biosynthetic process|nitrogen compound metabolic process|transferase activity|cellular metabolic process|cellular amino acid metabolic process|sulfur compound metabolic process|cation binding|methyltransferase activity|cellular amino acid biosynthetic process|metal ion binding|carboxylic acid metabolic process|methionine metabolic process|5-methyltetrahydropte…	-	-	-	-	chr4:4762836-4764096	49	6	2.65649	0.38622	2.65649	0.38622	2.78203	0.000296643	0.000744861	UP		FGSG_08445	FGSG_07880
23554914	FGSG_07866	hypothetical protein	GO:0003824|GO:0016787|GO:0043169|GO:0008233|GO:0046872|GO:0008237|GO:0008270|GO:0004181	catalytic activity|hydrolase activity|cation binding|peptidase activity|metal ion binding|metallopeptidase activity|zinc ion binding|metallocarboxypeptidase activity	-	-	-	-	chr4:4731309-4732631	3800	105	189.195	6.20736	189.195	6.20736	4.92975	1.35217e-63	6.49205e-62	UP		FGSG_01817	FGSG_07866
23554903	FGSG_07855	hypothetical protein	GO:0003824|GO:0016740|GO:0097367|GO:0016772|GO:0000166|GO:0016301|GO:0016773|GO:0004672|GO:0005524	catalytic activity|transferase activity|carbohydrate derivative binding|transferase activity, transferring phosphorus-containing groups|nucleotide binding|kinase activity|phosphotransferase activity, alcohol group as acceptor|protein kinase activity|ATP binding	K02214	cell division control protein 7[2.7.11.1]	fgr04111|fgr04113	Cell cycle - yeast - Fusarium graminearum|Meiosis - yeast - Fusarium graminearum	chr4:4698829-4700376	745	136	32.9128	7.13408	32.9128	7.13408	2.20585	6.57014e-11	3.3318e-10	UP		FGSG_08451	FGSG_07855
23554894	FGSG_07845	hypothetical protein	-	-	K04708	3-dehydrosphinganine reductase[1.1.1.102]	fgr01100|fgr00600	Metabolic pathways - Fusarium graminearum|Sphingolipid metabolism - Fusarium graminearum	chr4:4666492-4668027	400	71	23.9309	5.04367	23.9309	5.04367	2.24633	2.12148e-09	9.40801e-09	UP		FGSG_09781	FGSG_07845
23554882	FGSG_07833	hypothetical protein	GO:0003824|GO:0008152	catalytic activity|metabolic process	-	-	-	-	chr4:4630409-4632400	389	99	13.4506	4.06461	13.4506	4.06461	1.72648	1.79369e-05	5.34338e-05	UP		FGSG_09785	FGSG_07833
23554873	FGSG_07824	hypothetical protein	-	-	-	-	-	-	chr4:4610975-4611677	788	286	81.9991	35.3378	81.9991	35.3378	1.21439	0.00812318	0.0159267	UP	FGSG_07824	FGSG_01826	FGSG_07824
23554865	FGSG_07816	hypothetical protein	-	-	K08803	death-associated protein kinase[2.7.11.1]	-	-	chr4:4581751-4584121	299	95	10.0383	3.78707	10.0383	3.78707	1.40636	0.00305879	0.00646795	UP		FGSG_09791	FGSG_07816
23554831	FGSG_07778	hypothetical protein	-	-	-	-	-	-	chr4:4470051-4471478	259	30	11.947	1.64314	11.947	1.64314	2.86212	2.87459e-12	1.633e-11	UP	FGSG_07778	FGSG_13802	FGSG_07778
23554826	FGSG_07773	hypothetical protein	GO:0016020|GO:0016021	membrane|integral component of membrane	-	-	-	-	chr4:4445661-4448550	17	0	0.420339	0	0.420339	0	Inf	0.00250381	0.0053746	UP	FGSG_07773	FGSG_10775	FGSG_07773
23554814	FGSG_07761	hypothetical protein	-	-	-	-	-	-	chr4:4414926-4415752	13	0	1.36567	0	1.36567	0	Inf	0.00242129	0.00521111	UP		FGSG_09757	FGSG_07761
23554795	FGSG_07741	hypothetical protein	GO:0005576|GO:0009405	extracellular region|pathogenesis	-	-	-	-	chr4:4356726-4357526	79	1	7.03202	0.105714	7.03202	0.105714	6.0557	1.7453e-11	9.31064e-11	UP		FGSG_08423	FGSG_07741
23554784	FGSG_07726	hypothetical protein	-	-	-	-	-	-	chr4:4302758-4304946	2374	314	78.6199	12.3473	78.6199	12.3473	2.6707	9.74786e-20	8.60399e-19	UP		FGSG_09761	FGSG_07726
23554767	FGSG_07708	hypothetical protein	-	-	-	-	-	-	chr4:4249962-4250885	65	8	4.63368	0.677179	4.63368	0.677179	2.77455	4.05448e-05	0.000115661	UP	FGSG_07708	FGSG_07105	FGSG_07708
23554764	FGSG_07704	hypothetical protein	-	-	-	-	-	-	chr4:4239712-4240599	1106	45	82.0406	3.96351	82.0406	3.96351	4.37149	1.15774e-40	2.41e-39	UP	FGSG_07704	FGSG_09764	FGSG_07704
23554754	FGSG_07691	hypothetical protein	-	-	-	-	-	-	chr4:4206603-4208414	11	0	0.444787	0	0.444787	0	Inf	0.00464266	0.0095081	UP	FGSG_07691	FGSG_01802	FGSG_07691
23554751	FGSG_07688	hypothetical protein	-	-	-	-	-	-	chr4:4197567-4199407	964	155	34.4913	6.58499	34.4913	6.58499	2.38898	1.22836e-13	7.64162e-13	UP		FGSG_07109	FGSG_07688
23554750	FGSG_07687	hypothetical protein	-	-	-	-	-	-	chr4:4194739-4197256	68	20	2.09697	0.732317	2.09697	0.732317	1.51777	0.0285292	0.0498602	UP		FGSG_04046	FGSG_07687
23554744	FGSG_07680	hypothetical protein	-	-	-	-	-	-	chr4:4177899-4178499	23	0	2.75958	0	2.75958	0	Inf	0.000142819	0.000375563	UP	FGSG_07680	FGSG_09750	FGSG_07680
23554735	FGSG_07669	hypothetical protein	GO:0016020|GO:0005215|GO:0022857|GO:0016021|GO:0015075|GO:0015171	membrane|transporter activity|transmembrane transporter activity|integral component of membrane|ion transmembrane transporter activity|amino acid transmembrane transporter activity	-	-	-	-	chr4:4149632-4151370	418	64	16.8093	3.05592	16.8093	3.05592	2.45958	2.26588e-11	1.19857e-10	UP	FGSG_07669	FGSG_09723	FGSG_07669
23554734	FGSG_07668	hypothetical protein	GO:0003824|GO:0016787|GO:0043169|GO:0008233|GO:0046872|GO:0008237|GO:0008270|GO:0004181	catalytic activity|hydrolase activity|cation binding|peptidase activity|metal ion binding|metallopeptidase activity|zinc ion binding|metallocarboxypeptidase activity	-	-	-	-	chr4:4147803-4149471	50	4	2.0406	0.193839	2.0406	0.193839	3.39606	1.43018e-05	4.33642e-05	UP	FGSG_07668	FGSG_04037	FGSG_07668
23554727	FGSG_07661	hypothetical protein	GO:0003824|GO:0016491|GO:0048037|GO:0016614|GO:0050662|GO:0000166|GO:0050660	catalytic activity|oxidoreductase activity|cofactor binding|oxidoreductase activity, acting on CH-OH group of donors|coenzyme binding|nucleotide binding|flavin adenine dinucleotide binding	-	-	-	-	chr4:4125856-4127410	12	0	0.524868	0	0.524868	0	Inf	0.00464266	0.0095081	UP	FGSG_07661	FGSG_05362	FGSG_07661
23554723	FGSG_07657	hypothetical protein	-	-	-	-	-	-	chr4:4117129-4118541	529	174	25.4716	9.94812	25.4716	9.94812	1.35639	0.00196296	0.00430441	UP	FGSG_07657	FGSG_05364	FGSG_07657
23554715	FGSG_07648	hypothetical protein	-	-	-	-	-	-	chr4:4093620-4095292	94	25	4.29983	1.35786	4.29983	1.35786	1.66295	0.00731311	0.0144815	UP		FGSG_04034	FGSG_07648
23554714	FGSG_07647	hypothetical protein	-	-	-	-	-	-	chr4:4091354-4091781	65	0	11.2376	0	11.2376	0	Inf	3.48054e-11	1.81052e-10	UP		FGSG_01094	FGSG_07647
23554700	FGSG_07633	hypothetical protein	GO:0016020|GO:0016021	membrane|integral component of membrane	-	-	-	-	chr4:4061476-4062651	64	1	3.9143	0.0726354	3.9143	0.0726354	5.75194	4.14685e-10	1.96406e-09	UP	FGSG_07633	FGSG_06781	FGSG_07633
23554696	FGSG_07629	hypothetical protein	-	-	-	-	-	-	chr4:4051214-4052050	225	10	17.7069	0.934425	17.7069	0.934425	4.24409	3.44075e-19	2.92427e-18	UP	FGSG_07629	FGSG_04121	FGSG_07629
23554695	FGSG_07628	hypothetical protein	GO:0048037|GO:0050662|GO:0000166|GO:0050660|GO:0071949	cofactor binding|coenzyme binding|nucleotide binding|flavin adenine dinucleotide binding|FAD binding	K00480	salicylate hydroxylase[1.14.13.1]	fgr01100	Metabolic pathways - Fusarium graminearum	chr4:4049209-4050641	76	11	3.88973	0.668487	3.88973	0.668487	2.5407	4.68616e-05	0.000132129	UP		FGSG_05452	FGSG_07628
23554694	FGSG_07627	hypothetical protein	-	-	-	-	-	-	chr4:4047212-4048433	75	8	4.39134	0.55619	4.39134	0.55619	2.98101	2.61601e-06	8.65968e-06	UP		FGSG_13073	FGSG_07627
23554676	FGSG_07608	hypothetical protein	GO:0003824|GO:0016787	catalytic activity|hydrolase activity	K03787	5'-nucleotidase[3.1.3.5]	fgr01100|fgr01110|fgr00240|fgr00760	Metabolic pathways - Fusarium graminearum|Biosynthesis of secondary metabolites - Fusarium graminearum|Pyrimidine metabolism - Fusarium graminearum|Nicotinate and nicotinamide metabolism - Fusarium graminearum	chr4:4000569-4001748	2064	33	141.62	2.68857	141.62	2.68857	5.71904	1.00347e-67	5.26355e-66	UP	FGSG_07608	FGSG_05467	FGSG_07608
23554671	FGSG_07602	hypothetical protein	-	-	-	-	-	-	chr4:3985856-3986495	1128	209	128.995	28.3793	128.995	28.3793	2.18441	1.41535e-11	7.60155e-11	UP		FGSG_10817	FGSG_07602
23554669	FGSG_07600	hypothetical protein	GO:0003824|GO:0016740|GO:0016746|GO:0016747|GO:0016407|GO:0008080	catalytic activity|transferase activity|transferase activity, transferring acyl groups|transferase activity, transferring acyl groups other than amino-acyl groups|acetyltransferase activity|N-acetyltransferase activity	-	-	-	-	chr4:3977109-3977619	131	9	18.6774	1.52368	18.6774	1.52368	3.61565	2.79492e-11	1.46755e-10	UP		FGSG_04131	FGSG_07600
23554668	FGSG_07599	hypothetical protein	-	-	-	-	-	-	chr4:3976092-3977062	44	5	3.2311	0.435992	3.2311	0.435992	2.88965	0.000273436	0.000689642	UP	FGSG_07599	FGSG_04133	FGSG_07599
23554661	FGSG_07592	hypothetical protein	GO:0003824|GO:0016740|GO:0016746|GO:0016747|GO:0016407|GO:0008080	catalytic activity|transferase activity|transferase activity, transferring acyl groups|transferase activity, transferring acyl groups other than amino-acyl groups|acetyltransferase activity|N-acetyltransferase activity	-	-	-	-	chr4:3957757-3958296	177	37	21.5907	5.35904	21.5907	5.35904	2.01036	1.57832e-05	4.73791e-05	UP		FGSG_04139	FGSG_07592
23554649	FGSG_07579	hypothetical protein	-	-	-	-	-	-	chr4:3923088-3923789	30	5	4.33362	0.857643	4.33362	0.857643	2.33712	0.0173117	0.0315763	UP		FGSG_05470	FGSG_07579
23554645	FGSG_07575	hypothetical protein	-	-	-	-	-	-	chr4:3911660-3914003	69	6	2.23124	0.230367	2.23124	0.230367	3.27584	1.11751e-06	3.84684e-06	UP	FGSG_07575	FGSG_05435	FGSG_07575
23554644	FGSG_07574	hypothetical protein	-	-	-	-	-	-	chr4:3909846-3911508	425	28	18.0494	1.41195	18.0494	1.41195	3.67619	2.24724e-22	2.25235e-21	UP	FGSG_07574	FGSG_04100	FGSG_07574
23554636	FGSG_07566	hypothetical protein	-	-	K00894	ethanolamine kinase[2.7.1.82]	fgr01100|fgr00564	Metabolic pathways - Fusarium graminearum|Glycerophospholipid metabolism - Fusarium graminearum	chr4:3892081-3893723	288	26	17.7626	1.90407	17.7626	1.90407	3.22169	1.69086e-15	1.18013e-14	UP	FGSG_07566	FGSG_09801	FGSG_07566
23554624	FGSG_07553	hypothetical protein	-	-	-	-	-	-	chr4:3856905-3859859	1988	636	44.3144	16.8336	44.3144	16.8336	1.39643	0.000266047	0.00067243	UP		FGSG_02384	FGSG_07553
23554621	FGSG_07550	hypothetical protein	GO:0016020|GO:0016021|GO:0055085	membrane|integral component of membrane|transmembrane transport	-	-	-	-	chr4:3848567-3850222	205	28	8.41327	1.36445	8.41327	1.36445	2.62435	2.06362e-09	9.15821e-09	UP		FGSG_06748	FGSG_07550
23554620	FGSG_07549	hypothetical protein	GO:0008152|GO:0006807|GO:0044237|GO:0097367|GO:0006950|GO:0000166|GO:0006139|GO:0006725|GO:0003676|GO:0006974|GO:0003677|GO:0003690|GO:0006281|GO:0005524|GO:0006298|GO:0030983	metabolic process|nitrogen compound metabolic process|cellular metabolic process|carbohydrate derivative binding|response to stress|nucleotide binding|nucleobase-containing compound metabolic process|cellular aromatic compound metabolic process|nucleic acid binding|cellular response to DNA damage stimulus|DNA binding|double-stranded DNA binding|DNA repair|ATP binding|mismatch repair|mismatched DN…	K08737	DNA mismatch repair protein MSH6[-]	fgr03430	Mismatch repair - Fusarium graminearum	chr4:3843505-3847293	2023	189	36.679	4.06887	36.679	4.06887	3.17225	2.37155e-27	2.9693e-26	UP		FGSG_01063	FGSG_07549
23554618	FGSG_07546	hypothetical protein	GO:0003676|GO:0003677	nucleic acid binding|DNA binding	-	-	-	-	chr4:3830721-3831761	272	42	18.4327	3.37954	18.4327	3.37954	2.44737	1.36824e-09	6.16406e-09	UP	FGSG_07546	FGSG_02393	FGSG_07546
23554617	FGSG_07545	hypothetical protein	-	-	-	-	-	-	chr4:3827183-3828868	752	160	31.0364	7.84088	31.0364	7.84088	1.98487	1.10456e-08	4.59219e-08	UP		FGSG_02392	FGSG_07545
23554614	FGSG_07542	hypothetical protein	GO:0003824|GO:0008152|GO:0016787|GO:0005975|GO:0016798|GO:0004553|GO:0046556|GO:0046373	catalytic activity|metabolic process|hydrolase activity|carbohydrate metabolic process|hydrolase activity, acting on glycosyl bonds|hydrolase activity, hydrolyzing O-glycosyl compounds|alpha-L-arabinofuranosidase activity|L-arabinose metabolic process	K01209	alpha-N-arabinofuranosidase[3.2.1.55]	fgr00520	Amino sugar and nucleotide sugar metabolism - Fusarium graminearum	chr4:3818999-3820831	133	42	5.7598	2.15971	5.7598	2.15971	1.41518	0.0170809	0.0314055	UP	FGSG_07542	FGSG_06721	FGSG_07542
23554610	FGSG_07538	hypothetical protein	GO:0003824|GO:0016787|GO:0008233|GO:0004177	catalytic activity|hydrolase activity|peptidase activity|aminopeptidase activity	-	-	-	-	chr4:3803799-3805575	1022	242	37.8835	10.6514	37.8835	10.6514	1.83053	1.109e-07	4.22016e-07	UP		FGSG_01035	FGSG_07538
23554576	FGSG_07503	hypothetical protein	-	-	-	-	-	-	chr4:3709070-3710208	178	9	13.4305	0.806348	13.4305	0.806348	4.05797	5.45221e-16	3.93929e-15	UP	FGSG_07503	FGSG_01033	FGSG_07503
23554575	FGSG_07502	hypothetical protein	GO:0016020|GO:0016021	membrane|integral component of membrane	-	-	-	-	chr4:3706699-3708306	109	3	5.02789	0.164306	5.02789	0.164306	4.9355	1.96093e-13	1.20103e-12	UP	FGSG_07502	FGSG_02363	FGSG_07502
23554574	FGSG_07501	hypothetical protein	-	-	-	-	-	-	chr4:3705339-3706366	82	15	6.76855	1.47017	6.76855	1.47017	2.20286	0.000192791	0.000497522	UP	FGSG_07501	FGSG_01037	FGSG_07501
23554573	FGSG_07500	hypothetical protein	GO:0003824|GO:0008152|GO:0016491|GO:0006807|GO:0044237|GO:0043169|GO:0042128|GO:0046872|GO:0030151	catalytic activity|metabolic process|oxidoreductase activity|nitrogen compound metabolic process|cellular metabolic process|cation binding|nitrate assimilation|metal ion binding|molybdenum ion binding	K00387	sulfite oxidase[1.8.3.1]	fgr01100|fgr00920	Metabolic pathways - Fusarium graminearum|Sulfur metabolism - Fusarium graminearum	chr4:3701725-3703620	657	40	22.8251	1.65006	22.8251	1.65006	3.79003	5.58743e-28	7.17686e-27	UP		FGSG_06726	FGSG_07500
23554570	FGSG_07497	hypothetical protein	-	-	-	-	-	-	chr4:3689973-3692993	555	69	13.8006	2.03725	13.8006	2.03725	2.76003	1.20402e-15	8.49811e-15	UP		FGSG_06725	FGSG_07497
23554569	FGSG_07496	hypothetical protein	-	-	-	-	-	-	chr4:3685992-3688483	123	28	4.0734	1.10103	4.0734	1.10103	1.88738	0.000368005	0.00091004	UP		FGSG_02373	FGSG_07496
23554568	FGSG_07495	uric acid-xanthine permease	GO:0016020|GO:0005215|GO:0022857|GO:0016021	membrane|transporter activity|transmembrane transporter activity|integral component of membrane	-	-	-	-	chr4:3683359-3685693	5359	267	154.687	9.15109	154.687	9.15109	4.07927	9.77402e-49	2.66925e-47	UP		FGSG_01044	FGSG_07495
23554553	FGSG_07477	GTP cyclohydrolase II	-	-	-	-	-	-	chr4:3629928-3632616	1364	183	54.9184	8.74872	54.9184	8.74872	2.65014	5.61208e-18	4.52424e-17	UP		FGSG_03677	FGSG_07477
23554552	FGSG_07476	hypothetical protein	GO:0008152|GO:0005623|GO:0009058|GO:0005622|GO:0006807|GO:0044237|GO:0043169|GO:0006139|GO:0006725|GO:0043231|GO:0005634|GO:0046872|GO:0010468|GO:0016070|GO:0006351|GO:0006355	metabolic process|cell|biosynthetic process|intracellular|nitrogen compound metabolic process|cellular metabolic process|cation binding|nucleobase-containing compound metabolic process|cellular aromatic compound metabolic process|intracellular membrane-bounded organelle|nucleus|metal ion binding|regulation of gene expression|RNA metabolic process|transcription, DNA-templated|regulation of transcr…	-	-	-	-	chr4:3627807-3628574	1691	235	192.045	31.6896	192.045	31.6896	2.59936	7.06607e-18	5.67334e-17	UP	FGSG_07476	FGSG_03679	FGSG_07476
23554547	FGSG_07471	inosine triphosphate pyrophosphatase	GO:0003824|GO:0008152|GO:0005623|GO:0005622|GO:0016787|GO:0006807|GO:0044237|GO:0043169|GO:0005737|GO:0000166|GO:0006139|GO:0006725|GO:0043231|GO:0016817|GO:0019439|GO:0005634|GO:0006796|GO:0046872|GO:0016818|GO:0009143|GO:0009117|GO:0016462|GO:0009204|GO:0047429|GO:0035529	catalytic activity|metabolic process|cell|intracellular|hydrolase activity|nitrogen compound metabolic process|cellular metabolic process|cation binding|cytoplasm|nucleotide binding|nucleobase-containing compound metabolic process|cellular aromatic compound metabolic process|intracellular membrane-bounded organelle|hydrolase activity, acting on acid anhydrides|aromatic compound catabolic process|…	K01519	inosine triphosphate pyrophosphatase [EC:3.6.1.-][-]	fgr01100|fgr00230	Metabolic pathways - Fusarium graminearum|Purine metabolism - Fusarium graminearum	chr4:3617747-3618520	515	187	61.1225	26.3527	61.1225	26.3527	1.21375	0.0114615	0.0218007	UP		FGSG_11291	FGSG_07471
23554536	FGSG_07459	hypothetical protein	GO:0003824|GO:0016020|GO:0008152|GO:0016787|GO:0006629|GO:0016788|GO:0016021|GO:0042578|GO:0008081	catalytic activity|membrane|metabolic process|hydrolase activity|lipid metabolic process|hydrolase activity, acting on ester bonds|integral component of membrane|phosphoric ester hydrolase activity|phosphoric diester hydrolase activity	-	-	-	-	chr4:3580614-3581639	311	31	20.9463	2.47911	20.9463	2.47911	3.0788	5.94165e-15	4.01289e-14	UP	FGSG_07459	FGSG_06716	FGSG_07459
23554521	FGSG_07444	hypothetical protein	-	-	-	-	-	-	chr4:3529321-3530671	1363	110	69.4359	6.65385	69.4359	6.65385	3.38342	1.32774e-28	1.74689e-27	UP	FGSG_07444	FGSG_13009	FGSG_07444
23554512	FGSG_07435	hypothetical protein	-	-	-	-	-	-	chr4:3516988-3517887	72	6	5.2696	0.521397	5.2696	0.521397	3.33724	3.62217e-07	1.31451e-06	UP	FGSG_07435	FGSG_11279	FGSG_07435
23554498	FGSG_07420	hypothetical protein	GO:0008152|GO:0009058|GO:0006807|GO:0044237|GO:0006139|GO:0006725|GO:0003676|GO:0003677|GO:0010468|GO:0016070|GO:0006351|GO:0006355	metabolic process|biosynthetic process|nitrogen compound metabolic process|cellular metabolic process|nucleobase-containing compound metabolic process|cellular aromatic compound metabolic process|nucleic acid binding|DNA binding|regulation of gene expression|RNA metabolic process|transcription, DNA-templated|regulation of transcription, DNA-templated	K09175	regulatory factor X, other[-]	fgr04111	Cell cycle - yeast - Fusarium graminearum	chr4:3471593-3473963	2885	536	83.9004	18.5086	83.9004	18.5086	2.18048	7.30538e-13	4.32762e-12	UP		FGSG_04993	FGSG_07420
23554491	FGSG_07413	hypothetical protein	GO:0097367|GO:0000166|GO:0005524	carbohydrate derivative binding|nucleotide binding|ATP binding	-	-	-	-	chr4:3451860-3456404	824	273	12.7142	5.00166	12.7142	5.00166	1.34596	0.00130171	0.00293383	UP		FGSG_02330	FGSG_07413
23554482	FGSG_07404	calcineurin subunit B	GO:0043169|GO:0046872|GO:0005509	cation binding|metal ion binding|calcium ion binding	K06268	serine/threonine-protein phosphatase 2B regulatory subunit[-]	-	-	chr4:3431180-3432379	3870	1034	307.128	97.4362	307.128	97.4362	1.65631	8.02579e-07	2.81068e-06	UP	FGSG_07404	FGSG_03669	FGSG_07404
23554473	FGSG_07395	serine/threonine-protein phosphatase 5	GO:0003824|GO:0016787|GO:0016788|GO:0042578|GO:0016791|GO:0004721	catalytic activity|hydrolase activity|hydrolase activity, acting on ester bonds|phosphoric ester hydrolase activity|phosphatase activity|phosphoprotein phosphatase activity	K04460	serine/threonine-protein phosphatase 5[3.1.3.16]	-	-	chr4:3395895-3397765	2442	794	100.723	38.886	100.723	38.886	1.37307	0.000351344	0.000874205	UP		FGSG_03632	FGSG_07395
23554472	FGSG_07394	hypothetical protein	-	-	K14528	ribonuclease P/MRP protein subunit POP8[3.1.26.5]	fgr03008|fgr03013	Ribosome biogenesis in eukaryotes - Fusarium graminearum|RNA transport - Fusarium graminearum	chr4:3395442-3395882	215	50	32.1134	8.86763	32.1134	8.86763	1.85656	4.16855e-05	0.000118744	UP		FGSG_11251	FGSG_07394
23554470	FGSG_07392	hypothetical protein	GO:0003676	nucleic acid binding	-	-	-	-	chr4:3393404-3394469	499	97	32.4152	7.48188	32.4152	7.48188	2.1152	5.69122e-09	2.43498e-08	UP	FGSG_07392	FGSG_12586	FGSG_07392
23554438	FGSG_07358	hypothetical protein	GO:0003824|GO:0016787|GO:0008233|GO:0008236	catalytic activity|hydrolase activity|peptidase activity|serine-type peptidase activity	-	-	-	-	chr4:3271848-3274283	542	167	14.6558	5.36188	14.6558	5.36188	1.45066	0.000507648	0.00122782	UP	FGSG_07358	FGSG_03614	FGSG_07358
23554434	FGSG_07354	hypothetical protein	-	-	-	-	-	-	chr4:3254350-3255090	451	7	40.0908	0.738847	40.0908	0.738847	5.76185	8.00905e-37	1.4604e-35	UP	FGSG_07354	FGSG_03611	FGSG_07354
23554425	FGSG_07344	serine/threonine-protein kinase 24	-	-	-	-	-	-	chr4:3217105-3219151	1452	236	49.3514	9.52437	49.3514	9.52437	2.3734	2.06588e-14	1.35156e-13	UP		FGSG_13896	FGSG_07344
23554410	FGSG_07327	hypothetical protein	-	-	-	-	-	-	chr4:3139161-3141719	726	176	21.9869	6.32893	21.9869	6.32893	1.79661	6.64032e-07	2.34271e-06	UP		FGSG_01538	FGSG_07327
23554402	FGSG_07318	hypothetical protein	GO:0003824|GO:0016491	catalytic activity|oxidoreductase activity	K13953	alcohol dehydrogenase, propanol-preferring[1.1.1.1]	fgr01100|fgr01110|fgr01130|fgr00350|fgr00010|fgr00071	Metabolic pathways - Fusarium graminearum|Biosynthesis of secondary metabolites - Fusarium graminearum|Biosynthesis of antibiotics - Fusarium graminearum|Tyrosine metabolism - Fusarium graminearum|Glycolysis / Gluconeogenesis - Fusarium graminearum|Fatty acid degradation - Fusarium graminearum	chr4:3115298-3116501	79	1	4.77841	0.071835	4.77841	0.071835	6.0557	1.7453e-11	9.31064e-11	UP	FGSG_07318	FGSG_10482	FGSG_07318
23554385	FGSG_07300	hypothetical protein	-	-	-	-	-	-	chr4:3065077-3066868	124	28	5.1761	1.3878	5.1761	1.3878	1.89907	0.000302024	0.000757094	UP	FGSG_07300	FGSG_13516	FGSG_07300
23554364	FGSG_07277	hypothetical protein	-	-	-	-	-	-	chr4:2991214-2993268	56	9	2.01128	0.383829	2.01128	0.383829	2.38958	0.000793692	0.00186177	UP		FGSG_01545	FGSG_07277
23554348	FGSG_07261	hypothetical protein	-	-	-	-	-	-	chr4:2934640-2935610	469	159	38.1395	15.3529	38.1395	15.3529	1.31278	0.00404553	0.00841693	UP	FGSG_07261	FGSG_13526	FGSG_07261
23554346	FGSG_07259	hypothetical protein	GO:0003824|GO:0008152	catalytic activity|metabolic process	-	-	-	-	chr4:2929799-2931737	774	219	28.8204	9.68266	28.8204	9.68266	1.57361	3.65773e-05	0.000104946	UP	FGSG_07259	FGSG_08146	FGSG_07259
23554341	FGSG_07254	histone acetyltransferase type B catalytic subunit	GO:0003824|GO:0008152|GO:0005623|GO:0009058|GO:0005622|GO:0006807|GO:0016740|GO:0044237|GO:0006950|GO:0042393|GO:0005737|GO:0006139|GO:0006725|GO:0043231|GO:0016746|GO:0051276|GO:0016747|GO:0006974|GO:0005634|GO:0005654|GO:0000123|GO:0005694|GO:0010468|GO:0016070|GO:0006351|GO:0006348|GO:0016407|GO:0006355|GO:0006281|GO:0000781|GO:0008080|GO:0004402	catalytic activity|metabolic process|cell|biosynthetic process|intracellular|nitrogen compound metabolic process|transferase activity|cellular metabolic process|response to stress|histone binding|cytoplasm|nucleobase-containing compound metabolic process|cellular aromatic compound metabolic process|intracellular membrane-bounded organelle|transferase activity, transferring acyl groups|chromosome …	-	-	-	-	chr4:2907256-2908883	777	90	33.8051	4.64937	33.8051	4.64937	2.86213	1.66551e-18	1.37909e-17	UP	FGSG_07254	FGSG_02846	FGSG_07254
23554314	FGSG_07226	3-oxoacyl-[acyl-carrier-protein] synthase	GO:0003824|GO:0008152|GO:0009058|GO:0016740|GO:0044237|GO:0006629|GO:0044255|GO:0016746|GO:0008610|GO:0016747|GO:0006631|GO:0006633|GO:0019752	catalytic activity|metabolic process|biosynthetic process|transferase activity|cellular metabolic process|lipid metabolic process|cellular lipid metabolic process|transferase activity, transferring acyl groups|lipid biosynthetic process|transferase activity, transferring acyl groups other than amino-acyl groups|fatty acid metabolic process|fatty acid biosynthetic process|carboxylic acid metabolic…	K09458	3-oxoacyl-[acyl-carrier-protein] synthase II[2.3.1.179]	fgr01100|fgr01212|fgr00780	Metabolic pathways - Fusarium graminearum|Fatty acid metabolism - Fusarium graminearum|Biotin metabolism - Fusarium graminearum	chr4:2804424-2805918	297	109	14.0239	6.11125	14.0239	6.11125	1.19835	0.0261523	0.0461532	UP		FGSG_08155	FGSG_07226
23554301	FGSG_07212	hypothetical protein	-	-	-	-	-	-	chr4:2763498-2766965	8624	640	169.976	14.9779	169.976	14.9779	3.50443	7.44379e-38	1.41136e-36	UP	FGSG_07212	FGSG_08150	FGSG_07212
23554300	FGSG_07211	hypothetical protein	-	-	-	-	-	-	chr4:2760578-2761382	431	65	38.8903	6.96415	38.8903	6.96415	2.48139	9.10301e-12	4.96062e-11	UP		FGSG_08151	FGSG_07211
23554289	FGSG_07199	rRNA-processing protein FCF1	GO:0005623|GO:0005622|GO:0030529|GO:0032040	cell|intracellular|intracellular ribonucleoprotein complex|small-subunit processome	K14566	U3 small nucleolar RNA-associated protein 24[-]	fgr03008	Ribosome biogenesis in eukaryotes - Fusarium graminearum	chr4:2727513-2728228	649	42	71.6072	5.50237	71.6072	5.50237	3.70198	8.16041e-27	1.00068e-25	UP	FGSG_07199	FGSG_01520	FGSG_07199
23554288	FGSG_07198	hypothetical protein	GO:0008152|GO:0005623|GO:0009058|GO:0003700|GO:0005622|GO:0006807|GO:0044237|GO:0000981|GO:0043169|GO:0006139|GO:0006725|GO:0003676|GO:0043231|GO:0005634|GO:0003677|GO:0046872|GO:0016070|GO:0006351|GO:0008270	metabolic process|cell|biosynthetic process|transcription factor activity, sequence-specific DNA binding|intracellular|nitrogen compound metabolic process|cellular metabolic process|RNA polymerase II transcription factor activity, sequence-specific DNA binding|cation binding|nucleobase-containing compound metabolic process|cellular aromatic compound metabolic process|nucleic acid binding|intracel…	-	-	-	-	chr4:2724467-2726993	398	110	11.5745	3.79842	11.5745	3.79842	1.60748	0.000103974	0.000279714	UP	FGSG_07198	FGSG_02854	FGSG_07198
23554280	FGSG_07189	hypothetical protein	GO:0003824|GO:0016491|GO:0048037|GO:0004497|GO:0016705|GO:0050662|GO:0000166|GO:0050661|GO:0016709|GO:0050660|GO:0004499	catalytic activity|oxidoreductase activity|cofactor binding|monooxygenase activity|oxidoreductase activity, acting on paired donors, with incorporation or reduction of molecular oxygen|coenzyme binding|nucleotide binding|NADP binding|oxidoreductase activity, acting on paired donors, with incorporation or reduction of molecular oxygen, NAD(P)H as one donor, and incorporation of one atom of oxygen|…	-	-	-	-	chr4:2672522-2673934	590	80	27.5041	4.42819	27.5041	4.42819	2.63486	1.32152e-14	8.77597e-14	UP		FGSG_08161	FGSG_07189
23554278	FGSG_07187	hypothetical protein	-	-	-	-	-	-	chr4:2666403-2668520	39	6	1.3901	0.253927	1.3901	0.253927	2.4527	0.00266073	0.00569092	UP	FGSG_07187	FGSG_13503	FGSG_07187
23554267	FGSG_07175	DNA polymerase delta catalytic subunit	GO:0003824|GO:0008152|GO:0005623|GO:0009058|GO:0005622|GO:0016787|GO:0006807|GO:0016740|GO:0044237|GO:0016772|GO:0051536|GO:0016788|GO:0043169|GO:0000166|GO:0006139|GO:0006725|GO:0003676|GO:0043231|GO:0016779|GO:0005634|GO:0003677|GO:0004518|GO:0046872|GO:0051539|GO:0006260|GO:0003887|GO:0008408	catalytic activity|metabolic process|cell|biosynthetic process|intracellular|hydrolase activity|nitrogen compound metabolic process|transferase activity|cellular metabolic process|transferase activity, transferring phosphorus-containing groups|iron-sulfur cluster binding|hydrolase activity, acting on ester bonds|cation binding|nucleotide binding|nucleobase-containing compound metabolic process|ce…	K02327	DNA polymerase delta subunit 1[2.7.7.7]	fgr01100|fgr00230|fgr00240|fgr03420|fgr03030|fgr03430|fgr03410|fgr03440	Metabolic pathways - Fusarium graminearum|Purine metabolism - Fusarium graminearum|Pyrimidine metabolism - Fusarium graminearum|Nucleotide excision repair - Fusarium graminearum|DNA replication - Fusarium graminearum|Mismatch repair - Fusarium graminearum|Base excision repair - Fusarium graminearum|Homologous recombination - Fusarium graminearum	chr4:2623486-2626947	1959	320	38.9258	7.54996	38.9258	7.54996	2.36619	6.53354e-15	4.40514e-14	UP	FGSG_07175	FGSG_10449	FGSG_07175
23554259	FGSG_07167	hypothetical protein	GO:0003824|GO:0016740|GO:0016746|GO:0016747|GO:0016407|GO:0008080	catalytic activity|transferase activity|transferase activity, transferring acyl groups|transferase activity, transferring acyl groups other than amino-acyl groups|acetyltransferase activity|N-acetyltransferase activity	-	-	-	-	chr4:2587097-2588473	198	65	9.47149	3.69196	9.47149	3.69196	1.35921	0.0107083	0.0204793	UP	FGSG_07167	FGSG_09464	FGSG_07167
23554256	FGSG_07164	hypothetical protein	GO:0003824|GO:0008152|GO:0009058|GO:0006807|GO:0016740|GO:0044237|GO:0016772|GO:0006139|GO:0006725|GO:0003676|GO:0016779|GO:0003677|GO:0006260|GO:0003887	catalytic activity|metabolic process|biosynthetic process|nitrogen compound metabolic process|transferase activity|cellular metabolic process|transferase activity, transferring phosphorus-containing groups|nucleobase-containing compound metabolic process|cellular aromatic compound metabolic process|nucleic acid binding|nucleotidyltransferase activity|DNA binding|DNA replication|DNA-directed DNA p…	K02328	DNA polymerase delta subunit 2[-]	fgr01100|fgr00230|fgr00240|fgr03420|fgr03030|fgr03430|fgr03410|fgr03440	Metabolic pathways - Fusarium graminearum|Purine metabolism - Fusarium graminearum|Pyrimidine metabolism - Fusarium graminearum|Nucleotide excision repair - Fusarium graminearum|DNA replication - Fusarium graminearum|Mismatch repair - Fusarium graminearum|Base excision repair - Fusarium graminearum|Homologous recombination - Fusarium graminearum	chr4:2578222-2579896	843	154	36.7981	7.98193	36.7981	7.98193	2.20482	3.15381e-11	1.64632e-10	UP		FGSG_08137	FGSG_07164
23554255	FGSG_07163	hypothetical protein	-	-	-	-	-	-	chr4:2577037-2578041	24	0	1.57304	0	1.57304	0	Inf	8.08043e-05	0.00022037	UP		FGSG_02834	FGSG_07163
23554254	FGSG_07162	hypothetical protein	-	-	K17989	L-serine/L-threonine ammonia-lyase[4.3.1.19]	fgr01100|fgr01110|fgr01130|fgr01230|fgr01200|fgr00260|fgr00270|fgr00290	Metabolic pathways - Fusarium graminearum|Biosynthesis of secondary metabolites - Fusarium graminearum|Biosynthesis of antibiotics - Fusarium graminearum|Biosynthesis of amino acids - Fusarium graminearum|Carbon metabolism - Fusarium graminearum|Glycine, serine and threonine metabolism - Fusarium graminearum|Cysteine and methionine metabolism - Fusarium graminearum|Valine, leucine and isoleucine …	chr4:2574337-2575422	1067	124	68.5021	9.45263	68.5021	9.45263	2.85736	7.51176e-20	6.66486e-19	UP		FGSG_01505	FGSG_07162
23554247	FGSG_07155	hypothetical protein	GO:0003824|GO:0016740|GO:0043169|GO:0004842|GO:0046872	catalytic activity|transferase activity|cation binding|ubiquitin-protein transferase activity|metal ion binding	-	-	-	-	chr4:2551125-2553465	1703	346	48.9425	11.807	48.9425	11.807	2.05145	1.13279e-10	5.62942e-10	UP		FGSG_09475	FGSG_07155
23554239	FGSG_07144	hypothetical protein	GO:0008152|GO:0009058|GO:0006807|GO:0044237|GO:0006139|GO:0006725|GO:0003676|GO:0003677|GO:0010468|GO:0016070|GO:0006351|GO:0006355	metabolic process|biosynthetic process|nitrogen compound metabolic process|cellular metabolic process|nucleobase-containing compound metabolic process|cellular aromatic compound metabolic process|nucleic acid binding|DNA binding|regulation of gene expression|RNA metabolic process|transcription, DNA-templated|regulation of transcription, DNA-templated	-	-	-	-	chr4:2511444-2512497	1605	388	111.993	32.1468	111.993	32.1468	1.80066	8.02557e-08	3.09658e-07	UP		FGSG_08141	FGSG_07144
23554238	FGSG_07143	hypothetical protein	-	-	-	-	-	-	chr4:2509167-2510875	2148	406	85.9067	19.2801	85.9067	19.2801	2.15566	3.02077e-12	1.71033e-11	UP	FGSG_07143	FGSG_08140	FGSG_07143
23554235	FGSG_07140	hypothetical protein	-	-	-	-	-	-	chr4:2498185-2499918	330	53	12.8927	2.45863	12.8927	2.45863	2.39062	5.96635e-10	2.78157e-09	UP	FGSG_07140	FGSG_08105	FGSG_07140
23554233	FGSG_07138	hypothetical protein	GO:0008152|GO:0006807|GO:0043169|GO:0046872|GO:0016151	metabolic process|nitrogen compound metabolic process|cation binding|metal ion binding|nickel cation binding	-	-	-	-	chr4:2492533-2493522	823	172	54.7585	13.5885	54.7585	13.5885	2.01069	4.01299e-09	1.74008e-08	UP		FGSG_05077	FGSG_07138
23554207	FGSG_07111	hypothetical protein	-	-	-	-	-	-	chr4:2374267-2376249	177	2	7.35581	0.0986753	7.35581	0.0986753	6.22005	2.1874e-21	2.09032e-20	UP		FGSG_02816	FGSG_07111
23554205	FGSG_07109	hypothetical protein	GO:0003824	catalytic activity	-	-	-	-	chr4:2369279-2370208	526	59	37.2554	4.9619	37.2554	4.9619	2.90848	8.07377e-17	6.11542e-16	UP	FGSG_07109	FGSG_05093	FGSG_07109
23554201	FGSG_07105	DNA replication licensing factor mcm7	GO:0003824|GO:0008152|GO:0005623|GO:0009058|GO:0005622|GO:0016787|GO:0006807|GO:0044237|GO:0097367|GO:0042555|GO:0000166|GO:0006139|GO:0006725|GO:0003676|GO:0043231|GO:0016817|GO:0005634|GO:0003677|GO:0016818|GO:0006260|GO:0016462|GO:0006270|GO:0005524|GO:0006261|GO:0004386|GO:0003678	catalytic activity|metabolic process|cell|biosynthetic process|intracellular|hydrolase activity|nitrogen compound metabolic process|cellular metabolic process|carbohydrate derivative binding|MCM complex|nucleotide binding|nucleobase-containing compound metabolic process|cellular aromatic compound metabolic process|nucleic acid binding|intracellular membrane-bounded organelle|hydrolase activity, a…	K02210	DNA replication licensing factor MCM7[3.6.4.12]	fgr04111|fgr04113|fgr03030	Cell cycle - yeast - Fusarium graminearum|Meiosis - yeast - Fusarium graminearum|DNA replication - Fusarium graminearum	chr4:2357000-2359648	3548	688	95.9385	22.0896	95.9385	22.0896	2.11874	2.64796e-12	1.50641e-11	UP	FGSG_07105	FGSG_09416	FGSG_07105
23554194	FGSG_07098	hypothetical protein	-	-	-	-	-	-	chr4:2331637-2334576	1117	165	28.9216	5.07275	28.9216	5.07275	2.51131	1.49745e-15	1.04945e-14	UP	FGSG_07098	FGSG_06389	FGSG_07098
23554192	FGSG_07096	hypothetical protein	GO:0003824|GO:0008152|GO:0016787	catalytic activity|metabolic process|hydrolase activity	K06116	glycerol 3-phosphatase 1[3.1.3.21]	fgr01100|fgr00561	Metabolic pathways - Fusarium graminearum|Glycerolipid metabolism - Fusarium graminearum	chr4:2316765-2317726	456	45	41.5444	4.86805	41.5444	4.86805	3.09324	1.04281e-17	8.29444e-17	UP		FGSG_09412	FGSG_07096
23554190	FGSG_07093	hypothetical protein	GO:0003824|GO:0008152|GO:0006807|GO:0016740|GO:0044237|GO:0006139|GO:0006725|GO:0008168|GO:0001510|GO:0016070|GO:0006396|GO:0009452	catalytic activity|metabolic process|nitrogen compound metabolic process|transferase activity|cellular metabolic process|nucleobase-containing compound metabolic process|cellular aromatic compound metabolic process|methyltransferase activity|RNA methylation|RNA metabolic process|RNA processing|7-methylguanosine RNA capping	K14292	trimethylguanosine synthase [EC:2.1.1.-][-]	fgr03013	RNA transport - Fusarium graminearum	chr4:2310156-2311033	505	65	42.6465	6.51773	42.6465	6.51773	2.70999	1.38763e-14	9.18429e-14	UP	FGSG_07093	FGSG_06397	FGSG_07093
23554163	FGSG_07065	hypothetical protein	-	-	-	-	-	-	chr4:2207053-2208339	108	33	5.52753	2.00546	5.52753	2.00546	1.4627	0.0148713	0.0277849	UP		FGSG_10410	FGSG_07065
23554158	FGSG_07060	hypothetical protein	GO:0003824|GO:0016787	catalytic activity|hydrolase activity	-	-	-	-	chr4:2188062-2189382	493	166	29.0204	11.6026	29.0204	11.6026	1.32262	0.00318932	0.00672247	UP	FGSG_07060	FGSG_06364	FGSG_07060
23554144	FGSG_07046	hypothetical protein	GO:0003824|GO:0008152|GO:0016787|GO:0006807|GO:0044237|GO:0006950|GO:0016788|GO:0006139|GO:0006725|GO:0006974|GO:0004518|GO:0006281|GO:0036297	catalytic activity|metabolic process|hydrolase activity|nitrogen compound metabolic process|cellular metabolic process|response to stress|hydrolase activity, acting on ester bonds|nucleobase-containing compound metabolic process|cellular aromatic compound metabolic process|cellular response to DNA damage stimulus|nuclease activity|DNA repair|interstrand cross-link repair	K15363	fanconi-associated nuclease 1 [EC:3.1.21.- <a href=/dbget-bin/www_bget?ec:3.1.4.1>3.1.4.1</a>][-]	-	-	chr4:2136730-2139348	202	58	5.18134	1.76649	5.18134	1.76649	1.55244	0.00159642	0.00355698	UP	FGSG_07046	FGSG_05042	FGSG_07046
23554141	FGSG_07043	hypothetical protein	GO:0003824|GO:0008152|GO:0016787|GO:0006807|GO:0044237|GO:0006950|GO:0016788|GO:0006139|GO:0006725|GO:0003676|GO:0006974|GO:0003677|GO:0004518|GO:0006281|GO:0008409|GO:0035312	catalytic activity|metabolic process|hydrolase activity|nitrogen compound metabolic process|cellular metabolic process|response to stress|hydrolase activity, acting on ester bonds|nucleobase-containing compound metabolic process|cellular aromatic compound metabolic process|nucleic acid binding|cellular response to DNA damage stimulus|DNA binding|nuclease activity|DNA repair|5'-3' exonuclease acti…	K10746	exonuclease 1 [EC:3.1.-.-][-]	fgr03430	Mismatch repair - Fusarium graminearum	chr4:2123135-2125490	1360	200	39.9211	6.97084	39.9211	6.97084	2.51775	3.79794e-16	2.76926e-15	UP		FGSG_09401	FGSG_07043
23554134	FGSG_07035	hypothetical protein	-	-	-	-	-	-	chr4:2090650-2092381	508	174	19.9534	8.1151	19.9534	8.1151	1.29795	0.00431018	0.00891924	UP	FGSG_07035	FGSG_09407	FGSG_07035
23554121	FGSG_07022	hypothetical protein	-	-	-	-	-	-	chr4:2055004-2056347	1287	308	63.0763	17.9238	63.0763	17.9238	1.81522	8.83075e-08	3.39186e-07	UP	FGSG_07022	FGSG_06381	FGSG_07022
23554120	FGSG_07021	hypothetical protein	GO:0003824|GO:0008152|GO:0005623|GO:0009058|GO:0005622|GO:0006807|GO:0016740|GO:0044237|GO:0016772|GO:0006139|GO:0006725|GO:0003676|GO:0043231|GO:0016779|GO:0005634|GO:0003677|GO:0006260|GO:0003887	catalytic activity|metabolic process|cell|biosynthetic process|intracellular|nitrogen compound metabolic process|transferase activity|cellular metabolic process|transferase activity, transferring phosphorus-containing groups|nucleobase-containing compound metabolic process|cellular aromatic compound metabolic process|nucleic acid binding|intracellular membrane-bounded organelle|nucleotidyltransfe…	K02321	DNA polymerase alpha subunit B[-]	fgr01100|fgr00230|fgr00240|fgr03030	Metabolic pathways - Fusarium graminearum|Purine metabolism - Fusarium graminearum|Pyrimidine metabolism - Fusarium graminearum|DNA replication - Fusarium graminearum	chr4:2052812-2054972	896	128	28.6502	4.85983	28.6502	4.85983	2.55957	1.89728e-15	1.32111e-14	UP	FGSG_07021	FGSG_05050	FGSG_07021
23554112	FGSG_07013	hypothetical protein	-	-	K10777	DNA ligase 4[6.5.1.1]	fgr03450	Non-homologous end-joining - Fusarium graminearum	chr4:2028202-2031419	127	30	2.96965	0.832942	2.96965	0.832942	1.834	0.000565006	0.00135499	UP	FGSG_07013	FGSG_05011	FGSG_07013
23554097	FGSG_06997	hypothetical protein	GO:0003824|GO:0016787	catalytic activity|hydrolase activity	-	-	-	-	chr4:1970401-1973443	356	62	7.83221	1.61964	7.83221	1.61964	2.27375	2.26044e-09	1.00019e-08	UP		FGSG_05013	FGSG_06997
23554093	FGSG_06993	hypothetical protein	-	-	-	-	-	-	chr4:1958786-1959735	3188	70	287.662	7.49988	287.662	7.49988	5.26136	1.70935e-67	8.88786e-66	UP	FGSG_06993	FGSG_07680	FGSG_06993
23554091	FGSG_06991	hypothetical protein	-	-	K00008	L-iditol 2-dehydrogenase[1.1.1.14]	fgr01100|fgr00040|fgr00051	Metabolic pathways - Fusarium graminearum|Pentose and glucuronate interconversions - Fusarium graminearum|Fructose and mannose metabolism - Fusarium graminearum	chr4:1948102-1949506	269	80	15.3411	5.41734	15.3411	5.41734	1.50175	0.00129615	0.00292186	UP		FGSG_11704	FGSG_06991
23554067	FGSG_06967	hypothetical protein	-	-	-	-	-	-	chr4:1871084-1872199	100	30	7.44292	2.6513	7.44292	2.6513	1.48917	0.015123	0.0282197	UP	FGSG_06967	FGSG_11705	FGSG_06967
23554060	FGSG_06959	serine/threonine-protein kinase 6	GO:0003824|GO:0016740|GO:0097367|GO:0016772|GO:0007049|GO:0000166|GO:0016301|GO:0016773|GO:0004672|GO:0005524|GO:0004674	catalytic activity|transferase activity|carbohydrate derivative binding|transferase activity, transferring phosphorus-containing groups|cell cycle|nucleotide binding|kinase activity|phosphotransferase activity, alcohol group as acceptor|protein kinase activity|ATP binding|protein serine/threonine kinase activity	-	-	-	-	chr4:1844862-1846145	1618	238	90.167	15.7484	90.167	15.7484	2.51739	1.31337e-16	9.8602e-16	UP	FGSG_06959	FGSG_06362	FGSG_06959
23554038	FGSG_06935	cell cycle control protein cwf14	GO:0005623|GO:0005622|GO:0043231|GO:0005634	cell|intracellular|intracellular membrane-bounded organelle|nucleus	K12873	bud site selection protein 31[-]	fgr03040	Spliceosome - Fusarium graminearum	chr4:1735953-1736450	1297	328	191.126	57.391	191.126	57.391	1.73563	5.34733e-07	1.90175e-06	UP	FGSG_06935	FGSG_07691	FGSG_06935
23554023	FGSG_06919	hypothetical protein	GO:0003824|GO:0008152|GO:0005623|GO:0009058|GO:0005622|GO:0016491|GO:0006807|GO:0044237|GO:0016614|GO:0005737|GO:0051188|GO:0016616|GO:0008677|GO:0015940|GO:0019752	catalytic activity|metabolic process|cell|biosynthetic process|intracellular|oxidoreductase activity|nitrogen compound metabolic process|cellular metabolic process|oxidoreductase activity, acting on CH-OH group of donors|cytoplasm|cofactor biosynthetic process|oxidoreductase activity, acting on the CH-OH group of donors, NAD or NADP as acceptor|2-dehydropantoate 2-reductase activity|pantothenate …	-	-	-	-	chr4:1689542-1690680	161	50	10.6798	3.93819	10.6798	3.93819	1.43928	0.00905897	0.0175619	UP	FGSG_06919	FGSG_07657	FGSG_06919
23554004	FGSG_06900	molybdenum cofactor biosynthesis protein 1 A	GO:0003824|GO:0008152|GO:0005623|GO:0019008|GO:0009058|GO:0006807|GO:0044237|GO:0051536|GO:0043169|GO:0006777|GO:0051188|GO:0006796|GO:0046872|GO:0051539	catalytic activity|metabolic process|cell|molybdopterin synthase complex|biosynthetic process|nitrogen compound metabolic process|cellular metabolic process|iron-sulfur cluster binding|cation binding|Mo-molybdopterin cofactor biosynthetic process|cofactor biosynthetic process|phosphate-containing compound metabolic process|metal ion binding|4 iron, 4 sulfur cluster binding	K03639	cyclic pyranopterin phosphate synthase[4.1.99.18]	fgr01100|fgr00790|fgr04122	Metabolic pathways - Fusarium graminearum|Folate biosynthesis - Fusarium graminearum|Sulfur relay system - Fusarium graminearum	chr4:1621761-1623953	2128	420	71.7721	16.8199	71.7721	16.8199	2.09325	1.96492e-11	1.04495e-10	UP	FGSG_06900	FGSG_07668	FGSG_06900
23553998	FGSG_06894	hypothetical protein	GO:0042254|GO:0042255|GO:0042256	ribosome biogenesis|ribosome assembly|mature ribosome assembly	K14574	ribosome maturation protein SDO1[-]	fgr03008	Ribosome biogenesis in eukaryotes - Fusarium graminearum	chr4:1603597-1604546	483	146	33.4896	12.0201	33.4896	12.0201	1.47827	0.000413882	0.00101516	UP		FGSG_06334	FGSG_06894
23553992	FGSG_06888	hypothetical protein	GO:0003824|GO:0008152|GO:0016787|GO:0005975|GO:0016798|GO:0004553	catalytic activity|metabolic process|hydrolase activity|carbohydrate metabolic process|hydrolase activity, acting on glycosyl bonds|hydrolase activity, hydrolyzing O-glycosyl compounds	-	-	-	-	chr4:1584402-1585961	144	36	6.08031	1.80491	6.08031	1.80491	1.75222	0.000638636	0.00151721	UP	FGSG_06888	FGSG_06331	FGSG_06888
23553988	FGSG_06881	hypothetical protein	-	-	-	-	-	-	chr4:1542636-1547179	4782	279	81.141	5.62116	81.141	5.62116	3.85149	1.59887e-43	3.66111e-42	UP		FGSG_07661	FGSG_06881
23553986	FGSG_06879	hypothetical protein	-	-	-	-	-	-	chr4:1535020-1536252	47	8	2.61922	0.529369	2.61922	0.529369	2.30679	0.0022933	0.00497746	UP		FGSG_06339	FGSG_06879
23553973	FGSG_06865	hypothetical protein	GO:0003824|GO:0008152|GO:0005623|GO:0005622|GO:0016787|GO:0006807|GO:0044237|GO:0046907|GO:0043169|GO:0008233|GO:0005737|GO:0043231|GO:0005759|GO:0006886|GO:0006508|GO:0046872|GO:0007005|GO:0015031|GO:0005739|GO:0006605|GO:0008237|GO:0016485|GO:0006626|GO:0004222|GO:0006627	catalytic activity|metabolic process|cell|intracellular|hydrolase activity|nitrogen compound metabolic process|cellular metabolic process|intracellular transport|cation binding|peptidase activity|cytoplasm|intracellular membrane-bounded organelle|mitochondrial matrix|intracellular protein transport|proteolysis|metal ion binding|mitochondrion organization|protein transport|mitochondrion|protein ta…	-	-	-	-	chr4:1480070-1482433	1584	220	44.1361	7.27868	44.1361	7.27868	2.60021	1.03357e-17	8.23194e-17	UP	FGSG_06865	FGSG_07669	FGSG_06865
23553947	FGSG_06834	hypothetical protein	GO:0097367|GO:0000166|GO:0003676|GO:0005524	carbohydrate derivative binding|nucleotide binding|nucleic acid binding|ATP binding	-	-	-	-	chr4:1390380-1393741	129	32	3.24074	0.954538	3.24074	0.954538	1.76345	0.000995102	0.00229093	UP		FGSG_06424	FGSG_06834
23553932	FGSG_06818	hypothetical protein	GO:0003824|GO:0008152|GO:0009058|GO:0006807|GO:0016740|GO:0044237|GO:0016772|GO:0046983|GO:0006139|GO:0006725|GO:0003676|GO:0016779|GO:0003677|GO:0016070|GO:0006351|GO:0003899	catalytic activity|metabolic process|biosynthetic process|nitrogen compound metabolic process|transferase activity|cellular metabolic process|transferase activity, transferring phosphorus-containing groups|protein dimerization activity|nucleobase-containing compound metabolic process|cellular aromatic compound metabolic process|nucleic acid binding|nucleotidyltransferase activity|DNA binding|RNA …	K03008	DNA-directed RNA polymerase II subunit RPB11[-]	fgr01100|fgr00230|fgr00240|fgr03020	Metabolic pathways - Fusarium graminearum|Purine metabolism - Fusarium graminearum|Pyrimidine metabolism - Fusarium graminearum|RNA polymerase - Fusarium graminearum	chr4:1339054-1339620	483	151	74.1611	27.5294	74.1611	27.5294	1.42969	0.000904854	0.00209491	UP	FGSG_06818	FGSG_03393	FGSG_06818
23553928	FGSG_06814	hypothetical protein	-	-	-	-	-	-	chr4:1325351-1328946	1852	306	34.9644	6.8596	34.9644	6.8596	2.34969	1.38433e-14	9.1726e-14	UP	FGSG_06814	FGSG_02069	FGSG_06814
23553896	FGSG_06781	hypothetical protein	GO:0005623|GO:0005622|GO:0051726|GO:0007049|GO:0007059|GO:0043231|GO:0051304|GO:0031461|GO:0051276|GO:0000278|GO:0005634|GO:0000070|GO:0005680|GO:0030071	cell|intracellular|regulation of cell cycle|cell cycle|chromosome segregation|intracellular membrane-bounded organelle|chromosome separation|cullin-RING ubiquitin ligase complex|chromosome organization|mitotic cell cycle|nucleus|mitotic sister chromatid segregation|anaphase-promoting complex|regulation of mitotic metaphase/anaphase transition	K03355	anaphase-promoting complex subunit 8[-]	fgr04111|fgr04113|fgr04120	Cell cycle - yeast - Fusarium graminearum|Meiosis - yeast - Fusarium graminearum|Ubiquitin mediated proteolysis - Fusarium graminearum	chr4:1205981-1208140	742	204	24.4255	7.97372	24.4255	7.97372	1.61506	1.86306e-05	5.54032e-05	UP	FGSG_06781	FGSG_05104	FGSG_06781
23553892	FGSG_06777	DNA replication licensing factor mcm5	GO:0003824|GO:0008152|GO:0005623|GO:0009058|GO:0005622|GO:0016787|GO:0006807|GO:0044237|GO:0097367|GO:0003682|GO:0042555|GO:0000166|GO:0006139|GO:0006725|GO:0003676|GO:0043231|GO:0016817|GO:0005634|GO:0003677|GO:0016818|GO:0003690|GO:0006260|GO:0016462|GO:0043565|GO:0006270|GO:0005524|GO:0006261|GO:0003688|GO:0004386|GO:0003678	catalytic activity|metabolic process|cell|biosynthetic process|intracellular|hydrolase activity|nitrogen compound metabolic process|cellular metabolic process|carbohydrate derivative binding|chromatin binding|MCM complex|nucleotide binding|nucleobase-containing compound metabolic process|cellular aromatic compound metabolic process|nucleic acid binding|intracellular membrane-bounded organelle|hyd…	K02209	DNA replication licensing factor MCM5[3.6.4.12]	fgr04111|fgr04113|fgr03030	Cell cycle - yeast - Fusarium graminearum|Meiosis - yeast - Fusarium graminearum|DNA replication - Fusarium graminearum	chr4:1189453-1191775	1428	247	43.4266	8.919	43.4266	8.919	2.28363	2.92816e-13	1.77977e-12	UP		FGSG_03375	FGSG_06777
23553864	FGSG_06748	hypothetical protein	-	-	-	-	-	-	chr4:1065543-1068088	392	27	13.2212	1.0813	13.2212	1.0813	3.61202	7.48817e-21	6.95489e-20	UP	FGSG_06748	FGSG_14027	FGSG_06748
23553851	FGSG_06734	hypothetical protein	-	-	-	-	-	-	chr4:1013820-1014122	23	1	5.00003	0.258179	5.00003	0.258179	4.27549	0.000700954	0.00165469	UP		FGSG_02054	FGSG_06734
23553845	FGSG_06726	hypothetical protein	-	-	-	-	-	-	chr4:972384-973022	736	95	82.4493	12.6364	82.4493	12.6364	2.70592	2.48879e-16	1.84177e-15	UP	FGSG_06726	FGSG_06411	FGSG_06726
23553844	FGSG_06725	hypothetical protein	-	-	-	-	-	-	chr4:970018-972353	734	84	26.5651	3.60983	26.5651	3.60983	2.87953	2.13422e-18	1.75741e-17	UP	FGSG_06725	FGSG_02058	FGSG_06725
23553840	FGSG_06721	hypothetical protein	GO:0003824|GO:0008152|GO:0005623|GO:0005622|GO:0016787|GO:0006807|GO:0044237|GO:0097367|GO:0006950|GO:0000166|GO:0043564|GO:0006139|GO:0006725|GO:0003676|GO:0043231|GO:0016817|GO:0051276|GO:0006974|GO:0005634|GO:0003677|GO:0016818|GO:0006310|GO:0003684|GO:0016462|GO:0000723|GO:0043565|GO:0006281|GO:0005524|GO:0006302|GO:0042162|GO:0006303|GO:0004386	catalytic activity|metabolic process|cell|intracellular|hydrolase activity|nitrogen compound metabolic process|cellular metabolic process|carbohydrate derivative binding|response to stress|nucleotide binding|Ku70:Ku80 complex|nucleobase-containing compound metabolic process|cellular aromatic compound metabolic process|nucleic acid binding|intracellular membrane-bounded organelle|hydrolase activit…	K10885	ATP-dependent DNA helicase 2 subunit 2[-]	fgr03450	Non-homologous end-joining - Fusarium graminearum	chr4:962398-964829	727	222	22.3564	8.10609	22.3564	8.10609	1.46361	0.000262739	0.000664635	UP	FGSG_06721	FGSG_03390	FGSG_06721
23553835	FGSG_06716	hypothetical protein	-	-	K03165	DNA topoisomerase III[5.99.1.2]	fgr03440	Homologous recombination - Fusarium graminearum	chr4:953273-955961	221	59	6.97187	2.21004	6.97187	2.21004	1.65747	0.000302257	0.000757518	UP	FGSG_06716	FGSG_03391	FGSG_06716
23553801	FGSG_06679	hypothetical protein	GO:0043169|GO:0046872|GO:0005509	cation binding|metal ion binding|calcium ion binding	-	-	-	-	chr4:840767-842065	756	116	58.2428	10.6113	58.2428	10.6113	2.45647	1.3743e-13	8.50699e-13	UP	FGSG_06679	FGSG_03356	FGSG_06679
23553799	FGSG_06677	hypothetical protein	GO:0008152|GO:0005623|GO:0009058|GO:0005622|GO:0006807|GO:0044237|GO:0006139|GO:0006725|GO:0043231|GO:0016592|GO:0003712|GO:0001104|GO:0005634|GO:0005654|GO:0016070|GO:0006351	metabolic process|cell|biosynthetic process|intracellular|nitrogen compound metabolic process|cellular metabolic process|nucleobase-containing compound metabolic process|cellular aromatic compound metabolic process|intracellular membrane-bounded organelle|mediator complex|transcription cofactor activity|RNA polymerase II transcription cofactor activity|nucleus|nucleoplasm|RNA metabolic process|tr…	-	-	-	-	chr4:834110-834866	463	127	46.4197	15.1188	46.4197	15.1188	1.6184	5.89604e-05	0.000163837	UP	FGSG_06677	FGSG_03359	FGSG_06677
23553787	FGSG_06664	hypothetical protein	GO:0003700	transcription factor activity, sequence-specific DNA binding	-	-	-	-	chr4:783644-786124	9206	2771	270.11	96.5379	270.11	96.5379	1.48438	2.63042e-05	7.69734e-05	UP		FGSG_02032	FGSG_06664
23553772	FGSG_06649	hypothetical protein	-	-	-	-	-	-	chr4:720377-721335	444	64	32.2806	5.52494	32.2806	5.52494	2.54664	1.84713e-12	1.06199e-11	UP	FGSG_06649	FGSG_03361	FGSG_06649
23553764	FGSG_06640	ADP-ribosylation factor 1	GO:0005623|GO:0005622|GO:0097367|GO:0007165|GO:0000166|GO:0001882|GO:0035556|GO:0032549|GO:0007264|GO:0005525	cell|intracellular|carbohydrate derivative binding|signal transduction|nucleotide binding|nucleoside binding|intracellular signal transduction|ribonucleoside binding|small GTPase mediated signal transduction|GTP binding	-	-	-	-	chr4:681476-682265	263	79	31.7285	11.3165	31.7285	11.3165	1.48735	0.00140247	0.00314659	UP		FGSG_02039	FGSG_06640
23553758	FGSG_06634	hypothetical protein	GO:0048037|GO:0097367|GO:0000166|GO:0010181	cofactor binding|carbohydrate derivative binding|nucleotide binding|FMN binding	-	-	-	-	chr4:661682-662542	623	196	47.6619	17.8045	47.6619	17.8045	1.42059	0.000597412	0.0014261	UP	FGSG_06634	FGSG_14011	FGSG_06634
23553748	FGSG_06624	hypothetical protein	GO:0003824|GO:0016491	catalytic activity|oxidoreductase activity	-	-	-	-	chr4:620185-621195	11	0	0.716674	0	0.716674	0	Inf	0.00464266	0.0095081	UP		FGSG_14012	FGSG_06624
23553659	FGSG_06530	50S ribosomal protein L14	GO:0008152|GO:0005623|GO:0005198|GO:0009058|GO:0005622|GO:0003735|GO:0006807|GO:0044237|GO:0005737|GO:0030529|GO:0015934|GO:0005840|GO:0006412	metabolic process|cell|structural molecule activity|biosynthetic process|intracellular|structural constituent of ribosome|nitrogen compound metabolic process|cellular metabolic process|cytoplasm|intracellular ribonucleoprotein complex|large ribosomal subunit|ribosome|translation	-	-	-	-	chr4:336788-337552	2523	623	260.078	76.2544	260.078	76.2544	1.77005	8.09826e-08	3.12361e-07	UP		FGSG_12283	FGSG_06530
23553653	FGSG_06523	hypothetical protein	-	-	-	-	-	-	chr4:319558-320070	535	78	68.6947	11.8919	68.6947	11.8919	2.53021	3.95953e-13	2.38957e-12	UP		FGSG_12284	FGSG_06523
23553646	FGSG_06516	hypothetical protein	GO:0008152|GO:0005623|GO:0009058|GO:0005622|GO:0006807|GO:0044237|GO:0043169|GO:0006139|GO:0006725|GO:0003676|GO:0043231|GO:0005634|GO:0003677|GO:0046872|GO:0016070|GO:0006351|GO:0008270	metabolic process|cell|biosynthetic process|intracellular|nitrogen compound metabolic process|cellular metabolic process|cation binding|nucleobase-containing compound metabolic process|cellular aromatic compound metabolic process|nucleic acid binding|intracellular membrane-bounded organelle|nucleus|DNA binding|metal ion binding|RNA metabolic process|transcription, DNA-templated|zinc ion binding	-	-	-	-	chr4:309284-311243	63	5	2.52883	0.238321	2.52883	0.238321	3.40749	1.94817e-06	6.54169e-06	UP	FGSG_06516	FGSG_04675	FGSG_06516
23553645	FGSG_06515	hypothetical protein	GO:0003824|GO:0016491	catalytic activity|oxidoreductase activity	-	-	-	-	chr4:307866-308939	281	25	17.2341	1.82059	17.2341	1.82059	3.24279	2.31258e-15	1.60372e-14	UP	FGSG_06515	FGSG_04672	FGSG_06515
23553641	FGSG_06511	hypothetical protein	GO:0003824|GO:0005623|GO:0005622|GO:0016787|GO:0008233|GO:0008234|GO:0004197|GO:0004198	catalytic activity|cell|intracellular|hydrolase activity|peptidase activity|cysteine-type peptidase activity|cysteine-type endopeptidase activity|calcium-dependent cysteine-type endopeptidase activity	-	-	-	-	chr4:297102-300046	3257	306	74.4148	8.30147	74.4148	8.30147	3.16415	7.18026e-29	9.55256e-28	UP		FGSG_07708	FGSG_06511
23553640	FGSG_06510	hypothetical protein	GO:0008152|GO:0044237|GO:0006914	metabolic process|cellular metabolic process|autophagy	K08329	autophagy-related protein 17[-]	fgr04138	Autophagy - yeast - Fusarium graminearum	chr4:294679-296300	7356	609	310.602	30.5331	310.602	30.5331	3.34662	2.96838e-34	4.90896e-33	UP		FGSG_07704	FGSG_06510
23553631	FGSG_06501	hypothetical protein	-	-	-	-	-	-	chr4:260244-261840	253	49	12.372	2.84514	12.372	2.84514	2.1205	4.13215e-07	1.48735e-06	UP	FGSG_06501	FGSG_12296	FGSG_06501
23553628	FGSG_06498	hypothetical protein	GO:0003824|GO:0016491	catalytic activity|oxidoreductase activity	-	-	-	-	chr4:251195-252193	37	5	2.56275	0.411236	2.56275	0.411236	2.63966	0.00188854	0.00415731	UP		FGSG_05971	FGSG_06498
23553605	FGSG_06474	hypothetical protein	GO:0005623|GO:0005622|GO:0008092|GO:0003779	cell|intracellular|cytoskeletal protein binding|actin binding	-	-	-	-	chr4:151641-152499	4152	1076	318.384	97.9708	318.384	97.9708	1.70034	2.67061e-07	9.81449e-07	UP		FGSG_03312	FGSG_06474
23553600	FGSG_06469	hypothetical protein	-	-	-	-	-	-	chr4:131093-132724	31	1	1.33461	0.0511296	1.33461	0.0511296	4.70612	0.000126105	0.000335239	UP	FGSG_06469	FGSG_05979	FGSG_06469
23553564	FGSG_06432	hypothetical protein	-	-	-	-	-	-	chr4:26293-27292	81	0	5.64004	0	5.64004	0	Inf	1.26252e-13	7.83368e-13	UP		FGSG_04651	FGSG_06432
23553557	FGSG_06424	hypothetical protein	-	-	-	-	-	-	chr3:5334328-5335551	2934	239	157.894	15.2719	157.894	15.2719	3.37	3.02959e-32	4.60707e-31	UP	FGSG_06424	FGSG_00293	FGSG_06424
23553545	FGSG_06412	hypothetical protein	GO:0016020|GO:0016021	membrane|integral component of membrane	-	-	-	-	chr3:5289797-5290394	765	85	94.8972	12.52	94.8972	12.52	2.92213	4.94766e-19	4.18111e-18	UP		FGSG_03325	FGSG_06412
23553544	FGSG_06411	hypothetical protein	-	-	K12849	pre-mRNA-splicing factor 38A[-]	fgr03040	Spliceosome - Fusarium graminearum	chr3:5288752-5289528	1274	214	108.003	21.5412	108.003	21.5412	2.3259	1.53362e-13	9.46155e-13	UP	FGSG_06411	FGSG_03326	FGSG_06411
23553530	FGSG_06397	hypothetical protein	-	-	-	-	-	-	chr3:5255923-5256849	347	21	24.6568	1.7718	24.6568	1.7718	3.7987	2.52146e-21	2.4057e-20	UP	FGSG_06397	FGSG_05959	FGSG_06397
23553529	FGSG_06396	hypothetical protein	-	-	-	-	-	-	chr3:5252425-5253420	64	0	4.23263	0	4.23263	0	Inf	5.6308e-11	2.88122e-10	UP		FGSG_05956	FGSG_06396
23553522	FGSG_06389	hypothetical protein	GO:0005623|GO:0005622|GO:0000776|GO:0007049|GO:0007059|GO:0008608|GO:0043231|GO:0000228|GO:0005634|GO:0005856|GO:0005694|GO:0000777|GO:0005819|GO:0042729|GO:0000775|GO:0072686	cell|intracellular|kinetochore|cell cycle|chromosome segregation|attachment of spindle microtubules to kinetochore|intracellular membrane-bounded organelle|nuclear chromosome|nucleus|cytoskeleton|chromosome|condensed chromosome kinetochore|spindle|DASH complex|chromosome, centromeric region|mitotic spindle	-	-	-	-	chr3:5232886-5233321	193	68	58.0495	24.2852	58.0495	24.2852	1.25721	0.0281778	0.0493546	UP	FGSG_06389	FGSG_05960	FGSG_06389
23553514	FGSG_06381	hypothetical protein	GO:0003824|GO:0008152|GO:0016787	catalytic activity|metabolic process|hydrolase activity	-	-	-	-	chr3:5208680-5209402	1087	70	99.0325	7.57249	99.0325	7.57249	3.70906	1.35825e-31	2.01906e-30	UP	FGSG_06381	FGSG_03300	FGSG_06381
23553498	FGSG_06364	hypothetical protein	GO:0016020|GO:0005623|GO:0005622|GO:0016021|GO:0016192|GO:0005815|GO:0005856	membrane|cell|intracellular|integral component of membrane|vesicle-mediated transport|microtubule organizing center|cytoskeleton	-	-	-	-	chr3:5147119-5151341	2171	299	34.3181	5.61209	34.3181	5.61209	2.61236	1.10523e-18	9.21566e-18	UP	FGSG_06364	FGSG_04639	FGSG_06364
23553496	FGSG_06362	hypothetical protein	-	-	-	-	-	-	chr3:5142378-5143974	244	88	13.3936	5.73562	13.3936	5.73562	1.22352	0.0267143	0.046964	UP	FGSG_06362	FGSG_04633	FGSG_06362
23553488	FGSG_06354	hypothetical protein	GO:0016020|GO:0016021|GO:0055085	membrane|integral component of membrane|transmembrane transport	-	-	-	-	chr3:5102990-5104893	651	208	24.0231	9.11388	24.0231	9.11388	1.39829	0.000800327	0.00187283	UP		FGSG_03303	FGSG_06354
23553473	FGSG_06339	DNA primase small subunit	GO:0003824|GO:0016740|GO:0016772|GO:0016779|GO:0003899|GO:0003896	catalytic activity|transferase activity|transferase activity, transferring phosphorus-containing groups|nucleotidyltransferase activity|DNA-directed 5'-3' RNA polymerase activity|DNA primase activity	K02684	DNA primase small subunit [EC:2.7.7.-][-]	fgr01100|fgr00230|fgr00240	Metabolic pathways - Fusarium graminearum|Purine metabolism - Fusarium graminearum|Pyrimidine metabolism - Fusarium graminearum	chr3:5057408-5059053	825	122	36.301	6.37404	36.301	6.37404	2.50973	1.53109e-14	1.01001e-13	UP	FGSG_06339	FGSG_04606	FGSG_06339
23553468	FGSG_06334	hypothetical protein	GO:0003824|GO:0016787|GO:0097367|GO:0007017|GO:0008092|GO:0000166|GO:0007018|GO:0016817|GO:0016818|GO:0016462|GO:0008017|GO:0005524|GO:0003774|GO:0003777	catalytic activity|hydrolase activity|carbohydrate derivative binding|microtubule-based process|cytoskeletal protein binding|nucleotide binding|microtubule-based movement|hydrolase activity, acting on acid anhydrides|hydrolase activity, acting on acid anhydrides, in phosphorus-containing anhydrides|pyrophosphatase activity|microtubule binding|ATP binding|motor activity|microtubule motor activity	-	-	-	-	chr3:5046682-5048900	1334	174	40.794	6.31802	40.794	6.31802	2.69081	1.81251e-18	1.49664e-17	UP	FGSG_06334	FGSG_01576	FGSG_06334
23553465	FGSG_06331	hypothetical protein	-	-	-	-	-	-	chr3:5035095-5037087	1546	33	65.7847	1.66733	65.7847	1.66733	5.30214	2.57373e-57	9.79088e-56	UP	FGSG_06331	FGSG_04600	FGSG_06331
23553463	FGSG_06329	hypothetical protein	GO:0003824|GO:0016740|GO:0016746|GO:0016747|GO:0016407|GO:0008080	catalytic activity|transferase activity|transferase activity, transferring acyl groups|transferase activity, transferring acyl groups other than amino-acyl groups|acetyltransferase activity|N-acetyltransferase activity	-	-	-	-	chr3:5029591-5030196	577	87	62.7176	11.2286	62.7176	11.2286	2.4817	5.90118e-13	3.51327e-12	UP		FGSG_05933	FGSG_06329
23553445	FGSG_06310	hypothetical protein	-	-	-	-	-	-	chr3:4971938-4972849	47	10	3.39464	0.857581	3.39464	0.857581	1.98491	0.0112329	0.0214	UP	FGSG_06310	FGSG_13552	FGSG_06310
23553435	FGSG_06300	hypothetical protein	GO:0016020|GO:0016021|GO:0055085	membrane|integral component of membrane|transmembrane transport	K15109	solute carrier family 25 (mitochondrial carnitine/acylcarnitine transporter), member 20/29[-]	-	-	chr3:4941091-4942395	2824	282	165.79	19.6577	165.79	19.6577	3.07619	7.35929e-27	9.04304e-26	UP	FGSG_06300	FGSG_05939	FGSG_06300
23553429	FGSG_06294	hypothetical protein	GO:0006457|GO:0016272	protein folding|prefoldin complex	-	-	-	-	chr3:4922584-4923514	875	326	95.1091	42.0749	95.1091	42.0749	1.17663	0.012394	0.0234357	UP	FGSG_06294	FGSG_05947	FGSG_06294
23553427	FGSG_06292	hypothetical protein	GO:0016020|GO:0016021	membrane|integral component of membrane	-	-	-	-	chr3:4919955-4920681	329	99	35.4104	12.6521	35.4104	12.6521	1.4848	0.000848108	0.00197659	UP	FGSG_06292	FGSG_01586	FGSG_06292
23553414	FGSG_06278	glucoamylase precursor	GO:0003824|GO:0008152|GO:0016787|GO:0030246|GO:0005975|GO:0016798|GO:0004553|GO:2001070|GO:0016052|GO:0000272|GO:0015926|GO:0004339	catalytic activity|metabolic process|hydrolase activity|carbohydrate binding|carbohydrate metabolic process|hydrolase activity, acting on glycosyl bonds|hydrolase activity, hydrolyzing O-glycosyl compounds|starch binding|carbohydrate catabolic process|polysaccharide catabolic process|glucosidase activity|glucan 1,4-alpha-glucosidase activity	K01178	glucoamylase[3.2.1.3]	fgr01100|fgr00500	Metabolic pathways - Fusarium graminearum|Starch and sucrose metabolism - Fusarium graminearum	chr3:4855978-4858162	142	15	4.91772	0.616824	4.91772	0.616824	2.99506	2.22682e-09	9.8641e-09	UP		FGSG_05943	FGSG_06278
23553395	FGSG_06259	hypothetical protein	-	-	-	-	-	-	chr3:4814582-4815778	454	117	24.9832	7.64487	24.9832	7.64487	1.70839	1.48024e-05	4.47453e-05	UP		FGSG_05942	FGSG_06259
23553387	FGSG_06251	hypothetical protein	-	-	-	-	-	-	chr3:4791160-4791956	1019	147	90.5821	15.5159	90.5821	15.5159	2.54548	1.14486e-15	8.09977e-15	UP	FGSG_06251	FGSG_05944	FGSG_06251
23553380	FGSG_06244	hypothetical protein	-	-	-	-	-	-	chr3:4778079-4778740	1245	378	134	48.3079	134	48.3079	1.4719	0.000106693	0.000286706	UP		FGSG_13564	FGSG_06244
23553377	FGSG_06241	hypothetical protein	-	-	-	-	-	-	chr3:4767982-4768948	620	139	44.4872	11.8427	44.4872	11.8427	1.90939	1.1185e-07	4.25495e-07	UP	FGSG_06241	FGSG_05915	FGSG_06241
23553369	FGSG_06232	hypothetical protein	GO:0016020|GO:0016021	membrane|integral component of membrane	-	-	-	-	chr3:4736450-4738681	40	0	1.37659	0	1.37659	0	Inf	1.01568e-07	3.87993e-07	UP	FGSG_06232	FGSG_05910	FGSG_06232
23553367	FGSG_06230	hypothetical protein	-	-	-	-	-	-	chr3:4730779-4731933	261	17	14.8849	1.15117	14.8849	1.15117	3.69268	1.08864e-17	8.64164e-17	UP	FGSG_06230	FGSG_02886	FGSG_06230
23553358	FGSG_06221	hypothetical protein	GO:0003824|GO:0016020|GO:0016787|GO:0008233|GO:0008236	catalytic activity|membrane|hydrolase activity|peptidase activity|serine-type peptidase activity	K09648	mitochondrial inner membrane protease subunit 2 [EC:3.4.21.-][-]	fgr03060	Protein export - Fusarium graminearum	chr3:4703700-4704322	158	25	18.8541	3.54223	18.8541	3.54223	2.41215	3.52247e-07	1.27989e-06	UP		FGSG_08191	FGSG_06221
23553356	FGSG_06219	hypothetical protein	-	-	K02180	cell cycle arrest protein BUB3[-]	fgr04111	Cell cycle - yeast - Fusarium graminearum	chr3:4699942-4701159	2912	346	183.202	25.8468	183.202	25.8468	2.82538	1.05453e-22	1.07502e-21	UP	FGSG_06219	FGSG_05919	FGSG_06219
23553345	FGSG_06208	hypothetical protein	GO:0097367|GO:0008061	carbohydrate derivative binding|chitin binding	-	-	-	-	chr3:4668680-4670230	515	20	22.6606	1.04491	22.6606	1.04491	4.43874	6.51081e-31	9.41971e-30	UP	FGSG_06208	FGSG_13535	FGSG_06208
23553339	FGSG_06202	hypothetical protein	GO:0003824|GO:0016491	catalytic activity|oxidoreductase activity	-	-	-	-	chr3:4650657-4651871	300	78	16.9914	5.24555	16.9914	5.24555	1.69564	7.75622e-05	0.0002124	UP		FGSG_01561	FGSG_06202
23553320	FGSG_06182	hypothetical protein	-	-	-	-	-	-	chr3:4578034-4578528	579	135	77.0477	21.3308	77.0477	21.3308	1.85281	5.02605e-07	1.79338e-06	UP	FGSG_06182	FGSG_05923	FGSG_06182
23553318	FGSG_06180	hypothetical protein	-	-	-	-	-	-	chr3:4567769-4570453	1435	258	35.2042	7.51542	35.2042	7.51542	2.22782	1.49406e-12	8.65683e-12	UP	FGSG_06180	FGSG_12211	FGSG_06180
23553314	FGSG_06176	hypothetical protein	GO:0003824|GO:0016740|GO:0016746|GO:0016747|GO:0016407|GO:0008080	catalytic activity|transferase activity|transferase activity, transferring acyl groups|transferase activity, transferring acyl groups other than amino-acyl groups|acetyltransferase activity|N-acetyltransferase activity	-	-	-	-	chr3:4562234-4562821	98	30	10.9783	3.99047	10.9783	3.99047	1.46003	0.0210626	0.0379183	UP	FGSG_06176	FGSG_12214	FGSG_06176
23553304	FGSG_06164	orotate phosphoribosyltransferase	GO:0003824|GO:0008152|GO:0009058|GO:0006807|GO:0016740|GO:0044237|GO:0006139|GO:0016757|GO:1901135|GO:0006725|GO:0009116|GO:0006796|GO:0004588|GO:0009117|GO:0009165|GO:0006221	catalytic activity|metabolic process|biosynthetic process|nitrogen compound metabolic process|transferase activity|cellular metabolic process|nucleobase-containing compound metabolic process|transferase activity, transferring glycosyl groups|carbohydrate derivative metabolic process|cellular aromatic compound metabolic process|nucleoside metabolic process|phosphate-containing compound metabolic p…	K00762	orotate phosphoribosyltransferase[2.4.2.10]	fgr01100|fgr00240	Metabolic pathways - Fusarium graminearum|Pyrimidine metabolism - Fusarium graminearum	chr3:4513555-4514259	3090	350	288.706	38.829	288.706	38.829	2.8944	5.53669e-24	5.95531e-23	UP		FGSG_02980	FGSG_06164
23553290	FGSG_06149	hypothetical protein	GO:0003824|GO:0016787|GO:0097367|GO:0007017|GO:0008092|GO:0000166|GO:0007018|GO:0016817|GO:0016818|GO:0016462|GO:0008017|GO:0005524|GO:0003774|GO:0003777	catalytic activity|hydrolase activity|carbohydrate derivative binding|microtubule-based process|cytoskeletal protein binding|nucleotide binding|microtubule-based movement|hydrolase activity, acting on acid anhydrides|hydrolase activity, acting on acid anhydrides, in phosphorus-containing anhydrides|pyrophosphatase activity|microtubule binding|ATP binding|motor activity|microtubule motor activity	-	-	-	-	chr3:4463908-4465762	1219	33	47.3719	1.52273	47.3719	1.52273	4.9593	3.20689e-49	8.9635e-48	UP	FGSG_06149	FGSG_01663	FGSG_06149
23553287	FGSG_06146	hypothetical protein	-	-	-	-	-	-	chr3:4440167-4442427	994	151	30.3967	5.48287	30.3967	5.48287	2.47091	1.03856e-14	6.94726e-14	UP		FGSG_00337	FGSG_06146
23553282	FGSG_06141	hypothetical protein	GO:0003824|GO:0016020|GO:0005215|GO:0022857|GO:0016787|GO:0097367|GO:0000166|GO:0016021|GO:0016817|GO:0016818|GO:0042626|GO:0016462|GO:0005524|GO:0016887|GO:0042623	catalytic activity|membrane|transporter activity|transmembrane transporter activity|hydrolase activity|carbohydrate derivative binding|nucleotide binding|integral component of membrane|hydrolase activity, acting on acid anhydrides|hydrolase activity, acting on acid anhydrides, in phosphorus-containing anhydrides|ATPase activity, coupled to transmembrane movement of substances|pyrophosphatase acti…	-	-	-	-	chr3:4423045-4428197	8947	324	137.087	5.89462	137.087	5.89462	4.53955	4.75267e-61	2.02832e-59	UP	FGSG_06141	FGSG_13648	FGSG_06141
23553278	FGSG_06136	hypothetical protein	-	-	-	-	-	-	chr3:4398428-4399291	97	13	8.31949	1.32388	8.31949	1.32388	2.65172	2.69963e-06	8.92902e-06	UP	FGSG_06136	FGSG_13619	FGSG_06136
23553277	FGSG_06135	hypothetical protein	-	-	-	-	-	-	chr3:4397397-4397795	53	5	8.74955	0.980163	8.74955	0.980163	3.15811	4.27605e-05	0.00012169	UP	FGSG_06135	FGSG_09599	FGSG_06135
23553274	FGSG_06132	hypothetical protein	-	-	-	-	-	-	chr3:4391473-4392684	31	2	1.68478	0.129043	1.68478	0.129043	3.70664	0.000421961	0.00103211	UP	FGSG_06132	FGSG_00304	FGSG_06132
23553273	FGSG_06131	hypothetical protein	-	-	-	-	-	-	chr3:4390027-4390803	51	3	4.32349	0.301967	4.32349	0.301967	3.83973	3.15035e-06	1.0328e-05	UP		FGSG_02964	FGSG_06131
23553262	FGSG_06120	import inner membrane translocase subunit TIM22	GO:0016020|GO:0016021	membrane|integral component of membrane	-	-	-	-	chr3:4352240-4352923	1173	178	143.883	25.9253	143.883	25.9253	2.47247	3.63734e-15	2.50201e-14	UP		FGSG_10584	FGSG_06120
23553248	FGSG_06106	hypothetical protein	GO:0016020|GO:0016021	membrane|integral component of membrane	-	-	-	-	chr3:4321871-4323025	94	12	5.36083	0.812615	5.36083	0.812615	2.72181	2.508e-06	8.31136e-06	UP	FGSG_06106	FGSG_00313	FGSG_06106
23553246	FGSG_06104	hypothetical protein	GO:0003824|GO:0016491	catalytic activity|oxidoreductase activity	K17742	sorbose reductase[1.1.1.289]	fgr00051	Fructose and mannose metabolism - Fusarium graminearum	chr3:4316488-4317527	781	150	58.9282	13.4386	58.9282	13.4386	2.13257	3.18225e-10	1.52295e-09	UP	FGSG_06104	FGSG_00312	FGSG_06104
23553237	FGSG_06095	hypothetical protein	-	-	-	-	-	-	chr3:4290992-4291993	757	44	49.7639	3.4345	49.7639	3.4345	3.85693	4.6115e-30	6.44473e-29	UP	FGSG_06095	FGSG_00315	FGSG_06095
23553235	FGSG_06093	imidazoleglycerol-phosphate dehydratase	GO:0003824|GO:0008152|GO:0009058|GO:0006807|GO:0016829|GO:0044237|GO:0006520|GO:0006725|GO:0008652|GO:0000105|GO:0019752|GO:0004424	catalytic activity|metabolic process|biosynthetic process|nitrogen compound metabolic process|lyase activity|cellular metabolic process|cellular amino acid metabolic process|cellular aromatic compound metabolic process|cellular amino acid biosynthetic process|histidine biosynthetic process|carboxylic acid metabolic process|imidazoleglycerol-phosphate dehydratase activity	K01693	imidazoleglycerol-phosphate dehydratase[4.2.1.19]	fgr01100|fgr01110|fgr01230|fgr00340	Metabolic pathways - Fusarium graminearum|Biosynthesis of secondary metabolites - Fusarium graminearum|Biosynthesis of amino acids - Fusarium graminearum|Histidine metabolism - Fusarium graminearum	chr3:4288243-4289169	2133	158	162.428	14.2862	162.428	14.2862	3.5071	3.31706e-33	5.24518e-32	UP	FGSG_06093	FGSG_02975	FGSG_06093
23553190	FGSG_06046	hypothetical protein	-	-	-	-	-	-	chr3:4128034-4130079	4109	1364	132.287	52.1419	132.287	52.1419	1.34316	0.000484097	0.00117444	UP		FGSG_08248	FGSG_06046
23553179	FGSG_06032	hypothetical protein	GO:0008152|GO:0005623|GO:0009058|GO:0005622|GO:0006807|GO:0044237|GO:0006139|GO:0006725|GO:0043231|GO:0005634|GO:0006260	metabolic process|cell|biosynthetic process|intracellular|nitrogen compound metabolic process|cellular metabolic process|nucleobase-containing compound metabolic process|cellular aromatic compound metabolic process|intracellular membrane-bounded organelle|nucleus|DNA replication	K03505	DNA polymerase delta subunit 4[-]	fgr01100|fgr00230|fgr00240|fgr03420|fgr03030|fgr03430|fgr03410|fgr03440	Metabolic pathways - Fusarium graminearum|Purine metabolism - Fusarium graminearum|Pyrimidine metabolism - Fusarium graminearum|Nucleotide excision repair - Fusarium graminearum|DNA replication - Fusarium graminearum|Mismatch repair - Fusarium graminearum|Base excision repair - Fusarium graminearum|Homologous recombination - Fusarium graminearum	chr3:4086749-4087785	348	113	23.1542	8.92733	23.1542	8.92733	1.37498	0.00304099	0.00643374	UP	FGSG_06032	FGSG_09576	FGSG_06032
23553173	FGSG_06026	hypothetical protein	GO:0006461|GO:0051259|GO:0051260	protein complex assembly|protein oligomerization|protein homooligomerization	-	-	-	-	chr3:4074075-4075605	1159	118	55.2011	6.67323	55.2011	6.67323	3.04824	6.94892e-23	7.13898e-22	UP	FGSG_06026	FGSG_02943	FGSG_06026
23553172	FGSG_06025	hypothetical protein	-	-	-	-	-	-	chr3:4071419-4073449	1087	124	36.2168	4.90561	36.2168	4.90561	2.88415	2.66434e-20	2.41249e-19	UP		FGSG_02944	FGSG_06025
23553171	FGSG_06024	hypothetical protein	GO:0016020|GO:0016021	membrane|integral component of membrane	-	-	-	-	chr3:4069877-4070921	3368	775	225	61.4755	225	61.4755	1.87184	3.86845e-09	1.67863e-08	UP		FGSG_02945	FGSG_06024
23553170	FGSG_06023	hypothetical protein	-	-	-	-	-	-	chr3:4068515-4069507	212	35	15.779	3.09314	15.779	3.09314	2.35086	5.45547e-08	2.14525e-07	UP	FGSG_06023	FGSG_02941	FGSG_06023
23553148	FGSG_06001	4-hydroxyphenylpyruvate dioxygenase	GO:0003824|GO:0008152|GO:0016491|GO:0006807|GO:0044237|GO:0006520|GO:0016701|GO:0043169|GO:0006725|GO:0016702|GO:0009072|GO:0046872|GO:0019752|GO:0003868	catalytic activity|metabolic process|oxidoreductase activity|nitrogen compound metabolic process|cellular metabolic process|cellular amino acid metabolic process|oxidoreductase activity, acting on single donors with incorporation of molecular oxygen|cation binding|cellular aromatic compound metabolic process|oxidoreductase activity, acting on single donors with incorporation of molecular oxygen, …	K00457	4-hydroxyphenylpyruvate dioxygenase[1.13.11.27]	fgr01100|fgr00360|fgr00130	Metabolic pathways - Fusarium graminearum|Phenylalanine metabolism - Fusarium graminearum|Ubiquinone and other terpenoid-quinone biosynthesis - Fusarium graminearum	chr3:4003755-4005029	178	27	9.19596	1.65629	9.19596	1.65629	2.47304	6.04983e-08	2.36802e-07	UP		FGSG_11893	FGSG_06001
23553142	FGSG_05995	hypothetical protein	-	-	-	-	-	-	chr3:3968759-3970339	1252	194	54.3274	9.99555	54.3274	9.99555	2.44232	5.60996e-15	3.79533e-14	UP		FGSG_08254	FGSG_05995
23553130	FGSG_05981	hypothetical protein	-	-	K05019	chloride channel, nucleotide-sensitive, 1A[-]	fgr03013	RNA transport - Fusarium graminearum	chr3:3918637-3919576	1195	211	88.0475	18.4596	88.0475	18.4596	2.25391	1.66554e-12	9.61227e-12	UP		FGSG_10564	FGSG_05981
23553128	FGSG_05979	hypothetical protein	-	-	-	-	-	-	chr3:3913048-3914878	91	16	3.61965	0.755693	3.61965	0.755693	2.25998	8.34855e-05	0.000227318	UP	FGSG_05979	FGSG_13606	FGSG_05979
23553121	FGSG_05971	hypothetical protein	-	-	-	-	-	-	chr3:3884997-3885782	180	37	16.4675	4.01928	16.4675	4.01928	2.03461	1.1093e-05	3.40688e-05	UP	FGSG_05971	FGSG_08256	FGSG_05971
23553111	FGSG_05960	hypothetical protein	-	-	-	-	-	-	chr3:3861914-3863422	200	51	8.73026	2.64338	8.73026	2.64338	1.72364	0.000256494	0.000650219	UP	FGSG_05960	FGSG_08265	FGSG_05960
23553110	FGSG_05959	hypothetical protein	-	-	-	-	-	-	chr3:3860403-3860951	36	4	4.97125	0.655884	4.97125	0.655884	2.92209	0.00128011	0.00288679	UP	FGSG_05959	FGSG_10576	FGSG_05959
23553107	FGSG_05956	guanylate kinase	GO:0003824|GO:0016740|GO:0016772|GO:0016301|GO:0004385	catalytic activity|transferase activity|transferase activity, transferring phosphorus-containing groups|kinase activity|guanylate kinase activity	-	-	fgr01100|fgr00230	Metabolic pathways - Fusarium graminearum|Purine metabolism - Fusarium graminearum	chr3:3854253-3855142	1516	497	128.518	50.028	128.518	50.028	1.36116	0.000595014	0.00142152	UP	FGSG_05956	FGSG_09593	FGSG_05956
23553098	FGSG_05947	hypothetical protein	-	-	-	-	-	-	chr3:3834244-3835194	318	3	24.7596	0.277339	24.7596	0.277339	6.48019	1.00871e-32	1.55983e-31	UP	FGSG_05947	FGSG_10578	FGSG_05947
23553095	FGSG_05944	hypothetical protein	-	-	-	-	-	-	chr3:3825679-3829324	173	24	4.30667	0.709405	4.30667	0.709405	2.60189	1.44594e-08	5.96771e-08	UP	FGSG_05944	FGSG_09592	FGSG_05944
23553094	FGSG_05943	hypothetical protein	-	-	-	-	-	-	chr3:3823588-3824260	3066	466	325.212	58.691	325.212	58.691	2.47017	4.04809e-17	3.11374e-16	UP	FGSG_05943	FGSG_02923	FGSG_05943
23553093	FGSG_05942	hypothetical protein	-	-	-	-	-	-	chr3:3822630-3823630	1777	134	123.082	11.0205	123.082	11.0205	3.48135	8.09226e-32	1.21201e-30	UP	FGSG_05942	FGSG_02928	FGSG_05942
23553090	FGSG_05939	hypothetical protein	GO:0003824	catalytic activity	-	-	-	-	chr3:3817019-3817828	634	70	51.5574	6.75915	51.5574	6.75915	2.93126	3.76635e-18	3.0549e-17	UP	FGSG_05939	FGSG_08232	FGSG_05939
23553084	FGSG_05933	hypothetical protein	GO:0003824|GO:0016787	catalytic activity|hydrolase activity	-	-	-	-	chr3:3805026-3805971	293	3	21.5882	0.262448	21.5882	0.262448	6.36207	1.07303e-30	1.5412e-29	UP	FGSG_05933	FGSG_08239	FGSG_05933
23553075	FGSG_05924	hypothetical protein	GO:0003824|GO:0008152|GO:0009058|GO:0006807|GO:0016740|GO:0044237|GO:0006486|GO:0016757|GO:1901135|GO:0006471|GO:0003950|GO:0006464	catalytic activity|metabolic process|biosynthetic process|nitrogen compound metabolic process|transferase activity|cellular metabolic process|protein glycosylation|transferase activity, transferring glycosyl groups|carbohydrate derivative metabolic process|protein ADP-ribosylation|NAD+ ADP-ribosyltransferase activity|cellular protein modification process	K10798	poly [ADP-ribose] polymerase[2.4.2.30]	fgr03410	Base excision repair - Fusarium graminearum	chr3:3773189-3775518	1832	297	53.419	10.283	53.419	10.283	2.3771	5.99472e-15	4.04644e-14	UP		FGSG_10558	FGSG_05924
23553074	FGSG_05923	hypothetical protein	-	-	-	-	-	-	chr3:3770331-3771779	859	203	39.0491	10.9573	39.0491	10.9573	1.83339	1.71949e-07	6.43835e-07	UP	FGSG_05923	FGSG_09538	FGSG_05923
23553071	FGSG_05919	hypothetical protein	GO:0003824|GO:0016491|GO:0016701|GO:0004497|GO:0018580	catalytic activity|oxidoreductase activity|oxidoreductase activity, acting on single donors with incorporation of molecular oxygen|monooxygenase activity|nitronate monooxygenase activity	-	-	-	-	chr3:3763286-3764540	74	5	4.03173	0.323478	4.03173	0.323478	3.63966	8.80985e-08	3.38602e-07	UP	FGSG_05919	FGSG_09537	FGSG_05919
23553067	FGSG_05915	hypothetical protein	-	-	-	-	-	-	chr3:3758737-3759381	509	154	51.981	18.674	51.981	18.674	1.47695	0.000396265	0.000974457	UP	FGSG_05915	FGSG_09536	FGSG_05915
23553062	FGSG_05910	hypothetical protein	-	-	K14285	NTF2-related export protein 1/2[-]	fgr03008|fgr03013|fgr03015	Ribosome biogenesis in eukaryotes - Fusarium graminearum|RNA transport - Fusarium graminearum|mRNA surveillance pathway - Fusarium graminearum	chr3:3751385-3751948	599	79	77.3647	12.1153	77.3647	12.1153	2.67485	4.57747e-15	3.13241e-14	UP	FGSG_05910	FGSG_08208	FGSG_05910
23553059	FGSG_05907	hypothetical protein	GO:0008152|GO:0005623|GO:0005198|GO:0009058|GO:0005622|GO:0003735|GO:0006807|GO:0044237|GO:0005737|GO:0030529|GO:0005840|GO:0006412	metabolic process|cell|structural molecule activity|biosynthetic process|intracellular|structural constituent of ribosome|nitrogen compound metabolic process|cellular metabolic process|cytoplasm|intracellular ribonucleoprotein complex|ribosome|translation	-	-	fgr03010	Ribosome - Fusarium graminearum	chr3:3743196-3743888	1799	379	184.006	46.0289	184.006	46.0289	1.99914	3.98067e-10	1.88761e-09	UP		FGSG_08209	FGSG_05907
23553057	FGSG_05905	hypothetical protein	-	-	-	-	-	-	chr3:3736760-3739463	845	148	29.2178	6.07637	29.2178	6.07637	2.26557	6.966e-12	3.82919e-11	UP		FGSG_09541	FGSG_05905
23553053	FGSG_05900	hypothetical protein	GO:0003824|GO:0043169|GO:0046872	catalytic activity|cation binding|metal ion binding	-	-	-	-	chr3:3717522-3720758	2676	780	56.1183	19.4225	56.1183	19.4225	1.53075	1.6419e-05	4.91704e-05	UP		FGSG_11856	FGSG_05900
23553040	FGSG_05886	hypothetical protein	-	-	-	-	-	-	chr3:3660413-3661573	458	117	25.9848	7.88192	25.9848	7.88192	1.72105	1.1611e-05	3.55403e-05	UP	FGSG_05886	FGSG_09549	FGSG_05886
23553027	FGSG_05871	hypothetical protein	-	-	-	-	-	-	chr3:3618177-3620095	241	13	8.46648	0.542263	8.46648	0.542263	3.9647	3.42582e-18	2.78628e-17	UP		FGSG_02913	FGSG_05871
23553023	FGSG_05866	hypothetical protein	-	-	-	-	-	-	chr3:3604558-3604988	9	0	1.54385	0	1.54385	0	Inf	0.0172979	0.0315705	UP		FGSG_10531	FGSG_05866
23553017	FGSG_05860	hypothetical protein	-	-	-	-	-	-	chr3:3584735-3586148	58	5	3.88259	0.397444	3.88259	0.397444	3.2882	9.1596e-06	2.84093e-05	UP		FGSG_09519	FGSG_05860
23552994	FGSG_05836	hypothetical protein	GO:0016020|GO:0016021	membrane|integral component of membrane	-	-	-	-	chr3:3510790-3511510	333	94	35.4929	11.8964	35.4929	11.8964	1.577	0.000268944	0.000679117	UP		FGSG_05161	FGSG_05836
23552975	FGSG_05815	hypothetical protein	GO:0003824|GO:0016787|GO:0008233|GO:0008236|GO:0004252	catalytic activity|hydrolase activity|peptidase activity|serine-type peptidase activity|serine-type endopeptidase activity	-	-	-	-	chr3:3462165-3463031	52	6	3.95069	0.541242	3.95069	0.541242	2.86776	0.000142624	0.000375299	UP	FGSG_05815	FGSG_05162	FGSG_05815
23552974	FGSG_05814	hypothetical protein	-	-	-	-	-	-	chr3:3460594-3461839	160	4	8.84901	0.262684	8.84901	0.262684	5.07411	4.27721e-18	3.46454e-17	UP	FGSG_05814	FGSG_10518	FGSG_05814
23552971	FGSG_05811	hypothetical protein	-	-	-	-	-	-	chr3:3451284-3452507	99	29	5.32769	1.85308	5.32769	1.85308	1.52358	0.0139421	0.0262122	UP		FGSG_09524	FGSG_05811
23552951	FGSG_05790	hypothetical protein	-	-	-	-	-	-	chr3:3397572-3398300	102	17	9.21633	1.82387	9.21633	1.82387	2.33719	2.92988e-05	8.52126e-05	UP		FGSG_05172	FGSG_05790
23552943	FGSG_05781	hypothetical protein	-	-	-	-	-	-	chr3:3366375-3367644	894	235	46.3682	14.4724	46.3682	14.4724	1.67983	3.66098e-06	1.19428e-05	UP		FGSG_10512	FGSG_05781
23552926	FGSG_05761	hypothetical protein	GO:0003824|GO:0008152	catalytic activity|metabolic process	-	-	-	-	chr3:3305438-3307467	255	57	9.65335	2.56213	9.65335	2.56213	1.91368	6.82626e-06	2.15941e-05	UP		FGSG_05135	FGSG_05761
23552909	FGSG_05743	hypothetical protein	GO:0003824	catalytic activity	-	-	-	-	chr3:3254813-3255703	399	124	29.4972	10.8848	29.4972	10.8848	1.43826	0.00106488	0.00244213	UP		FGSG_06469	FGSG_05743
23552908	FGSG_05742	hypothetical protein	-	-	-	-	-	-	chr3:3251965-3253104	92	10	5.73867	0.740638	5.73867	0.740638	2.95388	3.8522e-07	1.39205e-06	UP		FGSG_05137	FGSG_05742
23552902	FGSG_05736	hypothetical protein	GO:0005198|GO:0032947|GO:0006461|GO:0043248	structural molecule activity|protein complex scaffold|protein complex assembly|proteasome assembly	-	-	-	-	chr3:3229594-3235169	2103	548	25.2597	7.81557	25.2597	7.81557	1.69241	6.40105e-07	2.26097e-06	UP		FGSG_05139	FGSG_05736
23552887	FGSG_05719	hypothetical protein	-	-	-	-	-	-	chr3:3175948-3179409	79	8	1.50309	0.180738	1.50309	0.180738	3.05596	9.2963e-07	3.2262e-06	UP		FGSG_05144	FGSG_05719
23552877	FGSG_05706	hypothetical protein	-	-	-	-	-	-	chr3:3143982-3145205	5927	270	318.963	17.2528	318.963	17.2528	4.20849	7.44838e-52	2.25669e-50	UP		FGSG_09509	FGSG_05706
23552872	FGSG_05701	qutG protein	GO:0003824|GO:0008152|GO:0009058|GO:0016787|GO:0044237|GO:0006629|GO:0016788|GO:0005975|GO:0043169|GO:0044255|GO:0006644|GO:0046855|GO:0042578|GO:0006021|GO:0006796|GO:0046872|GO:0016791|GO:0016310|GO:0046854|GO:0052832|GO:0052833|GO:0008934	catalytic activity|metabolic process|biosynthetic process|hydrolase activity|cellular metabolic process|lipid metabolic process|hydrolase activity, acting on ester bonds|carbohydrate metabolic process|cation binding|cellular lipid metabolic process|phospholipid metabolic process|inositol phosphate dephosphorylation|phosphoric ester hydrolase activity|inositol biosynthetic process|phosphate-contai…	K01092	myo-inositol-1(or 4)-monophosphatase[3.1.3.25]	fgr01100|fgr00562|fgr04070	Metabolic pathways - Fusarium graminearum|Inositol phosphate metabolism - Fusarium graminearum|Phosphatidylinositol signaling system - Fusarium graminearum	chr3:3137174-3138244	111	22	8.20599	1.93118	8.20599	1.93118	2.08719	9.08665e-05	0.000246177	UP	FGSG_05701	FGSG_07778	FGSG_05701
23552854	FGSG_05682	hypothetical protein	GO:0005623|GO:0003700|GO:0005622|GO:0000981|GO:0043169|GO:0043231|GO:0005634|GO:0046872|GO:0008270	cell|transcription factor activity, sequence-specific DNA binding|intracellular|RNA polymerase II transcription factor activity, sequence-specific DNA binding|cation binding|intracellular membrane-bounded organelle|nucleus|metal ion binding|zinc ion binding	-	-	-	-	chr3:3081222-3083224	388	72	13.1064	2.88785	13.1064	2.88785	2.1822	8.21391e-09	3.44741e-08	UP	FGSG_05682	FGSG_07773	FGSG_05682
23552853	FGSG_05681	hypothetical protein	-	-	-	-	-	-	chr3:3080666-3081019	31	6	5.76823	1.32559	5.76823	1.32559	2.1215	0.0219259	0.0393181	UP	FGSG_05681	FGSG_05110	FGSG_05681
23552852	FGSG_05680	hypothetical protein	-	-	-	-	-	-	chr3:3078882-3080081	16	0	0.878241	0	0.878241	0	Inf	0.000352487	0.000874205	UP		FGSG_05127	FGSG_05680
23552839	FGSG_05666	hypothetical protein	-	-	-	-	-	-	chr3:3038683-3039522	275	65	38.4591	10.7937	38.4591	10.7937	1.83314	1.52688e-05	4.60266e-05	UP		FGSG_02185	FGSG_05666
23552811	FGSG_05635	hypothetical protein	GO:0003824|GO:0008152|GO:0009058|GO:0016787|GO:0006807|GO:0044237|GO:0006520|GO:0016788|GO:0006725|GO:0042578|GO:0008652|GO:0016791|GO:0000105|GO:0019752|GO:0004401	catalytic activity|metabolic process|biosynthetic process|hydrolase activity|nitrogen compound metabolic process|cellular metabolic process|cellular amino acid metabolic process|hydrolase activity, acting on ester bonds|cellular aromatic compound metabolic process|phosphoric ester hydrolase activity|cellular amino acid biosynthetic process|phosphatase activity|histidine biosynthetic process|carbo…	K04486	histidinol-phosphatase (PHP family)[3.1.3.15]	fgr01100|fgr01110|fgr01230|fgr00340	Metabolic pathways - Fusarium graminearum|Biosynthesis of secondary metabolites - Fusarium graminearum|Biosynthesis of amino acids - Fusarium graminearum|Histidine metabolism - Fusarium graminearum	chr3:2928684-2929719	455	82	32.2267	6.89616	32.2267	6.89616	2.22439	1.26378e-09	5.7086e-09	UP	FGSG_05635	FGSG_05223	FGSG_05635
23552772	FGSG_05595	hypothetical protein	-	-	-	-	-	-	chr3:2811837-2813353	1261	203	57.4425	10.9801	57.4425	10.9801	2.38723	2.66729e-14	1.73834e-13	UP		FGSG_02162	FGSG_05595
23552732	FGSG_05553	hypothetical protein	-	-	-	-	-	-	chr3:2664077-2665885	246	58	10.2492	2.86929	10.2492	2.86929	1.83675	2.56138e-05	7.51561e-05	UP	FGSG_05553	FGSG_02167	FGSG_05553
23552730	FGSG_05551	hypothetical protein	GO:0003824|GO:0008152	catalytic activity|metabolic process	K13239	peroxisomal 3,2-trans-enoyl-CoA isomerase[5.3.3.8]	fgr04146|fgr00071	Peroxisome - Fusarium graminearum|Fatty acid degradation - Fusarium graminearum	chr3:2659936-2661010	335	29	22.3118	2.2934	22.3118	2.2934	3.28225	6.29111e-17	4.79873e-16	UP	FGSG_05551	FGSG_02169	FGSG_05551
23552699	FGSG_05520	hypothetical protein	GO:0008152|GO:0006807|GO:0044237|GO:0030163|GO:0006508|GO:0031625|GO:0051603|GO:0006511	metabolic process|nitrogen compound metabolic process|cellular metabolic process|protein catabolic process|proteolysis|ubiquitin protein ligase binding|proteolysis involved in cellular protein catabolic process|ubiquitin-dependent protein catabolic process	K10609	cullin 4[-]	fgr04120|fgr03420	Ubiquitin mediated proteolysis - Fusarium graminearum|Nucleotide excision repair - Fusarium graminearum	chr3:2547775-2550277	2402	440	66.0899	14.375	66.0899	14.375	2.20087	5.70875e-13	3.40551e-12	UP	FGSG_05520	FGSG_06501	FGSG_05520
23552689	FGSG_05510	hypothetical protein	GO:0005623|GO:0005622|GO:0097367|GO:0007165|GO:0000166|GO:0001882|GO:0035556|GO:0032549|GO:0007264|GO:0005525	cell|intracellular|carbohydrate derivative binding|signal transduction|nucleotide binding|nucleoside binding|intracellular signal transduction|ribonucleoside binding|small GTPase mediated signal transduction|GTP binding	-	-	-	-	chr3:2503932-2504637	376	103	38.5779	12.5482	38.5779	12.5482	1.6203	9.88938e-05	0.000266953	UP	FGSG_05510	FGSG_11093	FGSG_05510
23552670	FGSG_05490	hypothetical protein	GO:0005623|GO:0005622|GO:0046907|GO:0005737|GO:0016192|GO:0006888|GO:0048193	cell|intracellular|intracellular transport|cytoplasm|vesicle-mediated transport|ER to Golgi vesicle-mediated transport|Golgi vesicle transport	-	-	-	-	chr3:2449766-2450616	765	280	69.504	30.2063	69.504	30.2063	1.20224	0.0100093	0.0192756	UP		FGSG_03485	FGSG_05490
23552660	FGSG_05479	hypothetical protein	-	-	-	-	-	-	chr3:2415627-2417812	494	95	21.7366	4.96341	21.7366	4.96341	2.13072	4.23446e-09	1.83078e-08	UP		FGSG_02150	FGSG_05479
23552654	FGSG_05472	hypothetical protein	-	-	-	-	-	-	chr3:2387474-2388197	34	0	3.71404	0	3.71404	0	Inf	9.08175e-07	3.15635e-06	UP		FGSG_06515	FGSG_05472
23552652	FGSG_05470	vacuolar ATP synthase subunit c	-	-	K02155	V-type H+-transporting ATPase 16kDa proteolipid subunit[-]	fgr01100|fgr00190|fgr04145	Metabolic pathways - Fusarium graminearum|Oxidative phosphorylation - Fusarium graminearum|Phagosome - Fusarium graminearum	chr3:2382757-2383389	243	15	33.9838	2.49087	33.9838	2.49087	3.77013	1.45503e-17	1.14659e-16	UP	FGSG_05470	FGSG_03489	FGSG_05470
23552649	FGSG_05467	hypothetical protein	-	-	K01710	dTDP-glucose 4,6-dehydratase[4.2.1.46]	fgr01130	Biosynthesis of antibiotics - Fusarium graminearum	chr3:2372012-2373574	918	318	44.7915	18.4234	44.7915	18.4234	1.28168	0.00295499	0.00625736	UP	FGSG_05467	FGSG_06516	FGSG_05467
23552634	FGSG_05452	hypothetical protein	-	-	-	-	-	-	chr3:2321895-2323878	369	114	12.9218	4.74018	12.9218	4.74018	1.4468	0.00115933	0.00264752	UP	FGSG_05452	FGSG_02121	FGSG_05452
23552619	FGSG_05437	hypothetical protein	GO:0008152|GO:0005623|GO:0005622|GO:0006807|GO:0044237|GO:0051726|GO:0007049|GO:0007059|GO:0043231|GO:0051304|GO:0031461|GO:0051276|GO:0000278|GO:0005634|GO:0030163|GO:0000070|GO:0006508|GO:0051603|GO:0005680|GO:0043161|GO:0030071|GO:0006511|GO:0031145	metabolic process|cell|intracellular|nitrogen compound metabolic process|cellular metabolic process|regulation of cell cycle|cell cycle|chromosome segregation|intracellular membrane-bounded organelle|chromosome separation|cullin-RING ubiquitin ligase complex|chromosome organization|mitotic cell cycle|nucleus|protein catabolic process|mitotic sister chromatid segregation|proteolysis|proteolysis in…	K03351	anaphase-promoting complex subunit 4[-]	fgr04111|fgr04113|fgr04120	Cell cycle - yeast - Fusarium graminearum|Meiosis - yeast - Fusarium graminearum|Ubiquitin mediated proteolysis - Fusarium graminearum	chr3:2276551-2279178	766	251	22.247	8.65583	22.247	8.65583	1.36187	0.00108919	0.00249356	UP		FGSG_11077	FGSG_05437
23552617	FGSG_05435	hypothetical protein	-	-	-	-	-	-	chr3:2270662-2273330	3027	859	82.0527	27.6481	82.0527	27.6481	1.56937	6.68753e-06	2.11778e-05	UP	FGSG_05435	FGSG_04797	FGSG_05435
23552574	FGSG_05390	hypothetical protein	GO:0003824|GO:0005623|GO:0005622|GO:0016787|GO:0005737|GO:0043231|GO:0016817|GO:0016818|GO:0005739|GO:0016462|GO:0003924	catalytic activity|cell|intracellular|hydrolase activity|cytoplasm|intracellular membrane-bounded organelle|hydrolase activity, acting on acid anhydrides|hydrolase activity, acting on acid anhydrides, in phosphorus-containing anhydrides|mitochondrion|pyrophosphatase activity|GTPase activity	-	-	-	-	chr3:2113960-2115625	485	140	21.9566	7.52561	21.9566	7.52561	1.54477	0.000158077	0.000413668	UP		FGSG_07824	FGSG_05390
23552553	FGSG_05368	hypothetical protein	GO:0016020|GO:0016021|GO:0055085	membrane|integral component of membrane|transmembrane transport	-	-	-	-	chr3:2024301-2026071	400	46	19.1761	2.61846	19.1761	2.61846	2.87251	7.57754e-15	5.10327e-14	UP		FGSG_04767	FGSG_05368
23552549	FGSG_05364	hypothetical protein	GO:0008152|GO:0009058|GO:0006807|GO:0044237|GO:0043169|GO:0006139|GO:0006725|GO:0046872|GO:0016070|GO:0006351	metabolic process|biosynthetic process|nitrogen compound metabolic process|cellular metabolic process|cation binding|nucleobase-containing compound metabolic process|cellular aromatic compound metabolic process|metal ion binding|RNA metabolic process|transcription, DNA-templated	-	-	-	-	chr3:2015374-2018052	1258	185	31.6035	5.51845	31.6035	5.51845	2.51775	5.52326e-16	3.98579e-15	UP	FGSG_05364	FGSG_02108	FGSG_05364
23552548	FGSG_05362	hypothetical protein	-	-	-	-	-	-	chr3:2011810-2013136	45	9	3.32674	0.790058	3.32674	0.790058	2.07408	0.00759456	0.0149766	UP	FGSG_05362	FGSG_12383	FGSG_05362
23552537	FGSG_05351	hypothetical protein	-	-	-	-	-	-	chr3:1978589-1981516	631	119	15.6373	3.50162	15.6373	3.50162	2.15889	5.29379e-10	2.47869e-09	UP		FGSG_12381	FGSG_05351
23552536	FGSG_05350	hypothetical protein	-	-	-	-	-	-	chr3:1973743-1976639	688	200	17.1661	5.92521	17.1661	5.92521	1.53462	8.78488e-05	0.000238435	UP	FGSG_05350	FGSG_11051	FGSG_05350
23552518	FGSG_05332	hypothetical protein	-	-	-	-	-	-	chr3:1918198-1919592	94	7	4.74828	0.419851	4.74828	0.419851	3.49946	7.91452e-09	3.32758e-08	UP	FGSG_05332	FGSG_12384	FGSG_05332
23552512	FGSG_05326	hypothetical protein	GO:0097367|GO:0000166|GO:0005524	carbohydrate derivative binding|nucleotide binding|ATP binding	-	-	-	-	chr3:1898806-1901643	897	122	21.1775	3.42005	21.1775	3.42005	2.63044	2.53985e-16	1.87605e-15	UP	FGSG_05326	FGSG_02113	FGSG_05326
23552509	FGSG_05323	hypothetical protein	GO:0003824|GO:0008152|GO:0019239|GO:0016787|GO:0006807|GO:0044237|GO:0043169|GO:0008892|GO:0006139|GO:0006725|GO:0016810|GO:0019439|GO:0046872|GO:0006144|GO:0008270|GO:0006147	catalytic activity|metabolic process|deaminase activity|hydrolase activity|nitrogen compound metabolic process|cellular metabolic process|cation binding|guanine deaminase activity|nucleobase-containing compound metabolic process|cellular aromatic compound metabolic process|hydrolase activity, acting on carbon-nitrogen (but not peptide) bonds|aromatic compound catabolic process|metal ion binding|p…	K01487	guanine deaminase[3.5.4.3]	fgr01100|fgr00230	Metabolic pathways - Fusarium graminearum|Purine metabolism - Fusarium graminearum	chr3:1877044-1878600	409	73	17.9485	3.80382	17.9485	3.80382	2.23834	1.64459e-09	7.36168e-09	UP		FGSG_04770	FGSG_05323
23552506	FGSG_05320	hypothetical protein	GO:0008152|GO:0006807|GO:0044237|GO:0006139|GO:0006725|GO:0019439|GO:0010468|GO:0016070|GO:0006396|GO:0006402|GO:0006401|GO:0008380|GO:0006397|GO:0000956|GO:0000398	metabolic process|nitrogen compound metabolic process|cellular metabolic process|nucleobase-containing compound metabolic process|cellular aromatic compound metabolic process|aromatic compound catabolic process|regulation of gene expression|RNA metabolic process|RNA processing|mRNA catabolic process|RNA catabolic process|RNA splicing|mRNA processing|nuclear-transcribed mRNA catabolic process|mRNA…	K12623	U6 snRNA-associated Sm-like protein LSm4[-]	fgr03040|fgr03018	Spliceosome - Fusarium graminearum|RNA degradation - Fusarium graminearum	chr3:1858936-1859874	2025	462	190.28	51.5467	190.28	51.5467	1.88417	6.68662e-09	2.83842e-08	UP	FGSG_05320	FGSG_02111	FGSG_05320
23552504	FGSG_05318	hypothetical protein	GO:0016020|GO:0016021|GO:0055085	membrane|integral component of membrane|transmembrane transport	-	-	-	-	chr3:1852837-1854794	1018	0	36.2266	0	36.2266	0	Inf	2.86619e-70	1.61743e-68	UP		FGSG_02115	FGSG_05318
23552486	FGSG_05298	hypothetical protein	-	-	-	-	-	-	chr3:1789205-1790364	489	180	29.9075	13.0718	29.9075	13.0718	1.19405	0.0159967	0.0296548	UP	FGSG_05298	FGSG_02119	FGSG_05298
23552476	FGSG_05288	hypothetical protein	GO:0005623|GO:0005622|GO:0051301|GO:0000776|GO:0007049|GO:0043231|GO:0000278|GO:0005634|GO:0005694|GO:0000777|GO:0000775	cell|intracellular|cell division|kinetochore|cell cycle|intracellular membrane-bounded organelle|mitotic cell cycle|nucleus|chromosome|condensed chromosome kinetochore|chromosome, centromeric region	-	-	-	-	chr3:1751088-1752532	794	102	37.6534	5.74349	37.6534	5.74349	2.71278	8.299e-17	6.27803e-16	UP		FGSG_02118	FGSG_05288
23552473	FGSG_05285	hypothetical protein	GO:0016020|GO:0006950|GO:0016021	membrane|response to stress|integral component of membrane	-	-	-	-	chr3:1745823-1747257	765	269	39.929	16.6714	39.929	16.6714	1.26007	0.00455815	0.00940459	UP		FGSG_11061	FGSG_05285
23552458	FGSG_05270	hypothetical protein	-	-	-	-	-	-	chr3:1696190-1698851	110	5	4.04563	0.218361	4.04563	0.218361	4.21157	8.26175e-12	4.51872e-11	UP		FGSG_00380	FGSG_05270
23552455	FGSG_05267	hypothetical protein	-	-	-	-	-	-	chr3:1689951-1690918	1947	631	139.552	53.7021	139.552	53.7021	1.37775	0.000367642	0.00090933	UP	FGSG_05267	FGSG_00389	FGSG_05267
23552446	FGSG_05256	hypothetical protein	-	-	-	-	-	-	chr3:1659742-1661082	331	76	16.2587	4.43264	16.2587	4.43264	1.87497	3.31582e-06	1.08495e-05	UP		FGSG_03419	FGSG_05256
23552443	FGSG_05253	hypothetical protein	-	-	-	-	-	-	chr3:1651880-1654530	127	36	3.21256	1.08128	3.21256	1.08128	1.57098	0.00535601	0.010857	UP		FGSG_11036	FGSG_05253
23552438	FGSG_05248	hypothetical protein	GO:0003824|GO:0016740|GO:0016746|GO:0016747|GO:0016407|GO:0008080	catalytic activity|transferase activity|transferase activity, transferring acyl groups|transferase activity, transferring acyl groups other than amino-acyl groups|acetyltransferase activity|N-acetyltransferase activity	-	-	-	-	chr3:1639824-1640972	643	126	36.8619	8.57685	36.8619	8.57685	2.10361	1.62405e-09	7.27248e-09	UP		FGSG_03426	FGSG_05248
23552437	FGSG_05247	hypothetical protein	GO:0008152|GO:0005623|GO:0009058|GO:0005622|GO:0006807|GO:0044237|GO:0007059|GO:0006139|GO:0006725|GO:0043231|GO:0005634|GO:0006260	metabolic process|cell|biosynthetic process|intracellular|nitrogen compound metabolic process|cellular metabolic process|chromosome segregation|nucleobase-containing compound metabolic process|cellular aromatic compound metabolic process|intracellular membrane-bounded organelle|nucleus|DNA replication	-	-	-	-	chr3:1638389-1639193	524	172	45.8377	17.8654	45.8377	17.8654	1.35937	0.0019504	0.00428081	UP	FGSG_05247	FGSG_12370	FGSG_05247
23552432	FGSG_05242	hypothetical protein	-	-	-	-	-	-	chr3:1625622-1627169	117	6	7.60036	0.462778	7.60036	0.462778	4.03767	4.78153e-12	2.66294e-11	UP		FGSG_12379	FGSG_05242
23552425	FGSG_05235	myosin regulatory light chain cdc4	GO:0043169|GO:0046872|GO:0005509	cation binding|metal ion binding|calcium ion binding	-	-	-	-	chr3:1602230-1603082	2378	801	211.96	84.7746	211.96	84.7746	1.32209	0.000848702	0.00197759	UP	FGSG_05235	FGSG_11046	FGSG_05235
23552423	FGSG_05233	hypothetical protein	GO:0008152|GO:0005623|GO:0009058|GO:0005622|GO:0006807|GO:0044237|GO:0006139|GO:0006725|GO:0003676|GO:0043231|GO:0000785|GO:0005634|GO:0003677|GO:0005694|GO:0010468|GO:0016070|GO:0006351|GO:0006355	metabolic process|cell|biosynthetic process|intracellular|nitrogen compound metabolic process|cellular metabolic process|nucleobase-containing compound metabolic process|cellular aromatic compound metabolic process|nucleic acid binding|intracellular membrane-bounded organelle|chromatin|nucleus|DNA binding|chromosome|regulation of gene expression|RNA metabolic process|transcription, DNA-templated|…	-	-	-	-	chr3:1596721-1599444	2458	377	61.6793	11.2328	61.6793	11.2328	2.45706	1.37232e-16	1.02768e-15	UP		FGSG_04723	FGSG_05233
23552413	FGSG_05223	hypothetical protein	-	-	-	-	-	-	chr3:1567402-1568244	3434	177	312.859	19.1475	312.859	19.1475	4.03028	1.86033e-45	4.5578e-44	UP	FGSG_05223	FGSG_12342	FGSG_05223
23552405	FGSG_05214	hypothetical protein	-	-	K10903	HUS1 checkpoint protein[-]	-	-	chr3:1540953-1542166	376	111	24.353	8.53648	24.353	8.53648	1.51239	0.0004737	0.00115015	UP		FGSG_04729	FGSG_05214
23552403	FGSG_05212	hypothetical protein	-	-	-	-	-	-	chr3:1524384-1524641	51	13	13.0207	3.94086	13.0207	3.94086	1.72423	0.0266086	0.0468265	UP		FGSG_11012	FGSG_05212
23552401	FGSG_05210	transmembrane protein	GO:0016020|GO:0005623|GO:0005622|GO:0005737|GO:0016021|GO:0005794|GO:0043231|GO:0000139	membrane|cell|intracellular|cytoplasm|integral component of membrane|Golgi apparatus|intracellular membrane-bounded organelle|Golgi membrane	-	-	-	-	chr3:1520463-1520837	413	143	125.945	51.7799	125.945	51.7799	1.28234	0.0068324	0.0135793	UP		FGSG_12346	FGSG_05210
23552365	FGSG_05173	hypothetical protein	GO:0003824|GO:0016787|GO:0016788|GO:0004518|GO:0004519|GO:0004520|GO:0016888	catalytic activity|hydrolase activity|hydrolase activity, acting on ester bonds|nuclease activity|endonuclease activity|endodeoxyribonuclease activity|endodeoxyribonuclease activity, producing 5'-phosphomonoesters	-	-	-	-	chr3:1380788-1382217	1229	307	62.9013	18.6568	62.9013	18.6568	1.75339	3.89127e-07	1.40489e-06	UP		FGSG_03401	FGSG_05173
23552364	FGSG_05172	hypothetical protein	-	-	-	-	-	-	chr3:1379178-1380645	244	35	11.4231	1.94558	11.4231	1.94558	2.55368	1.02215e-09	4.67205e-09	UP	FGSG_05172	FGSG_11021	FGSG_05172
23552354	FGSG_05162	hypothetical protein	GO:0003824|GO:0016787|GO:0016788|GO:0043169|GO:0042578|GO:0046872|GO:0016791|GO:0004721|GO:0004722	catalytic activity|hydrolase activity|hydrolase activity, acting on ester bonds|cation binding|phosphoric ester hydrolase activity|metal ion binding|phosphatase activity|phosphoprotein phosphatase activity|protein serine/threonine phosphatase activity	K19708	protein phosphatase PTC6[3.1.3.43]	fgr04139	Mitophagy - yeast - Fusarium graminearum	chr3:1347815-1349818	768	143	25.2435	5.58106	25.2435	5.58106	2.1773	1.02509e-10	5.11559e-10	UP	FGSG_05162	FGSG_12352	FGSG_05162
23552353	FGSG_05161	hypothetical protein	-	-	-	-	-	-	chr3:1345549-1347030	300	61	13.8673	3.34805	13.8673	3.34805	2.0503	3.64616e-07	1.32161e-06	UP	FGSG_05161	FGSG_01675	FGSG_05161
23552337	FGSG_05144	hypothetical protein	GO:0005623|GO:0045454	cell|cell redox homeostasis	-	-	-	-	chr3:1284999-1286774	387	123	14.7521	5.56723	14.7521	5.56723	1.40589	0.00180204	0.00398013	UP	FGSG_05144	FGSG_13653	FGSG_05144
23552332	FGSG_05139	GTP-binding protein 1	-	-	-	-	-	-	chr3:1273782-1275359	815	306	48.495	21.6198	48.495	21.6198	1.16548	0.0150105	0.0280273	UP	FGSG_05139	FGSG_00350	FGSG_05139
23552330	FGSG_05137	hypothetical protein	GO:0008152|GO:0006807|GO:0043169|GO:0046872|GO:0016151	metabolic process|nitrogen compound metabolic process|cation binding|metal ion binding|nickel cation binding	-	-	-	-	chr3:1271226-1272125	1367	121	106.059	11.147	106.059	11.147	3.25014	9.87399e-27	1.20584e-25	UP	FGSG_05137	FGSG_00354	FGSG_05137
23552329	FGSG_05136	hypothetical protein	-	-	-	-	-	-	chr3:1268790-1270893	1200	215	38.6333	8.21885	38.6333	8.21885	2.23284	2.87826e-12	1.63431e-11	UP			FGSG_05136
23552328	FGSG_05135	hypothetical protein	GO:0003824|GO:0016740|GO:0097367|GO:0006950|GO:0016772|GO:0051726|GO:0007049|GO:0000166|GO:0016301|GO:0006974|GO:0000077|GO:0016773|GO:0004672|GO:0005524|GO:0004674|GO:0004694	catalytic activity|transferase activity|carbohydrate derivative binding|response to stress|transferase activity, transferring phosphorus-containing groups|regulation of cell cycle|cell cycle|nucleotide binding|kinase activity|cellular response to DNA damage stimulus|DNA damage checkpoint|phosphotransferase activity, alcohol group as acceptor|protein kinase activity|ATP binding|protein serine/thre…	K16196	eukaryotic translation initiation factor 2-alpha kinase 4[2.7.11.1]	fgr04141|fgr04138	Protein processing in endoplasmic reticulum - Fusarium graminearum|Autophagy - yeast - Fusarium graminearum	chr3:1262931-1268031	2999	670	40.9247	10.8561	40.9247	10.8561	1.91446	1.38925e-09	6.25397e-09	UP	FGSG_05135		FGSG_05135
23552320	FGSG_05127	hypothetical protein	GO:0016020|GO:0016021|GO:0055085	membrane|integral component of membrane|transmembrane transport	-	-	-	-	chr3:1241947-1243823	735	206	28.1642	9.37279	28.1642	9.37279	1.58731	3.34966e-05	9.67363e-05	UP	FGSG_05127		FGSG_05127
23552303	FGSG_05110	hypothetical protein	-	-	-	-	-	-	chr3:1190807-1191931	55	11	3.22032	0.764749	3.22032	0.764749	2.07415	0.00323827	0.006816	UP	FGSG_05110		FGSG_05110
23552298	FGSG_05105	hypothetical protein	GO:0005623|GO:0005622|GO:0097367|GO:0000166|GO:0043231|GO:0051276|GO:0005634|GO:0005694|GO:0005524	cell|intracellular|carbohydrate derivative binding|nucleotide binding|intracellular membrane-bounded organelle|chromosome organization|nucleus|chromosome|ATP binding	K06674	structural maintenance of chromosome 2[-]	fgr04111	Cell cycle - yeast - Fusarium graminearum	chr3:1175559-1179319	4145	535	77.0619	11.8103	77.0619	11.8103	2.70598	2.56397e-21	2.44233e-20	UP			FGSG_05105
23552297	FGSG_05104	hypothetical protein	GO:0016020|GO:0016021	membrane|integral component of membrane	-	-	-	-	chr3:1173743-1175108	221	53	14.794	4.21266	14.794	4.21266	1.81221	5.82319e-05	0.000161964	UP	FGSG_05104		FGSG_05104
23552287	FGSG_05093	AP-2 complex subunit sigma	GO:0016020|GO:0005215|GO:0005623|GO:0005622|GO:0005905|GO:0005886|GO:0030117|GO:0005737|GO:0030132|GO:0030659|GO:0016192|GO:0031410|GO:0030131|GO:0030122|GO:0008565|GO:0006897|GO:0030136	membrane|transporter activity|cell|intracellular|clathrin-coated pit|plasma membrane|membrane coat|cytoplasm|clathrin coat of coated pit|cytoplasmic vesicle membrane|vesicle-mediated transport|cytoplasmic vesicle|clathrin adaptor complex|AP-2 adaptor complex|protein transporter activity|endocytosis|clathrin-coated vesicle	K11827	AP-2 complex subunit sigma-1[-]	fgr04144	Endocytosis - Fusarium graminearum	chr3:1140618-1141107	506	168	77.1531	30.4161	77.1531	30.4161	1.34289	0.002512	0.00539023	UP	FGSG_05093		FGSG_05093
23552271	FGSG_05077	hypothetical protein	GO:0003824|GO:0016020|GO:0048037|GO:0043169|GO:0030170|GO:0016021|GO:0046872|GO:0030151	catalytic activity|membrane|cofactor binding|cation binding|pyridoxal phosphate binding|integral component of membrane|metal ion binding|molybdenum ion binding	-	-	-	-	chr3:1082363-1083799	278	38	15.5713	2.52731	15.5713	2.52731	2.62322	6.42202e-11	3.26224e-10	UP	FGSG_05077		FGSG_05077
23552246	FGSG_05050	hypothetical protein	GO:0003824|GO:0016787|GO:0008233|GO:0008237|GO:0004181	catalytic activity|hydrolase activity|peptidase activity|metallopeptidase activity|metallocarboxypeptidase activity	-	-	-	-	chr3:997866-999634	1217	201	47.9734	9.40801	47.9734	9.40801	2.35027	9.24434e-14	5.78415e-13	UP	FGSG_05050		FGSG_05050
23552238	FGSG_05042	hypothetical protein	GO:0016020|GO:0005215|GO:0022857|GO:0016021	membrane|transporter activity|transmembrane transporter activity|integral component of membrane	-	-	-	-	chr3:978717-980486	148	39	6.07397	1.90049	6.07397	1.90049	1.67627	0.00117044	0.00267032	UP	FGSG_05042		FGSG_05042
23552232	FGSG_05036	glutamine amidotransferase subunit pdxT	GO:0003824|GO:0008152|GO:0009058|GO:0016787|GO:0006807|GO:0044237|GO:0006725|GO:0006081|GO:0016810|GO:0051188|GO:0016811|GO:0006796|GO:0004359|GO:0042823	catalytic activity|metabolic process|biosynthetic process|hydrolase activity|nitrogen compound metabolic process|cellular metabolic process|cellular aromatic compound metabolic process|cellular aldehyde metabolic process|hydrolase activity, acting on carbon-nitrogen (but not peptide) bonds|cofactor biosynthetic process|hydrolase activity, acting on carbon-nitrogen (but not peptide) bonds, in line…	K08681	5'-phosphate synthase pdxT subunit[4.3.3.6]	fgr00750	Vitamin B6 metabolism - Fusarium graminearum	chr3:960162-960920	645	3	59.5042	0.328612	59.5042	0.328612	7.50047	5.39549e-52	1.65152e-50	UP			FGSG_05036
23552231	FGSG_05035	pyridoxine biosynthesis protein PDX1	GO:0003824|GO:0008152|GO:0009058|GO:0006807|GO:0044237|GO:0006725|GO:0006081|GO:0051188|GO:0006796|GO:0042823	catalytic activity|metabolic process|biosynthetic process|nitrogen compound metabolic process|cellular metabolic process|cellular aromatic compound metabolic process|cellular aldehyde metabolic process|cofactor biosynthetic process|phosphate-containing compound metabolic process|pyridoxal phosphate biosynthetic process	K06215	pyridoxal 5'-phosphate synthase pdxS subunit[4.3.3.6]	fgr00750	Vitamin B6 metabolism - Fusarium graminearum	chr3:957997-959167	5819	107	327.324	7.14666	327.324	7.14666	5.51731	3.01926e-79	2.23294e-77	UP			FGSG_05035
23552217	FGSG_05020	hypothetical protein	GO:0043169|GO:0046872	cation binding|metal ion binding	-	-	-	-	chr3:921755-922702	310	4	21.5397	0.330018	21.5397	0.330018	6.02831	1.48088e-30	2.11679e-29	UP			FGSG_05020
23552211	FGSG_05014	hypothetical protein	GO:0003824|GO:0005623|GO:0005622|GO:0016787|GO:0005737|GO:0016817|GO:0016818|GO:0016462	catalytic activity|cell|intracellular|hydrolase activity|cytoplasm|hydrolase activity, acting on acid anhydrides|hydrolase activity, acting on acid anhydrides, in phosphorus-containing anhydrides|pyrophosphatase activity	K01514	exopolyphosphatase[3.6.1.11]	fgr00230	Purine metabolism - Fusarium graminearum	chr3:908108-909312	526	180	29.8428	12.126	29.8428	12.126	1.29928	0.00410956	0.00854419	UP			FGSG_05014
23552210	FGSG_05013	hypothetical protein	GO:0097367|GO:0000166|GO:0005524	carbohydrate derivative binding|nucleotide binding|ATP binding	-	-	-	-	chr3:895963-898731	472	72	11.844	2.14526	11.844	2.14526	2.46493	6.01508e-12	3.32969e-11	UP	FGSG_05013		FGSG_05013
23552208	FGSG_05011	hypothetical protein	GO:0016020|GO:0016021|GO:0055085	membrane|integral component of membrane|transmembrane transport	-	-	-	-	chr3:891229-892991	25285	582	1090	29.7904	1090	29.7904	5.19333	1.99438e-80	1.56231e-78	UP	FGSG_05011		FGSG_05011
23552207	FGSG_05010	hypothetical protein	-	-	-	-	-	-	chr3:889460-890201	155	5	16.2836	0.62374	16.2836	0.62374	4.70633	2.8203e-16	2.07677e-15	UP			FGSG_05010
23552190	FGSG_04993	hypothetical protein	GO:0003824|GO:0016740|GO:0016746|GO:0016747|GO:0016407|GO:0008080	catalytic activity|transferase activity|transferase activity, transferring acyl groups|transferase activity, transferring acyl groups other than amino-acyl groups|acetyltransferase activity|N-acetyltransferase activity	-	-	-	-	chr3:838463-839239	676	26	62.1032	2.83618	62.1032	2.83618	4.45265	3.9192e-35	6.70487e-34	UP	FGSG_04993		FGSG_04993
23552189	FGSG_04992	hypothetical protein	-	-	-	-	-	-	chr3:831633-832334	270	60	25.3346	6.68482	25.3346	6.68482	1.92215	5.09185e-06	1.6364e-05	UP			FGSG_04992
23552186	FGSG_04988	hypothetical protein	GO:0003824|GO:0016491|GO:0048037|GO:0097367|GO:0000166|GO:0010181	catalytic activity|oxidoreductase activity|cofactor binding|carbohydrate derivative binding|nucleotide binding|FMN binding	K00101	L-lactate dehydrogenase (cytochrome)[1.1.2.3]	fgr01100|fgr00620	Metabolic pathways - Fusarium graminearum|Pyruvate metabolism - Fusarium graminearum	chr3:814458-815871	291	96	15.4706	6.06009	15.4706	6.06009	1.35212	0.00570529	0.0115199	UP			FGSG_04988
23552137	FGSG_04936	hypothetical protein	GO:0003824|GO:0016787|GO:0043169|GO:0008233|GO:0046872	catalytic activity|hydrolase activity|cation binding|peptidase activity|metal ion binding	-	-	-	-	chr3:683850-685328	5062	33	225.445	1.74512	225.445	1.74512	7.01331	1.27159e-102	2.36576e-100	UP	FGSG_04936		FGSG_04936
23552136	FGSG_04935	hypothetical protein	-	-	-	-	-	-	chr3:679050-680141	9	0	0.542893	0	0.542893	0	Inf	0.0172979	0.0315705	UP	FGSG_04935		FGSG_04935
23552130	FGSG_04929	hypothetical protein	GO:0008152|GO:0005623|GO:0005622|GO:0006807|GO:0044237|GO:0006139|GO:0030529|GO:0006725|GO:0043231|GO:0005634|GO:0005730|GO:0042254|GO:0016070|GO:0006396|GO:0032040|GO:0006364	metabolic process|cell|intracellular|nitrogen compound metabolic process|cellular metabolic process|nucleobase-containing compound metabolic process|intracellular ribonucleoprotein complex|cellular aromatic compound metabolic process|intracellular membrane-bounded organelle|nucleus|nucleolus|ribosome biogenesis|RNA metabolic process|RNA processing|small-subunit processome|rRNA processing	-	-	-	-	chr3:662728-663559	1261	115	105.677	11.4433	105.677	11.4433	3.20708	1.2771e-25	1.49082e-24	UP	FGSG_04929		FGSG_04929
23552102	FGSG_04901	hypothetical protein	GO:0008152|GO:0005623|GO:0009058|GO:0003700|GO:0005622|GO:0006807|GO:0044237|GO:0000981|GO:0043169|GO:0006139|GO:0006725|GO:0003676|GO:0043231|GO:0005634|GO:0003677|GO:0046872|GO:0016070|GO:0006351|GO:0008270	metabolic process|cell|biosynthetic process|transcription factor activity, sequence-specific DNA binding|intracellular|nitrogen compound metabolic process|cellular metabolic process|RNA polymerase II transcription factor activity, sequence-specific DNA binding|cation binding|nucleobase-containing compound metabolic process|cellular aromatic compound metabolic process|nucleic acid binding|intracel…	-	-	-	-	chr3:591031-593292	367	110	11.5611	4.1145	11.5611	4.1145	1.49049	0.000635684	0.0015105	UP	FGSG_04901		FGSG_04901
23552100	FGSG_04899	hypothetical protein	GO:0016020|GO:0016021|GO:0055085	membrane|integral component of membrane|transmembrane transport	-	-	-	-	chr3:586309-587967	364	73	16.3106	3.88404	16.3106	3.88404	2.07018	8.98975e-08	3.45182e-07	UP	FGSG_04899		FGSG_04899
23552096	FGSG_04895	hypothetical protein	-	-	-	-	-	-	chr3:576764-577300	139	3	17.0501	0.436925	17.0501	0.436925	5.28625	2.07178e-16	1.53987e-15	UP			FGSG_04895
23552094	FGSG_04892	hypothetical protein	-	-	-	-	-	-	chr3:569238-570212	553	31	37.36	2.48674	37.36	2.48674	3.90917	3.67077e-27	4.55765e-26	UP			FGSG_04892
23552080	FGSG_04876	hypothetical protein	GO:0016020|GO:0016021|GO:0055085	membrane|integral component of membrane|transmembrane transport	-	-	-	-	chr3:526304-528597	4340	215	128.08	7.53394	128.08	7.53394	4.0875	6.65671e-48	1.7497e-46	UP			FGSG_04876
23552078	FGSG_04874	hypothetical protein	-	-	-	-	-	-	chr3:520439-521230	103	22	8.56641	2.17258	8.56641	2.17258	1.97928	0.000438362	0.00106937	UP			FGSG_04874
23552077	FGSG_04873	hypothetical protein	-	-	-	-	-	-	chr3:518493-519767	185	64	10.1296	4.16093	10.1296	4.16093	1.2836	0.0223173	0.0399646	UP	FGSG_04873		FGSG_04873
23552074	FGSG_04870	hypothetical protein	GO:0016020|GO:0016021	membrane|integral component of membrane	-	-	-	-	chr3:510280-511390	40	9	2.47398	0.660978	2.47398	0.660978	1.90416	0.0187538	0.034046	UP			FGSG_04870
23552062	FGSG_04858	hypothetical protein	-	-	-	-	-	-	chr3:482203-483168	757	34	51.6185	2.75285	51.6185	2.75285	4.22889	2.11654e-34	3.52964e-33	UP			FGSG_04858
23552049	FGSG_04841	hypothetical protein	-	-	-	-	-	-	chr3:432830-433707	2128	44	170.524	4.18658	170.524	4.18658	5.34806	3.07533e-63	1.44165e-61	UP	FGSG_04841		FGSG_04841
23552045	FGSG_04836	hypothetical protein	GO:0003824|GO:0048037|GO:0050662	catalytic activity|cofactor binding|coenzyme binding	-	-	-	-	chr3:416621-417760	186	19	10.7472	1.30356	10.7472	1.30356	3.04343	3.41971e-11	1.78121e-10	UP	FGSG_04836		FGSG_04836
23552042	FGSG_04830	hypothetical protein	-	-	-	-	-	-	chr3:394512-396660	134	26	4.58284	1.05584	4.58284	1.05584	2.11785	2.73236e-05	7.98778e-05	UP	FGSG_04830		FGSG_04830
23552034	FGSG_04822	hypothetical protein	-	-	-	-	-	-	chr3:370381-372991	384	39	10.8932	1.31365	10.8932	1.31365	3.05178	2.87365e-16	2.11474e-15	UP	FGSG_04822		FGSG_04822
23552033	FGSG_04821	hypothetical protein	-	-	-	-	-	-	chr3:367548-370108	182	51	5.29986	1.76342	5.29986	1.76342	1.58758	0.00138373	0.0031087	UP			FGSG_04821
23552018	FGSG_04803	hypothetical protein	GO:0008152|GO:0005623|GO:0009058|GO:0003700|GO:0005622|GO:0006807|GO:0044237|GO:0000981|GO:0043169|GO:0006139|GO:0006725|GO:0003676|GO:0043231|GO:0005634|GO:0003677|GO:0046872|GO:0016070|GO:0006351|GO:0008270	metabolic process|cell|biosynthetic process|transcription factor activity, sequence-specific DNA binding|intracellular|nitrogen compound metabolic process|cellular metabolic process|RNA polymerase II transcription factor activity, sequence-specific DNA binding|cation binding|nucleobase-containing compound metabolic process|cellular aromatic compound metabolic process|nucleic acid binding|intracel…	-	-	-	-	chr3:325377-326865	139	9	6.35825	0.488849	6.35825	0.488849	3.70117	4.34492e-12	2.43001e-11	UP	FGSG_04803		FGSG_04803
23552015	FGSG_04800	hypothetical protein	GO:0016020|GO:0016021	membrane|integral component of membrane	-	-	-	-	chr3:317173-318505	51	2	2.63478	0.122667	2.63478	0.122667	4.42487	2.32792e-07	8.5869e-07	UP	FGSG_04800		FGSG_04800
23552012	FGSG_04797	hypothetical protein	-	-	-	-	-	-	chr3:308793-309386	41	4	5.42307	0.628227	5.42307	0.628227	3.10975	0.000254748	0.000646068	UP	FGSG_04797		FGSG_04797
23552008	FGSG_04793	hypothetical protein	-	-	-	-	-	-	chr3:298647-300292	144	29	6.85848	1.64004	6.85848	1.64004	2.06416	3.18305e-05	9.22156e-05	UP			FGSG_04793
23551989	FGSG_04770	hypothetical protein	-	-	-	-	-	-	chr3:246763-248084	24	3	1.25768	0.186658	1.25768	0.186658	2.7523	0.0101133	0.0194349	UP	FGSG_04770		FGSG_04770
23551988	FGSG_04769	hypothetical protein	-	-	-	-	-	-	chr3:241600-243425	72	8	2.90603	0.383403	2.90603	0.383403	2.92212	7.34176e-06	2.3151e-05	UP			FGSG_04769
23551986	FGSG_04767	hypothetical protein	-	-	-	-	-	-	chr3:235920-236843	38	4	2.70895	0.33859	2.70895	0.33859	3.00013	0.000857787	0.00199642	UP	FGSG_04767		FGSG_04767
23551953	FGSG_04729	hypothetical protein	-	-	-	-	-	-	chr3:141927-142733	277	77	27.3963	9.04264	27.3963	9.04264	1.59917	0.000360575	0.000892964	UP	FGSG_04729		FGSG_04729
23551948	FGSG_04723	hypothetical protein	GO:0016020|GO:0016021|GO:0055085	membrane|integral component of membrane|transmembrane transport	-	-	-	-	chr3:126637-128097	10	0	0.450878	0	0.450878	0	Inf	0.00894141	0.0173566	UP	FGSG_04723		FGSG_04723
23551907	FGSG_04675	hypothetical protein	-	-	-	-	-	-	chr2:3325215-3326072	27	1	2.07286	0.0911752	2.07286	0.0911752	4.50684	0.000143701	0.000377631	UP	FGSG_04675		FGSG_04675
23551904	FGSG_04672	hypothetical protein	GO:0016020|GO:0005215|GO:0022857|GO:0016021|GO:0015075|GO:0015171	membrane|transporter activity|transmembrane transporter activity|integral component of membrane|ion transmembrane transporter activity|amino acid transmembrane transporter activity	-	-	-	-	chr2:3333093-3334870	63	0	2.68075	0	2.68075	0	Inf	9.12761e-11	4.57418e-10	UP	FGSG_04672		FGSG_04672
23551899	FGSG_04666	hypothetical protein	GO:0008152|GO:0005623|GO:0009058|GO:0005622|GO:0006807|GO:0044237|GO:0043169|GO:0006139|GO:0006725|GO:0003676|GO:0043231|GO:0005634|GO:0003677|GO:0046872|GO:0016070|GO:0006351|GO:0008270	metabolic process|cell|biosynthetic process|intracellular|nitrogen compound metabolic process|cellular metabolic process|cation binding|nucleobase-containing compound metabolic process|cellular aromatic compound metabolic process|nucleic acid binding|intracellular membrane-bounded organelle|nucleus|DNA binding|metal ion binding|RNA metabolic process|transcription, DNA-templated|zinc ion binding	-	-	-	-	chr2:3347754-3349932	61	10	1.98424	0.386229	1.98424	0.386229	2.36106	0.000410333	0.0010076	UP			FGSG_04666
23551894	FGSG_04660	hypothetical protein	-	-	-	-	-	-	chr2:3363290-3365412	108	21	3.51826	0.812293	3.51826	0.812293	2.11479	0.000117311	0.000313611	UP			FGSG_04660
23551885	FGSG_04651	hypothetical protein	-	-	-	-	-	-	chr2:3385109-3387465	15	0	0.429967	0	0.429967	0	Inf	0.000667207	0.00157972	UP	FGSG_04651		FGSG_04651
23551873	FGSG_04639	hypothetical protein	-	-	-	-	-	-	chr2:3415323-3417302	1114	296	38.2182	12.0578	38.2182	12.0578	1.66429	3.18174e-06	1.04251e-05	UP	FGSG_04639		FGSG_04639
23551868	FGSG_04633	hypothetical protein	-	-	-	-	-	-	chr2:3436656-3439171	83	13	2.8973	0.538814	2.8973	0.538814	2.42685	4.89418e-05	0.000137506	UP	FGSG_04633		FGSG_04633
23551855	FGSG_04619	hypothetical protein	GO:0003824|GO:0016740|GO:0016772|GO:0003676|GO:0003723|GO:0016779|GO:0003968	catalytic activity|transferase activity|transferase activity, transferring phosphorus-containing groups|nucleic acid binding|RNA binding|nucleotidyltransferase activity|RNA-directed 5'-3' RNA polymerase activity	-	-	-	-	chr2:3483673-3487291	116	18	2.35829	0.434515	2.35829	0.434515	2.44027	2.98997e-06	9.82927e-06	UP			FGSG_04619
23551842	FGSG_04606	hypothetical protein	GO:0003824|GO:0016787	catalytic activity|hydrolase activity	-	-	-	-	chr2:3513455-3513970	70	14	8.9359	2.12204	8.9359	2.12204	2.07416	0.00170861	0.00378642	UP	FGSG_04606		FGSG_04606
23551840	FGSG_04604	hypothetical protein	-	-	-	-	-	-	chr2:3515975-3516867	179	0	14.0868	0	14.0868	0	Inf	2.44686e-25	2.80412e-24	UP			FGSG_04604
23551838	FGSG_04600	hypothetical protein	-	-	-	-	-	-	chr2:3529365-3529848	57	12	8.69115	2.17262	8.69115	2.17262	2.00011	0.00481765	0.00984785	UP	FGSG_04600		FGSG_04600
23551837	FGSG_04599	hypothetical protein	-	-	-	-	-	-	chr2:3533090-3534008	16	0	1.21978	0	1.21978	0	Inf	0.000352487	0.000874205	UP	FGSG_04599		FGSG_04599
23551834	FGSG_04596	hypothetical protein	GO:0003824|GO:0016740|GO:0008168|GO:0008171	catalytic activity|transferase activity|methyltransferase activity|O-methyltransferase activity	-	-	-	-	chr2:3540337-3541873	14	0	0.811056	0	0.811056	0	Inf	0.00126829	0.00286666	UP	FGSG_04596		FGSG_04596
23551825	FGSG_04584	hypothetical protein	GO:0003824|GO:0016020|GO:0008152|GO:0016787|GO:0005975|GO:0016798|GO:0016021|GO:0004553|GO:0016052|GO:0008496	catalytic activity|membrane|metabolic process|hydrolase activity|carbohydrate metabolic process|hydrolase activity, acting on glycosyl bonds|integral component of membrane|hydrolase activity, hydrolyzing O-glycosyl compounds|carbohydrate catabolic process|mannan endo-1,6-alpha-mannosidase activity	-	-	-	-	chr2:3579071-3580862	28	0	1.17325	0	1.17325	0	Inf	1.47851e-05	4.47044e-05	UP	FGSG_04584		FGSG_04584
23551817	FGSG_04576	hypothetical protein	-	-	-	-	-	-	chr2:3600635-3602410	571	212	23.4341	10.3309	23.4341	10.3309	1.18164	0.0158145	0.029349	UP	FGSG_04576		FGSG_04576
23551784	FGSG_04540	hypothetical protein	-	-	-	-	-	-	chr2:3699345-3700459	927	132	54.7635	9.25929	54.7635	9.25929	2.56424	1.45101e-15	1.0181e-14	UP	FGSG_04540		FGSG_04540
23551782	FGSG_04538	hypothetical protein	-	-	-	-	-	-	chr2:3702682-3704626	29	0	1.70709	0	1.70709	0	Inf	8.426e-06	2.62502e-05	UP			FGSG_04538
23551773	FGSG_04529	hypothetical protein	-	-	-	-	-	-	chr2:3725675-3727207	179	7	9.07673	0.421467	9.07673	0.421467	4.42868	5.13037e-17	3.92592e-16	UP			FGSG_04529
23551769	FGSG_04525	hypothetical protein	GO:0097367|GO:0000166|GO:0005524	carbohydrate derivative binding|nucleotide binding|ATP binding	-	-	-	-	chr2:3737675-3741181	9	0	0.183144	0	0.183144	0	Inf	0.0172979	0.0315705	UP			FGSG_04525
23551763	FGSG_04518	hypothetical protein	-	-	-	-	-	-	chr2:3761960-3763686	60	0	2.43062	0	2.43062	0	Inf	2.41281e-10	1.16919e-09	UP	FGSG_04518		FGSG_04518
23551762	FGSG_04517	hypothetical protein	GO:0016020|GO:0006950|GO:0016021	membrane|response to stress|integral component of membrane	-	-	-	-	chr2:3764020-3765082	322	55	20.9793	4.25491	20.9793	4.25491	2.30177	4.04082e-09	1.75151e-08	UP			FGSG_04517
23551745	FGSG_04497	hypothetical protein	-	-	-	-	-	-	chr2:3827038-3829114	846	282	29.1606	11.5416	29.1606	11.5416	1.33718	0.00144806	0.00323854	UP			FGSG_04497
23551733	FGSG_04484	meiotic mRNA stability protein kinase SSN3	GO:0003824|GO:0016740|GO:0097367|GO:0016772|GO:0000166|GO:0016301|GO:0016773|GO:0004672|GO:0005524	catalytic activity|transferase activity|carbohydrate derivative binding|transferase activity, transferring phosphorus-containing groups|nucleotide binding|kinase activity|phosphotransferase activity, alcohol group as acceptor|protein kinase activity|ATP binding	-	-	-	-	chr2:3860353-3861714	874	233	42.2689	13.38	42.2689	13.38	1.65952	5.61599e-06	1.79564e-05	UP	FGSG_04484		FGSG_04484
23551714	FGSG_04463	hypothetical protein	-	-	-	-	-	-	chr2:3933289-3934254	102	11	6.95518	0.890624	6.95518	0.890624	2.9652	1.99595e-07	7.41755e-07	UP	FGSG_04463		FGSG_04463
23551704	FGSG_04453	hypothetical protein	GO:0008152|GO:0005623|GO:0009058|GO:0005622|GO:0006807|GO:0044237|GO:0006139|GO:0006725|GO:0043231|GO:0005634|GO:0006260	metabolic process|cell|biosynthetic process|intracellular|nitrogen compound metabolic process|cellular metabolic process|nucleobase-containing compound metabolic process|cellular aromatic compound metabolic process|intracellular membrane-bounded organelle|nucleus|DNA replication	-	-	-	-	chr2:3972311-3972911	166	30	20.2489	4.34518	20.2489	4.34518	2.22035	2.38022e-06	7.92543e-06	UP			FGSG_04453
23551670	FGSG_04419	hypothetical protein	GO:0097367|GO:0000166|GO:0005524	carbohydrate derivative binding|nucleotide binding|ATP binding	-	-	-	-	chr2:4099761-4101938	1772	680	59.1593	26.9562	59.1593	26.9562	1.13399	0.0148584	0.027765	UP			FGSG_04419
23551658	FGSG_04407	hypothetical protein	GO:0003824|GO:0008152|GO:0009058|GO:0006807|GO:0016740|GO:0044237|GO:0016772|GO:0006139|GO:0006725|GO:0051188|GO:0016301|GO:0016773|GO:0006796|GO:0009117|GO:0009165|GO:0050262|GO:0046496|GO:0019359	catalytic activity|metabolic process|biosynthetic process|nitrogen compound metabolic process|transferase activity|cellular metabolic process|transferase activity, transferring phosphorus-containing groups|nucleobase-containing compound metabolic process|cellular aromatic compound metabolic process|cofactor biosynthetic process|kinase activity|phosphotransferase activity, alcohol group as accepto…	K10524	nicotinamide/nicotinate riboside kinase[2.7.1.173]	fgr01100|fgr00760	Metabolic pathways - Fusarium graminearum|Nicotinate and nicotinamide metabolism - Fusarium graminearum	chr2:4143904-4144754	391	129	34.2033	13.399	34.2033	13.399	1.35201	0.00342347	0.00718801	UP	FGSG_04407		FGSG_04407
23551644	FGSG_04391	hypothetical protein	-	-	-	-	-	-	chr2:4185883-4187354	479	79	44.1899	8.65378	44.1899	8.65378	2.35232	5.27965e-11	2.70735e-10	UP	FGSG_04391		FGSG_04391
23551635	FGSG_04380	hypothetical protein	-	-	-	-	-	-	chr2:4219396-4220533	48	3	2.93569	0.217854	2.93569	0.217854	3.75227	1.14745e-05	3.51459e-05	UP			FGSG_04380
23551627	FGSG_04372	hypothetical protein	-	-	-	-	-	-	chr2:4237651-4238293	428	69	49.7218	9.51796	49.7218	9.51796	2.38515	6.06237e-11	3.09027e-10	UP	FGSG_04372		FGSG_04372
23551620	FGSG_04365	hypothetical protein	-	-	-	-	-	-	chr2:4254642-4256156	604	180	28.097	9.94229	28.097	9.94229	1.49877	0.000197395	0.00050841	UP	FGSG_04365		FGSG_04365
23551610	FGSG_04355	hypothetical protein	GO:0005623|GO:0005622|GO:0030234|GO:0043231|GO:0016592|GO:0019887|GO:0005634|GO:0005654|GO:0016538	cell|intracellular|enzyme regulator activity|intracellular membrane-bounded organelle|mediator complex|protein kinase regulator activity|nucleus|nucleoplasm|cyclin-dependent protein serine/threonine kinase regulator activity	-	-	-	-	chr2:4286579-4287941	933	259	47.0571	15.5108	47.0571	15.5108	1.60114	1.49396e-05	4.51481e-05	UP			FGSG_04355
23551600	FGSG_04345	hypothetical protein	GO:0003824|GO:0016787|GO:0008233|GO:0004190	catalytic activity|hydrolase activity|peptidase activity|aspartic-type endopeptidase activity	-	-	-	-	chr2:4325134-4326604	11	0	0.531981	0	0.531981	0	Inf	0.00464266	0.0095081	UP	FGSG_04345		FGSG_04345
23551597	FGSG_04342	hypothetical protein	GO:0016020|GO:0016021	membrane|integral component of membrane	-	-	-	-	chr2:4332137-4333511	272	65	15.2742	4.33404	15.2742	4.33404	1.81731	1.95616e-05	5.80126e-05	UP	FGSG_04342		FGSG_04342
23551585	FGSG_04328	hypothetical protein	-	-	-	-	-	-	chr2:4391139-4396195	302	74	4.98938	1.45166	4.98938	1.45166	1.78116	2.07974e-05	6.15394e-05	UP	FGSG_04328		FGSG_04328
23551582	FGSG_04325	hypothetical protein	-	-	-	-	-	-	chr2:4401191-4402515	866	147	44.7398	9.01745	44.7398	9.01745	2.31077	1.93121e-12	1.10819e-11	UP	FGSG_04325		FGSG_04325
23551581	FGSG_04324	histone deacetylase	GO:0003824|GO:0008152|GO:0005623|GO:0009058|GO:0005622|GO:0016787|GO:0006807|GO:0044237|GO:0006139|GO:0006725|GO:0043231|GO:0016810|GO:0016811|GO:0005634|GO:0010468|GO:0016070|GO:0006351|GO:0006355|GO:0017136|GO:0032041	catalytic activity|metabolic process|cell|biosynthetic process|intracellular|hydrolase activity|nitrogen compound metabolic process|cellular metabolic process|nucleobase-containing compound metabolic process|cellular aromatic compound metabolic process|intracellular membrane-bounded organelle|hydrolase activity, acting on carbon-nitrogen (but not peptide) bonds|hydrolase activity, acting on carbo…	K11407	histone deacetylase 6[3.5.1.98]	-	-	chr2:4403849-4406258	955	200	28.8558	7.17549	28.8558	7.17549	2.00771	2.45426e-09	1.08153e-08	UP	FGSG_04324		FGSG_04324
23551578	FGSG_04321	hypothetical protein	-	-	-	-	-	-	chr2:4415324-4417999	1247	170	32.8034	5.30997	32.8034	5.30997	2.62707	2.05961e-17	1.61129e-16	UP			FGSG_04321
23551558	FGSG_04300	hypothetical protein	GO:0003824|GO:0016787|GO:0008233|GO:0008234	catalytic activity|hydrolase activity|peptidase activity|cysteine-type peptidase activity	-	-	-	-	chr2:4496866-4498278	552	132	28.5178	8.09734	28.5178	8.09734	1.81634	1.04215e-06	3.59887e-06	UP			FGSG_04300
23551544	FGSG_04286	hypothetical protein	GO:0003676|GO:0003723	nucleic acid binding|RNA binding	-	-	-	-	chr2:4556955-4557931	3072	459	233.663	41.4546	233.663	41.4546	2.49483	1.76436e-17	1.38212e-16	UP	FGSG_04286		FGSG_04286
23551527	FGSG_04268	hypothetical protein	GO:0003824|GO:0008152|GO:0016874|GO:0006807|GO:0044237|GO:0008641|GO:0019781|GO:0006464|GO:0045116	catalytic activity|metabolic process|ligase activity|nitrogen compound metabolic process|cellular metabolic process|small protein activating enzyme activity|NEDD8 activating enzyme activity|cellular protein modification process|protein neddylation	-	-	-	-	chr2:4606388-4608146	1646	540	67.679	26.3639	67.679	26.3639	1.36015	0.000566959	0.0013594	UP	FGSG_04268		FGSG_04268
23551521	FGSG_04262	hypothetical protein	-	-	-	-	-	-	chr2:4622483-4624260	291	55	11.1313	2.49809	11.1313	2.49809	2.15573	7.59595e-08	2.93652e-07	UP	FGSG_04262		FGSG_04262
23551517	FGSG_04258	postreplication repair E3 ubiquitin-protein ligase rad18	-	-	-	-	-	-	chr2:4631231-4632313	242	30	15.4462	2.27364	15.4462	2.27364	2.76417	3.64547e-11	1.89383e-10	UP	FGSG_04258		FGSG_04258
23551516	FGSG_04257	hypothetical protein	-	-	K03504	DNA polymerase delta subunit 3[-]	fgr01100|fgr00230|fgr00240|fgr03420|fgr03030|fgr03430|fgr03410|fgr03440	Metabolic pathways - Fusarium graminearum|Purine metabolism - Fusarium graminearum|Pyrimidine metabolism - Fusarium graminearum|Nucleotide excision repair - Fusarium graminearum|DNA replication - Fusarium graminearum|Mismatch repair - Fusarium graminearum|Base excision repair - Fusarium graminearum|Homologous recombination - Fusarium graminearum	chr2:4632981-4634493	686	140	34.3887	8.33316	34.3887	8.33316	2.045	4.37015e-09	1.88602e-08	UP	FGSG_04257		FGSG_04257
23551515	FGSG_04256	hypothetical protein	-	-	-	-	-	-	chr2:4634900-4636439	1754	137	80.2331	7.44107	80.2331	7.44107	3.43062	6.38097e-31	9.25436e-30	UP	FGSG_04256		FGSG_04256
23551513	FGSG_04254	histone acetyltransferase E	GO:0003824|GO:0008152|GO:0005623|GO:0009058|GO:0005622|GO:0006807|GO:0016740|GO:0044237|GO:0043169|GO:0006139|GO:0006725|GO:0043231|GO:0016746|GO:0016747|GO:0005634|GO:0046872|GO:0010468|GO:0016070|GO:0006351|GO:0016407|GO:0006355|GO:0008080|GO:0004402	catalytic activity|metabolic process|cell|biosynthetic process|intracellular|nitrogen compound metabolic process|transferase activity|cellular metabolic process|cation binding|nucleobase-containing compound metabolic process|cellular aromatic compound metabolic process|intracellular membrane-bounded organelle|transferase activity, transferring acyl groups|transferase activity, transferring acyl g…	-	-	-	-	chr2:4639047-4640606	2215	256	96.6877	13.2687	96.6877	13.2687	2.86531	1.15638e-22	1.17483e-21	UP	FGSG_04254		FGSG_04254
23551511	FGSG_04252	hypothetical protein	GO:0008152|GO:0005623|GO:0005622|GO:0006807|GO:0044237|GO:0032299|GO:0006139|GO:0006725|GO:0019439|GO:0016070|GO:0006401	metabolic process|cell|intracellular|nitrogen compound metabolic process|cellular metabolic process|ribonuclease H2 complex|nucleobase-containing compound metabolic process|cellular aromatic compound metabolic process|aromatic compound catabolic process|RNA metabolic process|RNA catabolic process	K10745	ribonuclease H2 subunit C[-]	fgr03030	DNA replication - Fusarium graminearum	chr2:4642309-4642879	506	25	74.067	4.34514	74.067	4.34514	4.09136	4.8352e-28	6.22408e-27	UP	FGSG_04252		FGSG_04252
23551510	FGSG_04251	hypothetical protein	GO:0003824|GO:0016491	catalytic activity|oxidoreductase activity	-	-	-	-	chr2:4643337-4644257	381	9	28.8465	0.809129	28.8465	0.809129	5.15588	4.60047e-31	6.71296e-30	UP	FGSG_04251		FGSG_04251
23551509	FGSG_04250	hypothetical protein	-	-	K11788	phosphoribosylamine--glycine ligase / phosphoribosylformylglycinamidine cyclo-ligase[6.3.3.1]	fgr01100|fgr01110|fgr01130|fgr00230	Metabolic pathways - Fusarium graminearum|Biosynthesis of secondary metabolites - Fusarium graminearum|Biosynthesis of antibiotics - Fusarium graminearum|Purine metabolism - Fusarium graminearum	chr2:4645004-4646544	47	2	2.77412	0.140144	2.77412	0.140144	4.30705	9.43926e-07	3.272e-06	UP	FGSG_04250		FGSG_04250
23551503	FGSG_04243	3-ketoacyl-CoA thiolase	GO:0003824|GO:0008152|GO:0016740|GO:0016746|GO:0016747	catalytic activity|metabolic process|transferase activity|transferase activity, transferring acyl groups|transferase activity, transferring acyl groups other than amino-acyl groups	K07513	acetyl-CoA acyltransferase 1[2.3.1.16]	fgr01100|fgr01110|fgr01130|fgr04146|fgr00280|fgr01212|fgr00071|fgr01040	Metabolic pathways - Fusarium graminearum|Biosynthesis of secondary metabolites - Fusarium graminearum|Biosynthesis of antibiotics - Fusarium graminearum|Peroxisome - Fusarium graminearum|Valine, leucine and isoleucine degradation - Fusarium graminearum|Fatty acid metabolism - Fusarium graminearum|Fatty acid degradation - Fusarium graminearum|Biosynthesis of unsaturated fatty acids - Fusarium gra…	chr2:4664883-4666917	850	261	29.1005	10.6099	29.1005	10.6099	1.45563	0.00022109	0.000565525	UP			FGSG_04243
23551498	FGSG_04238	hypothetical protein	-	-	-	-	-	-	chr2:4678648-4681060	457	107	12.7337	3.54008	12.7337	3.54008	1.8468	1.48061e-06	5.03846e-06	UP			FGSG_04238
23551485	FGSG_04225	hypothetical protein	-	-	-	-	-	-	chr2:4720775-4722004	461	68	24.6878	4.32395	24.6878	4.32395	2.51338	2.13524e-12	1.22056e-11	UP	FGSG_04225		FGSG_04225
23551481	FGSG_04221	hypothetical protein	GO:0008152|GO:0006807|GO:0044237|GO:0006950|GO:0043169|GO:0006139|GO:0006725|GO:0003676|GO:0006974|GO:0003677|GO:0046872|GO:0006281	metabolic process|nitrogen compound metabolic process|cellular metabolic process|response to stress|cation binding|nucleobase-containing compound metabolic process|cellular aromatic compound metabolic process|nucleic acid binding|cellular response to DNA damage stimulus|DNA binding|metal ion binding|DNA repair	K12481	rabenosyn-5[-]	fgr04144	Endocytosis - Fusarium graminearum	chr2:4732241-4734568	1042	300	30.1964	10.3228	30.1964	10.3228	1.54853	3.26567e-05	9.44712e-05	UP	FGSG_04221		FGSG_04221
23551478	FGSG_04218	hypothetical protein	GO:0003824|GO:0016740|GO:0016746|GO:0016747|GO:0016407|GO:0008080	catalytic activity|transferase activity|transferase activity, transferring acyl groups|transferase activity, transferring acyl groups other than amino-acyl groups|acetyltransferase activity|N-acetyltransferase activity	-	-	-	-	chr2:4740590-4741193	604	129	72.867	18.4788	72.867	18.4788	1.9794	3.23542e-08	1.29406e-07	UP	FGSG_04218		FGSG_04218
23551462	FGSG_04201	hypothetical protein	-	-	-	-	-	-	chr2:4783531-4785999	1328	376	36.1766	12.1621	36.1766	12.1621	1.57266	1.52323e-05	4.59284e-05	UP	FGSG_04201		FGSG_04201
23551459	FGSG_04198	hypothetical protein	GO:0003824|GO:0016740|GO:0008168	catalytic activity|transferase activity|methyltransferase activity	-	-	-	-	chr2:4789948-4791526	126	34	6.14786	1.96982	6.14786	1.96982	1.64202	0.00293503	0.00621729	UP	FGSG_04198		FGSG_04198
23551452	FGSG_04190	hypothetical protein	-	-	-	-	-	-	chr2:4809662-4810626	299	60	24.4053	5.81504	24.4053	5.81504	2.06933	2.74328e-07	1.0066e-06	UP	FGSG_04190		FGSG_04190
23551450	FGSG_04188	hypothetical protein	GO:0016020|GO:0016021|GO:0055085	membrane|integral component of membrane|transmembrane transport	-	-	-	-	chr2:4814937-4816820	2696	19	104.033	0.870566	104.033	0.870566	6.90088	7.62542e-87	7.50379e-85	UP	FGSG_04188		FGSG_04188
23551449	FGSG_04187	pantoate-beta-alanine ligase	GO:0003824|GO:0008152|GO:0009058|GO:0016874|GO:0006807|GO:0044237|GO:0016879|GO:0051188|GO:0016881|GO:0004592|GO:0015940|GO:0019752	catalytic activity|metabolic process|biosynthetic process|ligase activity|nitrogen compound metabolic process|cellular metabolic process|ligase activity, forming carbon-nitrogen bonds|cofactor biosynthetic process|acid-amino acid ligase activity|pantoate-beta-alanine ligase activity|pantothenate biosynthetic process|carboxylic acid metabolic process	K01918	pantoate--beta-alanine ligase[6.3.2.1]	fgr01100|fgr01110|fgr00410|fgr00770	Metabolic pathways - Fusarium graminearum|Biosynthesis of secondary metabolites - Fusarium graminearum|beta-Alanine metabolism - Fusarium graminearum|Pantothenate and CoA biosynthesis - Fusarium graminearum	chr2:4817553-4818683	265	85	15.4337	5.87808	15.4337	5.87808	1.39266	0.0041749	0.00867095	UP	FGSG_04187		FGSG_04187
23551439	FGSG_04177	hypothetical protein	-	-	-	-	-	-	chr2:4861406-4864613	751	229	16.5059	5.97622	16.5059	5.97622	1.46568	0.000231625	0.000590822	UP	FGSG_04177		FGSG_04177
23551434	FGSG_04172	hypothetical protein	-	-	-	-	-	-	chr2:4883499-4884185	254	22	24.3536	2.50464	24.3536	2.50464	3.28146	1.08336e-14	7.23069e-14	UP	FGSG_04172		FGSG_04172
23551431	FGSG_04169	hypothetical protein	-	-	-	-	-	-	chr2:4890822-4892414	207	49	8.55937	2.40577	8.55937	2.40577	1.831	5.84271e-05	0.000162469	UP			FGSG_04169
23551418	FGSG_04155	hypothetical protein	GO:0008152|GO:0006807|GO:0044237|GO:0006139|GO:1901135|GO:0006725|GO:0009116	metabolic process|nitrogen compound metabolic process|cellular metabolic process|nucleobase-containing compound metabolic process|carbohydrate derivative metabolic process|cellular aromatic compound metabolic process|nucleoside metabolic process	K00761	uracil phosphoribosyltransferase[2.4.2.9]	fgr01100|fgr00240	Metabolic pathways - Fusarium graminearum|Pyrimidine metabolism - Fusarium graminearum	chr2:4924220-4925094	5623	107	477.302	10.7845	477.302	10.7845	5.46788	6.45526e-78	4.57517e-76	UP			FGSG_04155
23551406	FGSG_04143	hypothetical protein	GO:0003824|GO:0008152|GO:0016787|GO:0097367|GO:0005975|GO:0008061|GO:0016798|GO:0004553	catalytic activity|metabolic process|hydrolase activity|carbohydrate derivative binding|carbohydrate metabolic process|chitin binding|hydrolase activity, acting on glycosyl bonds|hydrolase activity, hydrolyzing O-glycosyl compounds	K01183	chitinase[3.2.1.14]	fgr01100|fgr00520	Metabolic pathways - Fusarium graminearum|Amino sugar and nucleotide sugar metabolism - Fusarium graminearum	chr2:4957877-4959079	266	67	16.5922	4.96239	16.5922	4.96239	1.7414	7.00789e-05	0.000192887	UP			FGSG_04143
23551402	FGSG_04139	prephenate dehydrogenase	-	-	K00211	prephenate dehydrogenase (NADP+)[1.3.1.13]	fgr01100|fgr01110|fgr01130|fgr00400	Metabolic pathways - Fusarium graminearum|Biosynthesis of secondary metabolites - Fusarium graminearum|Biosynthesis of antibiotics - Fusarium graminearum|Phenylalanine, tyrosine and tryptophan biosynthesis - Fusarium graminearum	chr2:4965319-4967161	822	223	44.5638	14.3551	44.5638	14.3551	1.63431	1.10454e-05	3.39399e-05	UP	FGSG_04139		FGSG_04139
23551396	FGSG_04133	hypothetical protein	-	-	-	-	-	-	chr2:4983154-4983954	10	0	1.65096	0	1.65096	0	Inf	0.00894141	0.0173566	UP	FGSG_04133		FGSG_04133
23551395	FGSG_04131	hypothetical protein	GO:0003824|GO:0008152|GO:0005623|GO:0009058|GO:0005622|GO:0016787|GO:0006807|GO:0048037|GO:0044237|GO:0006520|GO:0005737|GO:0030170|GO:0006139|GO:0006725|GO:0009072|GO:0051188|GO:0019439|GO:0009308|GO:0006796|GO:0009063|GO:0030429|GO:0009117|GO:0009165|GO:0019752|GO:0043420|GO:0009310|GO:0097053|GO:0006569|GO:0046496|GO:0019805|GO:0034354|GO:0019359|GO:0019674|GO:0009435	catalytic activity|metabolic process|cell|biosynthetic process|intracellular|hydrolase activity|nitrogen compound metabolic process|cofactor binding|cellular metabolic process|cellular amino acid metabolic process|cytoplasm|pyridoxal phosphate binding|nucleobase-containing compound metabolic process|cellular aromatic compound metabolic process|aromatic amino acid family metabolic process|cofactor…	K01556	kynureninase[3.7.1.3]	fgr01100|fgr00380	Metabolic pathways - Fusarium graminearum|Tryptophan metabolism - Fusarium graminearum	chr2:4995908-4997428	903	228	42.365	12.7012	42.365	12.7012	1.73791	1.13619e-06	3.9055e-06	UP	FGSG_04131		FGSG_04131
23551385	FGSG_04121	hypothetical protein	GO:0006457|GO:0097367|GO:0006950|GO:0043169|GO:0009408|GO:0000166|GO:0051082|GO:0031072|GO:0046872|GO:0005524	protein folding|carbohydrate derivative binding|response to stress|cation binding|response to heat|nucleotide binding|unfolded protein binding|heat shock protein binding|metal ion binding|ATP binding	K09503	DnaJ homolog subfamily A member 2[-]	fgr04141	Protein processing in endoplasmic reticulum - Fusarium graminearum	chr2:5028013-5029917	3495	718	137.196	33.4665	137.196	33.4665	2.03545	3.46986e-11	1.80654e-10	UP	FGSG_04121		FGSG_04121
23551370	FGSG_04106	hypothetical protein	-	-	-	-	-	-	chr2:5083747-5085953	2705	574	80.7331	20.3417	80.7331	20.3417	1.98872	2.33042e-10	1.13074e-09	UP			FGSG_04106
23551364	FGSG_04100	hypothetical protein	-	-	-	-	-	-	chr2:5113645-5114975	322	79	17.7639	5.17487	17.7639	5.17487	1.77935	1.69114e-05	5.05813e-05	UP	FGSG_04100		FGSG_04100
23551363	FGSG_04099	hypothetical protein	-	-	-	-	-	-	chr2:5115988-5116947	29	4	2.74459	0.449507	2.74459	0.449507	2.61018	0.00644454	0.0128729	UP			FGSG_04099
23551360	FGSG_04094	hypothetical protein	-	-	-	-	-	-	chr2:5134984-5136540	152	12	6.43046	0.602807	6.43046	0.602807	3.41515	9.69535e-12	5.27375e-11	UP			FGSG_04094
23551359	FGSG_04093	hypothetical protein	-	-	-	-	-	-	chr2:5139864-5141297	25	3	1.65834	0.236283	1.65834	0.236283	2.81115	0.0101133	0.0194349	UP			FGSG_04093
23551316	FGSG_04046	hypothetical protein	-	-	-	-	-	-	chr2:5303983-5305612	1008	380	56.4598	25.2728	56.4598	25.2728	1.15964	0.0136083	0.0256302	UP	FGSG_04046		FGSG_04046
23551307	FGSG_04037	hypothetical protein	GO:0003824|GO:0008152|GO:0009058|GO:0006807|GO:0016740|GO:0044237|GO:0016772|GO:0006139|GO:0006725|GO:0003676|GO:0016779|GO:0003677|GO:0016070|GO:0006351|GO:0003899	catalytic activity|metabolic process|biosynthetic process|nitrogen compound metabolic process|transferase activity|cellular metabolic process|transferase activity, transferring phosphorus-containing groups|nucleobase-containing compound metabolic process|cellular aromatic compound metabolic process|nucleic acid binding|nucleotidyltransferase activity|DNA binding|RNA metabolic process|transcriptio…	K03009	DNA-directed RNA polymerases I, II, and III subunit RPABC4[-]	fgr01100|fgr00230|fgr00240|fgr03020	Metabolic pathways - Fusarium graminearum|Purine metabolism - Fusarium graminearum|Pyrimidine metabolism - Fusarium graminearum|RNA polymerase - Fusarium graminearum	chr2:5327363-5327977	1098	228	128.922	31.787	128.922	31.787	2.01999	1.07089e-09	4.88171e-09	UP	FGSG_04037		FGSG_04037
23551304	FGSG_04034	hypothetical protein	-	-	-	-	-	-	chr2:5335504-5336522	283	35	35.172	5.16496	35.172	5.16496	2.7676	4.42795e-12	2.47413e-11	UP	FGSG_04034		FGSG_04034
23551299	FGSG_04029	hypothetical protein	-	-	-	-	-	-	chr2:5358704-5359779	40	2	3.0285	0.17977	3.0285	0.17977	4.07437	1.5793e-05	4.73791e-05	UP			FGSG_04029
23551282	FGSG_04011	hypothetical protein	-	-	-	-	-	-	chr2:5394534-5396765	32	0	1.04556	0	1.04556	0	Inf	2.75402e-06	9.09377e-06	UP	FGSG_04011		FGSG_04011
23551268	FGSG_03996	hypothetical protein	GO:0003824|GO:0005623|GO:0005622|GO:0016787|GO:0097367|GO:0007017|GO:0008092|GO:0000166|GO:0007018|GO:0016817|GO:0005856|GO:0016818|GO:0016462|GO:0008017|GO:0005524|GO:0005874|GO:0003774|GO:0003777	catalytic activity|cell|intracellular|hydrolase activity|carbohydrate derivative binding|microtubule-based process|cytoskeletal protein binding|nucleotide binding|microtubule-based movement|hydrolase activity, acting on acid anhydrides|cytoskeleton|hydrolase activity, acting on acid anhydrides, in phosphorus-containing anhydrides|pyrophosphatase activity|microtubule binding|ATP binding|microtubul…	-	-	-	-	chr2:5431942-5434532	1474	158	42.5283	5.41288	42.5283	5.41288	2.97396	6.45525e-23	6.65478e-22	UP	FGSG_03996		FGSG_03996
23551261	FGSG_03989	hypothetical protein	GO:0003824|GO:0008152|GO:0016787	catalytic activity|metabolic process|hydrolase activity	-	-	-	-	chr2:5453792-5454897	74	9	4.72322	0.682114	4.72322	0.682114	2.79168	8.06982e-06	2.52662e-05	UP	FGSG_03989		FGSG_03989
23551248	FGSG_03973	hypothetical protein	-	-	-	-	-	-	chr2:5502831-5503579	134	7	14.2134	0.881619	14.2134	0.881619	4.01096	6.22166e-13	3.69852e-12	UP	FGSG_03973		FGSG_03973
23551240	FGSG_03965	hypothetical protein	GO:0003824|GO:0016787|GO:0016829|GO:0016831	catalytic activity|hydrolase activity|lyase activity|carboxy-lyase activity	-	-	-	-	chr2:5526375-5527691	83	6	5.40771	0.464152	5.40771	0.464152	3.54235	5.09196e-08	2.00496e-07	UP	FGSG_03965		FGSG_03965
23551221	FGSG_03942	hypothetical protein	-	-	-	-	-	-	chr2:5591391-5592710	75	2	3.88385	0.122956	3.88385	0.122956	4.98127	3.35548e-10	1.60135e-09	UP			FGSG_03942
23551220	FGSG_03941	hypothetical protein	GO:0003824|GO:0008152	catalytic activity|metabolic process	-	-	-	-	chr2:5593068-5594207	318	18	23.8301	1.60162	23.8301	1.60162	3.89517	6.02562e-21	5.62722e-20	UP	FGSG_03941		FGSG_03941
23551219	FGSG_03940	hypothetical protein	-	-	-	-	-	-	chr2:5594193-5594830	144	18	17.9986	2.6714	17.9986	2.6714	2.75222	2.53423e-08	1.02601e-07	UP			FGSG_03940
23551217	FGSG_03938	hypothetical protein	-	-	-	-	-	-	chr2:5598955-5600662	763	19	35.2692	1.04285	35.2692	1.04285	5.07981	1.09222e-42	2.42179e-41	UP	FGSG_03938		FGSG_03938
23551216	FGSG_03937	hypothetical protein	GO:0003824|GO:0016740|GO:0016757|GO:0003950	catalytic activity|transferase activity|transferase activity, transferring glycosyl groups|NAD+ ADP-ribosyltransferase activity	-	-	-	-	chr2:5601112-5602002	113	0	11.0271	0	11.0271	0	Inf	2.45727e-18	2.01923e-17	UP	FGSG_03937		FGSG_03937
23551206	FGSG_03927	hypothetical protein	GO:0016020|GO:0016021	membrane|integral component of membrane	-	-	-	-	chr2:5624356-5625222	44	9	3.34291	0.811929	3.34291	0.811929	2.04168	0.00759456	0.0149766	UP	FGSG_03927		FGSG_03927
23551205	FGSG_03925	hypothetical protein	GO:0003824|GO:0008152|GO:0016787|GO:0006807|GO:0044237|GO:0016788|GO:0015996|GO:0006725|GO:0019439|GO:0052689|GO:0047746	catalytic activity|metabolic process|hydrolase activity|nitrogen compound metabolic process|cellular metabolic process|hydrolase activity, acting on ester bonds|chlorophyll catabolic process|cellular aromatic compound metabolic process|aromatic compound catabolic process|carboxylic ester hydrolase activity|chlorophyllase activity	-	-	-	-	chr2:5627283-5628257	217	53	14.6603	4.25154	14.6603	4.25154	1.78585	8.82399e-05	0.000239442	UP			FGSG_03925
23551197	FGSG_03917	hypothetical protein	GO:0003824|GO:0008152|GO:0009058|GO:0016491|GO:0006807|GO:0044237|GO:0006520|GO:0008652|GO:0006561|GO:0019752|GO:0004735|GO:0055129	catalytic activity|metabolic process|biosynthetic process|oxidoreductase activity|nitrogen compound metabolic process|cellular metabolic process|cellular amino acid metabolic process|cellular amino acid biosynthetic process|proline biosynthetic process|carboxylic acid metabolic process|pyrroline-5-carboxylate reductase activity|L-proline biosynthetic process	K00286	pyrroline-5-carboxylate reductase[1.5.1.2]	fgr01100|fgr01110|fgr01130|fgr01230|fgr00330	Metabolic pathways - Fusarium graminearum|Biosynthesis of secondary metabolites - Fusarium graminearum|Biosynthesis of antibiotics - Fusarium graminearum|Biosynthesis of amino acids - Fusarium graminearum|Arginine and proline metabolism - Fusarium graminearum	chr2:5644109-5645102	2460	610	172.2	50.7012	172.2	50.7012	1.76399	9.94757e-08	3.80487e-07	UP	FGSG_03917		FGSG_03917
23551186	FGSG_03906	hypothetical protein	GO:0003824|GO:0016020|GO:0008152|GO:0016787|GO:0043169|GO:0016798|GO:0016021|GO:0004553|GO:0046872|GO:0005509|GO:0004571	catalytic activity|membrane|metabolic process|hydrolase activity|cation binding|hydrolase activity, acting on glycosyl bonds|integral component of membrane|hydrolase activity, hydrolyzing O-glycosyl compounds|metal ion binding|calcium ion binding|mannosyl-oligosaccharide 1,2-alpha-mannosidase activity	K01230	mannosyl-oligosaccharide alpha-1,2-mannosidase[3.2.1.113]	fgr01100|fgr04141|fgr00510|fgr00513	Metabolic pathways - Fusarium graminearum|Protein processing in endoplasmic reticulum - Fusarium graminearum|N-Glycan biosynthesis - Fusarium graminearum|Various types of N-glycan biosynthesis - Fusarium graminearum	chr2:5668401-5670202	280	7	10.9198	0.324148	10.9198	0.324148	5.07415	1.79693e-25	2.08133e-24	UP	FGSG_03906		FGSG_03906
23551182	FGSG_03902	hypothetical protein	GO:0003824|GO:0016787|GO:0016788	catalytic activity|hydrolase activity|hydrolase activity, acting on ester bonds	-	-	-	-	chr2:5678335-5679510	1106	15	61.949	0.997618	61.949	0.997618	5.95645	2.16511e-57	8.28939e-56	UP	FGSG_03902		FGSG_03902
23551178	FGSG_03898	hypothetical protein	GO:0003824|GO:0016491|GO:0048037|GO:0016614|GO:0050662|GO:0000166|GO:0050660	catalytic activity|oxidoreductase activity|cofactor binding|oxidoreductase activity, acting on CH-OH group of donors|coenzyme binding|nucleotide binding|flavin adenine dinucleotide binding	-	-	-	-	chr2:5683851-5685514	28	0	1.14271	0	1.14271	0	Inf	1.47851e-05	4.47044e-05	UP	FGSG_03898		FGSG_03898
23551172	FGSG_03892	hypothetical protein	GO:0008152|GO:0005623|GO:0009058|GO:0003700|GO:0005622|GO:0006807|GO:0044237|GO:0000981|GO:0043169|GO:0006139|GO:0006725|GO:0003676|GO:0043231|GO:0005634|GO:0003677|GO:0046872|GO:0016070|GO:0006351|GO:0008270	metabolic process|cell|biosynthetic process|transcription factor activity, sequence-specific DNA binding|intracellular|nitrogen compound metabolic process|cellular metabolic process|RNA polymerase II transcription factor activity, sequence-specific DNA binding|cation binding|nucleobase-containing compound metabolic process|cellular aromatic compound metabolic process|nucleic acid binding|intracel…	-	-	-	-	chr2:5701878-5704194	45	8	2.26096	0.47728	2.26096	0.47728	2.24403	0.00318237	0.0067102	UP			FGSG_03892
23551170	FGSG_03890	hypothetical protein	GO:0003824|GO:0008152|GO:0005975	catalytic activity|metabolic process|carbohydrate metabolic process	K01182	oligo-1,6-glucosidase[3.2.1.10]	fgr01100|fgr00500|fgr00052	Metabolic pathways - Fusarium graminearum|Starch and sucrose metabolism - Fusarium graminearum|Galactose metabolism - Fusarium graminearum	chr2:5707153-5708889	751	57	28.4791	2.56656	28.4791	2.56656	3.472	1.3745e-25	1.60295e-24	UP	FGSG_03890		FGSG_03890
23551162	FGSG_03881	hypothetical protein	GO:0003676	nucleic acid binding	-	-	-	-	chr2:5739612-5740634	1038	82	70.3425	6.59817	70.3425	6.59817	3.41426	2.21934e-27	2.78458e-26	UP			FGSG_03881
23551147	FGSG_03862	hypothetical protein	-	-	-	-	-	-	chr2:5795049-5796879	170	18	6.98995	0.878794	6.98995	0.878794	2.99169	1.62016e-10	7.94534e-10	UP	FGSG_03862		FGSG_03862
23551142	FGSG_03857	hypothetical protein	GO:0005623|GO:0003700|GO:0005622|GO:0000981|GO:0043169|GO:0043231|GO:0005634|GO:0046872|GO:0008270	cell|transcription factor activity, sequence-specific DNA binding|intracellular|RNA polymerase II transcription factor activity, sequence-specific DNA binding|cation binding|intracellular membrane-bounded organelle|nucleus|metal ion binding|zinc ion binding	-	-	-	-	chr2:5807857-5810031	164	38	6.44167	1.77228	6.44167	1.77228	1.86183	0.000122735	0.000327155	UP			FGSG_03857
23551141	FGSG_03856	hypothetical protein	-	-	-	-	-	-	chr2:5810541-5811934	23	1	1.26251	0.0651902	1.26251	0.0651902	4.27549	0.000700954	0.00165469	UP	FGSG_03856		FGSG_03856
23551140	FGSG_03855	hypothetical protein	GO:0016020|GO:0016021|GO:0055085	membrane|integral component of membrane|transmembrane transport	-	-	-	-	chr2:5812639-5814433	33	2	1.44912	0.104267	1.44912	0.104267	3.79682	0.000165623	0.000431621	UP	FGSG_03855		FGSG_03855
23551125	FGSG_03836	hypothetical protein	-	-	-	-	-	-	chr2:5866818-5868144	973	341	60.9234	25.3522	60.9234	25.3522	1.26488	0.00355572	0.00745386	UP	FGSG_03836		FGSG_03836
23551121	FGSG_03832	hypothetical protein	-	-	-	-	-	-	chr2:5877502-5878965	207	9	9.31358	0.480835	9.31358	0.480835	4.27572	3.51926e-18	2.86033e-17	UP	FGSG_03832		FGSG_03832
23551077	FGSG_03786	hypothetical protein	GO:0008152|GO:0005623|GO:0009058|GO:0003700|GO:0005622|GO:0006807|GO:0044237|GO:0000981|GO:0043169|GO:0006139|GO:0006725|GO:0003676|GO:0043231|GO:0005634|GO:0003677|GO:0046872|GO:0016070|GO:0006351|GO:0008270	metabolic process|cell|biosynthetic process|transcription factor activity, sequence-specific DNA binding|intracellular|nitrogen compound metabolic process|cellular metabolic process|RNA polymerase II transcription factor activity, sequence-specific DNA binding|cation binding|nucleobase-containing compound metabolic process|cellular aromatic compound metabolic process|nucleic acid binding|intracel…	-	-	-	-	chr2:5993089-5995070	470	66	16.5114	2.7531	16.5114	2.7531	2.58433	5.16966e-13	3.09322e-12	UP	FGSG_03786		FGSG_03786
23551076	FGSG_03785	hypothetical protein	GO:0003824|GO:0008152|GO:0016787	catalytic activity|metabolic process|hydrolase activity	-	-	-	-	chr2:5995562-5996766	49	10	2.80908	0.680691	2.80908	0.680691	2.04502	0.00843262	0.0164791	UP	FGSG_03785		FGSG_03785
23551060	FGSG_03769	hypothetical protein	GO:0003824|GO:0016787|GO:0008233|GO:0008236|GO:0004185	catalytic activity|hydrolase activity|peptidase activity|serine-type peptidase activity|serine-type carboxypeptidase activity	K13289	cathepsin A (carboxypeptidase C)[3.4.16.5]	-	-	chr2:6028539-6030120	5844	913	259.221	48.0864	259.221	48.0864	2.43048	2.76577e-17	2.14961e-16	UP	FGSG_03769		FGSG_03769
23551045	FGSG_03752	hypothetical protein	-	-	-	-	-	-	chr2:6066269-6067397	421	45	25.7486	3.26796	25.7486	3.26796	2.97803	5.14211e-16	3.71975e-15	UP			FGSG_03752
23551017	FGSG_03723	hypothetical protein	-	-	-	-	-	-	chr2:6156982-6158707	23	0	0.930024	0	0.930024	0	Inf	0.000142819	0.000375563	UP			FGSG_03723
23551015	FGSG_03721	hypothetical protein	-	-	-	-	-	-	chr2:6161511-6162563	74	8	5.39796	0.692928	5.39796	0.692928	2.96164	3.69141e-06	1.20322e-05	UP	FGSG_03721		FGSG_03721
23551012	FGSG_03718	hypothetical protein	-	-	-	-	-	-	chr2:6165250-6166688	356	108	17.3316	6.24314	17.3316	6.24314	1.47306	0.000927189	0.00214453	UP	FGSG_03718		FGSG_03718
23551010	FGSG_03716	hypothetical protein	GO:0016020|GO:0016021|GO:0055085	membrane|integral component of membrane|transmembrane transport	-	-	-	-	chr2:6171074-6173219	312	114	10.2195	4.43375	10.2195	4.43375	1.20472	0.0239684	0.0426213	UP			FGSG_03716
23550976	FGSG_03681	hypothetical protein	-	-	-	-	-	-	chr2:6262151-6264045	154	48	6.2271	2.30462	6.2271	2.30462	1.43403	0.00971123	0.0187409	UP			FGSG_03681
23550974	FGSG_03679	hypothetical protein	GO:0016020|GO:0016021	membrane|integral component of membrane	-	-	-	-	chr2:6266587-6268459	536	51	19.3565	2.18687	19.3565	2.18687	3.14587	1.8314e-19	1.58477e-18	UP	FGSG_03679		FGSG_03679
23550972	FGSG_03677	hypothetical protein	-	-	-	-	-	-	chr2:6272114-6277566	1812	599	23.7525	9.32328	23.7525	9.32328	1.34917	0.000633893	0.00150684	UP	FGSG_03677		FGSG_03677
23550971	FGSG_03676	hypothetical protein	GO:0016020|GO:0016021	membrane|integral component of membrane	-	-	-	-	chr2:6278434-6279429	363	47	24.0068	3.69076	24.0068	3.69076	2.70145	7.7398e-13	4.57359e-12	UP			FGSG_03676
23550964	FGSG_03669	hypothetical protein	-	-	-	-	-	-	chr2:6300772-6303027	235	60	7.23676	2.19389	7.23676	2.19389	1.72185	0.000132083	0.000349491	UP	FGSG_03669		FGSG_03669
23550963	FGSG_03668	L-serine dehydratase	GO:0003824|GO:0008152|GO:0009058|GO:0016829|GO:0051536|GO:0005975|GO:0016841|GO:0051539|GO:0003941|GO:0006006|GO:0006094	catalytic activity|metabolic process|biosynthetic process|lyase activity|iron-sulfur cluster binding|carbohydrate metabolic process|ammonia-lyase activity|4 iron, 4 sulfur cluster binding|L-serine ammonia-lyase activity|glucose metabolic process|gluconeogenesis	-	-	-	-	chr2:6303340-6305289	1378	367	46.548	14.7201	46.548	14.7201	1.66094	2.33496e-06	7.78124e-06	UP			FGSG_03668
23550929	FGSG_03632	hypothetical protein	-	-	-	-	-	-	chr2:6395638-6396945	238	14	11.9855	0.837134	11.9855	0.837134	3.83969	1.47581e-17	1.1622e-16	UP	FGSG_03632		FGSG_03632
23550915	FGSG_03614	hypothetical protein	GO:0003824|GO:0005623|GO:0042597|GO:0016829	catalytic activity|cell|periplasmic space|lyase activity	-	-	-	-	chr2:6444925-6446458	114	0	5.09786	0	5.09786	0	Inf	2.45727e-18	2.01923e-17	UP	FGSG_03614		FGSG_03614
23550912	FGSG_03611	hypothetical protein	-	-	-	-	-	-	chr2:6450866-6451792	20	2	1.42114	0.168717	1.42114	0.168717	3.07437	0.0161862	0.0299414	UP	FGSG_03611		FGSG_03611
23550902	FGSG_03600	hypothetical protein	-	-	-	-	-	-	chr2:6484301-6484982	545	12	65.3899	1.7096	65.3899	1.7096	5.25734	7.26395e-38	1.37946e-36	UP			FGSG_03600
23550899	FGSG_03597	hypothetical protein	GO:0005623|GO:0005622|GO:0007165|GO:0035556	cell|intracellular|signal transduction|intracellular signal transduction	K19838	GTPase-activating protein SST2[-]	fgr04011	MAPK signaling pathway - yeast - Fusarium graminearum	chr2:6497938-6499571	1132	25	49.4133	1.29577	49.4133	1.29577	5.25302	3.23254e-51	9.64658e-50	UP	FGSG_03597		FGSG_03597
23550882	FGSG_03580	hypothetical protein	-	-	-	-	-	-	chr2:6536864-6537520	186	45	18.6481	5.35707	18.6481	5.35707	1.79951	0.000142372	0.000374717	UP	FGSG_03580		FGSG_03580
23550879	FGSG_03577	hypothetical protein	-	-	-	-	-	-	chr2:6544259-6546713	988	175	35.6209	7.49165	35.6209	7.49165	2.24937	4.66838e-12	2.60114e-11	UP	FGSG_03577		FGSG_03577
23550878	FGSG_03576	hypothetical protein	-	-	-	-	-	-	chr2:6546946-6549644	85	15	2.72852	0.571735	2.72852	0.571735	2.2547	0.000112166	0.000300937	UP	FGSG_03576		FGSG_03576
23550865	FGSG_03562	hypothetical protein	-	-	-	-	-	-	chr2:6588146-6589306	28	5	1.58858	0.336852	1.58858	0.336852	2.23755	0.0246357	0.0437099	UP	FGSG_03562		FGSG_03562
23550855	FGSG_03552	hypothetical protein	-	-	-	-	-	-	chr2:6612146-6614227	93	7	2.9423	0.262961	2.9423	0.262961	3.48402	7.91452e-09	3.32758e-08	UP	FGSG_03552		FGSG_03552
23550854	FGSG_03551	hypothetical protein	-	-	-	-	-	-	chr2:6614563-6617659	223	49	5.50768	1.43697	5.50768	1.43697	1.93841	1.13085e-05	3.46948e-05	UP			FGSG_03551
23550816	FGSG_03512	hypothetical protein	GO:0016020|GO:0005215|GO:0022857|GO:0016021	membrane|transporter activity|transmembrane transporter activity|integral component of membrane	-	-	-	-	chr2:6710596-6712600	341	123	13.2283	5.66559	13.2283	5.66559	1.22333	0.0171339	0.0314884	UP			FGSG_03512
23550795	FGSG_03489	hypothetical protein	-	-	-	-	-	-	chr2:6772088-6773689	161	50	6.61989	2.44109	6.61989	2.44109	1.43928	0.00905897	0.0175619	UP	FGSG_03489		FGSG_03489
23550791	FGSG_03485	hypothetical protein	-	-	-	-	-	-	chr2:6782222-6783398	97	18	5.93256	1.30718	5.93256	1.30718	2.1822	0.00013074	0.0003464	UP	FGSG_03485		FGSG_03485
23550774	FGSG_03466	hypothetical protein	-	-	-	-	-	-	chr2:6826763-6828026	2433	562	145.033	39.7788	145.033	39.7788	1.86631	7.35226e-09	3.10768e-08	UP			FGSG_03466
23550765	FGSG_03456	hypothetical protein	GO:0003824|GO:0008152|GO:0009058|GO:0016874|GO:0006807|GO:0044237|GO:0097367|GO:0006520|GO:0000166|GO:0006139|GO:0006725|GO:0003676|GO:0016070|GO:0006412|GO:0019752|GO:0005524|GO:0004813|GO:0006419	catalytic activity|metabolic process|biosynthetic process|ligase activity|nitrogen compound metabolic process|cellular metabolic process|carbohydrate derivative binding|cellular amino acid metabolic process|nucleotide binding|nucleobase-containing compound metabolic process|cellular aromatic compound metabolic process|nucleic acid binding|RNA metabolic process|translation|carboxylic acid metaboli…	-	-	-	-	chr2:6852516-6853325	318	60	25.86	5.79351	25.86	5.79351	2.15821	4.19466e-08	1.6632e-07	UP			FGSG_03456
23550752	FGSG_03442	hypothetical protein	-	-	-	-	-	-	chr2:6883888-6884734	5520	442	453.934	43.1586	453.934	43.1586	3.39476	1.23151e-34	2.07113e-33	UP			FGSG_03442
23550749	FGSG_03438	hypothetical protein	GO:0003824|GO:0016491	catalytic activity|oxidoreductase activity	K00059	3-oxoacyl-[acyl-carrier protein] reductase[1.1.1.100]	fgr01100|fgr01130|fgr01212|fgr00061|fgr01040|fgr00780	Metabolic pathways - Fusarium graminearum|Biosynthesis of antibiotics - Fusarium graminearum|Fatty acid metabolism - Fusarium graminearum|Fatty acid biosynthesis - Fusarium graminearum|Biosynthesis of unsaturated fatty acids - Fusarium graminearum|Biotin metabolism - Fusarium graminearum	chr2:6897817-6898763	83	4	6.06792	0.347233	6.06792	0.347233	4.12723	1.80747e-09	8.05749e-09	UP			FGSG_03438
23550744	FGSG_03433	hypothetical protein	-	-	-	-	-	-	chr2:6908057-6909268	907	141	49.2937	9.09901	49.2937	9.09901	2.43762	5.69181e-14	3.61839e-13	UP			FGSG_03433
23550737	FGSG_03426	hypothetical protein	GO:0003824|GO:0016491	catalytic activity|oxidoreductase activity	-	-	-	-	chr2:6927818-6928675	213	71	17.3857	6.88114	17.3857	6.88114	1.33718	0.0114542	0.0217902	UP	FGSG_03426		FGSG_03426
23550736	FGSG_03425	hypothetical protein	-	-	-	-	-	-	chr2:6929235-6930569	102	12	6.34438	0.88628	6.34438	0.88628	2.83965	4.16014e-07	1.49471e-06	UP			FGSG_03425
23550730	FGSG_03419	hypothetical protein	-	-	-	-	-	-	chr2:6942289-6944906	161	35	5.16062	1.33208	5.16062	1.33208	1.95386	4.81893e-05	0.00013552	UP	FGSG_03419		FGSG_03419
23550721	FGSG_03410	hypothetical protein	-	-	K05349	beta-glucosidase[3.2.1.21]	fgr01100|fgr01110|fgr00500|fgr00460	Metabolic pathways - Fusarium graminearum|Biosynthesis of secondary metabolites - Fusarium graminearum|Starch and sucrose metabolism - Fusarium graminearum|Cyanoamino acid metabolism - Fusarium graminearum	chr2:6979125-6981864	46	5	1.20526	0.155563	1.20526	0.155563	2.95377	0.000124562	0.000331505	UP			FGSG_03410
23550714	FGSG_03401	hypothetical protein	-	-	-	-	-	-	chr2:7012008-7013198	375	31	21.2758	2.08835	21.2758	2.08835	3.34878	2.26997e-18	1.8679e-17	UP	FGSG_03401		FGSG_03401
23550712	FGSG_03399	hypothetical protein	-	-	-	-	-	-	chr2:7017452-7018959	14853	190	813.271	12.3528	813.271	12.3528	6.04082	7.52256e-99	1.16326e-96	UP			FGSG_03399
23550711	FGSG_03398	hypothetical protein	-	-	-	-	-	-	chr2:7019039-7020007	76	2	5.16623	0.161404	5.16623	0.161404	5.00037	2.18352e-10	1.06249e-09	UP			FGSG_03398
23550709	FGSG_03395	hypothetical protein	-	-	-	-	-	-	chr2:7027210-7028022	175	40	14.1786	3.84811	14.1786	3.84811	1.8815	8.01916e-05	0.000219	UP			FGSG_03395
23550707	FGSG_03393	hypothetical protein	-	-	-	-	fgr01100|fgr01110|fgr01130|fgr01200|fgr00030|fgr00053	Metabolic pathways - Fusarium graminearum|Biosynthesis of secondary metabolites - Fusarium graminearum|Biosynthesis of antibiotics - Fusarium graminearum|Carbon metabolism - Fusarium graminearum|Pentose phosphate pathway - Fusarium graminearum|Ascorbate and aldarate metabolism - Fusarium graminearum	chr2:7030391-7032132	242	35	12.8968	2.21475	12.8968	2.21475	2.5418	1.22731e-09	5.55859e-09	UP	FGSG_03393		FGSG_03393
23550705	FGSG_03391	hypothetical protein	GO:0003824|GO:0008152|GO:0006807|GO:0048037|GO:0016829|GO:0044237|GO:0006520|GO:0030170|GO:0016831|GO:0019752	catalytic activity|metabolic process|nitrogen compound metabolic process|cofactor binding|lyase activity|cellular metabolic process|cellular amino acid metabolic process|pyridoxal phosphate binding|carboxy-lyase activity|carboxylic acid metabolic process	-	-	-	-	chr2:7034818-7036257	252	42	11.5272	2.28119	11.5272	2.28119	2.33719	1.66499e-08	6.84802e-08	UP	FGSG_03391		FGSG_03391
23550704	FGSG_03390	hypothetical protein	GO:0016020|GO:0005623|GO:0003700|GO:0005622|GO:0000981|GO:0043169|GO:0016021|GO:0043231|GO:0005634|GO:0046872|GO:0008270	membrane|cell|transcription factor activity, sequence-specific DNA binding|intracellular|RNA polymerase II transcription factor activity, sequence-specific DNA binding|cation binding|integral component of membrane|intracellular membrane-bounded organelle|nucleus|metal ion binding|zinc ion binding	-	-	-	-	chr2:7037025-7037957	141	34	10.6755	3.05662	10.6755	3.05662	1.80429	0.000369208	0.000912823	UP	FGSG_03390		FGSG_03390
23550693	FGSG_03379	hypothetical protein	GO:0003824|GO:0016787|GO:0016788|GO:0003676|GO:0003723|GO:0004518|GO:0004540|GO:0004519|GO:0004521|GO:0033897	catalytic activity|hydrolase activity|hydrolase activity, acting on ester bonds|nucleic acid binding|RNA binding|nuclease activity|ribonuclease activity|endonuclease activity|endoribonuclease activity|ribonuclease T2 activity	K05535	alpha 1,2-mannosyltransferase [EC:2.4.1.-][-]	-	-	chr2:7069259-7071250	4138	225	140.427	9.0664	140.427	9.0664	3.95315	6.7952e-45	1.64452e-43	UP			FGSG_03379
23550689	FGSG_03375	hypothetical protein	GO:0003824|GO:0016491	catalytic activity|oxidoreductase activity	-	-	-	-	chr2:7085877-7086829	588	126	45.7818	11.6487	45.7818	11.6487	1.97461	4.12361e-08	1.63612e-07	UP	FGSG_03375		FGSG_03375
23550688	FGSG_03373	hypothetical protein	GO:0003824|GO:0016491|GO:0048037|GO:0016614|GO:0050662|GO:0000166|GO:0050660	catalytic activity|oxidoreductase activity|cofactor binding|oxidoreductase activity, acting on CH-OH group of donors|coenzyme binding|nucleotide binding|flavin adenine dinucleotide binding	-	-	-	-	chr2:7094643-7096392	65	9	2.61387	0.429757	2.61387	0.429757	2.60459	8.23111e-05	0.000224274	UP			FGSG_03373
23550685	FGSG_03370	hypothetical protein	GO:0048037|GO:0050662|GO:0000166|GO:0050660|GO:0071949	cofactor binding|coenzyme binding|nucleotide binding|flavin adenine dinucleotide binding|FAD binding	-	-	-	-	chr2:7101925-7103184	72	8	3.764	0.496598	3.764	0.496598	2.92212	7.34176e-06	2.3151e-05	UP			FGSG_03370
23550677	FGSG_03362	hypothetical protein	-	-	-	-	-	-	chr2:7120900-7121988	486	32	29.3965	2.29825	29.3965	2.29825	3.67703	1.18449e-23	1.25814e-22	UP			FGSG_03362
23550676	FGSG_03361	hypothetical protein	-	-	-	-	-	-	chr2:7122373-7123743	225	15	11.7067	0.926698	11.7067	0.926698	3.65909	4.26103e-16	3.09555e-15	UP	FGSG_03361		FGSG_03361
23550674	FGSG_03359	hypothetical protein	-	-	-	-	-	-	chr2:7126493-7127704	30	0	1.7065	0	1.7065	0	Inf	8.426e-06	2.62502e-05	UP	FGSG_03359		FGSG_03359
23550671	FGSG_03356	hypothetical protein	GO:0003824|GO:0008152|GO:0016829|GO:0016846	catalytic activity|metabolic process|lyase activity|carbon-sulfur lyase activity	-	-	-	-	chr2:7131867-7132382	35	2	4.46795	0.303101	4.46795	0.303101	3.88174	0.000103608	0.000278793	UP	FGSG_03356		FGSG_03356
23550670	FGSG_03355	hypothetical protein	GO:0003824|GO:0016491|GO:0048037|GO:0097367|GO:0000166|GO:0010181	catalytic activity|oxidoreductase activity|cofactor binding|carbohydrate derivative binding|nucleotide binding|FMN binding	-	-	-	-	chr2:7132581-7133923	5701	41	279.616	2.38774	279.616	2.38774	6.87165	6.22351e-103	1.17624e-100	UP			FGSG_03355
23550669	FGSG_03354	hypothetical protein	-	-	-	-	fgr00620	Pyruvate metabolism - Fusarium graminearum	chr2:7134691-7135590	226	2	17.5757	0.184652	17.5757	0.184652	6.57263	2.46656e-26	2.9726e-25	UP			FGSG_03354
23550668	FGSG_03353	hypothetical protein	-	-	-	-	-	-	chr2:7135716-7137386	152	32	5.99176	1.49779	5.99176	1.49779	2.00015	4.3683e-05	0.000124048	UP			FGSG_03353
23550664	FGSG_03349	hypothetical protein	GO:0003824|GO:0008152|GO:0016491|GO:0044237|GO:0016701|GO:0043169|GO:0006725|GO:0016702|GO:0018958|GO:0046872|GO:0009712|GO:0005506|GO:0018576|GO:0008199	catalytic activity|metabolic process|oxidoreductase activity|cellular metabolic process|oxidoreductase activity, acting on single donors with incorporation of molecular oxygen|cation binding|cellular aromatic compound metabolic process|oxidoreductase activity, acting on single donors with incorporation of molecular oxygen, incorporation of two atoms of oxygen|phenol-containing compound metabolic …	K03381	catechol 1,2-dioxygenase[1.13.11.1]	fgr01100	Metabolic pathways - Fusarium graminearum	chr2:7147022-7148024	130	36	8.97601	2.95142	8.97601	2.95142	1.60466	0.00390201	0.00813396	UP			FGSG_03349
23550652	FGSG_03337	hypothetical protein	-	-	-	-	-	-	chr2:7188144-7191584	388	101	7.42734	2.29569	7.42734	2.29569	1.69392	3.24924e-05	9.40188e-05	UP			FGSG_03337
23550648	FGSG_03333	hypothetical protein	-	-	-	-	-	-	chr2:7198068-7199214	509	145	29.2308	9.8874	29.2308	9.8874	1.56383	0.000106723	0.000286723	UP			FGSG_03333
23550642	FGSG_03327	hypothetical protein	-	-	-	-	-	-	chr2:7214405-7215837	322	58	15.7813	3.37525	15.7813	3.37525	2.22515	1.5017e-08	6.19137e-08	UP			FGSG_03327
23550641	FGSG_03326	hypothetical protein	-	-	-	-	-	-	chr2:7216959-7217477	225	11	28.5562	1.65769	28.5562	1.65769	4.10656	3.14868e-18	2.56966e-17	UP	FGSG_03326		FGSG_03326
23550640	FGSG_03325	hypothetical protein	-	-	-	-	-	-	chr2:7219207-7220321	266	69	18.1946	5.60403	18.1946	5.60403	1.69897	0.000106634	0.000286612	UP	FGSG_03325		FGSG_03325
23550636	FGSG_03319	hypothetical protein	GO:0097367|GO:0000166|GO:0005524	carbohydrate derivative binding|nucleotide binding|ATP binding	-	-	-	-	chr2:7239411-7242251	47278	2738	1096.16	75.3772	1096.16	75.3772	3.86219	6.36762e-48	1.67742e-46	UP			FGSG_03319
23550632	FGSG_03315	alkaline proteinase precursor	GO:0003824|GO:0016787|GO:0008233|GO:0008236|GO:0004252	catalytic activity|hydrolase activity|peptidase activity|serine-type peptidase activity|serine-type endopeptidase activity	-	-	-	-	chr2:7250323-7251692	73	5	3.65941	0.29763	3.65941	0.29763	3.62002	1.29632e-07	4.91099e-07	UP			FGSG_03315
23550631	FGSG_03314	hypothetical protein	-	-	-	-	-	-	chr2:7252161-7253618	133	16	9.2412	1.32007	9.2412	1.32007	2.80746	2.93546e-08	1.17866e-07	UP			FGSG_03314
23550629	FGSG_03312	hypothetical protein	-	-	-	-	-	-	chr2:7260210-7261531	4668	658	243.067	40.683	243.067	40.683	2.57886	2.27694e-19	1.96176e-18	UP	FGSG_03312		FGSG_03312
23550620	FGSG_03303	hypothetical protein	-	-	-	-	-	-	chr2:7288343-7289263	181	35	12.9451	2.97223	12.9451	2.97223	2.12279	4.53335e-06	1.46641e-05	UP	FGSG_03303		FGSG_03303
23550617	FGSG_03300	hypothetical protein	-	-	-	-	-	-	chr2:7295323-7297076	5352	2091	200.989	93.24	200.989	93.24	1.1081	0.0167113	0.0308021	UP	FGSG_03300		FGSG_03300
23550607	FGSG_03290	hypothetical protein	-	-	-	-	-	-	chr2:7320559-7320990	449	75	68.4619	13.5786	68.4619	13.5786	2.33397	1.20753e-10	5.98339e-10	UP	FGSG_03290		FGSG_03290
23550606	FGSG_03288	hypothetical protein	GO:0003824|GO:0008152|GO:0016787|GO:0005975|GO:0016798|GO:0004553	catalytic activity|metabolic process|hydrolase activity|carbohydrate metabolic process|hydrolase activity, acting on glycosyl bonds|hydrolase activity, hydrolyzing O-glycosyl compounds	K01193	beta-fructofuranosidase[3.2.1.26]	fgr01100|fgr00500|fgr00052	Metabolic pathways - Fusarium graminearum|Starch and sucrose metabolism - Fusarium graminearum|Galactose metabolism - Fusarium graminearum	chr2:7326341-7328140	5926	114	223.182	5.09793	223.182	5.09793	5.45216	3.19876e-78	2.30834e-76	UP	FGSG_03288		FGSG_03288
23550601	FGSG_03283	hypothetical protein	-	-	-	-	-	-	chr2:7335096-7335866	102	7	8.71427	0.710098	8.71427	0.710098	3.61729	6.81463e-10	3.15604e-09	UP			FGSG_03283
23550586	FGSG_03266	hypothetical protein	-	-	-	-	-	-	chr2:7379304-7380941	439	13	30.3111	1.06577	30.3111	1.06577	4.82988	2.2877e-31	3.3838e-30	UP	FGSG_03266		FGSG_03266
23550582	FGSG_03262	hypothetical protein	GO:0003824|GO:0016491|GO:0048037|GO:0097367|GO:0000166|GO:0010181	catalytic activity|oxidoreductase activity|cofactor binding|carbohydrate derivative binding|nucleotide binding|FMN binding	-	-	-	-	chr2:7390717-7391826	248	33	14.7168	2.32525	14.7168	2.32525	2.66201	1.37211e-10	6.78192e-10	UP	FGSG_03262		FGSG_03262
23550581	FGSG_03261	hypothetical protein	-	-	-	-	-	-	chr2:7393233-7394718	42	0	1.94551	0	1.94551	0	Inf	3.4461e-08	1.37602e-07	UP			FGSG_03261
23550576	FGSG_03256	hypothetical protein	GO:0003824|GO:0016491	catalytic activity|oxidoreductase activity	-	-	-	-	chr2:7404262-7405153	108	19	8.43882	1.76282	8.43882	1.76282	2.25916	2.9321e-05	8.52564e-05	UP			FGSG_03256
23550571	FGSG_03251	hypothetical protein	-	-	-	-	-	-	chr2:7416825-7417901	61	5	3.73081	0.363125	3.73081	0.363125	3.36095	4.22639e-06	1.37047e-05	UP			FGSG_03251
23550567	FGSG_03247	hypothetical protein	GO:0003824|GO:0008152|GO:0016740|GO:0044237|GO:0016772|GO:0005975|GO:1901135|GO:0016301|GO:0016773|GO:0006796|GO:0006072|GO:0004370	catalytic activity|metabolic process|transferase activity|cellular metabolic process|transferase activity, transferring phosphorus-containing groups|carbohydrate metabolic process|carbohydrate derivative metabolic process|kinase activity|phosphotransferase activity, alcohol group as acceptor|phosphate-containing compound metabolic process|glycerol-3-phosphate metabolic process|glycerol kinase act…	K00864	glycerol kinase[2.7.1.30]	fgr01100|fgr00561	Metabolic pathways - Fusarium graminearum|Glycerolipid metabolism - Fusarium graminearum	chr2:7428558-7430376	145	21	5.6818	0.977071	5.6818	0.977071	2.53981	2.06177e-07	7.65257e-07	UP	FGSG_03247		FGSG_03247
23550564	FGSG_03244	hypothetical protein	GO:0003824|GO:0008152	catalytic activity|metabolic process	K07511	enoyl-CoA hydratase[4.2.1.17]	fgr01100|fgr01110|fgr01130|fgr01200|fgr00380|fgr00280|fgr00310|fgr01212|fgr00071|fgr00410|fgr00640|fgr00650|fgr00062	Metabolic pathways - Fusarium graminearum|Biosynthesis of secondary metabolites - Fusarium graminearum|Biosynthesis of antibiotics - Fusarium graminearum|Carbon metabolism - Fusarium graminearum|Tryptophan metabolism - Fusarium graminearum|Valine, leucine and isoleucine degradation - Fusarium graminearum|Lysine degradation - Fusarium graminearum|Fatty acid metabolism - Fusarium graminearum|Fatty …	chr2:7439304-7440664	142	11	10.1228	0.931107	10.1228	0.931107	3.44252	4.04337e-11	2.09142e-10	UP	FGSG_03244		FGSG_03244
23550563	FGSG_03243	hypothetical protein	GO:0003824|GO:0016787	catalytic activity|hydrolase activity	-	-	-	-	chr2:7441844-7443705	19	0	0.75711	0	0.75711	0	Inf	0.000794618	0.00186177	UP	FGSG_03243		FGSG_03243
23550560	FGSG_03239	hypothetical protein	GO:0003824|GO:0016740|GO:0016746|GO:0016747|GO:0016407|GO:0008080	catalytic activity|transferase activity|transferase activity, transferring acyl groups|transferase activity, transferring acyl groups other than amino-acyl groups|acetyltransferase activity|N-acetyltransferase activity	-	-	-	-	chr2:7456638-7457240	47	10	5.13418	1.29704	5.13418	1.29704	1.98491	0.0112329	0.0214	UP			FGSG_03239
23550555	FGSG_03234	hypothetical protein	-	-	-	-	-	-	chr2:7469365-7471689	2015	145	81.478	6.96185	81.478	6.96185	3.54887	1.1798e-33	1.90609e-32	UP			FGSG_03234
23550553	FGSG_03231	hypothetical protein	GO:0016020|GO:0016021|GO:0055085	membrane|integral component of membrane|transmembrane transport	-	-	-	-	chr2:7478536-7480202	197	39	8.2863	1.94782	8.2863	1.94782	2.08887	3.26596e-06	1.06893e-05	UP	FGSG_03231		FGSG_03231
23550543	FGSG_03221	hypothetical protein	-	-	-	-	-	-	chr2:7503514-7505215	50	3	2.16111	0.153956	2.16111	0.153956	3.81118	4.8473e-06	1.56076e-05	UP			FGSG_03221
23550542	FGSG_03220	hypothetical protein	-	-	-	-	-	-	chr2:7508610-7509802	14836	140	915.023	10.2526	915.023	10.2526	6.47975	6.5427e-109	1.58988e-106	UP	FGSG_03220		FGSG_03220
23550541	FGSG_03219	hypothetical protein	GO:0005623|GO:0003700|GO:0005622|GO:0000981|GO:0043169|GO:0043231|GO:0005634|GO:0046872|GO:0008270	cell|transcription factor activity, sequence-specific DNA binding|intracellular|RNA polymerase II transcription factor activity, sequence-specific DNA binding|cation binding|intracellular membrane-bounded organelle|nucleus|metal ion binding|zinc ion binding	-	-	-	-	chr2:7510030-7511536	1529	120	69.0775	6.43727	69.0775	6.43727	3.42369	5.07623e-30	7.06931e-29	UP			FGSG_03219
23550540	FGSG_03218	hypothetical protein	-	-	-	-	-	-	chr2:7511997-7512816	76	15	6.54389	1.53359	6.54389	1.53359	2.09323	0.000730758	0.00172129	UP	FGSG_03218		FGSG_03218
23550502	FGSG_03174	hypothetical protein	GO:0003824|GO:0016491|GO:0048037|GO:0016614|GO:0050662|GO:0043169|GO:0000166|GO:0051287|GO:0016616|GO:0046872|GO:0000287	catalytic activity|oxidoreductase activity|cofactor binding|oxidoreductase activity, acting on CH-OH group of donors|coenzyme binding|cation binding|nucleotide binding|NAD binding|oxidoreductase activity, acting on the CH-OH group of donors, NAD or NADP as acceptor|metal ion binding|magnesium ion binding	-	-	-	-	chr2:7628197-7629279	70	12	4.25755	0.86664	4.25755	0.86664	2.29652	0.000282516	0.000711488	UP	FGSG_03174		FGSG_03174
23550501	FGSG_03173	hypothetical protein	GO:0003824	catalytic activity	-	-	-	-	chr2:7629820-7630793	150	24	10.1443	1.92719	10.1443	1.92719	2.39609	8.15997e-07	2.85515e-06	UP	FGSG_03173		FGSG_03173
23550495	FGSG_03167	hypothetical protein	-	-	-	-	-	-	chr2:7649807-7650265	29	4	4.16173	0.681605	4.16173	0.681605	2.61018	0.00644454	0.0128729	UP	FGSG_03167		FGSG_03167
23550486	FGSG_03158	hypothetical protein	-	-	-	-	-	-	chr2:7670646-7672285	495	17	21.3947	0.872441	21.3947	0.872441	4.61606	1.26717e-31	1.88602e-30	UP	FGSG_03158		FGSG_03158
23550481	FGSG_03153	hypothetical protein	-	-	-	-	-	-	chr2:7678820-7687579	798	9	6.87652	0.0920908	6.87652	0.0920908	6.22248	5.59131e-52	1.7027e-50	UP	FGSG_03153		FGSG_03153
23550479	FGSG_03151	hypothetical protein	GO:0016020|GO:0016021	membrane|integral component of membrane	-	-	-	-	chr2:7694029-7695366	99	0	5.95533	0	5.95533	0	Inf	2.53531e-16	1.87386e-15	UP	FGSG_03151		FGSG_03151
23550478	FGSG_03150	hypothetical protein	-	-	-	-	-	-	chr2:7696785-7697834	838	13	52.5704	0.968326	52.5704	0.968326	5.76261	7.49945e-50	2.12104e-48	UP	FGSG_03150		FGSG_03150
23550477	FGSG_03149	hypothetical protein	GO:0003824|GO:0016740|GO:0016746|GO:0016747|GO:0016407|GO:0008080	catalytic activity|transferase activity|transferase activity, transferring acyl groups|transferase activity, transferring acyl groups other than amino-acyl groups|acetyltransferase activity|N-acetyltransferase activity	-	-	-	-	chr2:7699267-7699812	884	26	106.646	3.72444	106.646	3.72444	4.83967	8.4951e-43	1.89777e-41	UP	FGSG_03149		FGSG_03149
23550476	FGSG_03148	hypothetical protein	-	-	-	-	-	-	chr2:7699937-7701400	3180	279	161.252	16.7986	161.252	16.7986	3.2629	1.43342e-30	2.05141e-29	UP	FGSG_03148		FGSG_03148
23550475	FGSG_03147	hypothetical protein	-	-	K01754	threonine dehydratase[4.3.1.19]	fgr01100|fgr01110|fgr01130|fgr01230|fgr01200|fgr00260|fgr00290	Metabolic pathways - Fusarium graminearum|Biosynthesis of secondary metabolites - Fusarium graminearum|Biosynthesis of antibiotics - Fusarium graminearum|Biosynthesis of amino acids - Fusarium graminearum|Carbon metabolism - Fusarium graminearum|Glycine, serine and threonine metabolism - Fusarium graminearum|Valine, leucine and isoleucine biosynthesis - Fusarium graminearum	chr2:7701964-7703118	1916	40	114.942	2.84928	114.942	2.84928	5.33417	3.49126e-61	1.49534e-59	UP	FGSG_03147		FGSG_03147
23550474	FGSG_03146	hypothetical protein	-	-	-	-	-	-	chr2:7703451-7704582	322	19	23.8852	1.67349	23.8852	1.67349	3.83519	8.01192e-21	7.41243e-20	UP			FGSG_03146
23550473	FGSG_03145	hypothetical protein	-	-	-	-	-	-	chr2:7705070-7705953	516	43	46.8165	4.63243	46.8165	4.63243	3.33718	6.53848e-21	6.09661e-20	UP	FGSG_03145		FGSG_03145
23550469	FGSG_03141	hypothetical protein	-	-	-	-	-	-	chr2:7719616-7720281	176	47	19.8172	6.28376	19.8172	6.28376	1.65705	0.000771462	0.00181323	UP			FGSG_03141
23550453	FGSG_03124	hypothetical protein	GO:0016020|GO:0016021	membrane|integral component of membrane	-	-	-	-	chr2:7760952-7763626	148	43	3.77418	1.30203	3.77418	1.30203	1.5354	0.0039372	0.00820159	UP	FGSG_03124		FGSG_03124
23550447	FGSG_03118	hypothetical protein	GO:0016020|GO:0016021	membrane|integral component of membrane	-	-	-	-	chr2:7782293-7783033	89	13	7.9115	1.37212	7.9115	1.37212	2.52754	1.54697e-05	4.65263e-05	UP			FGSG_03118
23550445	FGSG_03116	hypothetical protein	-	-	-	-	-	-	chr2:7786692-7787503	431	34	37.5528	3.51753	37.5528	3.51753	3.41628	3.06161e-20	2.76171e-19	UP	FGSG_03116		FGSG_03116
23550444	FGSG_03114	hypothetical protein	-	-	-	-	-	-	chr2:7793751-7796059	156	42	4.7705	1.52503	4.7705	1.52503	1.6453	0.00127988	0.00288679	UP	FGSG_03114		FGSG_03114
23550441	FGSG_03111	hypothetical protein	GO:0016020|GO:0005215|GO:0022857|GO:0016021|GO:0015204	membrane|transporter activity|transmembrane transporter activity|integral component of membrane|urea transmembrane transporter activity	-	-	-	-	chr2:7800698-7802952	18076	150	587.982	5.79355	587.982	5.79355	6.66518	6.03051e-115	1.75135e-112	UP	FGSG_03111		FGSG_03111
23550398	FGSG_03063	hypothetical protein	GO:0016020|GO:0005215|GO:0022857|GO:0016021|GO:0015075|GO:0008324|GO:0008519	membrane|transporter activity|transmembrane transporter activity|integral component of membrane|ion transmembrane transporter activity|cation transmembrane transporter activity|ammonium transmembrane transporter activity	-	-	-	-	chr2:7932471-7934086	59	11	2.68205	0.593749	2.68205	0.593749	2.17541	0.00225486	0.00490027	UP	FGSG_03063		FGSG_03063
23550375	FGSG_03037	hypothetical protein	-	-	-	-	-	-	chr2:7998164-7999941	61	16	4.14663	1.29146	4.14663	1.29146	1.68293	0.0211578	0.0380439	UP	FGSG_03037		FGSG_03037
23550374	FGSG_03036	hypothetical protein	-	-	-	-	-	-	chr2:8000531-8001549	788	10	63.6096	0.958473	63.6096	0.958473	6.05236	2.68025e-50	7.76491e-49	UP	FGSG_03036		FGSG_03036
23550372	FGSG_03034	hypothetical protein	-	-	K00108	choline dehydrogenase[1.1.99.1]	fgr01100|fgr00260	Metabolic pathways - Fusarium graminearum|Glycine, serine and threonine metabolism - Fusarium graminearum	chr2:8004129-8006259	14	1	0.460855	0.0390946	0.460855	0.0390946	3.55927	0.0267805	0.0470317	UP	FGSG_03034		FGSG_03034
23550358	FGSG_03019	hypothetical protein	-	-	K01568	pyruvate decarboxylase[4.1.1.1]	fgr01100|fgr01110|fgr01130|fgr00010	Metabolic pathways - Fusarium graminearum|Biosynthesis of secondary metabolites - Fusarium graminearum|Biosynthesis of antibiotics - Fusarium graminearum|Glycolysis / Gluconeogenesis - Fusarium graminearum	chr2:8046062-8049817	417	70	9.45858	1.8853	9.45858	1.8853	2.32683	3.33409e-10	1.59306e-09	UP			FGSG_03019
23550354	FGSG_03015	hypothetical protein	GO:0016020|GO:0016021|GO:0055085	membrane|integral component of membrane|transmembrane transport	-	-	-	-	chr2:8058034-8059507	206	41	9.87568	2.33387	9.87568	2.33387	2.08115	2.80743e-06	9.26242e-06	UP			FGSG_03015
23550344	FGSG_03004	hypothetical protein	-	-	-	-	-	-	chr2:8086598-8088743	139	35	5.10361	1.52588	5.10361	1.52588	1.74188	0.000944723	0.00218212	UP	FGSG_03004		FGSG_03004
23550342	FGSG_03002	hypothetical protein	GO:0003824|GO:0008152|GO:0016787|GO:0005975|GO:0016798|GO:0004553|GO:0016052|GO:0031221|GO:0000272|GO:0031222|GO:0046558	catalytic activity|metabolic process|hydrolase activity|carbohydrate metabolic process|hydrolase activity, acting on glycosyl bonds|hydrolase activity, hydrolyzing O-glycosyl compounds|carbohydrate catabolic process|arabinan metabolic process|polysaccharide catabolic process|arabinan catabolic process|arabinan endo-1,5-alpha-L-arabinosidase activity	-	-	-	-	chr2:8090656-8091597	23	3	1.60829	0.249075	1.60829	0.249075	2.69088	0.0153481	0.0285636	UP	FGSG_03002		FGSG_03002
23550336	FGSG_02996	hypothetical protein	-	-	-	-	-	-	chr2:8101125-8103080	217	29	7.30764	1.1596	7.30764	1.1596	2.65578	5.53573e-10	2.58588e-09	UP			FGSG_02996
23550322	FGSG_02980	hypothetical protein	-	-	K05857	phosphatidylinositol phospholipase C, delta[3.1.4.11]	fgr01100|fgr00562|fgr04070	Metabolic pathways - Fusarium graminearum|Inositol phosphate metabolism - Fusarium graminearum|Phosphatidylinositol signaling system - Fusarium graminearum	chr2:8140506-8143880	72	7	1.88424	0.217515	1.88424	0.217515	3.1148	2.27883e-06	7.60483e-06	UP	FGSG_02980		FGSG_02980
23550317	FGSG_02975	hypothetical protein	-	-	-	-	-	-	chr2:8160458-8161132	379	57	43.3414	7.73978	43.3414	7.73978	2.48538	2.97378e-11	1.55711e-10	UP	FGSG_02975		FGSG_02975
23550313	FGSG_02970	hypothetical protein	GO:0003824|GO:0016829|GO:0043169|GO:0046872|GO:0004089|GO:0008270	catalytic activity|lyase activity|cation binding|metal ion binding|carbonate dehydratase activity|zinc ion binding	K01673	carbonic anhydrase[4.2.1.1]	fgr00910	Nitrogen metabolism - Fusarium graminearum	chr2:8178481-8179087	31	0	4.07576	0	4.07576	0	Inf	4.812e-06	1.55149e-05	UP			FGSG_02970
23550312	FGSG_02969	hypothetical protein	-	-	-	-	-	-	chr2:8179408-8181745	386	13	14.6885	0.587373	14.6885	0.587373	4.64426	3.66649e-28	4.74532e-27	UP			FGSG_02969
23550307	FGSG_02964	hypothetical protein	-	-	-	-	-	-	chr2:8192115-8192625	58	9	8.26942	1.52368	8.26942	1.52368	2.44022	0.000418716	0.00102586	UP	FGSG_02964		FGSG_02964
23550302	FGSG_02959	hypothetical protein	-	-	-	-	-	-	chr2:8197999-8199315	26	0	1.35922	0	1.35922	0	Inf	4.57911e-05	0.000129386	UP			FGSG_02959
23550291	FGSG_02945	hypothetical protein	GO:0016020|GO:0016021|GO:0055085	membrane|integral component of membrane|transmembrane transport	-	-	-	-	chr2:8233859-8235536	83	0	3.53178	0	3.53178	0	Inf	5.0847e-14	3.2463e-13	UP	FGSG_02945		FGSG_02945
23550290	FGSG_02944	hypothetical protein	GO:0003824|GO:0016787	catalytic activity|hydrolase activity	-	-	-	-	chr2:8236262-8237936	362	8	14.6108	0.383403	14.6108	0.383403	5.25203	2.14327e-30	3.03808e-29	UP	FGSG_02944		FGSG_02944
23550289	FGSG_02943	hypothetical protein	GO:0008152|GO:0009058|GO:0003700|GO:0006807|GO:0044237|GO:0006139|GO:0006725|GO:0003676|GO:0003677|GO:0016070|GO:0006351|GO:0043565	metabolic process|biosynthetic process|transcription factor activity, sequence-specific DNA binding|nitrogen compound metabolic process|cellular metabolic process|nucleobase-containing compound metabolic process|cellular aromatic compound metabolic process|nucleic acid binding|DNA binding|RNA metabolic process|transcription, DNA-templated|sequence-specific DNA binding	-	-	-	-	chr2:8238694-8239763	62	14	5.19581	1.39309	5.19581	1.39309	1.89906	0.00525818	0.010675	UP	FGSG_02943		FGSG_02943
23550287	FGSG_02941	hypothetical protein	GO:0003824|GO:0008152|GO:0019239|GO:0016787|GO:0006807|GO:0044237|GO:0043169|GO:0008892|GO:0006139|GO:0006725|GO:0016810|GO:0019439|GO:0046872|GO:0006144|GO:0008270|GO:0006147	catalytic activity|metabolic process|deaminase activity|hydrolase activity|nitrogen compound metabolic process|cellular metabolic process|cation binding|guanine deaminase activity|nucleobase-containing compound metabolic process|cellular aromatic compound metabolic process|hydrolase activity, acting on carbon-nitrogen (but not peptide) bonds|aromatic compound catabolic process|metal ion binding|p…	K01487	guanine deaminase[3.5.4.3]	fgr01100|fgr00230	Metabolic pathways - Fusarium graminearum|Purine metabolism - Fusarium graminearum	chr2:8242703-8244070	354	92	17.0453	5.25994	17.0453	5.25994	1.69625	4.33529e-05	0.000123199	UP	FGSG_02941		FGSG_02941
23550275	FGSG_02928	hypothetical protein	-	-	-	-	-	-	chr2:8274084-8276558	110	21	3.0003	0.680106	3.0003	0.680106	2.14127	7.38468e-05	0.000202743	UP	FGSG_02928		FGSG_02928
23550270	FGSG_02923	hypothetical protein	-	-	-	-	-	-	chr2:8289275-8290951	62	8	3.58238	0.548872	3.58238	0.548872	2.70638	7.9848e-05	0.000218162	UP	FGSG_02923		FGSG_02923
23550260	FGSG_02913	hypothetical protein	-	-	-	-	-	-	chr2:8313770-8314627	243	27	26.0266	3.43377	26.0266	3.43377	2.92212	3.01438e-12	1.70753e-11	UP	FGSG_02913		FGSG_02913
23550240	FGSG_02891	hypothetical protein	-	-	-	-	-	-	chr2:8380491-8381780	906	170	46.2621	10.3071	46.2621	10.3071	2.16619	6.47973e-11	3.28875e-10	UP			FGSG_02891
23550235	FGSG_02886	hypothetical protein	-	-	-	-	-	-	chr2:8391750-8392827	12	0	0.779538	0	0.779538	0	Inf	0.00464266	0.0095081	UP	FGSG_02886		FGSG_02886
23550225	FGSG_02875	hypothetical protein	-	-	-	-	-	-	chr2:8424626-8426037	48	0	2.49152	0	2.49152	0	Inf	4.08541e-09	1.76891e-08	UP			FGSG_02875
23550207	FGSG_02854	hypothetical protein	GO:0005623|GO:0003700|GO:0005622|GO:0000981|GO:0043169|GO:0043231|GO:0005634|GO:0046872|GO:0008270	cell|transcription factor activity, sequence-specific DNA binding|intracellular|RNA polymerase II transcription factor activity, sequence-specific DNA binding|cation binding|intracellular membrane-bounded organelle|nucleus|metal ion binding|zinc ion binding	-	-	-	-	chr2:8466681-8468515	195	68	8.75571	3.6254	8.75571	3.6254	1.27209	0.025615	0.0452922	UP	FGSG_02854		FGSG_02854
23550200	FGSG_02846	hypothetical protein	GO:0016020|GO:0016021	membrane|integral component of membrane	-	-	-	-	chr2:8490964-8491344	134	14	23.1668	2.87394	23.1668	2.87394	3.01096	2.65657e-09	1.16766e-08	UP	FGSG_02846		FGSG_02846
23550194	FGSG_02839	hypothetical protein	GO:0016020|GO:0005215|GO:0022857|GO:0016021	membrane|transporter activity|transmembrane transporter activity|integral component of membrane	-	-	-	-	chr2:8510469-8512510	11346	196	375.935	7.71112	375.935	7.71112	5.6074	6.07921e-87	6.0321e-85	UP			FGSG_02839
23550190	FGSG_02834	hypothetical protein	GO:0003824|GO:0008152|GO:0016787|GO:0005975|GO:0016798|GO:0004553	catalytic activity|metabolic process|hydrolase activity|carbohydrate metabolic process|hydrolase activity, acting on glycosyl bonds|hydrolase activity, hydrolyzing O-glycosyl compounds	-	-	-	-	chr2:8526400-8527944	26	0	1.23033	0	1.23033	0	Inf	4.57911e-05	0.000129386	UP	FGSG_02834		FGSG_02834
23550174	FGSG_02816	hypothetical protein	-	-	-	-	-	-	chr2:8574922-8578059	3170	276	66.5415	6.87914	66.5415	6.87914	3.27396	9.43879e-31	1.36063e-29	UP	FGSG_02816		FGSG_02816
23550167	FGSG_02809	hypothetical protein	-	-	-	-	-	-	chr2:8598409-8599444	308	58	21.6983	4.8517	21.6983	4.8517	2.16102	5.88809e-08	2.30927e-07	UP			FGSG_02809
23550159	FGSG_02801	hypothetical protein	-	-	-	-	-	-	chr2:8626654-8628833	678	151	20.967	5.54465	20.967	5.54465	1.91895	6.24605e-08	2.44082e-07	UP			FGSG_02801
23550148	FGSG_02790	hypothetical protein	-	-	-	-	-	-	chr2:8671602-8673320	286	78	10.9591	3.54891	10.9591	3.54891	1.62669	0.000206733	0.000530739	UP			FGSG_02790
23550127	FGSG_02768	hypothetical protein	-	-	-	-	-	-	chr1:8898943-8900066	665	187	38.971	13.0122	38.971	13.0122	1.58253	4.36404e-05	0.000123957	UP	FGSG_02768		FGSG_02768
23550119	FGSG_02760	hypothetical protein	-	-	-	-	-	-	chr1:8876989-8877611	277	20	31.677	2.71567	31.677	2.71567	3.54405	2.2982e-17	1.79205e-16	UP	FGSG_02760		FGSG_02760
23550113	FGSG_02754	hypothetical protein	GO:0003824|GO:0016740|GO:0016746|GO:0016747|GO:0016407|GO:0008080	catalytic activity|transferase activity|transferase activity, transferring acyl groups|transferase activity, transferring acyl groups other than amino-acyl groups|acetyltransferase activity|N-acetyltransferase activity	-	-	-	-	chr1:8862672-8863432	243	33	23.0972	3.72443	23.0972	3.72443	2.63263	2.41458e-10	1.16919e-09	UP	FGSG_02754		FGSG_02754
23550107	FGSG_02748	hypothetical protein	GO:0003824|GO:0016787|GO:0008233|GO:0008237|GO:0004222	catalytic activity|hydrolase activity|peptidase activity|metallopeptidase activity|metalloendopeptidase activity	-	-	-	-	chr1:8838237-8840430	93	19	2.85189	0.691833	2.85189	0.691833	2.04342	0.0004225	0.00103321	UP	FGSG_02748		FGSG_02748
23550085	FGSG_02722	hypothetical protein	GO:0003824|GO:0016020|GO:0016740|GO:0097367|GO:0016772|GO:0000166|GO:0016773|GO:0005524	catalytic activity|membrane|transferase activity|carbohydrate derivative binding|transferase activity, transferring phosphorus-containing groups|nucleotide binding|phosphotransferase activity, alcohol group as acceptor|ATP binding	-	-	-	-	chr1:8731117-8731929	461	163	37.3506	15.681	37.3506	15.681	1.25211	0.0083782	0.0163943	UP	FGSG_02722		FGSG_02722
23550077	FGSG_02713	hypothetical protein	-	-	-	-	-	-	chr1:8696784-8697281	141	16	18.6499	2.51291	18.6499	2.51291	2.89174	5.91407e-09	2.52397e-08	UP	FGSG_02713		FGSG_02713
23550068	FGSG_02703	hypothetical protein	GO:0003824|GO:0016491	catalytic activity|oxidoreductase activity	-	-	-	-	chr1:8673518-8674555	694	215	51.6538	19.0009	51.6538	19.0009	1.44281	0.000384771	0.000948545	UP	FGSG_02703		FGSG_02703
23550067	FGSG_02702	hypothetical protein	GO:0003824|GO:0008152|GO:0005623|GO:0005622|GO:0016787|GO:0006807|GO:0044237|GO:0016788|GO:0043169|GO:0005737|GO:0006139|GO:0006725|GO:0019439|GO:0004518|GO:0046872|GO:0010468|GO:0016070|GO:0006402|GO:0004519|GO:0006401|GO:0071025|GO:0000956|GO:0070966|GO:0070481	catalytic activity|metabolic process|cell|intracellular|hydrolase activity|nitrogen compound metabolic process|cellular metabolic process|hydrolase activity, acting on ester bonds|cation binding|cytoplasm|nucleobase-containing compound metabolic process|cellular aromatic compound metabolic process|aromatic compound catabolic process|nuclease activity|metal ion binding|regulation of gene expressio…	K06965	protein pelota[-]	fgr03015	mRNA surveillance pathway - Fusarium graminearum	chr1:8671494-8672953	908	162	49.2262	10.4284	49.2262	10.4284	2.23891	9.29056e-12	5.06051e-11	UP			FGSG_02702
23550057	FGSG_02692	hypothetical protein	-	-	-	-	-	-	chr1:8637801-8639140	424	79	21.7176	4.80466	21.7176	4.80466	2.17636	4.21431e-09	1.82273e-08	UP	FGSG_02692		FGSG_02692
23550056	FGSG_02691	hypothetical protein	GO:0003824|GO:0016491	catalytic activity|oxidoreductase activity	-	-	-	-	chr1:8635777-8637081	71	2	3.88757	0.130009	3.88757	0.130009	4.90219	1.22677e-09	5.55826e-09	UP	FGSG_02691		FGSG_02691
23550043	FGSG_02678	hypothetical protein	-	-	K01505	1-aminocyclopropane-1-carboxylate deaminase[3.5.99.7]	fgr00270	Cysteine and methionine metabolism - Fusarium graminearum	chr1:8606839-8607915	89	13	5.71386	0.990977	5.71386	0.990977	2.52754	1.54697e-05	4.65263e-05	UP	FGSG_02678		FGSG_02678
23550041	FGSG_02676	hypothetical protein	GO:0005623|GO:0003700|GO:0005622|GO:0000981|GO:0043169|GO:0043231|GO:0005634|GO:0046872|GO:0008270	cell|transcription factor activity, sequence-specific DNA binding|intracellular|RNA polymerase II transcription factor activity, sequence-specific DNA binding|cation binding|intracellular membrane-bounded organelle|nucleus|metal ion binding|zinc ion binding	-	-	-	-	chr1:8599916-8601677	622	167	24.7409	7.8874	24.7409	7.8874	1.64928	1.50263e-05	4.53646e-05	UP	FGSG_02676		FGSG_02676
23550036	FGSG_02671	hypothetical protein	GO:0016020|GO:0016021|GO:0055085	membrane|integral component of membrane|transmembrane transport	-	-	-	-	chr1:8589507-8591227	2920	327	132.192	17.5777	132.192	17.5777	2.91082	3.91716e-24	4.2634e-23	UP	FGSG_02671		FGSG_02671
23550027	FGSG_02662	hypothetical protein	-	-	K12864	beta-catenin-like protein 1[-]	fgr03040	Spliceosome - Fusarium graminearum	chr1:8563760-8565615	1007	176	37.8601	7.85698	37.8601	7.85698	2.26863	2.39343e-12	1.36553e-11	UP			FGSG_02662
23550018	FGSG_02652	hypothetical protein	-	-	-	-	-	-	chr1:8542575-8543753	376	141	22.0347	9.81138	22.0347	9.81138	1.16725	0.0266189	0.0468287	UP	FGSG_02652		FGSG_02652
23550005	FGSG_02639	mitotic spindle checkpoint component mad2	GO:0051726|GO:0007093|GO:0007049|GO:0007059|GO:0051304|GO:0051276|GO:0000278|GO:0000070|GO:0007094|GO:0030071	regulation of cell cycle|mitotic cell cycle checkpoint|cell cycle|chromosome segregation|chromosome separation|chromosome organization|mitotic cell cycle|mitotic sister chromatid segregation|mitotic spindle assembly checkpoint|regulation of mitotic metaphase/anaphase transition	K02537	mitotic spindle assembly checkpoint protein MAD2[-]	fgr04111|fgr04113	Cell cycle - yeast - Fusarium graminearum|Meiosis - yeast - Fusarium graminearum	chr1:8499994-8500971	1028	160	97.2905	17.98	97.2905	17.98	2.43591	2.2118e-14	1.44465e-13	UP	FGSG_02639		FGSG_02639
23549997	FGSG_02629	hypothetical protein	-	-	-	-	-	-	chr1:8455342-8456271	132	18	17.8906	2.89677	17.8906	2.89677	2.62669	2.48706e-07	9.15407e-07	UP	FGSG_02629		FGSG_02629
23549994	FGSG_02626	hypothetical protein	-	-	-	-	-	-	chr1:8448176-8448979	99	24	8.66014	2.49281	8.66014	2.49281	1.79662	0.00174499	0.00386128	UP	FGSG_02626		FGSG_02626
23549989	FGSG_02621	hypothetical protein	-	-	-	-	-	-	chr1:8434233-8435989	1047	213	41.646	10.06	41.646	10.06	2.04955	6.32146e-10	2.93907e-09	UP	FGSG_02621		FGSG_02621
23549978	FGSG_02609	hypothetical protein	-	-	-	-	-	-	chr1:8394272-8397627	2140	545	60.8642	18.405	60.8642	18.405	1.7255	2.94808e-07	1.0771e-06	UP	FGSG_02609		FGSG_02609
23549971	FGSG_02602	histone H3	GO:0005623|GO:0005622|GO:0046983|GO:0003676|GO:0043231|GO:0000786|GO:0000785|GO:0005634|GO:0003677|GO:0005694|GO:0046982	cell|intracellular|protein dimerization activity|nucleic acid binding|intracellular membrane-bounded organelle|nucleosome|chromatin|nucleus|DNA binding|chromosome|protein heterodimerization activity	-	-	-	-	chr1:8378786-8379778	185	42	13.9747	3.7671	13.9747	3.7671	1.89129	5.35433e-05	0.000149412	UP	FGSG_02602		FGSG_02602
23549962	FGSG_02593	hypothetical protein	GO:0003824|GO:0016020|GO:0008152|GO:0009058|GO:0016740|GO:0044237|GO:0016772|GO:0006629|GO:0044255|GO:0006644|GO:0008654|GO:0008610|GO:0016780|GO:0006796	catalytic activity|membrane|metabolic process|biosynthetic process|transferase activity|cellular metabolic process|transferase activity, transferring phosphorus-containing groups|lipid metabolic process|cellular lipid metabolic process|phospholipid metabolic process|phospholipid biosynthetic process|lipid biosynthetic process|phosphotransferase activity, for other substituted phosphate groups|pho…	K08744	cardiolipin synthase (CMP-forming)[2.7.8.41]	fgr01100|fgr00564	Metabolic pathways - Fusarium graminearum|Glycerophospholipid metabolism - Fusarium graminearum	chr1:8352189-8353293	992	321	70.8708	27.2302	70.8708	27.2302	1.37998	0.000640118	0.00152042	UP	FGSG_02593		FGSG_02593
23549944	FGSG_02574	hypothetical protein	GO:0003824|GO:0016787	catalytic activity|hydrolase activity	-	-	-	-	chr1:8272586-8273200	420	71	44.9843	9.0294	44.9843	9.0294	2.31672	3.15196e-10	1.50906e-09	UP	FGSG_02574		FGSG_02574
23549929	FGSG_02559	hypothetical protein	-	-	-	-	-	-	chr1:8223931-8225900	406	107	15.5846	4.87689	15.5846	4.87689	1.67609	3.43244e-05	9.89112e-05	UP			FGSG_02559
23549928	FGSG_02558	hypothetical protein	GO:0016020|GO:0016021	membrane|integral component of membrane	-	-	-	-	chr1:8221420-8222491	944	25	65.385	2.05606	65.385	2.05606	4.99101	2.69324e-45	6.57139e-44	UP	FGSG_02558		FGSG_02558
23549917	FGSG_02547	hypothetical protein	-	-	-	-	-	-	chr1:8191431-8193134	359	92	13.8775	4.22277	13.8775	4.22277	1.71649	2.95502e-05	8.58389e-05	UP	FGSG_02547		FGSG_02547
23549910	FGSG_02540	hypothetical protein	GO:0097367|GO:0000166|GO:0005524	carbohydrate derivative binding|nucleotide binding|ATP binding	K10841	DNA excision repair protein ERCC-6[-]	fgr03420	Nucleotide excision repair - Fusarium graminearum	chr1:8176898-8180389	795	241	14.9961	5.39784	14.9961	5.39784	1.47414	0.000179815	0.000465548	UP	FGSG_02540		FGSG_02540
23549882	FGSG_02510	hypothetical protein	GO:0005623|GO:0005622|GO:0007049|GO:0007059|GO:0000796|GO:0007076|GO:0051276|GO:0000278|GO:0000070|GO:0005694	cell|intracellular|cell cycle|chromosome segregation|condensin complex|mitotic chromosome condensation|chromosome organization|mitotic cell cycle|mitotic sister chromatid segregation|chromosome	K06678	condensin complex subunit 3[-]	fgr04111	Cell cycle - yeast - Fusarium graminearum	chr1:8071097-8074213	2554	409	54.87	10.4335	54.87	10.4335	2.3948	9.792e-16	6.96495e-15	UP	FGSG_02510		FGSG_02510
23549880	FGSG_02508	hypothetical protein	-	-	-	-	-	-	chr1:8067028-8067630	408	90	55.1845	14.4541	55.1845	14.4541	1.93279	5.21487e-07	1.85742e-06	UP	FGSG_02508		FGSG_02508
23549863	FGSG_02491	hypothetical protein	GO:0003824|GO:0008152|GO:0005623|GO:0009058|GO:0005622|GO:0016787|GO:0006807|GO:0044237|GO:0016853|GO:0006520|GO:0016788|GO:0006790|GO:0043169|GO:0005737|GO:0006139|GO:1901135|GO:0006725|GO:0043231|GO:0009116|GO:0042578|GO:0005634|GO:0008652|GO:0046872|GO:0016791|GO:0019284|GO:0000287|GO:0043715|GO:0019752|GO:0006555|GO:0009086|GO:0019509|GO:0043874|GO:0043716	catalytic activity|metabolic process|cell|biosynthetic process|intracellular|hydrolase activity|nitrogen compound metabolic process|cellular metabolic process|isomerase activity|cellular amino acid metabolic process|hydrolase activity, acting on ester bonds|sulfur compound metabolic process|cation binding|cytoplasm|nucleobase-containing compound metabolic process|carbohydrate derivative metabolic…	K09880	enolase-phosphatase E1[3.1.3.77]	fgr01100|fgr00270	Metabolic pathways - Fusarium graminearum|Cysteine and methionine metabolism - Fusarium graminearum	chr1:8024935-8027099	758	205	31.4813	10.1095	31.4813	10.1095	1.63879	1.10482e-05	3.39399e-05	UP	FGSG_02491		FGSG_02491
23549862	FGSG_02490	hypothetical protein	-	-	-	-	-	-	chr1:8014412-8015782	33	7	1.63927	0.412885	1.63927	0.412885	1.98924	0.026994	0.0473579	UP			FGSG_02490
23549860	FGSG_02488	hypothetical protein	GO:0003824|GO:0016740|GO:0097367|GO:0016772|GO:0000166|GO:0016301|GO:0016773|GO:0004672|GO:0005524	catalytic activity|transferase activity|carbohydrate derivative binding|transferase activity, transferring phosphorus-containing groups|nucleotide binding|kinase activity|phosphotransferase activity, alcohol group as acceptor|protein kinase activity|ATP binding	-	-	-	-	chr1:8001302-8002570	353	63	18.3231	3.88292	18.3231	3.88292	2.23845	6.24202e-09	2.66012e-08	UP	FGSG_02488		FGSG_02488
23549856	FGSG_02484	hypothetical protein	GO:0003824|GO:0016020|GO:0016787|GO:0016021|GO:0016810	catalytic activity|membrane|hydrolase activity|integral component of membrane|hydrolase activity, acting on carbon-nitrogen (but not peptide) bonds	-	-	-	-	chr1:7992516-7995462	862	306	19.5254	8.2301	19.5254	8.2301	1.24637	0.00500191	0.0101982	UP	FGSG_02484		FGSG_02484
23549839	FGSG_02467	hypothetical protein	GO:0003824	catalytic activity	K20247	hercynylcysteine sulfoxide lyase [EC:4.4.1.-][-]	fgr00340	Histidine metabolism - Fusarium graminearum	chr1:7931357-7932820	15574	265	751.543	15.1842	751.543	15.1842	5.62922	2.0887e-89	2.26093e-87	UP			FGSG_02467
23549832	FGSG_02459	hypothetical protein	GO:0003824|GO:0008152|GO:0016787	catalytic activity|metabolic process|hydrolase activity	-	-	-	-	chr1:7903255-7904232	104	8	7.22625	0.660036	7.22625	0.660036	3.45263	3.57751e-09	1.55635e-08	UP	FGSG_02459		FGSG_02459
23549803	FGSG_02427	hypothetical protein	GO:0008152|GO:0048037|GO:0050662|GO:0000166|GO:0055114|GO:0051287	metabolic process|cofactor binding|coenzyme binding|nucleotide binding|oxidation-reduction process|NAD binding	-	-	-	-	chr1:7824619-7825580	373	117	25.5399	9.51238	25.5399	9.51238	1.42488	0.00160596	0.00357623	UP			FGSG_02427
23549801	FGSG_02425	hypothetical protein	-	-	-	-	-	-	chr1:7817164-7819361	208	34	7.98421	1.54968	7.98421	1.54968	2.36518	6.21813e-08	2.43071e-07	UP	FGSG_02425		FGSG_02425
23549800	FGSG_02424	hypothetical protein	-	-	-	-	-	-	chr1:7815023-7815641	38	5	5.34845	0.835652	5.34845	0.835652	2.67815	0.00188854	0.00415731	UP	FGSG_02424		FGSG_02424
23549795	FGSG_02419	hypothetical protein	GO:0003824|GO:0016020|GO:0016491|GO:0016705|GO:0043169|GO:0016021|GO:0020037|GO:0046872|GO:0005506	catalytic activity|membrane|oxidoreductase activity|oxidoreductase activity, acting on paired donors, with incorporation or reduction of molecular oxygen|cation binding|integral component of membrane|heme binding|metal ion binding|iron ion binding	-	-	-	-	chr1:7802234-7803845	194	21	9.50799	1.22207	9.50799	1.22207	2.95982	6.2257e-11	3.16928e-10	UP			FGSG_02419
23549772	FGSG_02393	hypothetical protein	-	-	-	-	-	-	chr1:7698745-7702497	213	27	3.73841	0.562689	3.73841	0.562689	2.73202	3.47342e-10	1.65631e-09	UP	FGSG_02393		FGSG_02393
23549771	FGSG_02392	hypothetical protein	GO:0003824|GO:0016491	catalytic activity|oxidoreductase activity	K00128	aldehyde dehydrogenase (NAD+)[1.2.1.3]	fgr01100|fgr01110|fgr01130|fgr00010|fgr00330|fgr00620|fgr00380|fgr00280|fgr00310|fgr00071|fgr00410|fgr00561|fgr00340|fgr00053	Metabolic pathways - Fusarium graminearum|Biosynthesis of secondary metabolites - Fusarium graminearum|Biosynthesis of antibiotics - Fusarium graminearum|Glycolysis / Gluconeogenesis - Fusarium graminearum|Arginine and proline metabolism - Fusarium graminearum|Pyruvate metabolism - Fusarium graminearum|Tryptophan metabolism - Fusarium graminearum|Valine, leucine and isoleucine degradation - Fusar…	chr1:7696667-7698250	245	36	10.8019	1.88464	10.8019	1.88464	2.51893	1.35043e-09	6.09074e-09	UP	FGSG_02392		FGSG_02392
23549764	FGSG_02384	hypothetical protein	GO:0005623|GO:0003700|GO:0005622|GO:0000981|GO:0043169|GO:0043231|GO:0005634|GO:0046872|GO:0008270	cell|transcription factor activity, sequence-specific DNA binding|intracellular|RNA polymerase II transcription factor activity, sequence-specific DNA binding|cation binding|intracellular membrane-bounded organelle|nucleus|metal ion binding|zinc ion binding	-	-	-	-	chr1:7674896-7676418	40	8	1.9218	0.456392	1.9218	0.456392	2.07411	0.0114183	0.0217254	UP	FGSG_02384		FGSG_02384
23549759	FGSG_02379	hypothetical protein	GO:0003824|GO:0016491|GO:0048037|GO:0016627|GO:0050662|GO:0000166|GO:0050660	catalytic activity|oxidoreductase activity|cofactor binding|oxidoreductase activity, acting on the CH-CH group of donors|coenzyme binding|nucleotide binding|flavin adenine dinucleotide binding	-	-	-	-	chr1:7662385-7663786	35	7	1.79134	0.425397	1.79134	0.425397	2.07416	0.023845	0.0424144	UP			FGSG_02379
23549753	FGSG_02373	hypothetical protein	-	-	-	-	-	-	chr1:7652158-7652704	532	131	70.7935	20.6987	70.7935	20.6987	1.77407	2.77504e-06	9.16062e-06	UP	FGSG_02373		FGSG_02373
23549744	FGSG_02364	hypothetical protein	-	-	-	-	-	-	chr1:7629777-7630855	377	116	24.2746	8.8687	24.2746	8.8687	1.45265	0.000938975	0.00216926	UP			FGSG_02364
23549743	FGSG_02363	hypothetical protein	GO:0016020|GO:0016021	membrane|integral component of membrane	-	-	-	-	chr1:7626498-7628380	108	8	4.08143	0.358987	4.08143	0.358987	3.50707	1.31681e-09	5.94138e-09	UP	FGSG_02363		FGSG_02363
23549728	FGSG_02347	homogentisate 1,2-dioxygenase	GO:0003824|GO:0008152|GO:0016491|GO:0006807|GO:0044237|GO:0006520|GO:0016701|GO:0006725|GO:0016702|GO:0009072|GO:0019439|GO:0009063|GO:0004411|GO:0006570|GO:0019752|GO:0006559	catalytic activity|metabolic process|oxidoreductase activity|nitrogen compound metabolic process|cellular metabolic process|cellular amino acid metabolic process|oxidoreductase activity, acting on single donors with incorporation of molecular oxygen|cellular aromatic compound metabolic process|oxidoreductase activity, acting on single donors with incorporation of molecular oxygen, incorporation o…	K00451	homogentisate 1,2-dioxygenase[1.13.11.5]	fgr01100|fgr00350	Metabolic pathways - Fusarium graminearum|Tyrosine metabolism - Fusarium graminearum	chr1:7575598-7577182	71	11	3.28885	0.605023	3.28885	0.605023	2.44252	0.000158383	0.000414203	UP			FGSG_02347
23549721	FGSG_02339	hypothetical protein	GO:0003824|GO:0008152|GO:0016787|GO:0005975|GO:0016798|GO:0004553	catalytic activity|metabolic process|hydrolase activity|carbohydrate metabolic process|hydrolase activity, acting on glycosyl bonds|hydrolase activity, hydrolyzing O-glycosyl compounds	K01193	beta-fructofuranosidase[3.2.1.26]	fgr01100|fgr00500	Metabolic pathways - Fusarium graminearum|Starch and sucrose metabolism - Fusarium graminearum	chr1:7555413-7557115	112	32	4.47117	1.51685	4.47117	1.51685	1.55958	0.00713663	0.0141556	UP			FGSG_02339
23549713	FGSG_02331	hypothetical protein	-	-	-	-	-	-	chr1:7538254-7539801	58	4	2.78663	0.228196	2.78663	0.228196	3.61018	1.18844e-06	4.08039e-06	UP			FGSG_02331
23549712	FGSG_02330	hypothetical protein	GO:0003824|GO:0016491|GO:0043169|GO:0046872|GO:0005507	catalytic activity|oxidoreductase activity|cation binding|metal ion binding|copper ion binding	K00423	L-ascorbate oxidase[1.10.3.3]	fgr01100|fgr00053	Metabolic pathways - Fusarium graminearum|Ascorbate and aldarate metabolism - Fusarium graminearum	chr1:7535340-7537245	28	3	1.01954	0.129701	1.01954	0.129701	2.97465	0.00281319	0.00597302	UP	FGSG_02330		FGSG_02330
23549671	FGSG_02288	hypothetical protein	GO:0043169|GO:0046872	cation binding|metal ion binding	-	-	-	-	chr1:7404231-7410336	1021	262	11.6194	3.54039	11.6194	3.54039	1.71456	1.37785e-06	4.70357e-06	UP			FGSG_02288
23549669	FGSG_02286	hypothetical protein	-	-	-	-	-	-	chr1:7400409-7401201	946	231	83.7538	24.2838	83.7538	24.2838	1.78616	3.63413e-07	1.31805e-06	UP			FGSG_02286
23549662	FGSG_02279	copper amine oxidase 1	GO:0003824|GO:0008152|GO:0016491|GO:0006807|GO:0048037|GO:0048038|GO:0043169|GO:0009308|GO:0046872|GO:0008131|GO:0005507	catalytic activity|metabolic process|oxidoreductase activity|nitrogen compound metabolic process|cofactor binding|quinone binding|cation binding|amine metabolic process|metal ion binding|primary amine oxidase activity|copper ion binding	K00276	primary-amine oxidase[1.4.3.21]	fgr01100|fgr01110|fgr00350|fgr00260|fgr00360|fgr00410	Metabolic pathways - Fusarium graminearum|Biosynthesis of secondary metabolites - Fusarium graminearum|Tyrosine metabolism - Fusarium graminearum|Glycine, serine and threonine metabolism - Fusarium graminearum|Phenylalanine metabolism - Fusarium graminearum|beta-Alanine metabolism - Fusarium graminearum	chr1:7380592-7382765	10	0	0.325783	0	0.325783	0	Inf	0.00894141	0.0173566	UP	FGSG_02279		FGSG_02279
23549659	FGSG_02276	hypothetical protein	-	-	-	-	-	-	chr1:7372187-7372978	243	33	20.2101	3.25887	20.2101	3.25887	2.63263	2.41458e-10	1.16919e-09	UP			FGSG_02276
23549655	FGSG_02272	hypothetical protein	GO:0016020|GO:0005215|GO:0022857|GO:0016021|GO:0015075|GO:0015171	membrane|transporter activity|transmembrane transporter activity|integral component of membrane|ion transmembrane transporter activity|amino acid transmembrane transporter activity	-	-	-	-	chr1:7362143-7363945	5407	118	197.536	5.11874	197.536	5.11874	5.27019	1.47391e-73	9.18841e-72	UP	FGSG_02272		FGSG_02272
23549654	FGSG_02271	hypothetical protein	-	-	K00276	primary-amine oxidase[1.4.3.21]	fgr01100|fgr01110|fgr00350|fgr00260|fgr00360|fgr00410	Metabolic pathways - Fusarium graminearum|Biosynthesis of secondary metabolites - Fusarium graminearum|Tyrosine metabolism - Fusarium graminearum|Glycine, serine and threonine metabolism - Fusarium graminearum|Phenylalanine metabolism - Fusarium graminearum|beta-Alanine metabolism - Fusarium graminearum	chr1:7358152-7360265	4355	54	135.697	1.99786	135.697	1.99786	6.08579	8.03971e-86	7.65831e-84	UP			FGSG_02271
23549653	FGSG_02270	hypothetical protein	-	-	-	-	-	-	chr1:7356173-7357553	191	60	9.48803	3.53902	9.48803	3.53902	1.42276	0.00593952	0.0119342	UP	FGSG_02270		FGSG_02270
23549651	FGSG_02268	hypothetical protein	-	-	-	-	-	-	chr1:7351836-7353813	59	14	2.25685	0.635872	2.25685	0.635872	1.8275	0.00878151	0.0171048	UP	FGSG_02268		FGSG_02268
23549640	FGSG_02254	hypothetical protein	-	-	-	-	-	-	chr1:7315145-7316151	49	0	4.25248	0	4.25248	0	Inf	2.41201e-09	1.06409e-08	UP			FGSG_02254
23549636	FGSG_02250	hypothetical protein	-	-	K19787	carnosine N-methyltransferase[2.1.1.22]	fgr00340	Histidine metabolism - Fusarium graminearum	chr1:7302947-7304477	131	20	7.26341	1.31669	7.26341	1.31669	2.46373	9.84888e-07	3.40804e-06	UP	FGSG_02250		FGSG_02250
23549635	FGSG_02249	hypothetical protein	-	-	-	-	-	-	chr1:7301426-7302135	167	0	18.1523	0	18.1523	0	Inf	5.41565e-24	5.8304e-23	UP	FGSG_02249		FGSG_02249
23549634	FGSG_02248	hypothetical protein	-	-	-	-	-	-	chr1:7298265-7300268	42	3	1.77682	0.150693	1.77682	0.150693	3.55962	6.40444e-05	0.000176932	UP	FGSG_02248		FGSG_02248
23549617	FGSG_02231	hypothetical protein	GO:0003824|GO:0016787	catalytic activity|hydrolase activity	-	-	-	-	chr1:7232115-7232990	136	17	11.8968	1.76574	11.8968	1.76574	2.75223	3.33309e-08	1.33223e-07	UP			FGSG_02231
23549611	FGSG_02224	hypothetical protein	-	-	-	-	-	-	chr1:7213026-7214117	389	47	23.4646	3.3663	23.4646	3.3663	2.80125	4.56706e-14	2.92366e-13	UP	FGSG_02224		FGSG_02224
23549606	FGSG_02217	hypothetical protein	GO:0003824|GO:0016491|GO:0004601|GO:0006950|GO:0004096|GO:0006979|GO:0020037	catalytic activity|oxidoreductase activity|peroxidase activity|response to stress|catalase activity|response to oxidative stress|heme binding	K03781	catalase[1.11.1.6]	fgr01110|fgr01130|fgr01200|fgr04011|fgr04146|fgr00380|fgr00630	Biosynthesis of secondary metabolites - Fusarium graminearum|Biosynthesis of antibiotics - Fusarium graminearum|Carbon metabolism - Fusarium graminearum|MAPK signaling pathway - yeast - Fusarium graminearum|Peroxisome - Fusarium graminearum|Tryptophan metabolism - Fusarium graminearum|Glyoxylate and dicarboxylate metabolism - Fusarium graminearum	chr1:7198176-7199392	543	42	30.7808	2.82695	30.7808	2.82695	3.44471	1.34011e-22	1.35917e-21	UP	FGSG_02217		FGSG_02217
23549601	FGSG_02212	hypothetical protein	GO:0005623|GO:0005622|GO:0097367|GO:0005737|GO:0000166|GO:0043231|GO:0006461|GO:0007005|GO:0005739|GO:0005524|GO:0034551	cell|intracellular|carbohydrate derivative binding|cytoplasm|nucleotide binding|intracellular membrane-bounded organelle|protein complex assembly|mitochondrion organization|mitochondrion|ATP binding|mitochondrial respiratory chain complex III assembly	-	-	-	-	chr1:7186193-7187650	547	43	24.7125	2.30668	24.7125	2.30668	3.42135	2.91276e-22	2.90958e-21	UP	FGSG_02212		FGSG_02212
23549600	FGSG_02211	hypothetical protein	-	-	-	-	-	-	chr1:7184648-7185299	54	14	6.55058	2.01652	6.55058	2.01652	1.69975	0.0236259	0.0421002	UP	FGSG_02211		FGSG_02211
23549599	FGSG_02210	hypothetical protein	-	-	-	-	-	-	chr1:7183408-7184274	546	136	48.1458	14.2395	48.1458	14.2395	1.75751	3.6578e-06	1.1939e-05	UP	FGSG_02210		FGSG_02210
23549595	FGSG_02206	hypothetical protein	GO:0003824|GO:0016787|GO:0043169|GO:0016810|GO:0046872|GO:0016813	catalytic activity|hydrolase activity|cation binding|hydrolase activity, acting on carbon-nitrogen (but not peptide) bonds|metal ion binding|hydrolase activity, acting on carbon-nitrogen (but not peptide) bonds, in linear amidines	K01480	agmatinase[3.5.3.11]	fgr01100|fgr00330	Metabolic pathways - Fusarium graminearum|Arginine and proline metabolism - Fusarium graminearum	chr1:7174769-7176206	27	0	1.49707	0	1.49707	0	Inf	2.59951e-05	7.6125e-05	UP			FGSG_02206
23549593	FGSG_02203	hypothetical protein	GO:0008152|GO:0048037|GO:0050662|GO:0000166|GO:0055114|GO:0051287	metabolic process|cofactor binding|coenzyme binding|nucleotide binding|oxidation-reduction process|NAD binding	-	-	-	-	chr1:7166675-7167935	64	17	3.78769	1.19461	3.78769	1.19461	1.66478	0.0151306	0.0282249	UP	FGSG_02203		FGSG_02203
23549589	FGSG_02198	hypothetical protein	-	-	-	-	-	-	chr1:7155789-7157484	86	9	4.3309	0.538182	4.3309	0.538182	3.0085	8.87274e-07	3.09273e-06	UP			FGSG_02198
23549578	FGSG_02186	hypothetical protein	-	-	-	-	-	-	chr1:7122712-7125044	116	18	3.79576	0.699368	3.79576	0.699368	2.44027	2.98997e-06	9.82927e-06	UP			FGSG_02186
23549577	FGSG_02185	hypothetical protein	-	-	-	-	-	-	chr1:7119131-7121248	196	19	6.452	0.742657	6.452	0.742657	3.11898	5.00172e-12	2.78427e-11	UP	FGSG_02185		FGSG_02185
23549572	FGSG_02180	hypothetical protein	-	-	-	-	-	-	chr1:7104646-7106731	428	83	16.1468	3.71801	16.1468	3.71801	2.11864	1.40628e-08	5.81408e-08	UP			FGSG_02180
23549562	FGSG_02169	hypothetical protein	GO:0003824|GO:0016787|GO:0043169|GO:0008233|GO:0046872|GO:0008237|GO:0008270|GO:0004181	catalytic activity|hydrolase activity|cation binding|peptidase activity|metal ion binding|metallopeptidase activity|zinc ion binding|metallocarboxypeptidase activity	-	-	-	-	chr1:7080917-7082607	335	7	13.8521	0.343682	13.8521	0.343682	5.33289	1.20343e-29	1.64139e-28	UP	FGSG_02169		FGSG_02169
23549561	FGSG_02168	hypothetical protein	GO:0003824|GO:0016740|GO:0048037|GO:0030170|GO:0008483	catalytic activity|transferase activity|cofactor binding|pyridoxal phosphate binding|transaminase activity	-	-	-	-	chr1:7078142-7079715	286	10	13.1924	0.547699	13.1924	0.547699	4.59018	1.21965e-23	1.29318e-22	UP			FGSG_02168
23549560	FGSG_02167	hypothetical protein	-	-	-	-	-	-	chr1:7076584-7077578	284	24	20.8551	2.09263	20.8551	2.09263	3.31702	7.69232e-16	5.50105e-15	UP	FGSG_02167		FGSG_02167
23549556	FGSG_02162	hypothetical protein	-	-	-	-	-	-	chr1:7060002-7060412	181	2	29.0084	0.380536	29.0084	0.380536	6.25229	8.28859e-22	8.10947e-21	UP	FGSG_02162		FGSG_02162
23549555	FGSG_02161	hypothetical protein	-	-	-	-	-	-	chr1:7058058-7059380	57	6	2.83793	0.354692	2.83793	0.354692	3.0002	3.24692e-05	9.39743e-05	UP			FGSG_02161
23549545	FGSG_02150	hypothetical protein	-	-	-	-	-	-	chr1:7024224-7026609	225	21	7.12876	0.790022	7.12876	0.790022	3.17369	2.60248e-13	1.58586e-12	UP	FGSG_02150		FGSG_02150
23549543	FGSG_02148	hypothetical protein	-	-	-	-	-	-	chr1:7021898-7022801	148	35	11.4422	3.21294	11.4422	3.21294	1.83239	0.000283525	0.000713728	UP			FGSG_02148
23549535	FGSG_02140	hypothetical protein	-	-	-	-	-	-	chr1:7003811-7005698	74	15	3.4206	0.823298	3.4206	0.823298	2.05476	0.00123242	0.00280313	UP			FGSG_02140
23549518	FGSG_02121	hypothetical protein	GO:0003824|GO:0008152|GO:0016787	catalytic activity|metabolic process|hydrolase activity	-	-	-	-	chr1:6945809-6947212	13	0	0.677971	0	0.677971	0	Inf	0.00242129	0.00521111	UP	FGSG_02121		FGSG_02121
23549516	FGSG_02119	hypothetical protein	GO:0016020|GO:0006950|GO:0016021	membrane|response to stress|integral component of membrane	-	-	-	-	chr1:6943008-6943886	96	6	7.19394	0.533854	7.19394	0.533854	3.75227	1.37065e-09	6.17257e-09	UP	FGSG_02119		FGSG_02119
23549515	FGSG_02118	hypothetical protein	GO:0003824|GO:0016020|GO:0016491|GO:0004497|GO:0016705|GO:0043169|GO:0016021|GO:0020037|GO:0046872|GO:0005506	catalytic activity|membrane|oxidoreductase activity|monooxygenase activity|oxidoreductase activity, acting on paired donors, with incorporation or reduction of molecular oxygen|cation binding|integral component of membrane|heme binding|metal ion binding|iron ion binding	-	-	-	-	chr1:6940383-6942151	109	23	4.41563	1.10634	4.41563	1.10634	1.99682	0.000216051	0.000553468	UP	FGSG_02118		FGSG_02118
23549512	FGSG_02115	hypothetical protein	GO:0016020|GO:0016021	membrane|integral component of membrane	-	-	-	-	chr1:6935329-6936507	68	3	3.7991	0.199006	3.7991	0.199006	4.25477	1.20663e-08	5.00602e-08	UP	FGSG_02115		FGSG_02115
23549511	FGSG_02114	hypothetical protein	GO:0003824|GO:0016020|GO:0016491|GO:0004497|GO:0016705|GO:0043169|GO:0016021|GO:0020037|GO:0046872|GO:0005506	catalytic activity|membrane|oxidoreductase activity|monooxygenase activity|oxidoreductase activity, acting on paired donors, with incorporation or reduction of molecular oxygen|cation binding|integral component of membrane|heme binding|metal ion binding|iron ion binding	-	-	-	-	chr1:6933502-6935203	140	0	5.58895	0	5.58895	0	Inf	1.09352e-20	1.00545e-19	UP			FGSG_02114
23549510	FGSG_02113	hypothetical protein	-	-	-	-	-	-	chr1:6930168-6932983	227	7	7.55176	0.276508	7.55176	0.276508	4.77142	1.38661e-21	1.33796e-20	UP	FGSG_02113		FGSG_02113
23549509	FGSG_02112	hypothetical protein	GO:0016020|GO:0016021	membrane|integral component of membrane	-	-	-	-	chr1:6928568-6929832	38	0	2.05507	0	2.05507	0	Inf	1.75007e-07	6.54256e-07	UP			FGSG_02112
23549508	FGSG_02111	hypothetical protein	GO:0003824|GO:0016020|GO:0016491|GO:0004497|GO:0016705|GO:0043169|GO:0016021|GO:0020037|GO:0046872|GO:0005506	catalytic activity|membrane|oxidoreductase activity|monooxygenase activity|oxidoreductase activity, acting on paired donors, with incorporation or reduction of molecular oxygen|cation binding|integral component of membrane|heme binding|metal ion binding|iron ion binding	-	-	-	-	chr1:6925911-6927515	134	6	5.82611	0.309741	5.82611	0.309741	4.2334	1.92345e-13	1.17932e-12	UP	FGSG_02111		FGSG_02111
23549507	FGSG_02110	hypothetical protein	-	-	-	-	-	-	chr1:6923161-6923770	28	0	4.15392	0	4.15392	0	Inf	1.47851e-05	4.47044e-05	UP			FGSG_02110
23549505	FGSG_02108	hypothetical protein	-	-	-	-	-	-	chr1:6920915-6921489	35	6	6.35113	1.29272	6.35113	1.29272	2.2966	0.00778622	0.0153165	UP	FGSG_02108		FGSG_02108
23549467	FGSG_02069	hypothetical protein	GO:0003824|GO:0008152|GO:0016787|GO:0006807|GO:0044237|GO:0000166|GO:0006139|GO:0006725|GO:0019439|GO:0006796|GO:0009166|GO:0009117	catalytic activity|metabolic process|hydrolase activity|nitrogen compound metabolic process|cellular metabolic process|nucleotide binding|nucleobase-containing compound metabolic process|cellular aromatic compound metabolic process|aromatic compound catabolic process|phosphate-containing compound metabolic process|nucleotide catabolic process|nucleotide metabolic process	K01081	5'-nucleotidase[3.1.3.5]	fgr01100|fgr01110|fgr00230|fgr00240|fgr00760	Metabolic pathways - Fusarium graminearum|Biosynthesis of secondary metabolites - Fusarium graminearum|Purine metabolism - Fusarium graminearum|Pyrimidine metabolism - Fusarium graminearum|Nicotinate and nicotinamide metabolism - Fusarium graminearum	chr1:6804078-6805917	4997	32	184.089	1.39978	184.089	1.39978	7.03907	1.53567e-102	2.8131e-100	UP	FGSG_02069		FGSG_02069
23549458	FGSG_02060	hypothetical protein	-	-	-	-	-	-	chr1:6780968-6782591	508	169	23.987	9.47522	23.987	9.47522	1.34002	0.00266345	0.00569366	UP			FGSG_02060
23549456	FGSG_02058	ATP-dependent Clp protease proteolytic subunit	GO:0003824|GO:0016787|GO:0008233|GO:0008236|GO:0004252	catalytic activity|hydrolase activity|peptidase activity|serine-type peptidase activity|serine-type endopeptidase activity	K01358	ATP-dependent Clp protease, protease subunit[3.4.21.92]	-	-	chr1:6777112-6777637	443	127	61.5619	20.9557	61.5619	20.9557	1.55469	0.000178498	0.000462441	UP	FGSG_02058		FGSG_02058
23549453	FGSG_02054	hypothetical protein	GO:0003824|GO:0005623|GO:0005622|GO:0016787|GO:0097367|GO:0007017|GO:0008092|GO:0000166|GO:0007018|GO:0016817|GO:0005856|GO:0016818|GO:0016462|GO:0008017|GO:0005524|GO:0005874|GO:0003774|GO:0003777	catalytic activity|cell|intracellular|hydrolase activity|carbohydrate derivative binding|microtubule-based process|cytoskeletal protein binding|nucleotide binding|microtubule-based movement|hydrolase activity, acting on acid anhydrides|cytoskeleton|hydrolase activity, acting on acid anhydrides, in phosphorus-containing anhydrides|pyrophosphatase activity|microtubule binding|ATP binding|microtubul…	-	-	-	-	chr1:6765089-6768510	1769	338	48.3702	10.9738	48.3702	10.9738	2.14005	8.99303e-12	4.90968e-11	UP	FGSG_02054		FGSG_02054
23549440	FGSG_02041	hypothetical protein	GO:0016020|GO:0016021	membrane|integral component of membrane	-	-	-	-	chr1:6729112-6730455	1470	364	72.0451	21.1826	72.0451	21.1826	1.76602	2.0822e-07	7.72118e-07	UP			FGSG_02041
23549438	FGSG_02039	hypothetical protein	-	-	-	-	-	-	chr1:6723625-6725854	431	121	13.0889	4.36319	13.0889	4.36319	1.58489	0.000124257	0.000330842	UP	FGSG_02039		FGSG_02039
23549435	FGSG_02036	hypothetical protein	-	-	-	-	-	-	chr1:6718103-6718633	178	3	22.0807	0.441862	22.0807	0.441862	5.64305	9.06547e-21	8.36116e-20	UP			FGSG_02036
23549431	FGSG_02032	hypothetical protein	-	-	-	-	-	-	chr1:6706391-6708026	25	0	1.07209	0	1.07209	0	Inf	4.57911e-05	0.000129386	UP	FGSG_02032		FGSG_02032
23549389	FGSG_01985	hypothetical protein	GO:0003824|GO:0016740|GO:0016746|GO:0016747|GO:0016407|GO:0008080	catalytic activity|transferase activity|transferase activity, transferring acyl groups|transferase activity, transferring acyl groups other than amino-acyl groups|acetyltransferase activity|N-acetyltransferase activity	-	-	-	-	chr1:6559253-6559959	276	42	30.0001	5.42065	30.0001	5.42065	2.46843	8.30814e-10	3.8195e-09	UP	FGSG_01985		FGSG_01985
23549384	FGSG_01980	hypothetical protein	-	-	-	-	-	-	chr1:6548442-6549568	2133	114	150.59	9.55657	150.59	9.55657	3.97799	2.7156e-41	5.77404e-40	UP			FGSG_01980
23549383	FGSG_01979	hypothetical protein	GO:0016020|GO:0016021	membrane|integral component of membrane	-	-	-	-	chr1:6543662-6544917	26	0	1.47132	0	1.47132	0	Inf	4.57911e-05	0.000129386	UP			FGSG_01979
23549373	FGSG_01968	hypothetical protein	GO:0008152|GO:0005623|GO:0005622|GO:0006807|GO:0044237|GO:0006139|GO:0030529|GO:0006725|GO:0003676|GO:0043231|GO:0003723|GO:0005634|GO:0016070|GO:0006396	metabolic process|cell|intracellular|nitrogen compound metabolic process|cellular metabolic process|nucleobase-containing compound metabolic process|intracellular ribonucleoprotein complex|cellular aromatic compound metabolic process|nucleic acid binding|intracellular membrane-bounded organelle|RNA binding|nucleus|RNA metabolic process|RNA processing	-	-	-	-	chr1:6500626-6502061	1563	192	77.1195	11.2486	77.1195	11.2486	2.77735	2.80854e-20	2.53535e-19	UP	FGSG_01968		FGSG_01968
23549369	FGSG_01963	hypothetical protein	GO:0003824|GO:0008152|GO:0016740|GO:0044237|GO:0016772|GO:0006796|GO:0016310	catalytic activity|metabolic process|transferase activity|cellular metabolic process|transferase activity, transferring phosphorus-containing groups|phosphate-containing compound metabolic process|phosphorylation	-	-	-	-	chr1:6467420-6468906	2960	381	153.644	23.4823	153.644	23.4823	2.70995	7.69092e-21	7.13763e-20	UP	FGSG_01963		FGSG_01963
23549365	FGSG_01958	hypothetical protein	-	-	-	-	-	-	chr1:6454202-6454814	404	142	47.9485	20.0112	47.9485	20.0112	1.26068	0.00946717	0.0183079	UP			FGSG_01958
23549349	FGSG_01939	hypothetical protein	GO:0003824|GO:0008152|GO:0005623|GO:0009058|GO:0005622|GO:0006807|GO:0016740|GO:0044237|GO:0006520|GO:0005737|GO:0043231|GO:0016746|GO:0016747|GO:0008652|GO:0005739|GO:0019752|GO:0016407|GO:0008080|GO:0006525|GO:0004042|GO:0006526	catalytic activity|metabolic process|cell|biosynthetic process|intracellular|nitrogen compound metabolic process|transferase activity|cellular metabolic process|cellular amino acid metabolic process|cytoplasm|intracellular membrane-bounded organelle|transferase activity, transferring acyl groups|transferase activity, transferring acyl groups other than amino-acyl groups|cellular amino acid biosyn…	K00618	amino-acid N-acetyltransferase[2.3.1.1]	fgr01100|fgr01110|fgr01130|fgr01230|fgr01210|fgr00220	Metabolic pathways - Fusarium graminearum|Biosynthesis of secondary metabolites - Fusarium graminearum|Biosynthesis of antibiotics - Fusarium graminearum|Biosynthesis of amino acids - Fusarium graminearum|2-Oxocarboxylic acid metabolism - Fusarium graminearum|Arginine biosynthesis - Fusarium graminearum	chr1:6385057-6387114	2734	170	90.2697	6.66474	90.2697	6.66474	3.75962	4.34858e-39	8.60108e-38	UP	FGSG_01939		FGSG_01939
23549344	FGSG_01933	ATPase family AAA domain-containing protein 1	GO:0097367|GO:0000166|GO:0005524	carbohydrate derivative binding|nucleotide binding|ATP binding	-	-	-	-	chr1:6363820-6365511	2650	448	115.446	23.1741	115.446	23.1741	2.31664	1.11963e-14	7.46858e-14	UP			FGSG_01933
23549341	FGSG_01930	hypothetical protein	GO:0016020|GO:0016021	membrane|integral component of membrane	-	-	-	-	chr1:6356592-6358442	1070	410	43.5066	19.7946	43.5066	19.7946	1.13613	0.0179554	0.0327004	UP	FGSG_01930		FGSG_01930
23549340	FGSG_01929	hypothetical protein	GO:0008152|GO:0006807|GO:0044237|GO:0097367|GO:0006950|GO:0000166|GO:0006139|GO:0006725|GO:0003676|GO:0006974|GO:0003677|GO:0003690|GO:0006281|GO:0005524|GO:0006298|GO:0030983	metabolic process|nitrogen compound metabolic process|cellular metabolic process|carbohydrate derivative binding|response to stress|nucleotide binding|nucleobase-containing compound metabolic process|cellular aromatic compound metabolic process|nucleic acid binding|cellular response to DNA damage stimulus|DNA binding|double-stranded DNA binding|DNA repair|ATP binding|mismatch repair|mismatched DN…	K10858	DNA mismatch repair protein PMS2[-]	fgr03430	Mismatch repair - Fusarium graminearum	chr1:6346697-6349832	1257	226	27.4895	5.86856	27.4895	5.86856	2.2278	2.65454e-12	1.50944e-11	UP	FGSG_01929		FGSG_01929
[truncated: 181 more rows]
