# Supplementary material for: Interplay of two transcription factors for recruitment of the chromatin remodeling complex modulates fungal nitrosative stress response
Source: Nat Commun. 2021 May 6;12:2576. doi: 10.1038/s41467-021-22831-8 (PMC8102577; doi:10.1038/s41467-021-22831-8)
Supplement: Supplementary file 12 — Supplementary Data 9 [file 41467_2021_22831_MOESM12_ESM.xlsx]

## Sheet: Supplementary Data 9
Supplementary Data 9. GO enrichment analysis of down-regulated genes in both FgAreB and FgSnf5 mutants
GO term (level 2)	num of genes	Pvalue	FDR	Genes
plasma membrane	41	1.11035e-13	2.5871e-11	FGSG_00539;FGSG_00714;FGSG_00773;FGSG_00900;FGSG_01346;FGSG_01548;FGSG_02034;FGSG_02073;FGSG_02489;FGSG_02978;FGSG_03418;FGSG_03735;FGSG_03875;FGSG_03951;FGSG_03992;FGSG_04033;FGSG_04051;FGSG_05471;FGSG_05524;FGSG_05597;FGSG_05843;FGSG_06061;FGSG_06702;FGSG_07059;FGSG_07279;FGSG_07411;FGSG_07425;FGSG_07426;FGSG_07528;FGSG_07539;FGSG_07554;FGSG_08692;FGSG_09373;FGSG_09374;FGSG_10116;FGSG_10167;FGS…
glucose catabolic process	9	1.289e-10	1.65883e-07	FGSG_01346;FGSG_02034;FGSG_03992;FGSG_05843;FGSG_06702;FGSG_07528;FGSG_09456;FGSG_09834;FGSG_10855
NADH metabolic process	10	1.76097e-10	1.65883e-07	FGSG_01346;FGSG_02034;FGSG_03992;FGSG_05843;FGSG_06702;FGSG_07528;FGSG_08425;FGSG_09456;FGSG_09834;FGSG_10855
cell periphery	45	1.3768e-09	1.60398e-07	FGSG_00539;FGSG_00714;FGSG_00773;FGSG_00900;FGSG_01346;FGSG_01548;FGSG_02034;FGSG_02073;FGSG_02201;FGSG_02489;FGSG_02978;FGSG_03418;FGSG_03735;FGSG_03875;FGSG_03951;FGSG_03992;FGSG_04033;FGSG_04051;FGSG_04068;FGSG_05175;FGSG_05471;FGSG_05524;FGSG_05597;FGSG_05843;FGSG_06061;FGSG_06702;FGSG_07059;FGSG_07279;FGSG_07411;FGSG_07425;FGSG_07426;FGSG_07528;FGSG_07539;FGSG_07554;FGSG_08667;FGSG_08692;FGS…
hexose catabolic process	10	1.92922e-09	1.21155e-06	FGSG_01346;FGSG_02034;FGSG_03992;FGSG_04085;FGSG_05843;FGSG_06702;FGSG_07528;FGSG_09456;FGSG_09834;FGSG_10855
monosaccharide catabolic process	11	3.82501e-09	1.80158e-06	FGSG_01346;FGSG_01523;FGSG_02034;FGSG_03992;FGSG_04085;FGSG_05843;FGSG_06702;FGSG_07528;FGSG_09456;FGSG_09834;FGSG_10855
NAD metabolic process	11	5.65247e-09	2.12985e-06	FGSG_01346;FGSG_02034;FGSG_03992;FGSG_05843;FGSG_06702;FGSG_07058;FGSG_07528;FGSG_08425;FGSG_09456;FGSG_09834;FGSG_10855
ADP metabolic process	9	9.00138e-09	2.82643e-06	FGSG_01346;FGSG_02034;FGSG_03992;FGSG_05843;FGSG_06702;FGSG_07528;FGSG_09456;FGSG_09834;FGSG_10855
pyridine-containing compound metabolic process	14	1.56008e-08	4.07095e-06	FGSG_01069;FGSG_01346;FGSG_02034;FGSG_02480;FGSG_03992;FGSG_05843;FGSG_06702;FGSG_07058;FGSG_07528;FGSG_08425;FGSG_09456;FGSG_09639;FGSG_09834;FGSG_10855
nicotinamide nucleotide metabolic process	13	1.72864e-08	4.07095e-06	FGSG_01069;FGSG_01346;FGSG_02034;FGSG_02480;FGSG_03992;FGSG_05843;FGSG_06702;FGSG_07058;FGSG_07528;FGSG_08425;FGSG_09456;FGSG_09834;FGSG_10855
purine ribonucleoside diphosphate metabolic process	9	2.50769e-08	4.72449e-06	FGSG_01346;FGSG_02034;FGSG_03992;FGSG_05843;FGSG_06702;FGSG_07528;FGSG_09456;FGSG_09834;FGSG_10855
purine nucleoside diphosphate metabolic process	9	2.50769e-08	4.72449e-06	FGSG_01346;FGSG_02034;FGSG_03992;FGSG_05843;FGSG_06702;FGSG_07528;FGSG_09456;FGSG_09834;FGSG_10855
pyridine nucleotide metabolic process	13	2.83726e-08	4.85944e-06	FGSG_01069;FGSG_01346;FGSG_02034;FGSG_02480;FGSG_03992;FGSG_05843;FGSG_06702;FGSG_07058;FGSG_07528;FGSG_08425;FGSG_09456;FGSG_09834;FGSG_10855
single-organism carbohydrate catabolic process	13	5.7174e-08	8.97632e-06	FGSG_01346;FGSG_01523;FGSG_02034;FGSG_03992;FGSG_04085;FGSG_05843;FGSG_06702;FGSG_07528;FGSG_09456;FGSG_09613;FGSG_09834;FGSG_09897;FGSG_10855
ribonucleoside diphosphate metabolic process	9	9.39707e-08	1.36185e-05	FGSG_01346;FGSG_02034;FGSG_03992;FGSG_05843;FGSG_06702;FGSG_07528;FGSG_09456;FGSG_09834;FGSG_10855
monosaccharide metabolic process	14	1.01658e-07	1.36802e-05	FGSG_01346;FGSG_01523;FGSG_02034;FGSG_02480;FGSG_02978;FGSG_03992;FGSG_04085;FGSG_05843;FGSG_06702;FGSG_07528;FGSG_09456;FGSG_09834;FGSG_09897;FGSG_10855
oxidoreduction coenzyme metabolic process	14	1.47848e-07	1.85697e-05	FGSG_01069;FGSG_01346;FGSG_02034;FGSG_02480;FGSG_03992;FGSG_05843;FGSG_06702;FGSG_07058;FGSG_07528;FGSG_08425;FGSG_09456;FGSG_09834;FGSG_10272;FGSG_10855
nucleoside diphosphate metabolic process	9	2.028e-07	2.38797e-05	FGSG_01346;FGSG_02034;FGSG_03992;FGSG_05843;FGSG_06702;FGSG_07528;FGSG_09456;FGSG_09834;FGSG_10855
carbohydrate catabolic process	15	2.74444e-07	3.04149e-05	FGSG_01346;FGSG_01523;FGSG_02034;FGSG_02632;FGSG_03992;FGSG_04085;FGSG_05843;FGSG_06702;FGSG_07528;FGSG_09456;FGSG_09613;FGSG_09834;FGSG_09897;FGSG_10855;FGSG_12548
glucose catabolic process to pyruvate	6	3.55348e-07	3.04308e-05	FGSG_01346;FGSG_03992;FGSG_05843;FGSG_06702;FGSG_07528;FGSG_09456
canonical glycolysis	6	3.55348e-07	3.04308e-05	FGSG_01346;FGSG_03992;FGSG_05843;FGSG_06702;FGSG_07528;FGSG_09456
glycolytic process through glucose-6-phosphate	6	3.55348e-07	3.04308e-05	FGSG_01346;FGSG_03992;FGSG_05843;FGSG_06702;FGSG_07528;FGSG_09456
glycolytic process through fructose-6-phosphate	6	3.55348e-07	3.04308e-05	FGSG_01346;FGSG_03992;FGSG_05843;FGSG_06702;FGSG_07528;FGSG_09456
NADH regeneration	6	3.55348e-07	3.04308e-05	FGSG_01346;FGSG_03992;FGSG_05843;FGSG_06702;FGSG_07528;FGSG_09456
pyruvate metabolic process	9	4.07665e-07	3.33931e-05	FGSG_01346;FGSG_02034;FGSG_03992;FGSG_05843;FGSG_06702;FGSG_07528;FGSG_09456;FGSG_09834;FGSG_10855
hexose metabolic process	12	4.89056e-07	3.83909e-05	FGSG_01346;FGSG_02034;FGSG_02978;FGSG_03992;FGSG_04085;FGSG_05843;FGSG_06702;FGSG_07528;FGSG_09456;FGSG_09834;FGSG_09897;FGSG_10855
oxidation-reduction process	31	8.71196e-07	6.56533e-05	FGSG_00590;FGSG_00815;FGSG_01346;FGSG_01523;FGSG_01867;FGSG_02034;FGSG_02502;FGSG_02522;FGSG_02600;FGSG_03984;FGSG_03992;FGSG_04911;FGSG_05164;FGSG_05843;FGSG_06702;FGSG_07058;FGSG_07528;FGSG_08425;FGSG_09373;FGSG_09456;FGSG_09613;FGSG_09639;FGSG_09678;FGSG_09830;FGSG_09834;FGSG_09845;FGSG_10739;FGSG_10855;FGSG_11656;FGSG_12772;FGSG_12773
small molecule catabolic process	18	1.27604e-06	9.2464e-05	FGSG_01346;FGSG_01523;FGSG_02034;FGSG_02073;FGSG_03875;FGSG_03992;FGSG_04085;FGSG_05546;FGSG_05843;FGSG_06702;FGSG_06751;FGSG_07528;FGSG_09374;FGSG_09456;FGSG_09834;FGSG_10855;FGSG_12772;FGSG_12773
pyruvate biosynthetic process	6	1.47315e-06	0.000102793	FGSG_01346;FGSG_03992;FGSG_05843;FGSG_06702;FGSG_07528;FGSG_09456
glucose metabolic process	10	1.75172e-06	0.000117866	FGSG_01346;FGSG_02034;FGSG_03992;FGSG_05843;FGSG_06702;FGSG_07528;FGSG_09456;FGSG_09834;FGSG_09897;FGSG_10855
