# Supplementary material for: Interplay of two transcription factors for recruitment of the chromatin remodeling complex modulates fungal nitrosative stress response
Source: Nat Commun. 2021 May 6;12:2576. doi: 10.1038/s41467-021-22831-8 (PMC8102577; doi:10.1038/s41467-021-22831-8)
Supplement: Supplementary file 13 — Supplementary Data 10 [file 41467_2021_22831_MOESM13_ESM.xlsx]

## Sheet: Supplementary Data 10
Supplementary Data 10. GO enrichment analysis of the up-regulated genes in both FgAreB and FgSnf5 mutants
GO term (level 2)	num of genes	Pvalue	FDR	Genes
DNA metabolic process	73	2.38675e-11	5.29705e-08	FGSG_00433;FGSG_00504;FGSG_00621;FGSG_00844;FGSG_00970;FGSG_01035;FGSG_01271;FGSG_01336;FGSG_01348;FGSG_01406;FGSG_01420;FGSG_01510;FGSG_01920;FGSG_01929;FGSG_02540;FGSG_04254;FGSG_04257;FGSG_04258;FGSG_04324;FGSG_04453;FGSG_05013;FGSG_05173;FGSG_05214;FGSG_05247;FGSG_05326;FGSG_05520;FGSG_05905;FGSG_06032;FGSG_06146;FGSG_06339;FGSG_06716;FGSG_06721;FGSG_06777;FGSG_06814;FGSG_07021;FGSG_07043;FGS…
DNA repair	54	3.97527e-11	5.29705e-08	FGSG_00433;FGSG_00504;FGSG_00621;FGSG_00844;FGSG_00970;FGSG_01035;FGSG_01348;FGSG_01406;FGSG_01920;FGSG_01929;FGSG_02540;FGSG_04254;FGSG_04257;FGSG_04258;FGSG_04453;FGSG_05214;FGSG_05247;FGSG_05326;FGSG_05520;FGSG_05905;FGSG_06032;FGSG_06716;FGSG_06721;FGSG_06777;FGSG_06814;FGSG_07043;FGSG_07046;FGSG_07060;FGSG_07105;FGSG_07164;FGSG_07175;FGSG_07254;FGSG_07413;FGSG_07549;FGSG_07855;FGSG_08405;FGS…
cellular response to DNA damage stimulus	58	6.70466e-10	5.95597e-07	FGSG_00433;FGSG_00504;FGSG_00543;FGSG_00621;FGSG_00844;FGSG_00970;FGSG_01035;FGSG_01348;FGSG_01406;FGSG_01920;FGSG_01929;FGSG_02540;FGSG_04254;FGSG_04257;FGSG_04258;FGSG_04453;FGSG_05135;FGSG_05214;FGSG_05247;FGSG_05326;FGSG_05520;FGSG_05905;FGSG_06032;FGSG_06716;FGSG_06721;FGSG_06777;FGSG_06814;FGSG_07043;FGSG_07046;FGSG_07060;FGSG_07105;FGSG_07164;FGSG_07175;FGSG_07254;FGSG_07392;FGSG_07413;FGS…
chromosome	72	1.01008e-09	2.08357e-07	FGSG_00350;FGSG_00504;FGSG_00543;FGSG_00672;FGSG_00678;FGSG_00844;FGSG_00970;FGSG_01035;FGSG_01336;FGSG_01347;FGSG_01406;FGSG_01420;FGSG_01447;FGSG_01510;FGSG_01538;FGSG_01920;FGSG_01929;FGSG_02054;FGSG_02510;FGSG_02602;FGSG_02639;FGSG_02801;FGSG_04254;FGSG_04257;FGSG_04258;FGSG_04324;FGSG_04453;FGSG_04484;FGSG_05105;FGSG_05172;FGSG_05214;FGSG_05233;FGSG_05247;FGSG_05288;FGSG_05326;FGSG_05520;FGS…
chromosomal part	70	1.10119e-09	2.08357e-07	FGSG_00350;FGSG_00504;FGSG_00543;FGSG_00672;FGSG_00678;FGSG_00844;FGSG_00970;FGSG_01035;FGSG_01336;FGSG_01347;FGSG_01406;FGSG_01420;FGSG_01447;FGSG_01510;FGSG_01538;FGSG_01920;FGSG_02054;FGSG_02510;FGSG_02602;FGSG_02639;FGSG_02801;FGSG_04254;FGSG_04257;FGSG_04258;FGSG_04324;FGSG_04453;FGSG_04484;FGSG_05105;FGSG_05172;FGSG_05214;FGSG_05233;FGSG_05247;FGSG_05288;FGSG_05326;FGSG_05520;FGSG_06032;FGS…
nucleus	184	1.26789e-09	2.08357e-07	FGSG_00269;FGSG_00350;FGSG_00433;FGSG_00501;FGSG_00504;FGSG_00543;FGSG_00566;FGSG_00621;FGSG_00672;FGSG_00757;FGSG_00819;FGSG_00844;FGSG_00970;FGSG_01022;FGSG_01035;FGSG_01037;FGSG_01063;FGSG_01091;FGSG_01271;FGSG_01336;FGSG_01338;FGSG_01347;FGSG_01348;FGSG_01406;FGSG_01420;FGSG_01447;FGSG_01505;FGSG_01510;FGSG_01538;FGSG_01545;FGSG_01567;FGSG_01920;FGSG_01929;FGSG_01933;FGSG_01968;FGSG_02054;FGS…
condensed nuclear chromosome kinetochore	18	4.31474e-09	5.31792e-07	FGSG_00543;FGSG_00672;FGSG_01347;FGSG_01538;FGSG_02054;FGSG_02639;FGSG_05105;FGSG_05172;FGSG_05233;FGSG_05288;FGSG_06219;FGSG_06389;FGSG_06959;FGSG_08501;FGSG_08540;FGSG_08859;FGSG_09262;FGSG_10130
condensed chromosome kinetochore	18	6.7304e-09	6.63618e-07	FGSG_00543;FGSG_00672;FGSG_01347;FGSG_01538;FGSG_02054;FGSG_02639;FGSG_05105;FGSG_05172;FGSG_05233;FGSG_05288;FGSG_06219;FGSG_06389;FGSG_06959;FGSG_08501;FGSG_08540;FGSG_08859;FGSG_09262;FGSG_10130
mitotic DNA replication	24	1.05597e-08	5.49269e-06	FGSG_00433;FGSG_00504;FGSG_01336;FGSG_01510;FGSG_01920;FGSG_04257;FGSG_04453;FGSG_05247;FGSG_06032;FGSG_06339;FGSG_06716;FGSG_06777;FGSG_07021;FGSG_07043;FGSG_07098;FGSG_07105;FGSG_07164;FGSG_07175;FGSG_07392;FGSG_07855;FGSG_08540;FGSG_09509;FGSG_09592;FGSG_10765
condensed nuclear chromosome	23	1.08324e-08	7.69336e-07	FGSG_00543;FGSG_00672;FGSG_01347;FGSG_01538;FGSG_02054;FGSG_02510;FGSG_02602;FGSG_02639;FGSG_05105;FGSG_05172;FGSG_05214;FGSG_05233;FGSG_05288;FGSG_06219;FGSG_06389;FGSG_06959;FGSG_08501;FGSG_08540;FGSG_08859;FGSG_09262;FGSG_09801;FGSG_10130;FGSG_10944
condensed nuclear chromosome, centromeric region	19	1.09236e-08	7.69336e-07	FGSG_00543;FGSG_00672;FGSG_01347;FGSG_01538;FGSG_02054;FGSG_02602;FGSG_02639;FGSG_05105;FGSG_05172;FGSG_05233;FGSG_05288;FGSG_06219;FGSG_06389;FGSG_06959;FGSG_08501;FGSG_08540;FGSG_08859;FGSG_09262;FGSG_10130
nuclear DNA replication	27	1.16867e-08	5.49269e-06	FGSG_00433;FGSG_00504;FGSG_01336;FGSG_01510;FGSG_01920;FGSG_04257;FGSG_04453;FGSG_05247;FGSG_06032;FGSG_06146;FGSG_06339;FGSG_06716;FGSG_06777;FGSG_07021;FGSG_07043;FGSG_07098;FGSG_07105;FGSG_07164;FGSG_07175;FGSG_07392;FGSG_07855;FGSG_08540;FGSG_08598;FGSG_09509;FGSG_09592;FGSG_10765;FGSG_13318
mitotic cell cycle process	72	1.23663e-08	5.49269e-06	FGSG_00293;FGSG_00304;FGSG_00337;FGSG_00433;FGSG_00504;FGSG_00543;FGSG_00672;FGSG_00970;FGSG_01271;FGSG_01321;FGSG_01336;FGSG_01347;FGSG_01505;FGSG_01510;FGSG_01538;FGSG_01645;FGSG_01920;FGSG_02054;FGSG_02510;FGSG_02602;FGSG_02621;FGSG_02639;FGSG_04257;FGSG_04453;FGSG_04484;FGSG_05105;FGSG_05135;FGSG_05172;FGSG_05214;FGSG_05233;FGSG_05235;FGSG_05247;FGSG_05288;FGSG_05298;FGSG_05326;FGSG_05437;FGS…
nuclear chromosome part	61	1.37136e-08	7.98188e-07	FGSG_00350;FGSG_00504;FGSG_00543;FGSG_00672;FGSG_00970;FGSG_01336;FGSG_01347;FGSG_01406;FGSG_01420;FGSG_01447;FGSG_01510;FGSG_01538;FGSG_01920;FGSG_02054;FGSG_02510;FGSG_02602;FGSG_02639;FGSG_02801;FGSG_04254;FGSG_04257;FGSG_04258;FGSG_04324;FGSG_04453;FGSG_04484;FGSG_05105;FGSG_05172;FGSG_05214;FGSG_05233;FGSG_05247;FGSG_05288;FGSG_05326;FGSG_05520;FGSG_06032;FGSG_06219;FGSG_06339;FGSG_06389;FGS…
cell cycle DNA replication	27	1.52426e-08	5.80309e-06	FGSG_00433;FGSG_00504;FGSG_01336;FGSG_01510;FGSG_01920;FGSG_04257;FGSG_04453;FGSG_05247;FGSG_06032;FGSG_06146;FGSG_06339;FGSG_06716;FGSG_06777;FGSG_07021;FGSG_07043;FGSG_07098;FGSG_07105;FGSG_07164;FGSG_07175;FGSG_07392;FGSG_07855;FGSG_08540;FGSG_08598;FGSG_09509;FGSG_09592;FGSG_10765;FGSG_13318
condensed chromosome, centromeric region	19	1.60466e-08	7.98188e-07	FGSG_00543;FGSG_00672;FGSG_01347;FGSG_01538;FGSG_02054;FGSG_02602;FGSG_02639;FGSG_05105;FGSG_05172;FGSG_05233;FGSG_05288;FGSG_06219;FGSG_06389;FGSG_06959;FGSG_08501;FGSG_08540;FGSG_08859;FGSG_09262;FGSG_10130
condensed chromosome	24	1.61904e-08	7.98188e-07	FGSG_00543;FGSG_00672;FGSG_01347;FGSG_01538;FGSG_02054;FGSG_02510;FGSG_02602;FGSG_02639;FGSG_05105;FGSG_05172;FGSG_05214;FGSG_05233;FGSG_05288;FGSG_06219;FGSG_06389;FGSG_06959;FGSG_08501;FGSG_08540;FGSG_08813;FGSG_08859;FGSG_09262;FGSG_09801;FGSG_10130;FGSG_10944
nuclear chromosome	62	2.62512e-08	1.17653e-06	FGSG_00350;FGSG_00504;FGSG_00543;FGSG_00672;FGSG_00970;FGSG_01336;FGSG_01347;FGSG_01406;FGSG_01420;FGSG_01447;FGSG_01510;FGSG_01538;FGSG_01920;FGSG_01929;FGSG_02054;FGSG_02510;FGSG_02602;FGSG_02639;FGSG_02801;FGSG_04254;FGSG_04257;FGSG_04258;FGSG_04324;FGSG_04453;FGSG_04484;FGSG_05105;FGSG_05172;FGSG_05214;FGSG_05233;FGSG_05247;FGSG_05288;FGSG_05326;FGSG_05520;FGSG_06032;FGSG_06219;FGSG_06339;FGS…
chromosomal region	32	3.37085e-08	1.38486e-06	FGSG_00543;FGSG_00672;FGSG_00678;FGSG_01347;FGSG_01420;FGSG_01510;FGSG_01538;FGSG_02054;FGSG_02602;FGSG_02639;FGSG_04254;FGSG_04324;FGSG_05105;FGSG_05172;FGSG_05233;FGSG_05288;FGSG_05520;FGSG_06219;FGSG_06389;FGSG_06721;FGSG_06777;FGSG_06959;FGSG_07175;FGSG_07855;FGSG_08501;FGSG_08540;FGSG_08859;FGSG_09262;FGSG_09509;FGSG_09801;FGSG_10130;FGSG_13318
kinetochore	19	6.70568e-08	2.543e-06	FGSG_00543;FGSG_00672;FGSG_01347;FGSG_01538;FGSG_02054;FGSG_02602;FGSG_02639;FGSG_05105;FGSG_05172;FGSG_05233;FGSG_05288;FGSG_06219;FGSG_06389;FGSG_06959;FGSG_08501;FGSG_08540;FGSG_08859;FGSG_09262;FGSG_10130
mitotic cell cycle	72	7.28689e-08	2.42744e-05	FGSG_00293;FGSG_00304;FGSG_00337;FGSG_00433;FGSG_00504;FGSG_00543;FGSG_00672;FGSG_00970;FGSG_01271;FGSG_01321;FGSG_01336;FGSG_01347;FGSG_01505;FGSG_01510;FGSG_01538;FGSG_01645;FGSG_01920;FGSG_02054;FGSG_02510;FGSG_02602;FGSG_02621;FGSG_02639;FGSG_04257;FGSG_04453;FGSG_04484;FGSG_05105;FGSG_05135;FGSG_05172;FGSG_05214;FGSG_05233;FGSG_05235;FGSG_05247;FGSG_05288;FGSG_05298;FGSG_05326;FGSG_05437;FGS…
DNA replication	37	9.26709e-08	2.57265e-05	FGSG_00433;FGSG_00504;FGSG_01336;FGSG_01510;FGSG_01920;FGSG_04254;FGSG_04257;FGSG_04324;FGSG_04453;FGSG_05247;FGSG_05326;FGSG_06032;FGSG_06146;FGSG_06339;FGSG_06716;FGSG_06777;FGSG_06814;FGSG_07021;FGSG_07043;FGSG_07093;FGSG_07098;FGSG_07105;FGSG_07164;FGSG_07175;FGSG_07392;FGSG_07549;FGSG_07855;FGSG_08405;FGSG_08540;FGSG_08598;FGSG_09285;FGSG_09509;FGSG_09592;FGSG_09801;FGSG_10201;FGSG_10765;FGS…
DNA-dependent DNA replication	34	9.65345e-08	2.57265e-05	FGSG_00433;FGSG_00504;FGSG_01336;FGSG_01510;FGSG_01920;FGSG_04254;FGSG_04257;FGSG_04453;FGSG_05247;FGSG_05326;FGSG_06032;FGSG_06146;FGSG_06339;FGSG_06716;FGSG_06777;FGSG_06814;FGSG_07021;FGSG_07043;FGSG_07098;FGSG_07105;FGSG_07164;FGSG_07175;FGSG_07392;FGSG_07549;FGSG_07855;FGSG_08405;FGSG_08540;FGSG_08598;FGSG_09509;FGSG_09592;FGSG_09801;FGSG_10201;FGSG_10765;FGSG_13318
chromosome, centromeric region	26	1.49645e-07	4.93369e-06	FGSG_00543;FGSG_00672;FGSG_00678;FGSG_01347;FGSG_01420;FGSG_01538;FGSG_02054;FGSG_02602;FGSG_02639;FGSG_04254;FGSG_04324;FGSG_05105;FGSG_05172;FGSG_05233;FGSG_05288;FGSG_05520;FGSG_06219;FGSG_06389;FGSG_06959;FGSG_07855;FGSG_08501;FGSG_08540;FGSG_08859;FGSG_09262;FGSG_09801;FGSG_10130
protein-DNA complex	20	1.50112e-07	4.93369e-06	FGSG_00504;FGSG_01336;FGSG_01510;FGSG_01920;FGSG_02602;FGSG_04257;FGSG_04453;FGSG_05247;FGSG_06032;FGSG_06339;FGSG_06777;FGSG_07021;FGSG_07098;FGSG_07105;FGSG_07164;FGSG_07175;FGSG_08859;FGSG_09592;FGSG_10090;FGSG_10765
mitotic cell cycle checkpoint	23	3.5279e-07	8.54715e-05	FGSG_00433;FGSG_00543;FGSG_00672;FGSG_00970;FGSG_01336;FGSG_01347;FGSG_01505;FGSG_02639;FGSG_05135;FGSG_05172;FGSG_05214;FGSG_05233;FGSG_06219;FGSG_06814;FGSG_06959;FGSG_07855;FGSG_09262;FGSG_09592;FGSG_09801;FGSG_10290;FGSG_10385;FGSG_10765;FGSG_13318
replication fork	20	3.54321e-07	1.09175e-05	FGSG_00504;FGSG_00844;FGSG_01035;FGSG_01336;FGSG_01920;FGSG_04257;FGSG_04453;FGSG_05247;FGSG_05326;FGSG_06032;FGSG_06339;FGSG_06777;FGSG_06814;FGSG_07021;FGSG_07105;FGSG_07164;FGSG_07175;FGSG_08898;FGSG_09509;FGSG_09592
protein localization to chromosome, centromeric region	11	9.40294e-07	0.000208824	FGSG_00543;FGSG_00672;FGSG_00678;FGSG_01347;FGSG_05172;FGSG_05233;FGSG_06959;FGSG_08501;FGSG_08859;FGSG_09262;FGSG_10130
hydrolase activity	102	1.79243e-06	0.00126366	FGSG_00192;FGSG_00304;FGSG_00388;FGSG_00465;FGSG_00520;FGSG_00543;FGSG_00819;FGSG_00844;FGSG_01037;FGSG_01091;FGSG_01235;FGSG_01336;FGSG_01348;FGSG_01545;FGSG_01567;FGSG_01929;FGSG_01933;FGSG_02054;FGSG_02060;FGSG_02339;FGSG_02491;FGSG_02540;FGSG_02702;FGSG_03315;FGSG_03354;FGSG_04131;FGSG_04258;FGSG_04324;FGSG_05013;FGSG_05014;FGSG_05036;FGSG_05050;FGSG_05105;FGSG_05162;FGSG_05173;FGSG_05298;FGS…
double-strand break repair	26	1.80457e-06	0.000336943	FGSG_00504;FGSG_00621;FGSG_00844;FGSG_01920;FGSG_04254;FGSG_04453;FGSG_05214;FGSG_05247;FGSG_05326;FGSG_06721;FGSG_06777;FGSG_07043;FGSG_07046;FGSG_07105;FGSG_07413;FGSG_07855;FGSG_08405;FGSG_08540;FGSG_08813;FGSG_09509;FGSG_09592;FGSG_10059;FGSG_10482;FGSG_10765;FGSG_11609;FGSG_12884
