# Supplementary material for: Interplay of two transcription factors for recruitment of the chromatin remodeling complex modulates fungal nitrosative stress response
Source: Nat Commun. 2021 May 6;12:2576. doi: 10.1038/s41467-021-22831-8 (PMC8102577; doi:10.1038/s41467-021-22831-8)
Supplement: Supplementary file 14 — Supplementary Data 11 [file 41467_2021_22831_MOESM14_ESM.xlsx]

## Sheet: Supplementary Data 11
Supplementary Data 11. A list of PCR primers used in this study and their relevant characteristics.
Primer	Sequence(5’-3’)	Relevant Characteristics
FgAreB-UP-F	TAGGGTATCAGAGGAATTGG	PCR primers for amplification of the upstream fragment of FgAREB
FgAreB-UP-R	CGGGAAGGAGGTATGGGATG
FgAreB-DOWN-F	TTTCAGATCGTTTCCATCAG	PCR primers for amplification of the downstream fragment of FgAREB
FgAreB-DOWN-R	CGTAAGTATTAGGGATGGGC
FgAreB-ID-F	CGCATAATCTTTCTCTCACT	PCR primers for the identification of FgAREB disruption mutants
FgAreB-ID-R	TGCTATCAATCCGACAATGC
FgHemC-UP-F	ATTAAGACATGTATCGCAGC	PCR primers for amplification of the upstream fragment of FgHEMC
FgHemC-UP-R	CTGTGAATTGAATTGACGATG
FgHemC-DOWN-F	GATGATAGATCAGTAGATGG	PCR primers for amplification of the downstream fragment of FgHEMC
FgHemC-DOWN-R	GATCCAGCTGTCAATAACC
FgHemC-ID-F	GCTGGTCAGCATCATGGCCG	PCR primers for the identification of FgHEMC disruption mutants
FgHemC-ID-R	CTCCACGATTAACAAGGTTCC
FgNor-UP-F	TGCTCAACTGTTCTGTATCC	PCR primers for amplification of the upstream fragment of FgNOR
FgNor-UP-R	GCGATGCTTGGGCTAAACTG
FgNor-DOWN-F	GATACCGGCCAGAGTTTAC	PCR primers for amplification of the downstream fragment of FgNOR
FgNor-DOWN-R	GTAGATAGGGTCAAGTTAGG
FgNor-ID-F	GGCATTGACAACTAGAGAT	PCR primers for the identification of FgNOR disruption mutants
FgNor-ID-R	GCCGCCGGCCAATGCGCTAC
FgFhb1-UP-F	GTTCTGTTCTGTAAAGAGC	PCR primers for amplification of the upstream fragment of FgFHB1
FgFhb1-UP-R	GGTGAGAGTAGGGAAGATAG
FgFhb1-DOWN-F	CCGAACGCCAGCCTCACCGT	PCR primers for amplification of the downstream fragment of FgFHB1
FgFhb1-DOWN-R	TATTCACCCTGTCTGTTAC
FgFhb1-ID-F	CGTATAATCTCGCCCTCATC	PCR primers for the identification of FgFHB1disruption mutants
FgFhb1-ID-R	GGTGGAGCTGTGGCACAGG
FgFhb2-UP-F	TGCCAGTGATTGCTATGTGG	PCR primers for amplification of the upstream fragment of FgFHB2
FgFhb2-UP-R	GTTTGTTTCTATACCACTGTG
FgFhb2-DOWN-F	CCAAGAAGCACGACAACATC	PCR primers for amplification of the downstream fragment of FgFHB2
FgFhb2-DOWN-R	CACTGTATAATCACATCATC
FgFhb2-ID-F	CATCGTCAGACCACTGACAC	PCR primers for the identification of FgFHB2 disruption mutants
FgFhb2-ID-R	CTAATTCGCAATTCGGTAG
FgGsnor-UP-F	GAAGTCTACTTAGCTGATGA	PCR primers for amplification of the upstream fragment of FgGSNOR
FgGsnor-UP-R	TGTGATGAGATGGAAATCG
FgGsnor-DOWN-F	TGATAATCAAAATTTTATGT	PCR primers for amplification of the downstream fragment of FgGSNOR
FgGsnor-DOWN-R	GTCTTTATCGTCGCCACCCG
FgGsnor-ID-F	CATGCGCGCTGCCCTCGAGG	PCR primers for the identification of FgGSNOR disruption mutants
FgGsnor-ID-R	GAGATCGTTCAGCTGAGAAC
FgSwp73-UP-F	TCAGGGGAATGCTGAAGATC	PCR primers for amplification of the upstream fragment of FgSWP73
FgSwp73-UP-R	GAGGTCTTGCGTTGAGGTT
FgSwp73-DOWN-F	GCCGACTGTGCACTGGGAG	PCR primers for amplification of the downstream fragment of FgSWP73
FgSwp73-DOWN-R	ATCACAAGGAGAGCGCTACAC
FgSwp73-ID-F	ATGTCAGTTGCCTCTCGAAGC	PCR primers for the identification of FgSWP73 disruption mutants
FgSwp73-ID-R	CACTATGGCGTCTCCTCGCCG
FgSwi1-UP-F	TGTTTCAAAGGTGGGGACGG	PCR primers for amplification of the upstream fragment of FgSWI1
FgSwi1-UP-R	GCTAAGGGAAAGAGCTCTCG
FgSwi1-DOWN-F	CACGGATCGGAACTGTATAG	PCR primers for amplification of the downstream fragment of FgSWI1
FgSwi1-DOWN-R	GAATTCGCGTGGGCAGGAAAC
FgSwi1-ID-F	TTTGCGGCCACTGCCGCTCT	PCR primers for the identification of FgSWI1 disruption mutants
FgSwi1-ID-R	CTAGTAGTATTTGATTTATG
FgSnf2-UP-F	GAGCATCCCTAGCTGATTGT	PCR primers for amplification of the upstream fragment of FgSNF2
FgSnf2-UP-R	GAAGCCCTGTGGCAGTTGAG
FgSnf2-DOWN-F	GAAAGCTCAGTGCCCTTGATC	PCR primers for amplification of the downstream fragment of FgSNF2
FgSnf2-DOWN-R	GTCGATGACTCTGTCCTGCA
FgSnf2-ID-F	GCAACCCATCTAGCCGCGTT	PCR primers for the identification of FgSNF2 disruption mutants
FgSnf2-ID-R	CATCCTACTGATATCTAAATA
FgSnf5-UP-F	GAGGGATTAGAGTCATACTT	PCR primers for amplification of the upstream fragment of FgSNF5
FgSnf5-UP-R	GGCCGCGTCGGAAAGGAAAT
FgSnf5-DOWN-F	TTACCTAGGCGTTTCTCAAGC	PCR primers for amplification of the downstream fragment of FgSNF5
FgSnf5-DOWN-R	CAGAGCTGTCGGATGCCCCT
FgSnf5-ID-F	CTAACTAAGCCACTGAGTA	PCR primers for the identification of FgSNF5 disruption mutants
FgSnf5-ID-R	AGCGCCTAATTCTGCTTTGT
FgArp9-UP-F	CATAACACTCATCCCTTGGG	PCR primers for amplification of the upstream fragment of FgARP9
FgArp9-UP-R	GAATGTTTAACCTTACTCTC
FgArp9-DOWN-F	AGAATCGTTCGTTTGCTACC	PCR primers for amplification of the downstream fragment of FgARP9
FgArp9-DOWN-R	GCTTGACCGCCTAGCATATA
FgArp9-ID-F	AGACCGATGGAGCGTCGACGG	PCR primers for the identification of FgARP9 disruption mutants
FgArp9-ID-R	GTTGCGTCGCGATGGTGTAGC
FgSwi3-UP-F	CACACCATCCTTTTGCTCG	PCR primers for amplification of the upstream fragment of FgSWI3
FgSwi3-UP-R	CGACGGAGACAATGCGCGACT
FgSwi3-DOWN-F	GGGGTTAACAAAATAAGAT	PCR primers for amplification of the downstream fragment of FgSWI3
FgSwi3-DOWN-R	CTCCTACCCCAGTTTCTGGC
FgSwi3-ID-F	CTTCTAATCAACGAATGTGAT	PCR primers for the identification of FgSWI3 disruption mutants
FgSwi3-ID-R	GTCTGTGTCAATGGCCAATT
FgSwp82-UP-F	TGAATCATTATAACCAAAGG	PCR primers to amplify upstream fragment of FgSWP82
FgSwp82-UP-R	CGATTTTGTTCAGGTGCAAT
FgSwp82-DOWN-F	CTCAGGTATACTGACGGCCT	PCR primers to amplify downstream fragment of FgSWP82
FgSwp82-DOWN-R	CAAGCTGTTCAAAACCCATG
FgSwp82-ID-F	AGTGAGTTCGAGCTCTCGTC	PCR primers for the identification of FgSWP82 disruption mutants
FgSwp82-ID-R	AAAGAAGCGAGACGTAGATCG
FgArp7-UP-F	ATAACTTGTAGACGCGTAAAC	PCR primers to amplify upstream fragment of FgARP7
FgArp7-UP-R	AAAAGTCGCTGTTCGGAAATG
FgArp7-DOWN-F	GCAATGGAGTTGGGAAGATT	PCR primers to amplify downstream fragment of FgARP7
FgArp7-DOWN-R	CTATTCGAAGATCACCAAG
FgArp7-ID-F	TGGAGGCGATCTGCGAAATT	PCR primers for the identification of FgARP7 disruption mutants
FgArp7-ID-R	ATCGCCGGCTGAAAAGGAACG
FgSnf6-UP-F	TACTAACCTAGCAACGACGTC	PCR primers to amplify upstream fragment of FgSNF6
FgSnf6-UP-R	GAGGACGGAATCGAGACCCC
FgSnf6-DOWN-F	CTTGTCCTGCCGATTGACTC	PCR primers to amplify downstream fragment of FgSNF6
FgSnf6-DOWN-R	CTTGCTGTTTTCTTGTCTG
FgSnf6-ID-F	CTGACTATTAGGTTGTTACT	PCR primers for the identification of FgSNF6 disruption mutants
FgSnf6-ID-R	GCCCTGCTCTTTGCGGGAAA
FgTaf14-UP-F	TCTGTTTCTGGGCCCCCAGT	PCR primers to amplify upstream fragment of FgTAF14
FgTaf14-UP-R	ATGAGTTCTGGGGTGCGCAG
FgTaf14-DOWN-F	GCGATCATACCTTAGTGTC	PCR primers to amplify downstream fragment of FgTAF14
FgTaf14-DOWN-R	CTCGCTTCCTTATCTTCAG
FgTaf14-ID-F	CTCGCCAGACTGGTCTCGCC	PCR primers for the identification of FgTAF14 disruption mutants
FgTaf14-ID-R	CAACGAGATCTTCTAATACG
FgIxr1-UP-F	TTCGTTTCCTACCCTCACAC	PCR primers to amplify upstream fragment of FgIXR1
FgIxr1-UP-R	CGTGTAAAAAGATGAAGCTG
FgIxr1-DOWN-F	GACAAACAAGAAACCGAAAC	PCR primers to amplify downstream fragment of FgIXR1
FgIxr1-DOWN-R	GTTTGTGAGAGAAGGAGAAC
FgIxr1-ID-F	TACTGTCCTGCCTTGTCAAC	PCR primers for the identification of FgIXR1 disruption mutants
FgIxr1-ID-R	ACGACAGCATTACAAGTGAG
FgAreB-GFP-F	ACTCACTATAGGGCGAATTGGGTACTCAAATTGGTT AAGAAGGAATCCAAATGTGA	PCR primers to amplify FgAREB fragment used for construction of the FgAREB-GFP vector
FgAreB-GFP-R	CACCACCCCGGTGAACAGCTCCTCGCCCTTGCTCAC CGCAGTCGCAGTTTCAGACG
FgAreB-GFP-ID-F	GTATCACAGCCCTCGGAAGAG	PCR primers for the identification of the in-frame FgAREB-GFP fusion vector from yeast
FgAreB-GFP-ID-R	GTCAGCTTGCCGTAGGTGGCA
FgSnf5-GFP-F	ACTCACTATAGGGCGAATTGGGTACTCAAATTGGTTGAGGGATTAGAGTCATACTT	PCR primers to amplify FgSNF5 fragment used for construction of the FgSNF5-GFP vector
FgSnf5-GFP-R	CACCACCCCGGTGAACAGCTCCTCGCCCTTGCTCACGGGGTTGGCCTCCCTTGCTA
FgSnf5-GFP-ID-F	TTTCACTAAAACGAATGTC	PCR primers for the identification of the in-frame FgSNF5-GFP fusion vector from yeast
FgSnf5-GFP-ID-R	GTCAGCTTGCCGTAGGTGGCA
FgTri1-GFP-F	ACTCACTATAGGGCGAATTGGGTACTCAAATTGGTTTTGTGA GTAGGCCTCATA	PCR primers to amplify FgTRI1 fragment used for construction of the FgTRI1-GFP vector
FgTri1-GFP-R	CACCACCCCGGTGAACAGCTCCTCGCCCTTGCTCACGTCATCCTGTACCAATTCCAATCG
FgTri1-GFP-ID-F	CTACGAGAACCCTGAAAAGT	PCR primers for the identification of the in-frame FgTRI1-GFP fusion vector from yeast
FgTri1-GFP-ID-R	CGTGCTGCTTCATGTGGTCG
FgSnf5-FLAG-F	CTATAGGGCGAATTGGGTACTCAAATTGGTTGAGGGATTAGAGTCATACTT	PCR primers to amplify FgSNF5 fragment used for construction of the FgSNF5-FLAG vector
FgSnf5-FLAG-R	CTTTATAATCACCGTCATGGTCTTTGTAGTCGGGGTTGGCCTCCCTTGCTA
FgSnf5-FLAG-ID-F	TTTCACTAAAACGAATGTC	PCR primers for the identification of the in-frame FgSNF5-FLAG fusion vector from yeast
FgSnf5-FLAG-ID-R	CTGAATGTTGAGTGGAATGATTTA
FgSnf2-FLAG-F	CTATAGGGCGAATTGGGTACTCAAATTGGTTGAGCATCCCTAGCTGATTGT	PCR primers to amplify FgSNF2 fragment used for construction of the FgSNF2-FLAG vector
FgSnf2-FLAG-R	CTTTATAATCACCGTCATGGTCTTTGTAGTCTTCCTCGTCACTCTGTGCGG
FgSnf2-FLAG-ID-F	CTGTATCAGGATGCTAAGAT	PCR primers for the identification of the in-frame FgSNF2-FLAG fusion vector from yeast
FgSnf2-FLAG-ID-R	CTGAATGTTGAGTGGAATGATTTA
FgSwp73-FLAG-F	CTATAGGGCGAATTGGGTACTCAAATTGGTTTCAGGGGAATGCTGAAGATC	PCR primers to amplify FgSWP73 fragment used for construction of the FgSWP73-FLAG vector
FgSwp73-FLAG-R	CTTTATAATCACCGTCATGGTCTTTGTAGTCACGCTGCTTGGAGAGCAAGA
FgSwp73-FLAG-ID-F	GCATTCCTTCTTCGAATCTC	PCR primers for the identification of the in-frame FgSWP73-FLAG fusion vector from yeast
FgSwp73-FLAG-ID-R	CTGAATGTTGAGTGGAATGATTTA
FgSnf5-mCherry-F	GGACGAGCTGTACAAGTGAATGGCTGCTCAGCCGTCCGC	PCR primers to amplify FgSNF5 fragment used for construction of the FgSNF5-mCherry vector
FgSnf5-mCherry-R	AATAGGCATTGATGTGTTGACCTTCAGGGGTTGGCCTCCCTTG
FgSnf2-mCherry-F	GGACGAGCTGTACAAGTGAATGGCCTCGGTGCATGCATC	PCR primers to amplify FgSNF2 fragment used for construction of the FgSNF2- mCherry vector
FgSnf2-mCherry-R	AATAGGCATTGATGTGTTGACCTTCATTCCTCGTCACTCTGTG
FgSwp73-mCherry-F	GGACGAGCTGTACAAGTGAATGCAGCCTCAATATCGCGC	PCR primers to amplify FgSWP73 fragment used for construction of the FgSWP73-mCherry vector
FgSwp73-mCherry-R	AATAGGCATTGATGTGTTGACCT TCAACGCTGCTTGGAGAGC
FgIxr1-mCherry-F	GGACGAGCTGTACAAGTGAATGGGTCTTCTCTCTATGCA	PCR primers to amplify FgIXR1 fragment used for construction of the FgIXR1-mCherry vector
FgIxr1-mCherry-R	AATAGGCATTGATGTGTTGACCTTTACTCGTCGTCCTTCTTCT
RP27-F	ACTCACTATAGGGCGAATTGG	PCR primers to amplify RP27 fragment for construction of the FgIXR1-mCherry vector
RP27-R	ATCCTCCTCGCCCTTGCTCACCATTTTGAAGATTGGGTTCCTACG
mCherry-F	ATGGTGAGCAAGGGCGAGGAGGAT	PCR primers to amplify mCherry fragment for construction of the FgIXR1-mCherry vector
mCherry-R	CTTGTACAGCTCGTCCATGC
HPH-(mCherry)-F	GGAGGTCAACACATCAATGCCTATT	PCR primers to amplify HPH fragment for construction of the FgIXR1-mCherry vector
HPH-(mCherry)R	CTACTCTATTCCTTTGCCCT
HPH-F	GGAGGTCAACACATCAATGCCTATT	PCR primers for amplification of hygromycin resistance gene (hph))
HPH-R	CTACTCTATTCCTTTGCCCT
NEO-F	GGAGGTCAACACATCAATGCT	PCR primers for amplification of neomycin resistance gene (neo)
NEO-R	TCAGAAGAACTCGTCAAGAAG
NTC-F	ACTAGTGATATTGAAGGAGC	PCR primers for amplification of nourseothricin resistance gene (NTC)
NTC-R	AGGCCTGATGCTTTGGTTTAG
FgAreB-RT-F	GGAGCAACAAGAAGCCACTG	Quantitative real-time PCR primers for analysis of FgAREB expression
FgAreB-RT-R	TGTCTGTTTCTGATTGAGTC
FgFhb1-RT-F	TCACCCCTATGATGTCCAT	Quantitative real-time PCR primers for analysis of FgFHB1 expression
FgFhb1-RT-R	TAGCCAAGTCCATGCGGAAG
FgFhb2-RT-F	TCCTCAACCCCGCCGACAC	Quantitative real-time PCR primers for analysis of FgFHB2 expression
FgFhb2-RT-R	GGCCGAGTCCAAGACATGAG
FgGsnor-RT-F	CATGCGCGCTGCCCTCGAGG	Quantitative real-time PCR primers for analysis of FgGSNOR expression
FgGsnor-RT-R	GAGATCGTTCAGCTGAGAAC
FgNor-RT-F	GTCTAATCCATCACTCGCCCC	Quantitative real-time PCR primers for analysis of FgNOR expression
FgNor-RT-R	CACCGAACCCAAAGCCAAGG
FgHemC-RT-F	GGTATCCTATACGCTGTTGGT	Quantitative real-time PCR primers for analysis of FgHEMC expression
FgHemC-RT-R	TGCTATCTCACAATCGACG
FgSnf5-RT-F	CTAGCGTCCCCCCTCATGCGT	Quantitative real-time PCR primers for analysis of FgSNF5 expression
FgSnf5-RT-R	ACCACGGTTGTATGTCTTC
FgActin-RT-F	ATCCACGTCACCACTTTCAA	Quantitative real-time PCR primers for analysis of FgACTIN expression
FgActin-RT-R	TGCTTGGAGATCCACATTTG
TaPR1-RT-F	GACTTCGTCAACCTGCACAA	Quantitative real-time PCR primers for analysis of TaPR1 expression
TaPR1-RT-R	GCCGGAATGTGTGCTTATTT
TaPR5-RT-F	TCTCCTTCCGCTACATCGC	Quantitative real-time PCR primers for analysis of TaPR5 expression
TaPR5-RT-R	CGCCGTTTGTATGTTCTTTATC
TaWRKY23-RT-F	GAGCGTAGACGTCAGCACCA	Quantitative real-time PCR primers for analysis of TaWRKY23 expression
TaWRKY23-RT-R	CACGGATGCTAATGGCCA
TaTUBULIN-RT-F	GAATGCTGATGAGTGCATGG	Quantitative real-time PCR primers for analysis of TaTUB expression
TaTUBULIN-RT-R	CGAGGGAATGGGATAAGGTT
FgFhb1-ChIP-qPCR-F	TACTAATATACATACCTTG	The promoter region of the FgFHB1 gene was ampliﬁed with the primers for ChIP-qPCR analysis
FgFhb1-ChIP-qPCR-R	CTGATAGGACAAAGCCATTG
FgFhb2-ChIP-qPCR-F	GCTTTGATTGGCATTGTCTC	The promoter region of the FgFHB2 gene was ampliﬁed with the primers for ChIP-qPCR analysis
FgFhb2-ChIP-qPCR-R	GACGAAAATTAGTGGTTTAG
FgGsnor-ChIP-qPCR-F	AAGCAGCTAGTCTTTTCGC	The promoter region of the FgGSNOR gene was ampliﬁed with the primers for ChIP-qPCR analysis
FgGsnor-ChIP-qPCR-R	GAACAAGAAGGACCAATGTC
FgNor-ChIP-qPCR-F	GCATAGCGATTCCATTTAAC	The promoter region of the FgNOR gene was ampliﬁed with the primers for ChIP-qPCR analysis
FgNor-ChIP-qPCR-R	CTGTTGAGAGTCAAGAATC
FgHemC-ChIP-qPCR-F	CGTCTTGAACCTTGGCATGA	The promoter region of the FgHEMC gene was ampliﬁed with the primers for ChIP-qPCR analysis
FgHemC-ChIP-qPCR-R	GGTGGGGTACAGTGTGGAG
FgAreB-AD-F	gccatggaggccagtgaattcATGGAGGAGGACGGGACGC	PCR primers for amplification of the full cDNA sequence of the FgAREB gene used for construction of pGADT7-FgAREB
FgAreB-AD-R	atgcccacccgggtggaattcTCACGCAGTCGCAGTTTCAG
FgAreB-BD-F	atggccatggaggccgaattcATGGAGGAGGACGGGACGC	PCR primers for amplification of the full cDNA sequence of the FgAREB gene used for construction of pGBKT7-FgAREB
FgAreB-BD-R	tcgacggatccccgggaattcTCACGCAGTCGCAGTTTCAG
FgSnf6-AD-F	gtaccagattacgctcatatgATGCAGCAGCTCTCCAGTTCC	PCR primers for amplification of the full cDNA sequence of the FgSNF6 gene used for construction of pGADT7-FgSNF6
FgSnf6-AD-R	actggcctccatggccatatgTCAGCTGGACACTGAAAGATT
FgSnf6-BD-F	tcagaggaggacctgcatatgATGCAGCAGCTCTCCAGTTCC	PCR primers for amplification of the full cDNA sequence of the FgSNF6 gene used for construction of pGBKT7-FgSNF6
FgSnf6-BD-R	ttcggcctccatggccatatgTCAGCTGGACACTGAAAGATT
FgArp7-AD-F	gtaccagattacgctcatatgATGGCCCAACAACCACTTTCC	PCR primers for amplification of the full cDNA sequence of the FgARP7 gene used for construction of pGADT7-FgARP7
FgArp7-AD-R	actggcctccatggccatatgTTACTTGCATCGCTTCTCAACC
FgArp7-BD-F	tcagaggaggacctgcatatgATGGCCCAACAACCACTTTCC	PCR primers for amplification of the full cDNA sequence of the FgARP7 gene used for construction of pGBKT7-FgARP7
FgArp7-BD-R	ttcggcctccatggccatatgTTACTTGCATCGCTTCTCAACC
FgSwp82-AD-F	gtaccagattacgctcatatgATGGCGCCCCGTGGAAAG	PCR primers for amplification of the full cDNA sequence of the FgSWP82 gene used for construction of pGADT7-FgSWP82
FgSwp82-AD-R	actggcctccatggccatatgACTTACTCAGTAGGCGATT
FgSwp82-BD-F	tcagaggaggacctgcatatgATGGCGCCCCGTGGAAAG	PCR primers for amplification of the full cDNA sequence of the FgSWP82 gene used for construction of pGBKT7-FgSWP82
FgSwp82-BD-R	ttcggcctccatggccatatgACTTACTCAGTAGGCGATT
FgSwi3-AD-F	gtaccagattacgctcatatgATGGATGACAGTGCGACCTATGG	PCR primers for amplification of the full cDNA sequence of the FgSWI3 gene used for construction of pGADT7-FgSWI3
FgSwi3-AD-R	actggcctccatggccatatgTTATGCTTCGTAGCTCTTGATCTG
FgSwi3-BD-F	tcagaggaggacctgcatatgATGGATGACAGTGCGACCTATGG	PCR primers for amplification of the full cDNA sequence of the FgSWI3 gene used for construction of pGBKT7-FgSWI3
FgSwi3-BD-R	ttcggcctccatggccatatgTTATGCTTCGTAGCTCTTGATCTG
FgTaf14-AD-F	gtaccagattacgctcatatgAAGTCGTTACCGAGCAGAATGTC	PCR primers for amplification of the full cDNA sequence of the FgTAF14 gene used for construction of pGADT7-FgTAF14
FgTaf14-AD-R	actggcctccatggccatatgAAAACATAACCCGTCATCAGTTT
FgTaf14-BD-F	tcagaggaggacctgcatatgAAGTCGTTACCGAGCAGAATGTC	PCR primers for amplification of the full cDNA sequence of the FgTAF14 gene used for construction of pGBKT7-FgTAF14
FgTaf14-BD-R	ttcggcctccatggccatatgAAAACATAACCCGTCATCAGTTT
FgArp9-AD-F	gtaccagattacgctcatatgATGTCCAGCACTGCGGGC	PCR primers for amplification of the full cDNA sequence of the FgARP9 gene used for construction of pGADT7-FgARP9
FgArp9-AD-R	actggcctccatggccatatgGCTCAATTTGTTATGACAG
FgArp9-BD-F	tcagaggaggacctgcatatgATGTCCAGCACTGCGGGC	PCR primers for amplification of the full cDNA sequence of the FgARP9 gene used for construction of pGBKT7-FgARP9
FgArp9-BD-R	ttcggcctccatggccatatgGCTCAATTTGTTATGACAG
FgSnf5-AD-F	gtaccagattacgctcatatgATGGCTGCTCAGCCGTCC	PCR primers for amplification of the full cDNA sequence of the FgSNF5 gene used for construction of pGADT7-FgSNF5
FgSnf5-AD-R	actggcctccatggccatatgTCAGGGGTTGGCCTCCCT
FgSnf5-BD-F	tcagaggaggacctgcatatgATGGCTGCTCAGCCGTCC	PCR primers for amplification of the full cDNA sequence of the FgSNF5 gene used for construction of pGBKT7-FgSNF5
FgSnf5-BD-R	ttcggcctccatggccatatgTCAGGGGTTGGCCTCCCT
FgSwi1-AD-F	gtaccagattacgctcatatgATGTCTTTCGGCGGCGGT	PCR primers for amplification of the full cDNA sequence of the FgSWI1 gene used for construction of pGADT7-FgSWI1
FgSwi1-AD-R	actggcctccatggccatatgCTAGTGGGACATTACTTCC
FgSwi1-BD-F	tcagaggaggacctgcatatgATGTCTTTCGGCGGCGGT	PCR primers for amplification of the full cDNA sequence of the FgSWI1 gene used for construction of pGBKT7-FgSWI1
FgSwi1-BD-R	ttcggcctccatggccatatgCTAGTGGGACATTACTTCC
FgSnf2-AD-F	gccatggaggccagtgaattcATGGCCTCGGTGCATGCA	PCR primers for amplification of the full cDNA sequence of the FgSNF2 gene used for construction of pGADT7-FgSNF2
FgSnf2-AD-R	atgcccacccgggtggaattcTCATTCCTCGTCACTCTGTGCG
FgSnf2-BD-F	atggccatggaggccgaattcATGGCCTCGGTGCATGCA	PCR primers for amplification of the full cDNA sequence of the FgSNF2 gene used for construction of pGBKT7-FgSNF2
FgSnf2-BD-R	tcgacggatccccgggaattcTCATTCCTCGTCACTCTGTGCG
FgSwp73-AD-F	gccatggaggccagtgaattcATGCAGCCTCAATATCGCGC	PCR primers for amplification of the full cDNA sequence of the FgSWP73 gene used for construction of pGADT7-FgSWP73
FgSwp73-AD-R	atgcccacccgggtggaattcTCAACGCTGCTTGGAGAGCA
FgSwp73-BD-F	atggccatggaggccgaattcATGCAGCCTCAATATCGCGC	PCR primers for amplification of the full cDNA sequence of the FgSWP73 gene used for construction of pGBKT7-FgSWP73
FgSwp73-BD-R	tcgacggatccccgggaattcTCAACGCTGCTTGGAGAGCA
FgIxr1-AD-F	gccatggaggccagtgaattcATGGGTCTTCTCTCTATGCAGCA	PCR primers for amplification of the full cDNA sequence of the FgIXR1 gene used for construction of pGADT7-FgIXR1
FgIxr1-AD-R	atgcccacccgggtggaattcTTACTCGTCGTCCTTCTTCTCTCC
FgIxr1-BD-F	atggccatggaggccgaattcATGGGTCTTCTCTCTATGCAGCA	PCR primers for amplification of the full cDNA sequence of the FgIXR1 gene used for construction of pGBKT7-FgIXR1
FgIxr1-BD-R	tcgacggatccccgggaattcTTACTCGTCGTCCTTCTTCTCTCC
FgAreB-up-AD-F	gtaccagattacgctcatatgATGGAGGAGGACGGGACGC	PCR primers for amplification of the full cDNA sequence of the FgAREB gene used for construction of pGADT7- FgAREB-FgIXR1
FgAreB-up-AD-R	CTGCATAGAGAGAAGACCCATCGCAGTCGCAGTTTCAGACG
FgIxr1-down-AD-F	ATGGGTCTTCTCTCTATGCAG	PCR primers for amplification of the full cDNA sequence of the FgIXR1 gene used for construction of pGADT7- FgAREB-FgIXR1
FgIxr1-down-AD-R	actggcctccatggccatatgTTACTCGTCGTCCTTCTTCTCTCC
FgAreB-up-BD-F	tcagaggaggacctgcatatgATGGAGGAGGACGGGACGC	PCR primers for amplification of the full cDNA sequence of the FgAREB gene used for construction of pGBKT7- FgAREB-FgIXR1
FgAreB-up-BD-R	CTGCATAGAGAGAAGACCCATCGCAGTCGCAGTTTCAGACG
FgIxr1-down-BD-F	ATGGGTCTTCTCTCTATGCAG	PCR primers for amplification of the full cDNA sequence of the FgIXR1 gene used for construction of pGBKT7- FgAREB-FgIXR1
FgIxr1-down-BD-R	ttcggcctccatggccatatgTTACTCGTCGTCCTTCTTCTCTCC
FgAreB-pBridge-MCS I -F	ttgactgtatcgccggaattcATGGAGGAGGACGGGACGC	PCR primers for amplification of the full cDNA sequence of the FgAREB gene used for construction of pBridge-MCS I -FgAREB
FgAreB-pBridge-MCS I -R	tggctgcaggtcgacggatccTCACGCAGTCGCAGTTTCAG
FgIxr1-pBridge-MCS II -F	aagaagagaaaggtggcggccgcATGGGTCTTCTCTCTATGCAGCA	PCR primers for amplification of the full cDNA sequence of the FgIXR1 gene used for construction of pBridge-MCS II -FgIXR1
FgIxr1-pBridge-MCS II -R	tcagcccgaagatctTTACTCGTCGTCCTTCTTCTCTCC
FgAreBΔN-BD-F	tcagaggaggacctgcatatgGGAAGTACCATGCCTACCTGC	PCR primers for amplification of the cDNA sequence of the FgAREB gene used for construction of pGBKT7- FgAREBΔN
FgAreBΔN-BD-R	ttcggcctccatggccatatgTCACGCAGTCGCAGTTTCAG
FgAreBΔGATA-AD-UP-F	gtaccagattacgctcatatgGGAAGTACCATGCCTACCTGC	PCR primers for amplification of the cDNA sequence of upstream FgAREB gene used for construction of pGADT7- FgAREBΔGATA
FgAreBΔGATA-AD-UP-R	AGATCCCCCACTCGTCGCGG
FgAreBΔGATA-AD-DOWN-F	TGCCGCGACGAGTGGGGGATCTATCAAGAGTCGCAACAGAGT	PCR primers for amplification of the cDNA sequence of downstream FgAREB gene used for construction of pGADT7- FgAREBΔGATA
FgAreBΔGATA-AD-DOWN-R	actggcctccatggccatatgTCACGCAGTCGCAGTTTCAG
FgAreBΔGATA-BD-UP-F	atggccatggaggccgaattcGGAAGTACCATGCCTACCTGC	PCR primers for amplification of the cDNA sequence of upstream FgAREB gene used for construction of pGBKT7- FgAREBΔGATA
FgAreBΔGATA-BD-UP-R	AGATCCCCCACTCGTCGCGG
FgAreBΔGATA-BD-DOWN-F	TGCCGCGACGAGTGGGGGATCTATCAAGAGTCGCAACAGAGT	PCR primers for amplification of the cDNA sequence of downstream FgAREB gene used for construction of pGBKT7- FgAREBΔGATA
FgAreBΔGATA-BD-DOWN-R	tcgacggatccccgggaattcTCACGCAGTCGCAGTTTCAG
FgAreBΔML-AD-UP-F	gtaccagattacgctcatatgGGAAGTACCATGCCTACCTGC	PCR primers for amplification of the cDNA sequence of upstream FgAREB gene used for construction of pGADT7- FgAREBΔML
FgAreBΔML-AD-UP-R	AACATCGGTCTTGAGGGAAA
FgAreBΔML-AD-DOWN-F	CAATTTCCCTCAAGACCGATGTTGACACGGGTCAGCGAGCTTG	PCR primers for amplification of the cDNA sequence of downstream FgAREB gene used for construction of pGADT7- FgAREBΔML
FgAreBΔML-AD-DOWN-R	actggcctccatggccatatgTCACGCAGTCGCAGTTTCAG
FgAreBΔML-BD-UP-F	atggccatggaggccgaattcGGAAGTACCATGCCTACCTGC	PCR primers for amplification of the cDNA sequence of upstream FgAREB gene used for construction of pGBKT7- FgAREBΔML
FgAreBΔML-BD-UP-R	AACATCGGTCTTGAGGGAAA
FgAreBΔML-BD-DOWN-F	CAATTTCCCTCAAGACCGATGTTGACACGGGTCAGCGAGCTTG	PCR primers for amplification of the cDNA sequence of downstream FgAREB gene used for construction of pGBKT7- FgAREBΔML
FgAreBΔML-BD-DOWN-R	tcgacggatccccgggaattcTCACGCAGTCGCAGTTTCAG
FgAreBΔCC-AD-UP-F	gtaccagattacgctcatatgGGAAGTACCATGCCTACCTGC	PCR primers for amplification of the cDNA sequence of upstream FgAREB gene used for construction of pGADT7- FgAREBΔCC
FgAreBΔCC-AD-UP-R	TTAAGGCTTGAATTTTGCGC
FgAreBΔCC-AD-DOWN-F	TCGCGCAAAATTCAAGCCTTAACACCCGATCGGCTCAGACCCT	PCR primers for amplification of the cDNA sequence of downstream FgAREB gene used for construction of pGADT7- FgAREBΔCC
FgAreBΔCC-AD-DOWN-R	actggcctccatggccatatgTCACGCAGTCGCAGTTTCAG
FgAreBΔCC-BD-UP-F	atggccatggaggccgaattcGGAAGTACCATGCCTACCTGC	PCR primers for amplification of the cDNA sequence of upstream FgAREB gene used for construction of pGBKT7- FgAREBΔCC
FgAreBΔCC-BD-UP-R	TTAAGGCTTGAATTTTGCGC
FgAreBΔCC-BD-DOWN-F	TCGCGCAAAATTCAAGCCTTAACACCCGATCGGCTCAGACCCT	PCR primers for amplification of the cDNA sequence of downstream FgAREB gene used for construction of pGBKT7- FgAREBΔCC
FgAreBΔCC-BD-DOWN-R	tcgacggatccccgggaattcTCACGCAGTCGCAGTTTCAG
FgAreBΔC-AD-F	gtaccagattacgctcatatgGGAAGTACCATGCCTACCTGC	PCR primers for amplification of the cDNA sequence of the FgAREB gene used for construction of pGADT7- FgAREBΔC
FgAreBΔC-AD-R	atgcccacccgggtggaattcAACCGCTTGAAACTCAAGCT
FgAreBΔC-BD-F	tcagaggaggacctgcatatgGGAAGTACCATGCCTACCTGC	PCR primers for amplification of the cDNA sequence of the FgAREB gene used for construction of pGBKT7- FgAREBΔC
FgAreBΔC-BD-R	tcgacggatccccgggaattcAACCGCTTGAAACTCAAGCT
AD-ID-F	TCATCGGAAGAGAGTAGTAAC	PCR primers for identification of pGADT7 plasmid construction
AD-ID-R	ATTAGCTTGGCTGCAAGCGCGC
BD-ID-F	CTATTCGATGATGAAGATAC	PCR primers for identification of pGBKT7 plasmid construction
BD-ID-R	AGATGGTGCACGATGCACAG
FgAreBGATA-pET-32a-F	GACGACGACAAGGCCATGGCCATGGAGGAGGACGGGACGC	PCR primers for amplification of the cDNA sequence of the FgAREB gene used for construction of pET-32a- FgAREBGATA
FgAreBGATA-pET-32a-R	GTGGTGGTGGTGGTGCTCGAGCGCATCGGTCGTGGCGAATC
FgIXR1-pET-32a-F	GACGACGACAAGGCCATGGCCATGGGTCTTCTCTCTATGCAG	PCR primers for amplification of the cDNA sequence of the FgIXR1 gene used for construction of pET-32a-FgIXR1
FgIXR1-pET-32a-R	GTGGTGGTGGTGGTGCTCGAGCTCGTCGTCCTTCTTCTCTC
FgAreBGATA-pGEX6P-1-F	GTTCTGTTCCAGGGGCCCCTGGGATCCATGGAGGAGGACGGGACGC	PCR primers for amplification of the cDNA sequence of the FgAREB gene used for construction of pGEX6P-1- FgAREBGATA
FgAreBGATA-pGEX6P-1-R	ATGCGGCCGCTCGAGTCGACCCGGGAATTCCGCATCGGTCGTGGCGAATC
FgSwp73-pGEX4T-3-F	TCCCCGAATTCCCGGGTCGACATGCAGCCTCAATATCGCGC	PCR primers for amplification of the cDNA sequence of the FgSWP73 gene used for construction of pGEX4T-3- FgSWP73
FgSwp73-pGEX4T-3-R	GATGCGGCCGCTCGAGTCGACACGCTGCTTGGAGAGCAAGAC
FgAreAGATA-pET-32a-F	GACGACGACAAGGCCATGGCCATGCCATCTTCGCCGCCCATGTC	PCR primers for amplification of the cDNA sequence of the FgAREA gene used for construction of pET-32a-FgAREAGATA
FgAreAGATA pET-32a-R	GTGGTGGTGGTGGTGCTCGAGCCCAACCGGAACATTGGTTC
FgSreAGATA-pET-32a-F	GACGACGACAAGGCCATGGCCATGGGTAGCCAAGGTCAAGT	PCR primers for amplification of the cDNA sequence of the FgSREA gene used for construction of pET-32a-FgSREAGATA
FgSreAGATA pET-32a-R	GTGGTGGTGGTGGTGCTCGAGGATAGTTGATTTCTTCATCG
pET-32a-ID-F	TAATACGACTCACTATAGG	PCR primers for identification of pET-32a plasmid construction
pET-32a-ID-R	CAAAAAACCCCTCAAGACCC
pGEX6P-1-ID-F	GTGCCTGGATGCGTTCCCAA	PCR primers for identification of pGEX6P-1 plasmid construction
pGEX6P-1-ID-R	CGTGACTGGGTCATGGCTGC
pGEX4T-3-ID-F	CTGGTTCCGCGTGGATCCCC	PCR primers for identification of pGEX4T-3 plasmid construction
pGEX4T-3-ID-R	TCAGTCAGTCACGATGCGGC
FgFhb1-EMSA-WT-F	TCTATCACGACATCTATAGATTTATCTCATCTACTACTACTATCT	The WT probe of the FgFHB1 gene promoter was synthesis with the primers for EMSA analysis
FgFhb1-EMSA-WT-R	AGATAGTAGTAGTAGATGAGATAAATCTATAGATGTCGTGATAGA
FgFhb2-EMSA-WT-F	TATTAGTGATTATCAATCTCATAGCAATGATTTGA	The WT probe of the FgFHB2 gene promoter was synthesis with the primers for EMSA analysis
FgFhb2-EMSA-WT-R	TCAAATCATTGCTATGAGATTGATAATCACTAATA
FgGsnor-EMSA-WT-F	TGCGAGACTCTCTTATCTCCTCCTTCCGATAGTTCG	The WT probe of the FgGSNOR gene promoter was synthesis with the primers for EMSA analysis
FgGsnor-EMSA-WT-R	CGAACTATCGGAAGGAGGAGATAAGAGAGTCTCGCA
FgNor-EMSA-WT-F	TCCAAGATTTTATCTTCCCGACTATTGTTCCACAGCAC	The WT probe of the FgNOR gene promoter was synthesis with the primers for EMSA analysis
FgNor-EMSA-WT-R	GTGCTGTGGAACAATAGTCGGGAAGATAAAATCTTGGA
FgHemC-EMSA-WT-F	CTTACATGTCCTCTATCGTGTTCAGGTTGTAAACT	The WT probe of the FgHEMC gene promoter was synthesis with the primers for EMSA analysis
FgHemC-EMSA-WT-R	AGTTTACAACCTGAACACGATAGAGGACATGTAAG
FgFhb1-EMSA-Mutant-F	TCTATCACGACATCTATAGATCGGCATCATCTACTACTACTATCT	The mutant probe of the FgFHB1 gene promoter was synthesis with the primers for EMSA analysis
FgFhb1-EMSA-Mutant -R	AGATAGTAGTAGTAGATGATGCCGATCTATAGATGTCGTGATAGA
FgFhb2-EMSA-Mutant -F	TATTAGTGACGGCAAATCTCATAGCAATGATTTGA	The mutant probe of the FgFHB2 gene promoter was synthesis with the primers for EMSA analysis
FgFhb2-EMSA-Mutant-R	TCAAATCATTGCTATGAGATTTGCCGTCACTAATA
FgGsnor-EMSA-Mutant-F	CAATGAACGATAGTGATATGTCCGAAGCCGCCTAAGGTTTCAGGCATG	The mutant probe of the FgGSNOR gene promoter was synthesis with the primers for EMSA analysis
FgGsnor-EMSA-Mutant-R	CATGCCTGAAACCTTAGGCGGCTTCGGACATATCACTATCGTTCATTG
FgNor-EMSA-Mutant-F	TCCAAGATTCGGCATTCCCGACTATTGTTCCACAGCAC	The mutant probe of the FgNOR gene promoter was synthesis with the primers for EMSA analysis
FgNor-EMSA-Mutant-R	GTGCTGTGGAACAATAGTCGGGAATGCCGAATCTTGGA
FgHemC-EMSA-Mutant-F	CTTACATGTCCTCGGCAGTGTTCAGGTTGTAAACT	The mutant probe of the FgHEMC gene promoter was synthesis with the primers for EMSA analysis
FgHemC-EMSA-Mutant -R	AGTTTACAACCTGAACACTGCCGAGGACATGTAAG
FgAreB-SB-F	TAGGGTATCAGAGGAATTGG	PCR primers to amplify the FgAREB fragment used as the probe for Southern blot analysis
FgAreB-SB-R	CGGGAAGGAGGTATGGGATG
FgGsnor-MNase-P1-F	GGTTATGCTTGGTGATGCAA	The P1 regions of the FgGSNOR gene promoter were ampliﬁed with the primers for MNase-qPCR analysis
FgGsnor-MNase-P1-R	AGCTCCAAAAAATAATACC
FgGsnor-MNase-P2-F	GGTATTATTTTTTGGAGCT	The P2 regions of the FgGSNOR gene promoter were ampliﬁed with the primers for MNase-qPCR analysis
FgGsnor-MNase-P2-R	TTTGAGGAACAAGAAGGACC
FgGsnor-MNase-P3-F	GGTCCTTCTTGTTCCTCAAA	The P3 regions of the FgGSNOR gene promoter were ampliﬁed with the primers for MNase-qPCR analysis
FgGsnor-MNase-P3-R	ATGCCGCCAACTCACGATGT
FgGsnor-MNase-P4-F	ACATCGTGAGTTGGCGGCAT	The P4 regions of the FgGSNOR gene promoter were ampliﬁed with the primers for MNase-qPCR analysis
FgGsnor-MNase-P4-R	CAGCTAAGTAGACTTCAAGT
FgGsnor-MNase-P5-F	ACTTGAAGTCTACTTAGCTG	The P5 regions of the FgGSNOR gene promoter were ampliﬁed with the primers for MNase-qPCR analysis
FgGsnor-MNase-P5-R	CGTTGAACGGAGAAACAAGC
FgGsnor-MNase-P6-F	GCTTGTTTCTCCGTTCAACG	The P6 regions of the FgGSNOR gene promoter were ampliﬁed with the primers for MNase-qPCR analysis
FgGsnor-MNase-P6-R	CGTCTGCAGTTATTCTCGCC
FgGsnor-MNase-P7-F	GGCGAGAATAACTGCAGACG	The P7 regions probe of the FgNOR gene promoter was synthesis with the primers for EMSA analysis
FgGsnor-MNase-P7-R	GTCTCGCAAAACATTTCCAG
FgGsnor-MNase-P8-F	CTGGAAATGTTTTGCGAGAC	The P8 regions of the FgGSNOR gene promoter were ampliﬁed with the primers for MNase-qPCR analysis
FgGsnor-MNase-P8-R	GTTGTAGGTTACTTTAATTA
FgGsnor-MNase-P9-F	TAATTAAAGTAACCTACAAC	The P9 regions of the FgGSNOR gene promoter were ampliﬁed with the primers for MNase-qPCR analysis
FgGsnor-MNase-P9-R	AGTGAGTCAAGAGGAGAGGC
FgGsnor-MNase-P10-F	GCCTCTCCTCTTGACTCACT	The P10 regions of the FgGSNOR gene promoter were ampliﬁed with the primers for MNase-qPCR analysis
FgGsnor-MNase-P10-R	GAGACAAAAGCGGGGTCTTA
FgGsnor-MNase-P11-F	TAAGACCCCGCTTTTGTCTC	The P11 regions of the FgGSNOR gene promoter were ampliﬁed with the primers for MNase-qPCR analysis
FgGsnor-MNase-P11-R	CAAGGTCCTGTGCCATTGGT
FgGsnor-MNase-P12-F	ACCAATGGCACAGGACCTTG	The P12 regions of the FgGSNOR gene promoter were ampliﬁed with the primers for MNase-qPCR analysis
FgGsnor-MNase-P12-R	CACTATCGTTCATTGGATAT
FgGsnor-MNase-P13-F	ATATCCAATGAACGATAGTG	The P13 regions of the FgGSNOR gene promoter were ampliﬁed with the primers for MNase-qPCR analysis
FgGsnor-MNase-P13-R	CTACGTTGGGTACCCCGCAA
FgGsnor-MNase-P14-F	TTGCGGGGTACCCAACGTAG	The P14 regions of the FgGSNOR gene promoter were ampliﬁed with the primers for MNase-qPCR analysis
FgGsnor-MNase-P14-R	TGTTTATGTAGGCATAGAAT
FgGsnor-MNase-P15-F	ATTCTATGCCTACATAAACA	The P15 regions of the FgGSNOR gene promoter were ampliﬁed with the primers for MNase-qPCR analysis
FgGsnor-MNase-P15-R	GGAAAACAGAAGGACAACC
FgGsnor-MNase-P16-F	GGTTGTCCTTCTGTTTTCC	The P16 regions of the FgGSNOR gene promoter were ampliﬁed with the primers for MNase-qPCR analysis
FgGsnor-MNase-P16-R	ATACCTTGCCAGCAGTAGAC
FgGsnor-MNase-P17-F	TGACCCAAAATGTAGTATAA	The P17 regions of the FgGSNOR gene promoter were ampliﬁed with the primers for MNase-qPCR analysis
FgGsnor-MNase-P17-R	TGGCACATATTAATAGCAGC
FgGsnor-MNase-P18-F	GCTGCTATTAATATGTGCCA	The P18 regions of the FgGSNOR gene promoter were ampliﬁed with the primers for MNase-qPCR analysis
FgGsnor-MNase-P18-R	GTCATAGGTGCGCATCATAT
FgGsnor-MNase-P19-F	ATATGATGCGCACCTATGAC	The P19 regions of the FgGSNOR gene promoter were ampliﬁed with the primers for MNase-qPCR analysis
FgGsnor-MNase-P19-R	TGCATTAAACATTTCTGTGT
FgGsnor-MNase-P20-F	ACACAGAAATGTTTAATGCA	The P20 regions of the FgGSNOR gene promoter were ampliﬁed with the primers for MNase-qPCR analysis
FgGsnor-MNase-P20-R	AGTCCTGCCTCATAATTTAG
FgGsnor-MNase-P21-F	CTAAATTATGAGGCAGGACT	The P21 regions of the FgGSNOR gene promoter were ampliﬁed with the primers for MNase-qPCR analysis
FgGsnor-MNase-P21-R	CAAGTATCATAGCCATCAAG
FgGsnor-MNase-P22-F	CTTGATGGCTATGATACTTG	The P22 regions of the FgGSNOR gene promoter were ampliﬁed with the primers for MNase-qPCR analysis
FgGsnor-MNase-P22-R	CTTGATGGCTATGATACTTG
PH-1-ATAC-F	CAAGCAGAAGACGGCATACGAGATTCGCCTTATCGCCTTAGTCTCGTGGGCTCGGAGATGT	The primers for ATAC-Seq amplify PH-1 libraries
PH-1-ATAC-R	CAAGCAGAAGACGGCATACGAGATCTAGTACGTCGCCTTAGTCTCGTGGGCTCGGAGATGT
ΔFgAreB-ATAC-F	CAAGCAGAAGACGGCATACGAGATTCTTACGCTCGCCTTAGTCTCGTGGGCTCGGAGATGT	The primers for ATAC-Seq amplify ΔFgAreB libraries
ΔFgAreB-ATAC-R	CAAGCAGAAGACGGCATACGAGATGCTCAGGATCGCCTTAGTCTCGTGGGCTCGGAGATGT
ΔFgSnf5-ATAC-F	CAAGCAGAAGACGGCATACGAGATAGGAGTCCTCGCCTTAGTCTCGTGGGCTCGGAGATGT	The primers for ATAC-Seq amplify ΔFgSnf5 libraries
ΔFgSnf5-ATAC-R	CAAGCAGAAGACGGCATACGAGATCATGCCTATCGCCTTAGTCTCGTGGGCTCGGAGATGT
