# Supplementary material for: Interplay of two transcription factors for recruitment of the chromatin remodeling complex modulates fungal nitrosative stress response
Source: Nat Commun. 2021 May 6;12:2576. doi: 10.1038/s41467-021-22831-8 (PMC8102577; doi:10.1038/s41467-021-22831-8)
Supplement: Supplementary file 16 — Source Data [file 41467_2021_22831_MOESM16_ESM.xlsx]

## Sheet: Fig.1
Fig.1c
	Mycelial inhibition (%)
	2 mM	-12.12	-16.92	-17.19	-15.15
	10 mM	24	26.15	25	28.79
	p value =0.0002
Fig.1g
	MDA				Group	p value
	PH-1	5.25	4.53	6.02	PH-1/ΔFgAreB	0.0018
	ΔFgAreB	16.11	14.25	13.84	PH-1/ΔFgAreB-C	0.967
	ΔFgAreB-C	5.55	4.03	5.71	ΔFgAreB/ΔFgAreB-C	0.0012

## Sheet: Fig.2
Fig.2a
	RT-qPCR	FgFHB1		FgFHB2		FgGSNOR		FgNOR		FgHEMC		Group	p value
		PH-1	ΔFgAreB	PH-1	ΔFgAreB	PH-1	ΔFgAreB	PH-1	ΔFgAreB	PH-1	ΔFgAreB		FgFHB1	FgFHB2	FgGSNOR	FgNOR	FgHEMC
	0 mM	1	0.24	1	0.46	1	0.21	1	0.12	1	0.64	PH-1 0 mM/PH-1 10 mM	<0.0001	<0.0001	<0.0001	<0.0001	0.0074
		1	0.23	1	0.16	1	0.24	1	0.33	1	1.2	PH-1 0 mM/ΔFgAreB 0 mM	0.6714	0.9946	0.0498	0.0788	0.9945
		1	0.15	1	0.18	1	0.35	1	0.45	1	0.92	PH-1 0 mM/ΔFgAreB 10 mM	0.8334	0.9327	0.117	0.1544	0.0303
	10 mM	4.21	0.35	61	1.94	9.23	0.34	3.56	0.58	3.23	2.61	PH-1 10 mM/ΔFgAreB 0 mM	<0.0001	<0.0001	<0.0001	<0.0001	0.0055
		3.23	0.43	58	3.57	10.86	0.49	3.72	0.26	2.32	2.02	PH-1 10 mM/ΔFgAreB 10 mM	<0.0001	<0.0001	<0.0001	<0.0001	0.7224
		3.12	0.29	72	2.84	12.34	0.56	4.58	0.41	1.99	1.87	ΔFgAreB 0 mM/ΔFgAreB 10 mM	0.989	0.8385	0.9273	0.9614	0.0217
Fig.2b
	Mycelial inhibition (%)					Group	p value
	PH-1	-4.167	-10.87	-10.64	-10.64	PH-1/ΔFgNSR1	<0.0001
	ΔFgNSR1	23.91	26.67	26.09	29.79	PH-1/ΔFgNSR2	<0.0001
	ΔFgNSR2	25.53	29.17	29.79	29.79	ΔFgNSR1/ΔFgNSR2	0.4806
Fig.2e
	MDA				Group	p value
	PH-1	5.13	4.63	6.05	PH-1/ΔFgNSR1	0.0093
	ΔFgNSR1	8.36	9.24	10.12	PH-1/ΔFgNSR2	0.0091
	ΔFgNSR2	8.77	7.96	9.35	ΔFgNSR1/ΔFgNSR2	0.7008
Fig.2g														Group	p value
	ChIP-qPCR														FgFHB1	FgFHB2	FgGSNOR	FgNOR	FgHEMC
		FgAreB-GFP CK IP		PH-1::FgSnf5-GFP SNP IP	FgAreB-GFP CK IgG		PH-1::FgSnf5-GFP SNP IP	FgAreB-GFP SNP IP		PH-1::FgSnf5-GFP SNP IP	FgAreB-GFP SNP IgG		PH-1::FgSnf5-GFP SNP IP	FgAreB-GFP CK IP/CK IgG	0.0001	<0.0001	<0.0001	<0.0001	0.1747
	FgFHB1	0.0851	0.0783	0.0625	0.0031	0.0075	0.0037	0.1256	0.1526	0.1249	0.0047	0.0032	0.0066	FgAreB-GFP CK IP/SNP IP	0.0004	0.0005	0.0663	0.2993	>0.9999
	FgFHB2	0.066	0.0565	0.0617	0.0038	0.0085	0.0055	0.0866	0.0816	0.077	0.004	0.0036	0.0041	FgAreB-GFP CK IP/SNP IgG	0.0001	<0.0001	<0.0001	<0.0001	0.0101
	FgGSNOR	0.1942	0.1843	0.1529	0.0099	0.009	0.0165	0.2294	0.2055	0.1976	0.0047	0.0035	0.0042	FgAreB-GFP CK IgG/SNP IP	<0.0001	<0.0001	<0.0001	<0.0001	0.1786
	FgNOR	0.098	0.1265	0.1156	0.0049	0.0087	0.0054	0.146433	0.1257	0.1169	0.0076	0.0064	0.0069	FgAreB-GFP CK IgG/SNP IgG	>0.9999	0.8963	0.9008	0.9998	0.2423
	FgHEMC	0.0128	0.0099	0.0132	0.0062	0.0095	0.006	0.0132	0.0147	0.0079	0.0006	0.0032	0.0052	FgAreB-GFP SNP IP/SNP IgG	<0.0001	<0.0001	<0.0001	<0.0001	0.0104
Fig.2h
	MNase-qPCR
	-(1040-940)	0.0301886	0.0371886	0.0321886
	-(940-860)	0.0396848	0.0368485	0.0349685
	-(860-780)	0.0912182	0.0802182	0.0882182
	-(780-700)	0.0304005	0.0412005	0.0394005
	-(700-620)	0.0514924	0.0361492	0.0574924
	-(620-540)	0.0681377	0.0781377	0.0691377
	-(540-460)	0.0474451	0.0434451	0.0404451
	-(460-380)	0.0478167	0.0348167	0.0398167
	-(380-300)	0.0829399	0.0759399	0.0849399
	-(300-220)	0.0370745	0.0290745	0.0390745
	-(220-140)	0.0549987	0.0539987	0.0599987
	-(140-60)	0.0719652	0.0679652	0.0619652
	-60-20	0.0421867	0.0518667	0.0346279
	20-100	0.0384451	0.0284451	0.0398445

## Sheet: Fig.3
Fig.3d					Fig.3h
	PH-1::FgAreB-GFP::FgSwp73-mCherry					MDA				Group	p value
	Distance(μm)	mCherry	Distance(μm)	GFP		PH-1	5.61	4.26	5.15	PH-1/ΔFgSnf5	0.0228
	0	0.021	0	0.07459		ΔFgSnf5	13.38	10.26	10.84	PH-1/ΔFgSnf5-C	0.8605
	0.1	0.0256	0.1	0		ΔFgSnf5-C	5.36	4.99	5.34	ΔFgSnf5/ΔFgSnf5-C	0.0388
	0.2	0.014	0.2	0.05361
	0.3	0.0093	0.3	0.0373
	0.4	0.0256	0.4	0.07692	Fig.3j
	0.5	0.035	0.5	0.05594		RT-qPCR	FgFHB1		FgFHB2		FgGSNOR		FgNOR		Group	p value
	0.6	0.0396	0.6	0.14452			PH-1	ΔFgSnf5	PH-1	ΔFgSnf5	PH-1	ΔFgSnf5	PH-1	ΔFgSnf5		FgFHB1	FgFHB2	FgGSNOR	FgNOR
	0.7	0.0723	0.7	0.17249		0 mM	1	0.1523	1	0.5291	1	0.2253	1	0.3034	PH-1 0 mM/PH-1 10 mM	<0.0001	<0.0001	0.0004	0.0002
	0.8	0.0699	0.8	0.08392			1	0.2143	1	0.39513	1	0.5647	1	0.2321	PH-1 0 mM/ΔFgSnf5 0 mM	0.2626	0.993	0.9842	0.243
	0.9	0.0909	0.9	0.0303			1	0.1233	1	0.4723	1	0.7722	1	0.1925	PH-1 0 mM/ΔFgSnf5 10 mM	0.4383	0.8709	0.9738	0.4246
	1	0.1469	1	0.08625		10 mM	5.843	0.4264	54.497	3.3591	12.042	2.2923	3.238	0.3734	PH-1 10 mM/ΔFgSnf5 0 mM	<0.0001	<0.0001	0.0003	<0.0001
	1.1	0.1748	1.1	0.17016			4.621	0.2643	45.79	2.513	13.549	1.1647	3.842	0.2321	PH-1 10 mM/ΔFgSnf5 10 mM	<0.0001	<0.0001	0.0006	<0.0001
	1.2	0.2075	1.2	0.14452			6.654	0.3233	53.942	1.723	7.246	1.2722	4.972	0.62325	ΔFgSnf5 0 mM/ΔFgSnf5 10 mM	0.9732	0.7419	0.8666	0.9673
	1.3	0.2284	1.3	0.0979
	1.4	0.2727	1.4	0.20047
	1.5	0.3007	1.5	0.15851
	1.6	0.3147	1.6	0.35431
	1.7	0.3147	1.7	0.11655
	1.8	0.324	1.8	0.21678
	1.9	0.324	1.9	0.2634
	2	0.2727	2	0.40326
	2.1	0.2657	2.1	0.22611
	2.2	0.2424	2.2	0.22378
	2.3	0.2331	2.3	0.26807
	2.4	0.1818	2.4	0.34965
	2.5	0.1841	2.5	0.35198
	2.6	0.2214	2.6	0.18415
	2.7	0.2424	2.7	0.25408
	2.8	0.2821	2.8	0.25641
	2.9	0.3193	2.9	0.42424
	3	0.3543	3	0.32168
	3.1	0.3473	3.1	0.38928
	3.2	0.3753	3.2	0.11655
	3.3	0.38	3.3	0.37529
	3.4	0.373	3.4	0.25408
	3.5	0.3636	3.5	0.40326
	3.6	0.3939	3.6	0.23077
	3.7	0.3893	3.7	0.28438
	3.8	0.3986	3.8	0.17016
	3.9	0.3333	3.9	0.25175
	4	0.3613	4	0.28671
	4.1	0.3706	4.1	0.5711
	4.2	0.352	4.2	0.34033
	4.3	0.3124	4.3	0.44988
	4.4	0.3497	4.4	0.69697
	4.5	0.3846	4.5	0.25408
	4.6	0.3613	4.6	0.44056
	4.7	0.4196	4.7	0.32168
	4.8	0.5291	4.8	0.45688
	4.9	0.62	4.9	0.4359
	5	0.7855	5	0.34732
	5.1	1.021	5.1	0.19114
	5.2	1.3869	5.2	0.54779
	5.3	2.0629	5.3	0.58741
	5.4	2.662	5.4	0.47786
	5.5	3.655	5.5	0.41725
	5.6	4.7483	5.6	0.56643
	5.7	5.8858	5.7	0.41725
	5.8	7.0932	5.8	0.85315
	5.9	8.4312	5.9	0.75291
	6	9.7552	6	0.68765
	6.1	10.6527	6.1	0.78555
	6.2	11.8508	6.2	0.55711
	6.3	12.5594	6.3	1.03497
	6.4	13.1352	6.4	1.13753
	6.5	13.5967	6.5	1.25641
	6.6	14.1865	6.6	0.95338
	6.7	14.7366	6.7	1.47552
	6.8	14.9604	6.8	2.02098
	6.9	15.5408	6.9	2.38228
	7	15.9091	7	2.04196
	7.1	16.2401	7.1	2.58275
	7.2	16.4499	7.2	3.17949
	7.3	16.8625	7.3	3.22378
	7.4	17.2308	7.4	3.10256
	7.5	17.2168	7.5	3.22611
	7.6	17.4545	7.6	3.85315
	7.7	17.4056	7.7	3.23077
	7.8	17.4382	7.8	3.79953
	7.9	17.4569	7.9	4.13054
	8	17.331	8	4.32634
	8.1	17.1026	8.1	3.91375
	8.2	16.9604	8.2	3.85315
	8.3	16.5524	8.3	4.25175
	8.4	16.1492	8.4	4.80653
	8.5	15.6387	8.5	4.75524
	8.6	15.0746	8.6	5.22378
	8.7	14.289	8.7	4.63403
	8.8	13.1469	8.8	4.83916
	8.9	11.8368	8.9	4.41259
	9	10.3193	9	5.22611
	9.1	8.7809	9.1	4.82284
	9.2	7.0699	9.2	4.34266
	9.3	5.7156	9.3	3.9697
	9.4	4.2564	9.4	4.48718
	9.5	3.1772	9.5	3.69464
	9.6	2.3077	9.6	3.50583
	9.7	1.5408	9.7	3.79953
	9.8	1.007	9.8	2.85781
	9.9	0.7646	9.9	2.89744
	10	0.6014	10	1.81352
	10.1	0.4079	10.1	1.52214
	10.2	0.4219	10.2	1.1049
	10.3	0.4079	10.3	1.21678
	10.4	0.4685	10.4	0.71562
	10.5	0.4965	10.5	0.66434
	10.6	0.5408	10.6	0.70163
	10.7	0.6294	10.7	0.44988
	10.8	0.6154	10.8	0.47086
	10.9	0.6667	10.9	0.38228
	11	0.6737	11	0.24709
	11.1	0.6247	11.1	0.53147
	11.2	0.6737	11.2	0.662
	11.3	0.6503	11.3	0.3986
	11.4	0.6434	11.4	0.68298
	11.5	0.5664	11.5	0.52214
	11.6	0.5897	11.6	0.7669
	11.7	0.5058	11.7	0.53147
	11.8	0.4662	11.8	0.58508
	11.9	0.4196	11.9	0.67832
	12	0.373	12	0.5641
	12.1	0.303	12.1	0.58275
	12.2	0.2448	12.2	0.62704
	12.3	0.2121	12.3	0.4965
	12.4	0.1702	12.4	0.4965
	12.5	0.1212	12.5	0.49184
	12.6	0.1259	12.6	0.331
	12.7	0.1212	12.7	0.44755
	12.8	0.0886	12.8	0.36597
	12.9	0.1119	12.9	0.51049
	13	0.0932	13	0.47786
	13.1	0.1096	13.1	0.30769
	13.2	0.1026	13.2	0.31235
	13.3	0.1352	13.3	0.49184
	13.4	0.1026	13.4	0.48951
	13.5	0.0699	13.5	0.18182
	13.6	0.1119	13.6	0.338
	13.7	0.1189	13.7	0.20513
	13.8	0.1235	13.8	0.52681
	13.9	0.1096	13.9	0.31935
	14	0.1445	14	0.53613
	14.1	0.1958	14.1	0.29837
	14.2	0.2005	14.2	0.48019
	14.3	0.2657	14.3	0.47319
	14.4	0.2681	14.4	0.21678
	14.5	0.2517	14.5	0.4289
	14.6	0.2634	14.6	0.59441
	14.7	0.2541	14.7	0.39161
	14.8	0.2238	14.8	0.55245
	14.9	0.2471	14.9	0.70629
	15	0.2238	15	0.44056
	15.1	0.1958	15.1	0.82751
	15.2	0.1865	15.2	0.46853
	15.3	0.1329	15.3	0.51515
	15.4	0.0979	15.4	0.44755
	15.5	0.0769	15.5	0.669
	15.6	0.0653	15.6	0.52448
	15.7	0.0746	15.7	0.39161
	15.8	0.1026	15.8	0.70396
	15.9	0.0793	15.9	0.40559
	16	0.1142	16	0.33566
	16.1	0.1026	16.1	0.59907
	16.2	0.1445	16.2	0.56876
	16.3	0.2284	16.3	0.40793
	16.4	0.3147	16.4	0.62704
	16.5	0.4172	16.5	0.32168
	16.6	0.6317	16.6	0.45221
	16.7	0.9697	16.7	0.57576
	16.8	1.4266	16.8	0.44522
	16.9	1.9371	16.9	0.44988
	17	2.6573	17	0.42191
	17.1	3.4615	17.1	0.44056
	17.2	4.4429	17.2	0.48951
	17.3	5.7273	17.3	0.44755
	17.4	7.1562	17.4	0.63869
	17.5	8.4056	17.5	0.67366
	17.6	9.9371	17.6	0.47319
	17.7	11.4872	17.7	0.63403
	17.8	13.3357	17.8	0.77855
	17.9	14.2821	17.9	0.62238
	18	15.1958	18	0.86247
	18.1	15.8089	18.1	0.85781
	18.2	16.5921	18.2	0.48252
	18.3	17.1608	18.3	0.67133
	18.4	17.697	18.4	1.19347
	18.5	17.8928	18.5	1.49184
	18.6	18.0629	18.6	1.58042
	18.7	18.373	18.7	1.51049
	18.8	18.4359	18.8	2.25641
	18.9	18.6527	18.9	2.77156
	19	18.2774	19	3.01865
	19.1	18.4126	19.1	3.15385
	19.2	18.0303	19.2	3.75058
	19.3	17.8275	19.3	4.01865
	19.4	17.5035	19.4	4.67366
	19.5	17.3124	19.5	4.64103
	19.6	16.655	19.6	5.39161
	19.7	16.3986	19.7	4.84615
	19.8	15.8485	19.8	4.89977
	19.9	15.3403	19.9	5.88345
	20	14.4825	20	5.05361
	20.1	13.8252	20.1	5.22611
	20.2	12.8345	20.2	5.10723
	20.3	11.6107	20.3	4.52681
	20.4	10.4289	20.4	4.55245
	20.5	8.8298	20.5	4.80186
	20.6	7.2914	20.6	4.31002
	20.7	6.0023	20.7	4
	20.8	4.9231	20.8	3.10023
	20.9	3.7179	20.9	2.67366
	21	2.8135	21	2.4965
	21.1	2.1702	21.1	3.22611
	21.2	1.5874	21.2	2.31469
	21.3	1.1538	21.3	1.98135
	21.4	0.8811	21.4	1.74359
	21.5	0.6154	21.5	1.75991
	21.6	0.4499	21.6	1.22378
	21.7	0.3497	21.7	0.84382
	21.8	0.3683	21.8	1.04429
	21.9	0.303	21.9	1
	22	0.289	22	0.67133
	22.1	0.2704	22.1	0.74359
	22.2	0.2494	22.2	0.54545
	22.3	0.3077	22.3	0.33566
	22.4	0.3333	22.4	0.58042
	22.5	0.345	22.5	0.60373
	22.6	0.3007	22.6	0.38228
	22.7	0.3217	22.7	0.50117
	22.8	0.2867	22.8	0.51748
	22.9	0.2401	22.9	0.52214
	23	0.2914	23	0.5711
	23.1	0.1888	23.1	0.34965
	23.2	0.1422	23.2	0.39627
	23.3	0.1492	23.3	0.48019
	23.4	0.1096	23.4	0.48718
	23.5	0.1049	23.5	0.57576
	23.6	0.1072	23.6	0.53846
	23.7	0.0583	23.7	0.64103
	23.8	0.1002	23.8	0.29837
	23.9	0.1026	23.9	0.31469
	24	0.1189	24	0.58508
	24.1	0.1235	24.1	0.58042
	24.2	0.1305	24.2	0.54545
	24.3	0.1748	24.3	0.31002
	24.4	0.1538	24.4	0.2704
	24.5	0.2261	24.5	0.2704
	24.6	0.2401	24.6	0.2028
	24.7	0.2214	24.7	0.23543
	24.8	0.2494	24.8	0.24009
	24.9	0.2424	24.9	0.32634
	25	0.2005	25	0.30769
	25.1	0.1911	25.1	0.30769
	25.2	0.1795	25.2	0.3683
	25.3	0.1305	25.3	0.41958
	25.4	0.1002	25.4	0.47086
	25.5	0.0816	25.5	0.47786
	25.6	0.0629	25.6	0.32867
	25.7	0.0583	25.7	0.13986
	25.8	0.049	25.8	0.42191
	25.9	0.1352	25.9	0.52448
	26	0.1772	26	0.22611
	26.1	0.338	26.1	0.31935
	26.2	0.5548	26.2	0.40093
	26.3	0.8951	26.3	0.3683
	26.4	1.3613	26.4	0.30303
	26.5	1.8695	26.5	0.34033
	26.6	2.5524	26.6	0.51049
	26.7	3.2424	26.7	0.29371
	26.8	4.1538	26.8	0.27972
	26.9	5.1841	26.9	0.34499
	27	6.2821	27	0.30303
	27.1	7.5501	27.1	0.63403
	27.2	8.8765	27.2	0.88112
	27.3	10.2308	27.3	0.79021
	27.4	11.5524	27.4	0.70629
	27.5	12.9161	27.5	0.98135
	27.6	13.6573	27.6	0.95338
	27.7	14.3124	27.7	1.39394
	27.8	14.9697	27.8	1.21911
	27.9	15.5897	27.9	1.99534
	28	16.2075	28	2.01632
	28.1	16.7203	28.1	2.70862
	28.2	17.0816	28.2	3.21212
	28.3	17.4545	28.3	3.23077
	28.4	17.7646	28.4	3.82751
	28.5	17.972	28.5	3.88345
	28.6	18.1422	28.6	4.54779
	28.7	18.2028	28.7	4.52448
	28.8	18.3706	28.8	4.80186
	28.9	18.3636	28.9	5.14219
	29	18.4965	29	5.1352
	29.1	18.5828	29.1	4.7296
	29.2	18.4779	29.2	5.73193
	29.3	18.4312	29.3	6.05594
	29.4	18.2284	29.4	5.24942
	29.5	18.0303	29.5	4.7296
	29.6	17.5921	29.6	5.68765
	29.7	17.338	29.7	5.40093
	29.8	16.8648	29.8	6.16317
	29.9	16.2984	29.9	5.58042
	30	15.5897	30	5.25874
	30.1	14.4895	30.1	5.48718
	30.2	13.1142	30.2	4.3007
	30.3	11.8345	30.3	3.9021
	30.4	10.3427	30.4	4.62005
	30.5	8.8811	30.5	4.21212
	30.6	7.669	30.6	4.27273
	30.7	6.352	30.7	4.10723
	30.8	5.2657	30.8	3.4359
	30.9	4.2028	30.9	3.19814
	31	3.4359	31	2.83683
	31.1	2.7576	31.1	2.03263
	31.2	2.2681	31.2	2.22378
	31.3	1.7599	31.3	1.88578
	31.4	1.4382	31.4	1.65268
	31.5	1.2284	31.5	1.7669
	31.6	0.993	31.6	1.47086
	31.7	0.8392	31.7	1.25175
	31.8	0.6294	31.8	0.82051
	31.9	0.5385	31.9	1.26807
	32	0.5082	32	1.09324
	32.1	0.4942	32.1	0.93706
	32.2	0.3963	32.2	1.07692
	32.3	0.3636	32.3	1.03263
	32.4	0.3823	32.4	0.59674
	32.5	0.4755	32.5	0.60373
	32.6	0.4779	32.6	0.30303
	32.7	0.5338	32.7	0.64569
	32.8	0.4522	32.8	0.58508
	32.9	0.5128	32.9	0.68531
	33	0.5315	33	0.662
	33.1	0.5641	33.1	0.58042
	33.2	0.5478	33.2	0.59907
	33.3	0.5664	33.3	0.71562
	33.4	0.6084	33.4	0.51049
	33.5	0.6364	33.5	0.65035
	33.6	0.7296	33.6	0.65967
	33.7	0.7809	33.7	0.65501
	33.8	0.7925	33.8	0.73193
	33.9	0.8858	33.9	0.79953
	34	0.8368	34	0.68065
	34.1	0.8718	34.1	0.59674
	34.2	0.8415	34.2	0.30536
	34.3	0.8205	34.3	0.81585
	34.4	0.7413	34.4	0.56177
	34.5	0.7483	34.5	0.85548
	34.6	0.641	34.6	0.86713
	34.7	0.6317	34.7	0.79953
	34.8	0.5967	34.8	1.17949
	34.9	0.6014	34.9	0.9324
	35	0.5524	35	0.90676
	35.1	0.5361	35.1	1.00233
	35.2	0.5455	35.2	0.75058
	35.3	0.5991	35.3	0.64336
	35.4	0.5524	35.4	0.47319
	35.5	0.4592	35.5	0.68531
	35.6	0.4639	35.6	0.54079
	35.7	0.4522	35.7	0.63636
	35.8	0.4312	35.8	0.61538
	35.9	0.4872	35.9	0.66667
	36	0.4662	36	0.40093
	36.1	0.3893	36.1	0.5641
	36.2	0.3986	36.2	0.67366
	36.3	0.4172	36.3	0.70163
	36.4	0.3823	36.4	0.54545
	36.5	0.4825	36.5	0.52914
	36.6	0.4639	36.6	0.55478
	36.7	0.4779	36.7	0.64569
	36.8	0.5408	36.8	0.56643
	36.9	0.6014	36.9	0.57809
	37	0.5221	37	0.78089
	37.1	0.4965	37.1	0.49883
	37.2	0.5361	37.2	0.66667
	37.3	0.4709	37.3	0.51282
	37.4	0.4406	37.4	0.62704
	37.5	0.4336	37.5	1.08858
	37.6	0.3963	37.6	0.67599
	37.7	0.3357	37.7	0.4359
	37.8	0.352	37.8	0.43124
	37.9	0.2751	37.9	0.51981
	38	0.3427	38	0.65967
	38.1	0.3869	38.1	0.73193
	38.2	0.3753	38.2	0.52914
	38.3	0.3636	38.3	0.51282
	38.4	0.3846	38.4	0.39161
	38.5	0.3683	38.5	0.57576
	38.6	0.3543	38.6	0.61772
	38.7	0.359	38.7	0.66667
	38.8	0.3869	38.8	0.68531
	38.9	0.3054	38.9	0.37063
	39	0.3287	39	0.42191
	39.1	0.3193	39.1	0.49883
	39.2	0.2797	39.2	0.48019
	39.3	0.2284	39.3	0.56876
	39.4	0.1795	39.4	0.68298
	39.5	0.1702	39.5	0.40559
	39.6	0.1632	39.6	0.46853
	39.7	0.1562	39.7	0.45688
	39.8	0.1282	39.8	0.55711
	39.9	0.0979	39.9	0.338
	40	0.1166	40	0.47086
	40.1	0.1072	40.1	0.4359
	40.2	0.1235	40.2	0.40793
	40.3	0.0909	40.3	0.27273
	40.4	0.1399	40.4	0.33333
	40.5	0.1352	40.5	0.37063
	40.6	0.2051	40.6	0.47086
	40.7	0.3287	40.7	0.35664
	40.8	0.4732	40.8	0.29138
	40.9	0.7366	40.9	0.21911
	41	0.9977	41	0.25641
	41.1	1.4056	41.1	0.35431
	41.2	2.014	41.2	0.33333
	41.3	2.6154	41.3	0.23543
	41.4	3.4126	41.4	0.25641
	41.5	4.1935	41.5	0.11189
	41.6	5.1375	41.6	0.34732
	41.7	6.2704	41.7	0.338
	41.8	7.3683	41.8	0.51282
	41.9	8.5082	41.9	0.39394
	42	9.4429	42	0.46853
	42.1	10.5828	42.1	0.61538
	42.2	11.5664	42.2	0.82751
	42.3	12.2075	42.3	0.89277
	42.4	13.1795	42.4	1.17249
	42.5	13.9184	42.5	1.66434
	42.6	14.5758	42.6	2.74359
	42.7	14.8135	42.7	2.61538
	42.8	15.6573	42.8	3.83683
	42.9	15.7506	42.9	3.48718
	43	16.1399	43	4.50583
	43.1	16.021	43.1	4.57576
	43.2	16.1212	43.2	5.32634
	43.3	16.2051	43.3	6.09324
	43.4	15.7972	43.4	6.77622
	43.5	15.373	43.5	6.33566
	43.6	15.0396	43.6	6.08625
	43.7	14.4359	43.7	6.6993
	43.8	13.3706	43.8	6.65035
	43.9	12.6154	43.9	6.45688
	44	11.4406	44	6.24942
	44.1	10.4499	44.1	7.70396
	44.2	9.2727	44.2	7.89977
	44.3	8.2541	44.3	7.99534
	44.4	7.2261	44.4	7.68531
	44.5	6.3939	44.5	7.04895
	44.6	5.6084	44.6	7.24476
	44.7	4.9697	44.7	7.07459
	44.8	4.2821	44.8	5.75058
	44.9	3.8089	44.9	5.65967
	45	3.289	45	5.98835
	45.1	2.7133	45.1	4.32867
	45.2	2.2145	45.2	3.86247
	45.3	1.6713	45.3	3.30769
	45.4	1.289	45.4	2.65268
	45.5	0.993	45.5	2.81352
	45.6	0.7436	45.6	1.7296
	45.7	0.4825	45.7	1.34033
	45.8	0.3147	45.8	1.75058
	45.9	0.2634	45.9	1.59674
	46	0.2494	46	0.99767
	46.1	0.1725	46.1	0.67599
	46.2	0.1911	46.2	1.25874
	46.3	0.1655	46.3	1.01632
	46.4	0.2191	46.4	0.59207
	46.5	0.1935	46.5	0.67832
	46.6	0.1748	46.6	0.55478
	46.7	0.2028	46.7	0.79254
			46.8	0.3683
			46.9	0.47319
			47	0.39394
			47.1	0.34033
			47.2	0.48019
			47.3	0.41958
			47.4	0.42424
			47.5	0.40793
			47.6	0.48252
			47.7	0.40793
			47.8	0.2704
			47.9	0.38228
			48	0.32168
			48.1	0.47319
			48.2	0.42191
			48.3	0.28671
			48.4	0.41958
			48.5	0.26807
			48.6	0.30303
			48.7	0.3683
			48.8	0.4359
			48.9	0.37063
			49	0.45688
			49.1	0.4965
			49.2	0.44289
			49.3	0.37762
			49.4	0.47086
			49.5	0.32168
			49.6	0.42657
			49.7	0.44988
			49.8	0.46853
			49.9	0.51049
			50	0.40093
			50.1	0.25874
			50.2	0.19347
			50.3	0.2634
			50.4	0.29604
			50.5	0.41026
			50.6	0.45455
			50.7	0.28671
			50.8	0.34033
			50.9	0.21212
			51	0.18182
			51.1	0.35664
			51.2	0.40093

## Sheet: Fig.4
Fig.4a														Group	p value
	ChIP-qPCR														FgFHB1	FgFHB2	FgGSNOR	FgNOR
		PH-1::FgSnf5-GFP CK IP		PH-1::FgSnf5-GFP SNP IP	PH-1::FgSnf5-GFP SNP IP		PH-1::FgSnf5-GFP SNP IP	ΔFgAreB::FgSnf5-GFP CK IP			ΔFgAreB::FgSnf5-GFP SNP IP			PH-1::FgSnf5-GFP CK IP/SNP IP	0.0009	<0.0001	<0.0001	0.0241
	FgFHB1	0.0271	0.02942	0.0198	0.07428	0.05745	0.06024	0.03313	0.02742	0.019209	0.041042	0.03743	0.026457	PH-1::FgSnf5-GFP CK IP/ΔFgAreB::FgSnf5-GFP CK IP	0.9973	0.8504	>0.9999	0.1849
	FgFHB2	0.024252	0.0212749	0.03617	0.10545	0.12904	0.12454	0.03634	0.03235	0.02945	0.04712	0.04417	0.05726	PH-1::FgSnf5-GFP CK IP/ΔFgAreB::FgSnf5-GFP SNP IP	0.4287	0.0449	0.1198	0.9967
	FgGSNOR	0.0343	0.0224	0.02932	0.1245	0.153431	0.14433	0.021443	0.02572	0.0386	0.063574	0.04943	0.041135	PH-1::FgSnf5-GFP SNP IP/ΔFgAreB::FgSnf5-GFP CK IP	0.0011	<0.0001	<0.0001	0.0015
	FgNOR	0.0234	0.0313	0.0459	0.0778	0.05705	0.054623	0.0153	0.01913	0.01211	0.04276	0.0369	0.0258	PH-1::FgSnf5-GFP SNP IP/ΔFgAreB::FgSnf5-GFP SNP IP	0.0054	<0.0001	<0.0001	0.032
														ΔFgAreB::FgSnf5-GFP CK IP/ΔFgAreB::FgSnf5-GFP SNP IP	0.5264	0.1394	0.1179	0.1394
Fig.4b
	ChIP-qPCR
		PH-1::FgAreB-GFP SNP IP		PH-1::FgSnf5-GFP SNP IP	PH-1::FgAreB-GFP SNP IgG		PH-1::FgSnf5-GFP SNP IP	ΔFgSnf5::FgAreB-GFP SNP IP			ΔFgSnf5::FgAreB-GFP SNP IgG			Group	p value
	FgFHB1	0.0741	0.0876	0.0903	0.012	0.019	0.017	0.07232	0.0853	0.08024	0.0136	0.0125	0.0203		FgFHB1	FgFHB2	FgGSNOR	FgNOR
	FgFHB2	0.1132	0.12643	0.15525	0.021	0.012	0.011	0.1246	0.1344	0.1526	0.0223	0.0142	0.0129	PH-1::FgAreB-GFP SNP IP/PH-1::FgAreB-GFP SNP IgG	<0.0001	<0.0001	<0.0001	0.0014
	FgGSNOR	0.1724	0.1932	0.1541	0.023	0.009	0.0147	0.1906	0.15343	0.17135	0.0143	0.0212	0.0236	PH-1::FgAreB-GFP SNP IP/ΔFgSnf5::FgAreB-GFP SNP IP	0.7802	0.955	0.9993	0.9079
	FgNOR	0.078	0.06	0.05	0.02103	0.013	0.0169	0.076	0.069	0.058	0.0253	0.0143	0.0141	PH-1::FgAreB-GFP SNP IP/ΔFgSnf5::FgAreB-GFP SNP IgG	<0.0001	<0.0001	<0.0001	0.0016
														PH-1::FgAreB-GFP SNP IgG/ΔFgSnf5::FgAreB-GFP SNP IP	<0.0001	<0.0001	<0.0001	0.0007
														PH-1::FgAreB-GFP SNP IgG/ΔFgSnf5::FgAreB-GFP SNP IgG	0.9995	0.9983	0.9832	0.9993
														ΔFgSnf5::FgAreB-GFP SNP IP/ΔFgSnf5::FgAreB-GFP SNP IgG	<0.0001	<0.0001	<0.0001	0.0008
Fig.4c
	ChIP-qPCR
		H3 CK IP		PH-1::FgSnf5-GFP SNP IP	H3 CK IP IgG		PH-1::FgSnf5-GFP SNP IP	H3 SNP IP		PH-1::FgSnf5-GFP SNP IP	H3 SNP IP IgG		PH-1::FgSnf5-GFP SNP IP	Group	p value
	PH-1	0.52	0.44	0.49	0.031	0.023	0.034	0.32	0.23	0.24	0.0203	0.0122	0.0243		PH-1	ΔFgAreB	ΔFgSnf5
	ΔFgAreB	0.66	0.72	0.79	0.0071	0.014	0.008	0.65	0.71	0.69	0.0324	0.0214	0.0378	H3 CK IP/H3 CK IP IgG	<0.0001	<0.0001	<0.0001
	ΔFgSnf5	0.79	0.83	0.66	0.02	0.03	0.01	0.75	0.67	0.77	0.0204	0.0194	0.0356	H3 CK IP/H3 SNP IP	0.0001	0.5589	0.8926
														H3 CK IP/H3 SNP IP IgG	<0.0001	<0.0001	<0.0001
Fig.4d														H3 CK IP IgG/H3 SNP IP	<0.0001	<0.0001	<0.0001
	MNase-qPCR													H3 CK IP IgG/H3 SNP IP IgG	0.9775	0.8928	0.9993
		5, cis-element			cis-element			3, cis-element						H3 SNP IP/H3 SNP IP IgG	<0.0001	<0.0001	<0.0001
	PH-1 CK	0.319987	0.439987	0.299987	0.719652	0.779652	0.649399	0.2152	0.179652	0.349399
	PH-1 SNP	0.278167	0.348167	0.198167	0.329399	0.459399	0.519652	0.3283	0.2671	0.1123
	ΔFgAreB CK	0.394724	0.302424	0.448642	0.668739	0.916327	0.892428	0.3681	0.2382	0.2966
	ΔFgAreB SNP	0.38397	0.417572	0.26261	0.90482	0.64249	0.86425	0.3271	0.2219	0.1843
	ΔFgSnf5 CK	0.429742	0.286823	0.414235	0.792425	0.924354	0.792453	0.1423	0.2682	0.2941
	ΔFgSnf5 SNP	0.23959	0.33099	0.54038	0.89212	0.7083	0.96609	0.3281	0.3285	0.2101
	Group	p value
		5, cis-element	cis-element	3, cis-element
	PH-1 CK/PH-1 SNP	0.9029	0.083	>0.9999
	PH-1 CK/ΔFgAreB CK	0.9988	0.8316	0.9659
	PH-1 CK/ΔFgAreB SNP	>0.9999	0.9236	>0.9999
	PH-1 CK/ΔFgSnf5 CK	0.9995	0.7747	>0.9999
	PH-1 CK/ΔFgSnf5 SNP	>0.9999	0.6606	0.9889
	PH-1 SNP/ΔFgAreB CK	0.7325	0.0112	0.9222
	PH-1 SNP/ΔFgAreB SNP	0.8965	0.0167	>0.9999
	PH-1 SNP/ΔFgSnf5 CK	0.7672	0.0092	>0.9999
	PH-1 SNP/ΔFgSnf5 SNP	0.8102	0.0065	0.9655
	ΔFgAreB CK/ΔFgAreB SNP	0.9991	0.9999	0.9551
	ΔFgAreB CK/ΔFgSnf5 CK	>0.9999	>0.9999	0.9174
	ΔFgAreB CK/ΔFgSnf5 SNP	>0.9999	0.9994	>0.9999
	ΔFgAreB SNP/ΔFgSnf5 CK	0.9997	0.9991	>0.9999
	ΔFgAreB SNP/ΔFgSnf5 SNP	>0.9999	0.9918	0.9837
	ΔFgSnf5 CK/ΔFgSnf5 SNP	>0.9999	>0.9999	0.9627

## Sheet: Fig.5
Fig.5a						Group	p value
	Mycelial inhibition (%)					PH-1/ΔFgIxr1 3d	0.0006
	PH-1 3d	27.451	30.7692	28.8462	30.7692	PH-1/ΔFgIxr1-C 3d	0.0478
	ΔFgIxr1 3d	0	0	-8.333	0	PH-1 3d/ΔFgIxr1 7d	<0.0001
	ΔFgIxr1-C 3d	34.5455	31.4815	34.5455	32.7273	ΔFgIxr1/ΔFgIxr1-C 3d	0.0005
	ΔFgIxr1 7d	0	-4	0	0	FgIxr1 3d/ΔFgIxr1 7d	0.9624
						FgIxr1-C 3d/ΔFgIxr1 7d	<0.0001
Fig.5b
	RT-qPCR	FgFHB1		FgFHB2		FgGSNOR		FgNOR		Group	p value
		PH-1	ΔFgIxr1	PH-1	ΔFgIxr1	PH-1	ΔFgIxr1	PH-1	ΔFgIxr1		FgFHB1	FgFHB2	FgGSNOR	FgNOR
	0 mM	1	2.58813	1	3.76431	1	2.33777	1	1.14197	PH-1 0 mM/PH-1 10 mM	0.0041	0.1522	0.0012	0.0408
		1	1.62716	1	15.4156	1	2.65987	1	1.12369	PH-1 0 mM/ΔFgIxr1 0 mM	0.8715	0.8643	0.833	0.9995
		1	0.836752	1	10.9199	1	1.15037	1	0.493919	PH-1 0 mM/ΔFgIxr1 10 mM	<0.0001	0.0026	<0.0001	<0.0001
	10 mM	5.72831	10.6999	28.5113	34.4446	6.55248	17.2007	2.63153	7.59814	PH-1 10 mM/ΔFgIxr1 0 mM	0.0105	0.4122	0.003	0.0351
		6.80334	12.433	32.77	88.4632	8.41098	13.6294	4.73591	6.28873	PH-1 10 mM/ΔFgIxr1 10 mM	0.002	0.0585	0.0029	0.0023
		4.31625	9.22325	26.1682	72.8174	11.2036	15.4325	3.12863	9.11222	ΔFgIxr1 0 mM/ΔFgIxr1 10 mM	<0.0001	0.0065	<0.0001	<0.0001
Fig.5c
	PH-1::FgAreB-GFP::FgIxr1-mCherry
	Distance(μm)	mCherry	Distance(μm)	GFP	Distance(μm)	DAPI
	0	0	0	0.4381	0	0.7143
	0.1	0	0.1	0.2476	0.1	0.2937
	0.2	0	0.2	0.6381	0.2	0.2143
	0.3	0	0.3	0.4952	0.3	1.2778
	0.4	0.0104	0.4	0.5524	0.4	1.1111
	0.5	0	0.5	0.3524	0.5	0.4683
	0.6	0	0.6	0.8095	0.6	1.2381
	0.7	0.0104	0.7	0.3333	0.7	1.3651
	0.8	0.0312	0.8	0.4762	0.8	2.5873
	0.9	0.0417	0.9	0.3905	0.9	1.9524
	1	0.0729	1	0.6286	1	1.7222
	1.1	0.2292	1.1	1.219	1.1	2.3016
	1.2	0.4062	1.2	0.5238	1.2	2.0476
	1.3	0.7083	1.3	1.981	1.3	1.9286
	1.4	0.7917	1.4	1.619	1.4	1.7857
	1.5	1.3542	1.5	1.2762	1.5	2.8492
	1.6	2.1146	1.6	1.6095	1.6	2.7222
	1.7	2.6667	1.7	2.3238	1.7	2.0794
	1.8	3.5521	1.8	2.0571	1.8	4.8254
	1.9	4.3229	1.9	3.0571	1.9	3.7937
	2	5.0417	2	3.9429	2	4.4286
	2.1	5.7604	2.1	4.2095	2.1	5.6984
	2.2	6.9583	2.2	5.7619	2.2	5.254
	2.3	8.3125	2.3	5.3048	2.3	5.5714
	2.4	9.7396	2.4	7.1905	2.4	6.254
	2.5	10.2708	2.5	6.4857	2.5	7.0079
	2.6	11.3958	2.6	5.6286	2.6	7.8571
	2.7	12.0208	2.7	9.5905	2.7	6.8413
	2.8	13.5104	2.8	9.8762	2.8	6.5159
	2.9	15	2.9	9.4952	2.9	7.7698
	3	15.3229	3	9.4571	3	7.9127
	3.1	16.4167	3.1	7.8952	3.1	8.4683
	3.2	16.7292	3.2	7.9619	3.2	8.2778
	3.3	17.6146	3.3	10.9143	3.3	8.8492
	3.4	17.9167	3.4	7.7905	3.4	8.6825
	3.5	18.5312	3.5	10.1048	3.5	7.6111
	3.6	17.9688	3.6	8.1714	3.6	7.7143
	3.7	18.2812	3.7	8.7238	3.7	8.0556
	3.8	17.5729	3.8	8.7524	3.8	8.1825
	3.9	17.1875	3.9	9.5143	3.9	8.0159
	4	16.7917	4	8.2762	4	6.0159
	4.1	16.9792	4.1	7.2857	4.1	6.8492
	4.2	15.3229	4.2	6.5333	4.2	5.619
	4.3	15.125	4.3	6.8571	4.3	3.5952
	4.4	13.9792	4.4	5.981	4.4	1.9524
	4.5	14.0208	4.5	6.5333	4.5	2.5238
	4.6	11.9583	4.6	5.3048	4.6	2.4762
	4.7	11.4896	4.7	3.3238	4.7	1.7857
	4.8	10.7917	4.8	4.1429	4.8	1.8413
	4.9	9.3021	4.9	3.3143	4.9	1.3413
	5	8.3229	5	1.8952	5	0.1032
	5.1	6.7292	5.1	3.219	5.1	0.0794
	5.2	5.7188	5.2	2.4381	5.2	0.127
	5.3	4.3542	5.3	1.581	5.3	1.2381
	5.4	3.5104	5.4	1.2857	5.4	1.0714
	5.5	2.1562	5.5	0.5429	5.5	0.3095
	5.6	1.5625	5.6	0.5238	5.6	1.7937
	5.7	1.1771	5.7	0.4381	5.7	0.0079
	5.8	0.5729	5.8	0.8762	5.8	0.0556
	5.9	0.375	5.9	0.4571	5.9	0.4444
	6	0.1875	6	0.5429	6	0.4841
	6.1	0.1146	6.1	0.3333	6.1	0.9683
	6.2	0.0833	6.2	0.4952	6.2	0.4762
	6.3	0.0625	6.3	0.4381	6.3	1.7222
	6.4	0.0938	6.4	0.4762	6.4	1.381
	6.5	0.0208	6.5	0.5429	6.5	1.5635
	6.6	0.0208	6.6	0.7048	6.6	2.1508
	6.7	0.0208	6.7	0.6095	6.7	1.5079
	6.8	0.0104	6.8	0.2952	6.8	0.9762
	6.9	0.0104	6.9	0.2857	6.9	2.4921
	7	0	7	0.8381	7	0.7222
	7.1	0.0312	7.1	0.419	7.1	0.7302
	7.2	0.0104	7.2	0.2286	7.2	1.8651
	7.3	0	7.3	0.5429	7.3	0.8175
	7.4	0	7.4	0.6476	7.4	2.4683
	7.5	0	7.5	0.2571	7.5	1.873
	7.6	0	7.6	0.3905	7.6	0.881
	7.7	0	7.7	0.4667	7.7	0.6905
	7.8	0	7.8	0.2762	7.8	1.9444
	7.9	0	7.9	0.2857	7.9	1.1429
	8	0	8	0.5429	8	1.6984
	8.1	0.0104	8.1	0.1238	8.1	1.8333
	8.2	0.0104	8.2	0.0952	8.2	1.3889
	8.3	0.0312	8.3	0.6762	8.3	1.0159
	8.4	0	8.4	0.5429	8.4	1.1111
	8.5	0	8.5	0.219	8.5	0.8651
	8.6	0.0104	8.6	0.3714	8.6	0.3095
	8.7	0	8.7	0.1238	8.7	0.1587
	8.8	0	8.8	0.5048	8.8	0.3889
	8.9	0	8.9	0.2	8.9	0.6667
	9	0	9	0.4	9	2.5635
	9.1	0	9.1	0.381	9.1	0.5635
	9.2	0.0104	9.2	0.4952	9.2	0.9524
	9.3	0	9.3	0.4571	9.3	1.4683
	9.4	0	9.4	0.1429	9.4	2.0397
	9.5	0	9.5	0.4667	9.5	1.1587
	9.6	0	9.6	0.2	9.6	1.754
	9.7	0	9.7	0.419	9.7	1.1032
	9.8	0.0208	9.8	0.3619	9.8	0.627
	9.9	0	9.9	0.4095	9.9	1.754
	10	0	10	0.5524	10	1.9048
	10.1	0	10.1	0.2762	10.1	1.3968
	10.2	0	10.2	0.7619	10.2	1.8968
	10.3	0	10.3	0.3238	10.3	0.8095
	10.4	0	10.4	0.1333	10.4	2.0556
	10.5	0	10.5	0.5333	10.5	1.2698
	10.6	0.0104	10.6	0.3714	10.6	3.2222
	10.7	0	10.7	0.3524	10.7	2.1825
	10.8	0.0208	10.8	0.5905	10.8	1.4365
	10.9	0	10.9	0.2857	10.9	0.8333
	11	0	11	0.0571	11	2.2698
	11.1	0.0104	11.1	0.3238	11.1	1.754
	11.2	0.0208	11.2	0.9048	11.2	2.3413
	11.3	0	11.3	0.3048	11.3	1.1667
	11.4	0	11.4	0.6095	11.4	0.0079
	11.5	0	11.5	0.7524	11.5	2.3333
	11.6	0	11.6	0.5429	11.6	1.627
	11.7	0	11.7	0.6286	11.7	1.2302
	11.8	0	11.8	0.419	11.8	1.6349
	11.9	0	11.9	0.4381	11.9	0.6587
	12	0	12	0.2571	12	1.3333
	12.1	0	12.1	0.1524	12.1	1.3968
	12.2	0.0104	12.2	0.4762	12.2	0.5873
	12.3	0	12.3	0.2286	12.3	1.2381
	12.4	0	12.4	0.8095	12.4	0.3889
	12.5	0	12.5	0.2286	12.5	1.5159
	12.6	0	12.6	0.3048	12.6	0.4921
	12.7	0	12.7	0.2571	12.7	1.373
	12.8	0	12.8	0.6	12.8	0.1905
	12.9	0	12.9	0.2762	12.9	1.1508
	13	0	13	0.5238	13	0.1746
	13.1	0	13.1	0.2	13.1	0.0238
	13.2	0.0104	13.2	0.2762	13.2	1.3413
	13.3	0	13.3	0.2095	13.3	0.6667
	13.4	0	13.4	0.1714	13.4	2.4683
	13.5	0	13.5	0.3619	13.5	1.5317
	13.6	0	13.6	0.6	13.6	1.4921
	13.7	0.0104	13.7	0.1524	13.7	1.5079
	13.8	0	13.8	0.3619	13.8	0.8492
	13.9	0	13.9	0.3905	13.9	2.4841
	14	0	14	0.5524	14	1.6746
	14.1	0	14.1	0.4667	14.1	0.4524
	14.2	0	14.2	0.5333	14.2	1.0556
	14.3	0	14.3	0.381	14.3	1.7222
	14.4	0	14.4	0.2762	14.4	1.6429
	14.5	0	14.5	0.3429	14.5	1.9762
	14.6	0	14.6	0.3333	14.6	0.3968
	14.7	0	14.7	0.1333	14.7	1.7937
	14.8	0	14.8	0.3048	14.8	0.1905
	14.9	0	14.9	0.4	14.9	1.4444
	15	0	15	0.2762	15	1.2857
	15.1	0.0104	15.1	0.2095	15.1	1.0635
	15.2	0.0208	15.2	0.3619	15.2	0.873
	15.3	0.0208	15.3	0.6762	15.3	1.9286
	15.4	0	15.4	0.3524	15.4	0.7778
	15.5	0	15.5	0.1905	15.5	0.9683
	15.6	0.0104	15.6	0.3048	15.6	1.2143
	15.7	0	15.7	0.181	15.7	1.5159
	15.8	0	15.8	0.5048	15.8	1.6429
	15.9	0	15.9	0.6095	15.9	1.3413
	16	0	16	0.5429	16	1.1111
	16.1	0.0104	16.1	1.0381	16.1	1.8016
	16.2	0	16.2	0.8571	16.2	1.4762
	16.3	0	16.3	0.6381	16.3	0.7302
	16.4	0	16.4	0.181	16.4	0.2302
	16.5	0.0208	16.5	0.3048	16.5	0.9603
	16.6	0	16.6	0.5238	16.6	1.0714
	16.7	0	16.7	0.8095	16.7	0.5714
	16.8	0	16.8	0.4571	16.8	0.9286
	16.9	0	16.9	0.6	16.9	0.0714
	17	0	17	0.4762	17	1.119
	17.1	0	17.1	0.4381	17.1	2.2778
	17.2	0	17.2	0.4095	17.2	0.5238
	17.3	0	17.3	0.381	17.3	0.7857
	17.4	0	17.4	0.1714	17.4	0.9286
	17.5	0	17.5	0.1714	17.5	1.5
	17.6	0	17.6	0.5143	17.6	1.4762
	17.7	0	17.7	0.3714	17.7	0.2143
	17.8	0	17.8	0.3714	17.8	0.6032
	17.9	0	17.9	0.4	17.9	1.3651
	18	0	18	0.2952	18	2.1429
	18.1	0.0104	18.1	0.2952	18.1	1.0238
	18.2	0.0104	18.2	0.6381	18.2	1.4841
	18.3	0	18.3	0.581	18.3	1.4841
	18.4	0	18.4	0.4857	18.4	0.8016
	18.5	0.0104	18.5	0.1333	18.5	0.3333
	18.6	0	18.6	0.5905	18.6	1.3492
	18.7	0	18.7	0.6857	18.7	1.1111
	18.8	0	18.8	0.219	18.8	0.9524
	18.9	0	18.9	0.1048	18.9	2.3095
	19	0	19	0.3429	19	1.2937
	19.1	0	19.1	0.3619	19.1	0.6429
	19.2	0	19.2	0.4	19.2	2.0476
	19.3	0.0208	19.3	0.2286	19.3	1.1825
	19.4	0	19.4	0.4952	19.4	1.1508
	19.5	0	19.5	0.2286	19.5	2.0556
	19.6	0	19.6	0.4381	19.6	0.9603
	19.7	0	19.7	0.2381	19.7	0.8968
	19.8	0	19.8	0.619	19.8	1.3889
	19.9	0	19.9	0.581	19.9	1.3333
	20	0	20	0.1714	20	2.0794
	20.1	0	20.1	1.2381	20.1	1.5556
	20.2	0	20.2	0.619	20.2	1.3492
	20.3	0	20.3	0.3524	20.3	0.9286
	20.4	0	20.4	0.3429	20.4	1.9365
	20.5	0	20.5	0.619	20.5	1.6667
	20.6	0.0104	20.6	0.2857	20.6	0.9921
	20.7	0.0104	20.7	0.5143	20.7	2.8254
	20.8	0	20.8	0.5714	20.8	0.4762
	20.9	0	20.9	0.3048	20.9	1.7063
	21	0	21	0.7048	21	1.5397
	21.1	0	21.1	0.2381	21.1	2.5238
	21.2	0	21.2	0.2857	21.2	0.2857
	21.3	0.0208	21.3	0.4571	21.3	0.4286
	21.4	0	21.4	0.3619	21.4	0.2857
	21.5	0	21.5	1.019	21.5	0.2698
	21.6	0.0208	21.6	0.6857	21.6	0.2619
	21.7	0.0417	21.7	0.3905	21.7	0.881
	21.8	0.1042	21.8	0.5333	21.8	1.5714
	21.9	0.2292	21.9	0.9619	21.9	2.619
	22	0.4062	22	0.9524	22	3.373
	22.1	0.8438	22.1	1.2095	22.1	3.1746
	22.2	1.2812	22.2	1.6476	22.2	3.5476
	22.3	1.7292	22.3	1.7619	22.3	3.2778
	22.4	2.6562	22.4	2.2381	22.4	6.119
	22.5	3.3958	22.5	3.581	22.5	5.3095
	22.6	4.3125	22.6	3.6	22.6	6.9444
	22.7	5.4271	22.7	5.5048	22.7	6.9127
	22.8	6.6042	22.8	5.9619	22.8	6.4444
	22.9	8.5312	22.9	6.7048	22.9	7.0952
	23	9.0417	23	4.9048	23	6.4127
	23.1	10.8229	23.1	5.7714	23.1	8.2063
	23.2	11.9375	23.2	7.6	23.2	7.2063
	23.3	13.2083	23.3	9.7048	23.3	8.0476
	23.4	13.9271	23.4	8.2667	23.4	7.127
	23.5	15.1771	23.5	8.5048	23.5	5.7063
	23.6	15.0521	23.6	9.219	23.6	6.9365
	23.7	16.0312	23.7	10.2476	23.7	6.5
	23.8	16.1146	23.8	9.2476	23.8	6.9683
	23.9	16.8646	23.9	9.1905	23.9	5.0476
	24	15.5312	24	8.3524	24	6.7381
	24.1	15.3646	24.1	8.4762	24.1	5.9127
	24.2	15.3646	24.2	8.6571	24.2	6.5873
	24.3	15.5729	24.3	10.2095	24.3	3.9524
	24.4	14.8958	24.4	8.5429	24.4	3.4841
	24.5	14.8958	24.5	9.3524	24.5	2.6825
	24.6	13.8958	24.6	8.3048	24.6	3.0159
	24.7	12.875	24.7	7.3429	24.7	3.1032
	24.8	12.5208	24.8	7.9333	24.8	2.4206
	24.9	11.9479	24.9	6.619	24.9	1.8095
	25	11.3854	25	6.0857	25	2.3889
	25.1	10.625	25.1	5.7619	25.1	1.4841
	25.2	9.9167	25.2	4.9238	25.2	0.9921
	25.3	8.8333	25.3	3.3619	25.3	0.0873
	25.4	8.0312	25.4	2.5048	25.4	0.6984
	25.5	7.4583	25.5	2.219	25.5	0.1825
	25.6	6.1146	25.6	2.9143	25.6	0.3413
	25.7	5.125	25.7	1.981	25.7	0.6746
	25.8	4.5417	25.8	0.9905	25.8	2.254
	25.9	4.0417	25.9	0.9333	25.9	1.5397
	26	2.9167	26	0.6571	26	1.619
	26.1	2.0625	26.1	0.7905	26.1	1.6508
	26.2	1.5104	26.2	1.2571	26.2	1.746
	26.3	0.8229	26.3	0.4286	26.3	0.7857
	26.4	1.0625	26.4	0.981	26.4	1.4365
	26.5	0.5	26.5	0.2762	26.5	0.6111
	26.6	0.2604	26.6	0.3619	26.6	1.6349
	26.7	0.2292	26.7	0.4667	26.7	1.9683
	26.8	0.1458	26.8	0.419	26.8	1.2381
	26.9	0.0312	26.9	0.5143	26.9	0.9762
	27	0.0417	27	0.5048	27	0.6429
	27.1	0.0208	27.1	0.4476	27.1	1.4524
	27.2	0.0312	27.2	0.5429	27.2	0.9286
	27.3	0	27.3	0	27.3	1.3254
	27.4	0.0312	27.4	0.2	27.4	1.7381
	27.5	0	27.5	0.5524	27.5	1.254
	27.6	0	27.6	0.2	27.6	1.7619
	27.7	0.0104	27.7	0.7048	27.7	1.1111
	27.8	0.0104	27.8	0.4667	27.8	0.6111
	27.9	0	27.9	0.2952	27.9	1.4921
	28	0	28	0.2762	28	1.6508
	28.1	0	28.1	0.1048	28.1	0.9683
	28.2	0	28.2	0.3238	28.2	1.0556
	28.3	0	28.3	0.4762	28.3	1.0079
	28.4	0.0104	28.4	0.6	28.4	2.2143
	28.5	0.0104	28.5	0.0762	28.5	0.5794
	28.6	0	28.6	0.3048	28.6	1.0397
	28.7	0	28.7	0.3905	28.7	1.9603
	28.8	0	28.8	0.581	28.8	1.4841
	28.9	0	28.9	0.4	28.9	2.9365
	29	0.0312	29	0.6667	29	2.1667
	29.1	0	29.1	0.6571	29.1	1.9921
	29.2	0	29.2	0.2	29.2	1.1349
	29.3	0	29.3	0.381	29.3	0.881
	29.4	0	29.4	0.2286	29.4	0.5397
	29.5	0	29.5	0.4952	29.5	0.2698
	29.6	0	29.6	0.6952	29.6	0.3968
	29.7	0	29.7	0.7619	29.7	0.2937
	29.8	0.0312	29.8	1.0476	29.8	0.8254
	29.9	0.0521	29.9	0.7238	29.9	0.1429
	30	0.0521	30	0.6571	30	2.0556
	30.1	0.1354	30.1	0.9238	30.1	1.5238
	30.2	0.125	30.2	1.7333	30.2	1.373
	30.3	0.4271	30.3	1.5143	30.3	2.0238
	30.4	0.4896	30.4	1.981	30.4	3.3413
	30.5	1.0312	30.5	2.6476	30.5	4.0952
	30.6	1.6354	30.6	3.419	30.6	3.9286
	30.7	2.1146	30.7	4.2667	30.7	5.0635
	30.8	3.0521	30.8	5.9905	30.8	6.6587
	30.9	4.0521	30.9	5.2762	30.9	4.3095
	31	4.8333	31	7.0667	31	6.3968
	31.1	5.7604	31.1	6.2857	31.1	5.373
	31.2	6.6979	31.2	8.0762	31.2	6.7302
	31.3	7.7708	31.3	8.1714	31.3	5.4841
	31.4	9.75	31.4	10.4	31.4	5.6746
	31.5	10.5521	31.5	9.5333	31.5	7.8889
	31.6	10.6458	31.6	9.5143	31.6	6.6429
	31.7	11.6458	31.7	8.7714	31.7	7.5397
	31.8	12.7188	31.8	8.2857	31.8	5.9762
	31.9	13.0833	31.9	8.5238	31.9	8.1746
	32	13.5312	32	9.4381	32	7.9127
	32.1	13.8542	32.1	8.4762	32.1	6.6905
	32.2	14.2083	32.2	9.4571	32.2	6.1905
	32.3	14.4688	32.3	8.7429	32.3	7.119
	32.4	14.1042	32.4	8.7429	32.4	4.9048
	32.5	14.2188	32.5	9.5048	32.5	6.6508
	32.6	14.2604	32.6	8.3143	32.6	5.0397
	32.7	14.4479	32.7	9.1429	32.7	4.9921
	32.8	13.8542	32.8	7.9524	32.8	5.0238
	32.9	13.5521	32.9	6.4095	32.9	5.5714
	33	13.4688	33	6.019	33	4.4603
	33.1	12.9688	33.1	6.019	33.1	3.1032
	33.2	12.375	33.2	6.181	33.2	2.7937
	33.3	12.125	33.3	5.8095	33.3	2.4048
	33.4	11.1042	33.4	4.4667	33.4	2.4206
	33.5	10.3229	33.5	4.2762	33.5	3.2302
	33.6	9.6042	33.6	3.3524	33.6	1.6111
	33.7	9.5312	33.7	3.4381	33.7	0.6111
	33.8	8.7292	33.8	3.381	33.8	1.4444
	33.9	7.1979	33.9	3.2952	33.9	1.4206
	34	6.1979	34	1.9619	34	1.0873
	34.1	6.1146	34.1	1.7429	34.1	0.1429
	34.2	4.8542	34.2	0.9048	34.2	1.0873
	34.3	4.0833	34.3	1.9048	34.3	0.3095
	34.4	3.5521	34.4	0.9048	34.4	0.6825
	34.5	2.6042	34.5	0.9714	34.5	0.2063
	34.6	1.9792	34.6	0.8286	34.6	2.4127
	34.7	1.6354	34.7	0.6381	34.7	1.6905
	34.8	1.4792	34.8	0.5333	34.8	1.8333
	34.9	0.7708	34.9	0.5429	34.9	1.3175
	35	0.5312	35	1.2762	35	1.0476
	35.1	0.25	35.1	0.4381	35.1	0.4206
	35.2	0.1146	35.2	0.819	35.2	0.6746
	35.3	0.1667	35.3	0.3905	35.3	1.1508
	35.4	0.0729	35.4	0.619	35.4	1.0714
	35.5	0.0729	35.5	0.8381	35.5	0.1508
	35.6	0.0312	35.6	0.6762	35.6	0.9921
	35.7	0.0417	35.7	0.5905	35.7	0.6984
	35.8	0	35.8	0.3238	35.8	1.0714
	35.9	0.0104	35.9	0.381	35.9	1.4841
	36	0	36	0.4286	36	1.7302
	36.1	0.0208	36.1	0.581	36.1	1.4524
	36.2	0.0104	36.2	0.4476	36.2	1.1825
	36.3	0	36.3	0.4857	36.3	1.6587
	36.4	0.0104	36.4	0.4667	36.4	1.0635
	36.5	0.0104	36.5	0.9429	36.5	0.6667
	36.6	0	36.6	0.4381	36.6	1.619
	36.7	0	36.7	0.4762	36.7	2.0873
	36.8	0.0104	36.8	0.3524	36.8	0.6032
	36.9	0.0208	36.9	0.5619	36.9	1.1984
	37	0	37	0.4476	37	1.8651
	37.1	0	37.1	0.5333	37.1	1.8175
	37.2	0	37.2	0.3238	37.2	0.7937
	37.3	0	37.3	0.7143	37.3	1.0476
	37.4	0.0312	37.4	0.419	37.4	1.3016
	37.5	0	37.5	0.3333	37.5	1.5556
	37.6	0	37.6	0.3619	37.6	0.5476
	37.7	0	37.7	0.4571	37.7	1.8175
	37.8	0	37.8	0.3143	37.8	1.9841
	37.9	0.0104	37.9	0.5048	37.9	1.881
	38	0	38	0.7238	38	1.6508
	38.1	0	38.1	0.7333	38.1	0.4603
	38.2	0	38.2	0.5429	38.2	1.246
	38.3	0.0104	38.3	0.3524	38.3	0.3254
	38.4	0	38.4	0.2762	38.4	1.2222
	38.5	0	38.5	0.4762	38.5	0.5238
	38.6	0	38.6	0.3714	38.6	0.9048
	38.7	0	38.7	0.3048	38.7	0.1508
	38.8	0	38.8	0.2667	38.8	0.9762
	38.9	0	38.9	0.3905	38.9	1
	39	0	39	0.5619	39	0.3651
	39.1	0	39.1	0.1238	39.1	2.5397
	39.2	0	39.2	0.381	39.2	1.627
	39.3	0	39.3	0.181	39.3	0.8175
	39.4	0	39.4	0.5714	39.4	0.0952
	39.5	0	39.5	0.4762	39.5	1.5
	39.6	0	39.6	0.5048	39.6	1.4444
	39.7	0	39.7	0.4095	39.7	2.2222
	39.8	0	39.8	0.2667	39.8	1.9365
	39.9	0	39.9	0.2476	39.9	1.0556
	40	0	40	0.6476	40	0.9683
	40.1	0.0104	40.1	0.3333	40.1	1.127
	40.2	0	40.2	0.4952	40.2	0.7222
	40.3	0	40.3	0.4	40.3	2.1746
	40.4	0	40.4	0.2857	40.4	1.246
	40.5	0	40.5	0.6	40.5	1.5238
	40.6	0	40.6	0.5048	40.6	1.2619
	40.7	0	40.7	0.4	40.7	0.3016
	40.8	0.0104	40.8	0.219	40.8	0.0238
	40.9	0	40.9	0.3143	40.9	0.9841
	41	0	41	0.5714	41	0.9762
	41.1	0.0104	41.1	0.6	41.1	1.3016
	41.2	0	41.2	0.8667	41.2	1.6667
	41.3	0.0104	41.3	0.3048	41.3	1.8016
	41.4	0.0104	41.4	0.4857	41.4	1.0873
	41.5	0.0104	41.5	0.3524	41.5	0.4841
	41.6	0.0104	41.6	0.5714	41.6	0.0079
	41.7	0.0833	41.7	0.6952	41.7	0.373
	41.8	0.0833	41.8	0.5714	41.8	0.746
	41.9	0.1354	41.9	0.6952	41.9	1.7143
	42	0.1667	42	0.4381	42	0.6984
	42.1	0.5625	42.1	1	42.1	0.0714
	42.2	0.8021	42.2	0.619	42.2	1.2143
	42.3	1.2604	42.3	1.4	42.3	2.1111
	42.4	1.9479	42.4	1.5238	42.4	2.1905
	42.5	2.2292	42.5	2.1714	42.5	2.246
	42.6	3.2083	42.6	2.6762	42.6	3.0397
	42.7	3.6042	42.7	2.5048	42.7	3.0317
	42.8	4.5417	42.8	2.4762	42.8	3.8333
	42.9	5.2708	42.9	4.2571	42.9	3.3333
	43	6.1562	43	5.0571	43	2.627
	43.1	7.0104	43.1	4.8762	43.1	3.9603
	43.2	7.6979	43.2	4.9429	43.2	3.373
	43.3	8.7292	43.3	4.5048	43.3	6.119
	43.4	9.5938	43.4	4.3524	43.4	4.9603
	43.5	9.4688	43.5	5.3524	43.5	2.9683
	43.6	9.9375	43.6	9.219	43.6	4.8651
	43.7	11.7917	43.7	6.8762	43.7	4.0952
	43.8	12.0208	43.8	5.6857	43.8	4.8651
	43.9	11.9688	43.9	7.7048	43.9	4.9127
	44	12.7604	44	6.4952	44	4.6349
	44.1	13.2604	44.1	6.0286	44.1	3.8492
	44.2	13.5521	44.2	6.6571	44.2	4.3254
	44.3	13.0208	44.3	5.819	44.3	3.2063
	44.4	12.3958	44.4	6.7048	44.4	3.246
	44.5	12.3646	44.5	5.219	44.5	2.9206
	44.6	12.5833	44.6	5.6857	44.6	3.5873
	44.7	11.7292	44.7	4.781	44.7	2.1032
	44.8	10.7812	44.8	5.8571	44.8	0.9603
	44.9	9.5417	44.9	4.419	44.9	1.4524
	45	9.4271	45	5.5619	45	0.3095
	45.1	8.875	45.1	4.4476	45.1	0.1905
	45.2	7.4792	45.2	2.819	45.2	0.5397
	45.3	7.0833	45.3	3.6667	45.3	0.873
	45.4	6.4375	45.4	2.0476	45.4	1.873
	45.5	4.9167	45.5	1.4952	45.5	1.8968
	45.6	4.3438	45.6	1.419	45.6	2.3175
	45.7	2.5417	45.7	0.6095	45.7	2.1429
	45.8	1.9271	45.8	0.8476	45.8	1.746
	45.9	1.2708	45.9	1.2571	45.9	2.3492
	46	0.7708	46	0.9333	46	2.0476
	46.1	0.4167	46.1	0.581	46.1	1.9841
	46.2	0.4792	46.2	0.5048	46.2	1.7302
	46.3	0.1042	46.3	0.6381	46.3	2.6984
	46.4	0.125	46.4	0.2381	46.4	1.373
	46.5	0.0833	46.5	0.3524	46.5	1.4444
	46.6	0.0417	46.6	0.2	46.6	2.0873
	46.7	0.0417	46.7	0.2286	46.7	2.8413
	46.8	0.0104	46.8	0.3238	46.8	3.381
	46.9	0.0417	46.9	0.4286	46.9	2.1667
	47	0	47	0.3429	47	2.7222
	47.1	0.0312	47.1	0.3619	47.1	1.9048
	47.2	0.0208	47.2	0.6476	47.2	3.3175
	47.3	0	47.3	0.1333	47.3	2.3333
	47.4	0			47.4	3.1587
	47.5	0.0104			47.5	3.9603
	47.6	0			47.6	3.627
	47.7	0
	47.8	0
	47.9	0
	48	0.0104
	48.1	0
	48.2	0

## Sheet: Fig.6
Fig.6c																				Fig.6c p value	Group	p value
	RT-qPCR																					FgFHB1	FgFHB2	FgGSNOR	FgNOR
		PH-1 CK			PH-1			ΔFgAreB			ΔFgSnf5			ΔFgIxr1							PH-1 CK/PH-1	0.0581	<0.0001	<0.0001	0.0005
	FgFHB1	1	1	1	9.26	7.82	5.21	3.1526	2.5612	1.20566	4.1582	2.1256	4.168	9.2651	18.1256	17.231					PH-1 CK/ΔFgAreB	0.9629	0.2004	0.0972	0.4349
	FgFHB2	1	1	1	252.149	363.135	290.515	49.259	80.263	46.4826	83.5644	46.1456	82.1354	491.482	500.257	460.516					PH-1 CK/ΔFgSnf5	0.7335	0.0967	0.2041	0.209
	FgGSNOR	1	1	1	52.1335	40.5642	46.563	12.4932	17.4661	20.4932	15.4622	9.1625	17.482	48.1632	72.362	67.1523					PH-1 CK/ΔFgIxr1	0.0003	<0.0001	<0.0001	<0.0001
	FgNOR	1	0.9315	1.32589	18.1364	17.2166	13.4842	4.26721	8.13236	3.26132	6.1632	4.16235	9.26741	25.1364	22.4656	16.1652					PH-1/ΔFgAreB	0.1557	<0.0001	0.0024	0.0054
																					PH-1/ΔFgSnf5	0.3487	<0.0001	0.0012	0.0125
Fig.6d																					PH-1/ΔFgIxr1	0.0266	0.0002	0.0902	0.276
	RT-qPCR																				ΔFgAreB/ΔFgSnf5	0.9743	0.9863	0.9854	0.9776
		PH-1			ΔFgAreB			ΔFgSnf5			ΔFgIxr1			ΔFgNSR1			ΔFgNSR2				ΔFgAreB/ΔFgIxr1	0.0007	<0.0001	<0.0001	0.0003
	TaPR1	20.4637	29.58	31.95	75.42	50.382	46.21	53.467	70.89	45.23	28.235	15.561	18.258	47.24	59.234	62.234	69.24	58.234	46.234		ΔFgSnf5/ΔFgIxr1	0.0015	<0.0001	<0.0001	0.0006
	TaPR5	391.046	280.456	381.26	700.69	829.64	780.29	893.32	750.28	691.5	460.445	300.162	502.246	800.243	550.78	567.63	687.243	531.78	777.63
	TaWRKY23	26.1985	29.35	19.15	60.36	49.84	52.16	52.18	73.93	66.98	28.1559	32.1822	40.1862	45.18	68.93	46.98	55.18	48.93	56.98
											Group	p value
												PR1	PR5	WRKY23
											PH-1/ΔFgAreB	0.0461	0.0036	0.0099
											PH-1/ΔFgSnf5	0.0538	0.0031	0.0009
											PH-1/ΔFgIxr1	0.9702	0.9573	0.7935
											PH-1/ΔFgNSR1	0.0568	0.047	0.011
											PH-1/ΔFgNSR2	0.0414	0.0281	0.011
											ΔFgAreB/ΔFgSnf5	>0.9999	>0.9999	0.6622
											ΔFgAreB/ΔFgIxr1	0.0129	0.0141	0.0837
											ΔFgAreB/ΔFgNSR1	>0.9999	0.6496	>0.9999
											ΔFgAreB/ΔFgNSR2	>0.9999	0.8141	>0.9999
											ΔFgSnf5/ΔFgIxr1	0.0151	0.012	0.0066
											ΔFgSnf5/ΔFgNSR1	>0.9999	0.5945	0.6263
											ΔFgSnf5/ΔFgNSR2	>0.9999	0.7658	0.6263
											ΔFgIxr1/ΔFgNSR1	0.0159	0.1782	0.0927
											ΔFgIxr1/ΔFgNSR2	0.0116	0.1104	0.0927
Fig.6g											ΔFgNSR1/ΔFgNSR2	>0.9999	0.9995	>0.9999
	DON
	PH-1	22.35	28.44	26.13
	ΔFgAreB	3.123	3.29	2.815
	ΔFgAreB-C	25.13	24.38	22.54
	ΔFgSnf5	4.3	4.9	3.8
	ΔFgSnf5-C	26.32	25.78	24.15
	ΔFgNSR1	16.24	15.97	15.43
	ΔFgNSR2	11.28	9.89	10.24
	Group	p value
	PH-1/ΔFgAreB	<0.0001
	PH-1/ΔFgAreB-C	0.7788
	PH-1/ΔFgSnf5	<0.0001
	PH-1/ΔFgSnf5-C	>0.9999
	PH-1/ΔFgNSR1	<0.0001
	PH-1/ΔFgNSR2	<0.0001
	ΔFgAreB/ΔFgAreB-C	<0.0001
	ΔFgAreB/ΔFgSnf5	0.9159
	ΔFgAreB/ΔFgSnf5-C	<0.0001
	ΔFgAreB/ΔFgNSR1	<0.0001
	ΔFgAreB/ΔFgNSR2	0.0002
	ΔFgAreB-C/ΔFgSnf5	<0.0001
	ΔFgAreB-C/ΔFgSnf5-C	0.8703
	ΔFgAreB-C/ΔFgNSR1	<0.0001
	ΔFgAreB-C/ΔFgNSR2	<0.0001
	ΔFgSnf5/ΔFgSnf5-C	<0.0001
	ΔFgSnf5/ΔFgNSR1	<0.0001
	ΔFgSnf5/ΔFgNSR2	0.0014
	ΔFgSnf5-C/ΔFgNSR1	<0.0001
	ΔFgSnf5-C/ΔFgNSR2	<0.0001
	ΔFgNSR1/ΔFgNSR2	0.0044

## Sheet: Supplementary Figures
Supplementary Figure 1b
	Conidiation	×105					Group	p value
	0 mM	39	42	48	45	43	0 mM/2 mM	0.676
	2 mM	42	38	45	41	44	0 mM/10 mM	<0.0001
	10 mM	3	4	4	6	4	2 mM/10 mM	<0.0001
Supplementary Figure 1e
	PDB
	0 mM	0.401	0.406	0.477
	10 mM	0.183	0.14	0.157	p value= 0.0119
	YEPD
	0 mM	0.586	0.7	0.548
	10 mM	0.219	0.264	0.235	p value= 0.0090
Supplementary Figure 3f
	Conidiation	×105
		PH-1					ΔFgAreB					ΔFgAreB-C					ΔFgAreB-CΔGATA
	0 d	0	0	0	0	0	0	0	0	0	0	0	0	0	0	0	0	0	0	0	0
	1 d	60	58	56	62	55	0	0	0	0	0	58	60	65	55	56	0	0	0	0	0
	2 d	130	125	126	131	140	0	0	0	0	0	140	150	148	155	138	0	0	0	0	0
	3 d	140	150	150	152	149	0	0	0	0	0	150	150	160	144	146	0	0	0	0	0
	4 d	145	150	160	162	155	0	0	0	0	0	150	150	160	144	146	0	0	0	0	0
	5 d	145	150	160	162	155	2	2	3	3	3	167	150	164	165	158	2	3	5	4	3
	6 d	150	149	150	160	163	26	25	25	26	27	158	160	159	149	168	20	24	30	28	27
	7 d	160	160	155	160	163	41	25	30	28	32	152	156	148	155	158	30	28	27	28	32
Supplementary Figure 4e									Supplementary Figure 4e p value		Group	p value
	ChIP-qPCR	CK IP			SNP IP						FgAreB-GFP CK/ FgAreB-GFP SNP	0.5627
	FgAreB-GFP	0.214558	0.263128	0.193413	0.263476	0.273756	0.214577				FgAreB-GFP CK/ FgAreA-GFP CK	<0.0001
	FgAreA-GFP	0.00496276	0.00350026	0.00824461	0.00193616	0.000581505	0.00223245				FgAreB-GFP CK/ FgAreA-GFP SNP	<0.0001
	FgSreA-GFP	0.00294746	0.002468	0.00167793	0.00115992	0.00137454	0.00132456				FgAreB-GFP CK/ FgSreA-GFP CK	<0.0001
											FgAreB-GFP CK/ FgSreA-GFP SNP	<0.0001
Supplementary Figure 5f											FgAreB-GFP SNP/ FgAreA-GFP CK	<0.0001
	PH-1::FgAreB-GFP::FgSnf5-mCherry					PH-1::FgAreB-GFP::FgSnf2-mCherry					FgAreB-GFP SNP/ FgAreA-GFP SNP	<0.0001
	Distance(μm)	mCherry	Distance(μm)	GFP		Distance(μm)	mCherry	Distance(μm)	GFP		FgAreB-GFP SNP/ FgSreA-GFP CK	<0.0001
	0	0	0	0.451		0	0	0	0.2885		FgAreB-GFP SNP/ FgSreA-GFP SNP	<0.0001
	0.1	0	0.1	1.0261		0.1	0	0.1	0.8846		FgAreA-GFP CK/ FgAreA-GFP SNP	0.9998
	0.2	0.0145	0.2	0.902		0.2	0	0.2	0.4103		FgAreA-GFP CK/ FgSreA-GFP CK	>0.9999
	0.3	0	0.3	0.7712		0.3	0	0.3	0.5064		FgAreA-GFP CK/ FgSreA-GFP SNP	0.9998
	0.4	0.0072	0.4	1.085		0.4	0	0.4	0.3397		FgAreA-GFP SNP/ FgSreA-GFP CK	>0.9999
	0.5	0.0072	0.5	0.6536		0.5	0	0.5	0.7115		FgAreA-GFP SNP/ FgSreA-GFP SNP	>0.9999
	0.6	0.0362	0.6	0.6405		0.6	0	0.6	0.8782		FgSreA-GFP CK/ FgSreA-GFP SNP	>0.9999
	0.7	0.0362	0.7	0.9281		0.7	0	0.7	0.5897
	0.8	0.0145	0.8	0.6993		0.8	0	0.8	0.4487
	0.9	0.0652	0.9	0.7059		0.9	0.006	0.9	0.1603
	1	0.0145	1	0.8039		1	0.0119	1	0.3526
	1.1	0.0725	1.1	0.719		1.1	0	1.1	0.5256
	1.2	0.0435	1.2	0.6209		1.2	0.006	1.2	0.5192
	1.3	0.1232	1.3	0.5359		1.3	0.006	1.3	0.4744
	1.4	0.2029	1.4	1.0915		1.4	0	1.4	0.6154
	1.5	0.3913	1.5	0.8235		1.5	0	1.5	0.4679
	1.6	0.4565	1.6	0.8431		1.6	0	1.6	0.859
	1.7	0.9275	1.7	0.8105		1.7	0	1.7	0.6731
	1.8	1.2826	1.8	0.5948		1.8	0	1.8	0.5192
	1.9	1.2826	1.9	1.634		1.9	0	1.9	0.3654
	2	2.1449	2	1.6993		2	0	2	0.5064
	2.1	3.0725	2.1	0.9412		2.1	0	2.1	0.3013
	2.2	4.3696	2.2	1.1438		2.2	0	2.2	0.4936
	2.3	5.2609	2.3	2.1569		2.3	0	2.3	0.5192
	2.4	7.0507	2.4	1.5033		2.4	0	2.4	0.5128
	2.5	8.5362	2.5	0.817		2.5	0	2.5	0.3846
	2.6	10.5435	2.6	2.281		2.6	0.0595	2.6	0.4423
	2.7	14.058	2.7	1.8235		2.7	0.0714	2.7	0.3077
	2.8	18.3623	2.8	2.8497		2.8	0.3631	2.8	0.4423
	2.9	22.6232	2.9	2.5882		2.9	0.6726	2.9	0.5833
	3	26.4855	3	3.2092		3	1.1726	3	0.3718
	3.1	29.3116	3.1	2.8824		3.1	2.1131	3.1	0.4679
	3.2	31.8406	3.2	4.9477		3.2	3.1726	3.2	0.7308
	3.3	35.7971	3.3	5.6275		3.3	4.4286	3.3	0.6987
	3.4	39.8406	3.4	6.7386		3.4	6.006	3.4	0.7949
	3.5	43.3986	3.5	11.9542		3.5	7.9226	3.5	1.6282
	3.6	45.5652	3.6	8.6536		3.6	10.619	3.6	1.0385
	3.7	46.9058	3.7	10.7843		3.7	12.2738	3.7	2.2051
	3.8	47.8623	3.8	10.6601		3.8	15.4405	3.8	1.8205
	3.9	48.8623	3.9	13.1373		3.9	19.6845	3.9	1.8974
	4	49.3188	4	14.5163		4	21.5238	4	3.7821
	4.1	50.0725	4.1	14.3203		4.1	23.006	4.1	4.6154
	4.2	50.2464	4.2	13.6405		4.2	26.5	4.2	5.3846
	4.3	50.442	4.3	16.5359		4.3	29.5298	4.3	5.0577
	4.4	50.6014	4.4	18.9935		4.4	31.7798	4.4	6.0705
	4.5	50.3043	4.5	16.4052		4.5	34.2024	4.5	6.6987
	4.6	51.1159	4.6	18.3072		4.6	35.6905	4.6	7.6795
	4.7	50.5072	4.7	15.3856		4.7	36.7976	4.7	8.2821
	4.8	50.2174	4.8	19.4314		4.8	37.9226	4.8	9.2628
	4.9	49.5435	4.9	16.8105		4.9	38.0952	4.9	9.8654
	5	49.3551	5	21.1111		5	38.2917	5	9.0962
	5.1	48.4565	5.1	16.902		5.1	39.1012	5.1	8.9167
	5.2	47.7319	5.2	17.915		5.2	39.0655	5.2	10.1346
	5.3	46.5507	5.3	16.817		5.3	39.2917	5.3	10.5449
	5.4	44.3478	5.4	16.5686		5.4	39.744	5.4	10.109
	5.5	43.2826	5.5	17.451		5.5	40.131	5.5	9.2244
	5.6	41.0435	5.6	17.1176		5.6	39.25	5.6	9
	5.7	39.4058	5.7	18.3987		5.7	39.5357	5.7	10.2949
	5.8	37.2029	5.8	14.3333		5.8	39.3452	5.8	10.6026
	5.9	34.5145	5.9	13.5882		5.9	38.631	5.9	9.7564
	6	30.1884	6	10.4641		6	37.1131	6	9.7885
	6.1	27.2609	6.1	9.8889		6.1	36.2679	6.1	11.1987
	6.2	25.8478	6.2	9.1961		6.2	35.6607	6.2	7.5769
	6.3	22.2609	6.3	8.3922		6.3	32.2857	6.3	7.9167
	6.4	20.0362	6.4	7.3791		6.4	30.875	6.4	7.1538
	6.5	16.9928	6.5	7.4314		6.5	29.6012	6.5	6.5
	6.6	15.529	6.6	7.1176		6.6	26.0833	6.6	5.5
	6.7	13.5942	6.7	4.9542		6.7	21.0833	6.7	6.3526
	6.8	12.0435	6.8	4.2614		6.8	20.5595	6.8	4.9936
	6.9	10.1449	6.9	4.4314		6.9	17.0595	6.9	3.6346
	7	8.1159	7	4.0392		7	12.7202	7	3.9615
	7.1	6.6232	7.1	3.3137		7.1	10.631	7.1	2.8205
	7.2	5.2681	7.2	2.1438		7.2	9.8393	7.2	2.0769
	7.3	4.3333	7.3	2.8824		7.3	6.8988	7.3	2.7372
	7.4	3.6304	7.4	3.5621		7.4	4.0952	7.4	1.9744
	7.5	2.7319	7.5	1.9935		7.5	3.7202	7.5	1.7756
	7.6	2.442	7.6	1.9739		7.6	2.1607	7.6	1.3462
	7.7	1.4855	7.7	1.9935		7.7	0.8214	7.7	1.0128
	7.8	1.0942	7.8	1.3137		7.8	0.3988	7.8	0.8141
	7.9	1.0145	7.9	1.1307		7.9	0.256	7.9	0.7372
	8	0.7029	8	1.8366		8	0.0119	8	0.859
	8.1	0.6957	8.1	1.2484		8.1	0	8.1	0.6474
	8.2	0.6014	8.2	1.3072		8.2	0	8.2	0.7821
	8.3	0.5	8.3	1.5752		8.3	0	8.3	0.5641
	8.4	0.4565	8.4	1.3791		8.4	0	8.4	0.4808
	8.5	0.3043	8.5	1.0915		8.5	0	8.5	0.4487
	8.6	0.3188	8.6	1.2222		8.6	0	8.6	0.4872
	8.7	0.2174	8.7	0.9804		8.7	0	8.7	0.5128
	8.8	0.1739	8.8	1.0261		8.8	0	8.8	0.6923
	8.9	0.2609	8.9	1.1765		8.9	0	8.9	0.4359
	9	0.1667	9	0.8562		9	0	9	0.2885
	9.1	0.1667	9.1	1.5359		9.1	0.006	9.1	0.3141
	9.2	0.1522	9.2	1.0131		9.2	0	9.2	0.7372
	9.3	0.058	9.3	1.4052		9.3	0	9.3	0.4487
	9.4	0.087	9.4	0.9477		9.4	0	9.4	0.3782
	9.5	0.0797	9.5	0.9346		9.5	0	9.5	0.6282
	9.6	0.1014	9.6	1.1046		9.6	0	9.6	0.6923
	9.7	0.1087	9.7	1.1111		9.7	0	9.7	0.7179
	9.8	0.1594	9.8	0.7647		9.8	0	9.8	0.4423
	9.9	0.1304	9.9	1.281		9.9	0.0119	9.9	0.4808
	10	0.1667	10	0.4444		10	0	10	0.5449
	10.1	0.3043	10.1	1.2614		10.1	0	10.1	0.7051
	10.2	0.2174	10.2	1.1242		10.2	0	10.2	0.3526
	10.3	0.3116	10.3	1.268		10.3	0	10.3	0.4231
	10.4	0.3623	10.4	1.2222		10.4	0	10.4	0.4487
	10.5	0.3333	10.5	1.4052		10.5	0	10.5	0.641
	10.6	0.4565	10.6	0.8301		10.6	0	10.6	0.4295
	10.7	0.6159	10.7	1.9869		10.7	0	10.7	0.2628
	10.8	0.6884	10.8	1.5425		10.8	0	10.8	0.7949
	10.9	0.7174	10.9	1.3922		10.9	0	10.9	0.6346
	11	0.6957	11	1.0654		11	0	11	0.4103
	11.1	0.9348	11.1	0.9542		11.1	0	11.1	1.0192
	11.2	0.9638	11.2	0.9346		11.2	0	11.2	0.4359
	11.3	1.1159	11.3	1.1699		11.3	0	11.3	0.2628
	11.4	1.0362	11.4	0.915		11.4	0	11.4	0.4551
	11.5	1.1232	11.5	1.2157		11.5	0	11.5	0.7692
	11.6	1.1014	11.6	1.5359		11.6	0	11.6	0.7308
	11.7	1.1449	11.7	1.4706		11.7	0.006	11.7	0.9615
	11.8	1.2101	11.8	1.1111		11.8	0	11.8	0.3974
	11.9	1.4203	11.9	1.6078		11.9	0	11.9	0.6795
	12	1.471	12	1.2353		12	0	12	0.6474
	12.1	1.5507	12.1	1.1242		12.1	0	12.1	0.7115
	12.2	1.4203	12.2	1.5294		12.2	0	12.2	0.7885
	12.3	1.1304	12.3	1.0915		12.3	0	12.3	0.5769
	12.4	1.087	12.4	0.6144		12.4	0	12.4	0.5256
	12.5	1.0942	12.5	1.5098		12.5	0	12.5	0.9487
	12.6	1.1594	12.6	2		12.6	0	12.6	0.6987
	12.7	1.3551	12.7	1.4052		12.7	0	12.7	0.4936
	12.8	0.9783	12.8	1.3072		12.8	0	12.8	0.5769
	12.9	0.8623	12.9	2.2092		12.9	0	12.9	0.8013
	13	0.6594	13	1.1765		13	0	13	0.7628
	13.1	0.6449	13.1	0.8824		13.1	0	13.1	0.5256
	13.2	0.6594	13.2	0.9085		13.2	0	13.2	0.3526
	13.3	0.5	13.3	1.3007		13.3	0	13.3	0.8205
	13.4	0.4348	13.4	1.3268		13.4	0.006	13.4	0.4038
	13.5	0.5362	13.5	1.4902		13.5	0	13.5	0.4295
	13.6	0.4348	13.6	0.9869		13.6	0.006	13.6	0.9551
	13.7	0.3623	13.7	1.3399		13.7	0.0238	13.7	0.9038
	13.8	0.3478	13.8	1.0523		13.8	0.0119	13.8	0.8269
	13.9	0.413	13.9	1.7908		13.9	0.006	13.9	0.5192
	14	0.3188	14	0.8758		14	0	14	0.9744
	14.1	0.1812	14.1	0.4379		14.1	0.0357	14.1	0.9872
	14.2	0.1304	14.2	0.817		14.2	0.0119	14.2	0.9423
	14.3	0.1812	14.3	1.1699		14.3	0.1845	14.3	0.9038
	14.4	0.1739	14.4	0.4967		14.4	0.2798	14.4	1.0705
	14.5	0.0797	14.5	1.0065		14.5	0.7679	14.5	1.4423
	14.6	0.1087	14.6	1.1895		14.6	1.3214	14.6	1.5769
	14.7	0.0652	14.7	1.6863		14.7	2.2083	14.7	2.8974
	14.8	0.0362	14.8	0.7124		14.8	2.8155	14.8	2.9615
	14.9	0.0507	14.9	1.0065		14.9	4.0417	14.9	5.8397
	15	0.029	15	1.1895		15	6.2857	15	5.4936
	15.1	0.0797	15.1	0.732		15.1	9.006	15.1	5.9423
	15.2	0.0725	15.2	0.6928		15.2	10.8095	15.2	7.5321
	15.3	0.0145	15.3	1.0784		15.3	14.0417	15.3	9.5513
	15.4	0.0652	15.4	0.8366		15.4	17.8393	15.4	8.5128
	15.5	0.1014	15.5	1.3922		15.5	20.006	15.5	9.9679
	15.6	0.0797	15.6	1.0261		15.6	22.4464	15.6	13.2115
	15.7	0.0435	15.7	0.9673		15.7	25.875	15.7	11.8654
	15.8	0.087	15.8	0.8039		15.8	28.7143	15.8	11.7115
	15.9	0.0725	15.9	0.7778		15.9	31.4345	15.9	11.9936
	16	0.0725	16	0.9804		16	33.6012	16	13.7179
	16.1	0.1014	16.1	0.9935		16.1	35.125	16.1	12.8013
	16.2	0.058	16.2	0.9869		16.2	36.369	16.2	13.3526
	16.3	0.029	16.3	0.6275		16.3	37.7321	16.3	12.9359
	16.4	0.0217	16.4	0.5948		16.4	38.4583	16.4	12.109
	16.5	0.0362	16.5	1.0131		16.5	38.5595	16.5	11.5833
	16.6	0.0145	16.6	0.8301		16.6	40.0417	16.6	11.3397
	16.7	0.0145	16.7	1.1307		16.7	39.7381	16.7	13.4744
	16.8	0	16.8	1.2484		16.8	39.6607	16.8	12.9103
	16.9	0.0145	16.9	0.5948		16.9	40.0714	16.9	11.3397
	17	0.0217	17	0.6209		17	40.7917	17	9.4295
	17.1	0.0072	17.1	1.2222		17.1	38.9643	17.1	11.0897
	17.2	0.029	17.2	1.0719		17.2	38.4881	17.2	10.0641
	17.3	0.0072	17.3	1		17.3	38.6667	17.3	8.359
	17.4	0.0435	17.4	0.4706		17.4	36.8988	17.4	7.5513
	17.5	0.0217	17.5	0.817		17.5	33.9583	17.5	7.4744
	17.6	0.0145	17.6	0.9412		17.6	34.2024	17.6	7.1795
	17.7	0.1014	17.7	0.9804		17.7	32.744	17.7	5.8718
	17.8	0.2174	17.8	0.4052		17.8	28.0655	17.8	5.3654
	17.9	0.2681	17.9	0.5817		17.9	25.3333	17.9	4.9808
	18	0.558	18	0.8105		18	24.5893	18	3.3205
	18.1	0.6812	18.1	1.1373		18.1	19.9226	18.1	2.609
	18.2	1.4058	18.2	1.0784		18.2	15.5357	18.2	2.1154
	18.3	1.8478	18.3	0.8954		18.3	14.6429	18.3	1.5385
	18.4	3.1014	18.4	0.6405		18.4	12.119	18.4	0.9038
	18.5	4.4493	18.5	0.6209		18.5	8.4167	18.5	0.6731
	18.6	4.8478	18.6	0.9935		18.6	5.9286	18.6	0.8269
	18.7	6.7464	18.7	1.4902		18.7	5.4821	18.7	0.8333
	18.8	8.7174	18.8	1.0784		18.8	3.3095	18.8	0.6538
	18.9	11.3841	18.9	1.1634		18.9	1.7202	18.9	1.0705
	19	14.3406	19	0.7582		19	1.3036	19	0.7564
	19.1	16.3841	19.1	1.7124		19.1	0.8095	19.1	0.5962
	19.2	19.8551	19.2	2.085		19.2	0.2619	19.2	0.9295
	19.3	22.2319	19.3	1.7582		19.3	0.1429	19.3	0.8333
	19.4	25.6884	19.4	3.2941		19.4	0.0595	19.4	0.3974
	19.5	28.971	19.5	2.6078		19.5	0.0417	19.5	0.7949
	19.6	32.558	19.6	5.1503		19.6	0.0357	19.6	0.4423
	19.7	35.2101	19.7	5.0784		19.7	0.006	19.7	0.6667
	19.8	37.1594	19.8	4.0392		19.8	0.0298	19.8	0.9231
	19.9	38.4058	19.9	6.1503		19.9	0	19.9	0.4487
	20	40.9928	20	6.6797		20	0.006	20	0.5833
	20.1	42.7029	20.1	9.2876		20.1	0	20.1	0.4679
	20.2	44.6594	20.2	7.9935		20.2	0.006	20.2	0.5705
	20.3	45.9348	20.3	9.9804		20.3	0	20.3	0.4487
	20.4	47.0652	20.4	11.4379		20.4	0.0179	20.4	0.4103
	20.5	47.9058	20.5	10.5948		20.5	0.006	20.5	0.7372
	20.6	48.529	20.6	14.2745		20.6	0	20.6	0.5833
	20.7	49.1594	20.7	14.2353		20.7	0.006	20.7	0.8654
	20.8	49.6377	20.8	11.3725		20.8	0.006	20.8	0.6154
	20.9	49.529	20.9	12.549		20.9	0.006	20.9	0.6603
	21	49.8188	21	13.6405		21	0.006	21	0.8846
	21.1	49.9058	21.1	15.0588		21.1	0	21.1	0.7308
	21.2	49.413	21.2	15.4641		21.2	0.006	21.2	1.2756
	21.3	49.6087	21.3	13.3007		21.3	0.006	21.3	0.7564
	21.4	49.1449	21.4	14.451		21.4	0	21.4	0.9103
	21.5	48.6957	21.5	15.6078		21.5	0	21.5	0.9872
	21.6	48.0072	21.6	17.8366		21.6	0	21.6	0.5064
	21.7	47.6812	21.7	17.3007		21.7	0	21.7	0.4744
	21.8	47.2971	21.8	17		21.8	0.006	21.8	1.1603
	21.9	46.6594	21.9	15.5098		21.9	0	21.9	0.75
	22	45.6522	22	16.7516		22	0.006	22	0.7179
	22.1	44.6449	22.1	12.9085		22.1	0	22.1	0.4615
	22.2	43.558	22.2	14.9412		22.2	0	22.2	0.4615
	22.3	42.529	22.3	13.7712		22.3	0	22.3	0.6282
	22.4	39.2391	22.4	14.6863		22.4	0	22.4	0.6346
	22.5	34.6159	22.5	12.7974		22.5	0	22.5	0.75
	22.6	33.1159	22.6	15.366		22.6	0	22.6	0.6282
	22.7	30.3116	22.7	11.451		22.7	0	22.7	0.6474
	22.8	26.9928	22.8	11.9935		22.8	0	22.8	0.5256
	22.9	23.4348	22.9	8.5752		22.9	0	22.9	0.5385
	23	20.0942	23	10.549		23	0.006	23	0.2436
	23.1	16.9058	23.1	10.5817		23.1	0	23.1	0.6026
	23.2	13.6304	23.2	7.8627		23.2	0	23.2	0.6923
	23.3	12.087	23.3	6.634		23.3	0.0179	23.3	0.5641
	23.4	10.0797	23.4	5.4771		23.4	0	23.4	0.4167
	23.5	8.1667	23.5	6.4183		23.5	0	23.5	0.9487
	23.6	6.8188	23.6	4.5294		23.6	0.0179	23.6	0.6474
	23.7	4.8261	23.7	3.4771		23.7	0	23.7	1.1474
	23.8	3.558	23.8	2.5359		23.8	0.0119	23.8	0.4551
	23.9	2.9928	23.9	2.8758		23.9	0	23.9	1.0192
	24	2.7681	24	3.0131		24	0	24	0.9487
	24.1	2.1594	24.1	1.915		24.1	0	24.1	0.4615
	24.2	1.9275	24.2	1.8366		24.2	0	24.2	0.8013
	24.3	1.6739	24.3	2.9935		24.3	0	24.3	0.6154
	24.4	1.6739	24.4	1.5817		24.4	0	24.4	0.6218
	24.5	1.4275	24.5	1.6471		24.5	0	24.5	0.7821
	24.6	1.1232	24.6	1.451		24.6	0	24.6	0.3269
	24.7	1.2246	24.7	2.3333		24.7	0	24.7	0.2115
	24.8	1.2029	24.8	1.6144		24.8	0	24.8	0.7179
	24.9	1.1014	24.9	1.2614		24.9	0	24.9	0.4487
	25	1.0145	25	1.2222		25	0	25	0.4744
	25.1	1.1014	25.1	1.1765		25.1	0	25.1	0.3526
	25.2	1.1159	25.2	1.5752		25.2	0	25.2	0.4038
	25.3	1.1304	25.3	0.9935		25.3	0	25.3	0.6603
	25.4	0.9275	25.4	1.2418		25.4	0	25.4	0.5641
	25.5	1.2391	25.5	1.0719		25.5	0	25.5	0.2628
	25.6	1	25.6	1.2745		25.6	0	25.6	0.6026
	25.7	1.0072	25.7	2.1373		25.7	0	25.7	0.6154
	25.8	1.1377	25.8	1.8235		25.8	0.006	25.8	0.7436
	25.9	1.3406	25.9	1.7059		25.9	0	25.9	0.6474
	26	1.3406	26	1.2092		26	0	26	0.6667
	26.1	1.3406	26.1	1.1699		26.1	0	26.1	0.8718
	26.2	1.442	26.2	1.4967		26.2	0	26.2	0.6346
	26.3	1.4348	26.3	1.9608		26.3	0.006	26.3	0.7692
	26.4	1.5652	26.4	1.7255		26.4	0.006	26.4	0.4744
	26.5	1.4565	26.5	1.8758		26.5	0	26.5	0.3205
	26.6	1.7464	26.6	1.6601		26.6	0.006	26.6	1.0833
	26.7	1.4928	26.7	1.2157		26.7	0.0119	26.7	0.5128
	26.8	1.4638	26.8	1.7908		26.8	0.0179	26.8	0.8333
	26.9	1.7174	26.9	0.4444		26.9	0.006	26.9	0.8077
	27	1.6884	27	1.8758		27	0.0119	27	0.3718
	27.1	1.5362	27.1	1.3399		27.1	0.0119	27.1	0.6474
	27.2	1.5797	27.2	1.7843		27.2	0.0298	27.2	0.6603
	27.3	1.4855	27.3	1.7974		27.3	0.0298	27.3	0.4103
	27.4	1.471	27.4	1.5621		27.4	0.006	27.4	1.0897
	27.5	1.5507	27.5	1.7451		27.5	0.0119	27.5	0.7051
	27.6	1.8188	27.6	1.5229		27.6	0.006	27.6	0.6154
	27.7	1.7536	27.7	1.6405		27.7	0.0298	27.7	1.0513
	27.8	1.4855	27.8	0.6471		27.8	0.0179	27.8	0.359
	27.9	1.4565	27.9	1.7908		27.9	0.0179	27.9	0.4615
	28	1.4275	28	0.902		28	0.0179	28	0.6538
	28.1	1.4058	28.1	1.9281		28.1	0.006	28.1	0.4038
	28.2	1.4203	28.2	1.2941		28.2	0.006	28.2	0.25
	28.3	1.4058	28.3	2.1634		28.3	0	28.3	0.3397
	28.4	1.5435	28.4	1.7516		28.4	0.0119	28.4	0.4936
	28.5	1.558	28.5	1.2484		28.5	0.006	28.5	0.9808
	28.6	1.4855	28.6	1.2614		28.6	0.0119	28.6	0.5897
	28.7	1.5	28.7	1.4706		28.7	0	28.7	0.4808
	28.8	1.4493	28.8	1.2288		28.8	0.006	28.8	0.6346
	28.9	1.1594	28.9	1.1046		28.9	0	28.9	0.6154
	29	1.029	29	2.1176		29	0.0298	29	0.6218
	29.1	1.029	29.1	1.183		29.1	0.0179	29.1	0.5769
	29.2	1	29.2	2.2026		29.2	0.006	29.2	0.391
	29.3	0.7391	29.3	2.2484		29.3	0.0119	29.3	0.6731
	29.4	0.8188	29.4	2.0261		29.4	0.006	29.4	0.7244
	29.5	0.4565	29.5	1.7516		29.5	0	29.5	0.2244
	29.6	0.6014	29.6	1.549		29.6	0	29.6	0.3654
	29.7	0.5	29.7	0.915		29.7	0.006	29.7	0.359
	29.8	0.5435	29.8	1.915		29.8	0	29.8	0.7179
	29.9	0.6304	29.9	1.1307		29.9	0	29.9	0.4744
	30	0.5652	30	0.5163		30	0	30	0.5962
	30.1	0.6594	30.1	1.0392		30.1	0	30.1	0.4808
	30.2	0.7899	30.2	0.9739		30.2	0.006	30.2	0.5513
	30.3	0.7246	30.3	0.915		30.3	0.006	30.3	0.5577
	30.4	0.7101	30.4	0.9346		30.4	0.006	30.4	0.5897
	30.5	0.6159	30.5	1.5359		30.5	0	30.5	0.5513
	30.6	0.6377	30.6	1.2288		30.6	0	30.6	0.641
	30.7	0.5942	30.7	0.9739		30.7	0.006	30.7	0.391
	30.8	0.6087	30.8	1.0131		30.8	0.0119	30.8	0.4487
	30.9	0.8768	30.9	1.2222		30.9	0	30.9	0.8846
	31	0.6739	31	1.8758		31	0.0119	31	1.1218
	31.1	0.5507	31.1	1.5556		31.1	0.0119	31.1	0.8397
	31.2	0.3623	31.2	0.6797		31.2	0	31.2	0.7756
	31.3	0.5435	31.3	1.3268		31.3	0.006	31.3	0.6154
	31.4	0.6739	31.4	1.5621		31.4	0.0298	31.4	0.75
	31.5	0.5362	31.5	1.281		31.5	0.006	31.5	0.8333
	31.6	0.471	31.6	1.0915		31.6	0.0119	31.6	0.8718
	31.7	0.5145	31.7	1.0719		31.7	0.0238	31.7	0.5513
	31.8	0.4783	31.8	0.9216		31.8	0.0119	31.8	0.9423
	31.9	0.529	31.9	0.7908		31.9	0.0179	31.9	0.6218
	32	0.5725	32	0.9935		32	0.0476	32	0.9231
	32.1	0.6087	32.1	1.4118		32.1	0.0238	32.1	1.5705
	32.2	0.6812	32.2	1.2353		32.2	0.0536	32.2	0.9872
	32.3	0.7754	32.3	1.1373		32.3	0.0238	32.3	1.4679
	32.4	0.5797	32.4	0.5948		32.4	0.0536	32.4	0.7885
	32.5	0.5217	32.5	1.2549		32.5	0.0774	32.5	1.1218
	32.6	0.8333	32.6	0.719		32.6	0.1131	32.6	0.9359
	32.7	0.6739	32.7	0.6797		32.7	0.1012	32.7	1.3397
	32.8	0.7754	32.8	1.0719		32.8	0.0655	32.8	1.2051
	32.9	0.8623	32.9	1.4183		32.9	0.1548	32.9	1.1859
	33	1.0435	33	0.8562		33	0.0655	33	0.6603
	33.1	1.0145	33.1	0.6144		33.1	0.0595	33.1	0.7885
	33.2	1.1884	33.2	1.183		33.2	0.0357	33.2	0.6987
	33.3	1.0217	33.3	1.0915		33.3	0.0179	33.3	0.9872
	33.4	1.1522	33.4	1.0196		33.4	0.0238	33.4	0.7372
	33.5	1.1159	33.5	1		33.5	0.0238	33.5	0.4038
	33.6	1.1812	33.6	1.7386		33.6	0.0119	33.6	0.8718
	33.7	1.2681	33.7	0.7386		33.7	0	33.7	0.5833
	33.8	0.9058	33.8	1.7451		33.8	0.0238	33.8	0.5962
	33.9	1.1377	33.9	1.1634		33.9	0.006	33.9	0.5385
	34	0.9638	34	1.5425		34	0.0298	34	0.5705
	34.1	0.9783	34.1	1.0131		34.1	0.0238	34.1	0.6859
	34.2	1.087	34.2	1.5359		34.2	0.0238	34.2	0.5577
	34.3	0.8333	34.3	1.6013		34.3	0.0298	34.3	0.8141
	34.4	0.7681	34.4	1.2026		34.4	0.0119	34.4	0.5705
	34.5	0.7246	34.5	1.6797		34.5	0.0536	34.5	0.75
	34.6	0.8116	34.6	0.9085		34.6	0.1964	34.6	1.0321
	34.7	1.0507	34.7	1.5882		34.7	0.4286	34.7	0.6282
	34.8	0.9058	34.8	1.5752		34.8	0.6786	34.8	0.5192
	34.9	0.9275	34.9	1.6863		34.9	1.2679	34.9	1.0256
	35	1	35	2.5033		35	2.125	35	1.2179
	35.1	0.971	35.1	2.1307		35.1	2.9643	35.1	1.8141
	35.2	1.1377	35.2	1.0392		35.2	4.2321	35.2	1.9615
	35.3	1.2174	35.3	0.9869		35.3	6.0476	35.3	2.8974
	35.4	1.1812	35.4	1.5033		35.4	7.6845	35.4	3.5321
	35.5	1.5072	35.5	0.8105		35.5	9.875	35.5	3.3205
	35.6	1.4783	35.6	0.7647		35.6	12.4286	35.6	4
	35.7	1.6232	35.7	1.183		35.7	14.8155	35.7	6.1987
	35.8	1.7174	35.8	1.4444		35.8	16.3512	35.8	6.4038
	35.9	2.2101	35.9	1.2745		35.9	19.4702	35.9	6.8333
	36	2.3333	36	1.1111		36	21.6905	36	8.8013
	36.1	2.8478	36.1	0.9346		36.1	23.2798	36.1	10.2051
	36.2	3.4058	36.2	1.5556		36.2	26.0357	36.2	10.1603
	36.3	4.3261	36.3	2.2092		36.3	27.3571	36.3	10.0897
	36.4	5.1449	36.4	2.1176		36.4	29.5298	36.4	10.6667
	36.5	6.2319	36.5	2.1438		36.5	31.2917	36.5	11.3974
	36.6	7.7464	36.6	2.8889		36.6	31.7738	36.6	13.7115
	36.7	9.087	36.7	2		36.7	32.9762	36.7	13.3654
	36.8	10.6739	36.8	2.9085		36.8	34.7857	36.8	14.0641
	36.9	13.3551	36.9	2.902		36.9	35.3155	36.9	11.75
	37	16.5435	37	2.1307		37	35.5714	37	12.4231
	37.1	20.1377	37.1	3.6013		37.1	36.2083	37.1	11.891
	37.2	23.1377	37.2	3.1569		37.2	36.9702	37.2	12.3974
	37.3	26.2174	37.3	4.8954		37.3	35.7024	37.3	15.141
	37.4	29	37.4	4.7974		37.4	35.6964	37.4	13.8397
	37.5	32.8116	37.5	5.3464		37.5	35.5833	37.5	13.4679
	37.6	36.5217	37.6	6.2418		37.6	35.4702	37.6	11.9359
	37.7	39.7754	37.7	5.549		37.7	33.494	37.7	12.0128
	37.8	42.8478	37.8	5.7386		37.8	33.1786	37.8	12.0769
	37.9	44.5145	37.9	6.7582		37.9	33.5238	37.9	9.8205
	38	45.5652	38	9.7582		38	30.7024	38	9.3333
	38.1	46.1014	38.1	10.6144		38.1	29.4286	38.1	9.5833
	38.2	47.7391	38.2	12.0719		38.2	29.5655	38.2	7.8013
	38.3	48.7464	38.3	11.4967		38.3	26.8869	38.3	7.9423
	38.4	49.9348	38.4	14.268		38.4	24.25	38.4	6.5385
	38.5	50.1739	38.5	15.817		38.5	23.6488	38.5	6.9359
	38.6	50.7609	38.6	15.0458		38.6	22.131	38.6	6.8077
	38.7	51.6304	38.7	14.5752		38.7	18.7619	38.7	6.3526
	38.8	51.2536	38.8	15.3987		38.8	16.125	38.8	4.3462
	38.9	51.7754	38.9	16.3137		38.9	15.875	38.9	3.3077
	39	51.7899	39	18.5621		39	12.8393	39	2.4167
	39.1	51.6377	39.1	20.2484		39.1	9.1726	39.1	2.6603
	39.2	50.6159	39.2	19.1569		39.2	7.2976	39.2	2.1987
	39.3	49.8768	39.3	19.7124		39.3	6.5	39.3	2.0064
	39.4	49.5217	39.4	17.1242		39.4	3.6012	39.4	1.8526
	39.5	49.7029	39.5	16.5948		39.5	2.2024	39.5	0.9167
	39.6	47.9493	39.6	17.5359		39.6	2.0536	39.6	0.5641
	39.7	48.3261	39.7	20.9739		39.7	1.119	39.7	0.8654
	39.8	47.0362	39.8	19.634		39.8	0.4107	39.8	1.0192
	39.9	45.9638	39.9	16.3333		39.9	0.256	39.9	0.9551
	40	44.2971	40	15.2876		40	0.119	40	0.8974
	40.1	41.8768	40.1	16.6144		40.1	0.0714	40.1	1.0128
	40.2	39.2174	40.2	15.3268		40.2	0.0238	40.2	1.1538
	40.3	35.5942	40.3	14.902		40.3	0.0357	40.3	1.0897
	40.4	32.3913	40.4	13.4706		40.4	0.006	40.4	1.0256
	40.5	27.1667	40.5	11.6275		40.5	0.0179	40.5	0.9872
	40.6	21.1522	40.6	11.4444		40.6	0	40.6	1.0705
	40.7	20.0797	40.7	11.2157		40.7	0	40.7	0.8077
	40.8	15.5725	40.8	11.6144		40.8	0	40.8	0.9423
	40.9	13.8261	40.9	8.4575		40.9	0	40.9	0.6154
	41	12.0072	41	11.3725		41	0	41	0.4551
	41.1	8.6449	41.1	7.0654		41.1	0	41.1	0.6474
	41.2	5.5942	41.2	7.7647		41.2	0	41.2	0.4359
	41.3	4.2319	41.3	4.8627		41.3	0	41.3	0.7308
	41.4	3.0725	41.4	4.5817		41.4	0.006	41.4	0.7564
	41.5	3.1377	41.5	4.085		41.5	0	41.5	0.7628
	41.6	2.2754	41.6	3.5229		41.6	0	41.6	0.4872
	41.7	2.0362	41.7	3.3268		41.7	0	41.7	0.5449
	41.8	2.0507	41.8	2.7516		41.8	0	41.8	0.9936
	41.9	1.8768	41.9	3.4379		41.9	0.006	41.9	0.3462
	42	2.1014	42	3.451		42	0.006	42	0.7179
	42.1	2.1014	42.1	2.1242		42.1	0	42.1	0.4038
	42.2	1.9493	42.2	1.9869		42.2	0	42.2	0.5321
	42.3	2.1087	42.3	1.7124		42.3	0.006	42.3	0.7564
	42.4	1.9058	42.4	2.2418		42.4	0	42.4	0.5128
	42.5	1.529	42.5	2.2288		42.5	0.006	42.5	0.5128
	42.6	1.5652	42.6	2.634		42.6	0.006	42.6	0.7308
	42.7	1.6087	42.7	2.0719		42.7	0	42.7	0.859
	42.8	1.7029	42.8	2.281		42.8	0	42.8	0.859
	42.9	1.8116	42.9	2.4183		42.9	0.0119	42.9	0.8782
	43	1.5072	43	1.7386		43	0	43	0.3141
	43.1	1.7754	43.1	2.0784		43.1	0.0357	43.1	0.5897
	43.2	1.4493	43.2	1.817		43.2	0.0298	43.2	0.6218
	43.3	1.529	43.3	1.4771		43.3	0.0238	43.3	0.9487
	43.4	1.442	43.4	2.2876		43.4	0.0714	43.4	0.75
	43.5	1.5435	43.5	1.4706		43.5	0.0417	43.5	1.0962
	43.6	1.529	43.6	1.6013		43.6	0.0536	43.6	0.9744
	43.7	1.4493	43.7	2.451		43.7	0.0536	43.7	0.8013
	43.8	1.5652	43.8	1.6471		43.8	0.0714	43.8	0.7115
	43.9	1.587	43.9	1.5621		43.9	0.0476	43.9	0.6538
	44	1.8696	44	2.0327		44	0.0417	44	0.5385
	44.1	1.8043	44.1	1.7647		44.1	0.0357	44.1	0.5897
	44.2	1.7754	44.2	1.7647		44.2	0.0893	44.2	0.4744
	44.3	1.9275	44.3	1.915		44.3	0.0238	44.3	0.8077
	44.4	1.6304	44.4	1.268		44.4	0.0357	44.4	0.4744
	44.5	1.7246	44.5	2.5425		44.5	0.0238	44.5	0.8462
	44.6	1.7681	44.6	2.2549		44.6	0.0238	44.6	0.7308
	44.7	1.7174	44.7	1.6732		44.7	0.006	44.7	0.891
	44.8	1.7609	44.8	2.0784		44.8	0.006	44.8	0.3718
	44.9	1.7246	44.9	1.4641		44.9	0.0119	44.9	0.6731
	45	1.6014	45	1.3399		45	0	45	0.4808
	45.1	1.7029	45.1	2.4575		45.1	0	45.1	0.9295
	45.2	1.3986	45.2	1.6993		45.2	0	45.2	0.7756
	45.3	1.1449	45.3	2.1373		45.3	0.0119	45.3	0.8846
	45.4	1.0652	45.4	1.7516		45.4	0	45.4	0.4487
	45.5	0.7826	45.5	2.2484		45.5	0.006	45.5	0.891
	45.6	0.7391	45.6	2.6667		45.6	0	45.6	0.9872
	45.7	0.5145	45.7	1.3464		45.7	0	45.7	0.4167
	45.8	0.3768	45.8	1.3987		45.8	0.0179	45.8	0.7756
	45.9	0.2826	45.9	1.1438		45.9	0.0119	45.9	0.5769
	46	0.1159	46	1.4118		46	0.0179	46	0.7372
	46.1	0.1087	46.1	1.8824		46.1	0.0298	46.1	1.5449
	46.2	0.0652	46.2	1.3072		46.2	0	46.2	0.5833
	46.3	0.1232	46.3	1.3007		46.3	0.0238	46.3	0.6923
	46.4	0.1014	46.4	1.5686		46.4	0.0119	46.4	0.5833
	46.5	0.0652	46.5	0.9216		46.5	0.0238	46.5	0.7628
	46.6	0.1159	46.6	1.8627		46.6	0.0179	46.6	0.8654
	46.7	0.1522	46.7	1.2941		46.7	0.0238	46.7	1.0769
	46.8	0.2826	46.8	1.4183		46.8	0.0238	46.8	0.6154
	46.9	0.2899	46.9	2.1569		46.9	0.0357	46.9	0.8397
	47	0.3551	47	0.5425		47	0.0357	47	0.7885
	47.1	0.5725	47.1	1.2941		47.1	0.0357	47.1	0.609
	47.2	0.6159	47.2	1.4837		47.2	0.0179	47.2	0.641
	47.3	0.7971	47.3	0.9412		47.3	0.006	47.3	0.9231
	47.4	1.3478	47.4	1.366		47.4	0.0357	47.4	0.8077
	47.5	1.6449	47.5	1.9085		47.5	0.0893	47.5	0.6154
	47.6	2.6159	47.6	1.2288		47.6	0.25	47.6	0.8077
	47.7	3.3043	47.7	2.4248		47.7	0.4286	47.7	0.891
	47.8	4.8043	47.8	1.098		47.8	0.7917	47.8	1.0833
	47.9	6.8261	47.9	1.719		47.9	1.4405	47.9	0.8782
	48	8.8478	48	1.4837		48	1.6786	48	0.6859
	48.1	12.1667	48.1	2.0458		48.1	2.625	48.1	1.3462
	48.2	16.2246	48.2	1.9739		48.2	3.9524	48.2	1.1859
	48.3	19.3406	48.3	2.2484		48.3	4.994	48.3	1.2372
	48.4	23.1377	48.4	2.1634		48.4	5.9107	48.4	1.6474
	48.5	25.4493	48.5	4.2745		48.5	7.6905	48.5	2.0833
	48.6	29.558	48.6	3.3399		48.6	9.1607	48.6	1.7179
	48.7	31.942	48.7	6.0784		48.7	11.1667	48.7	2.609
	48.8	35.2536	48.8	8.8889		48.8	13.5536	48.8	2.4231
	48.9	37.6377	48.9	11.2157		48.9	16.7798	48.9	2.4231
	49	39.7391	49	11.5163		49	17.0476	49	2.5321
	49.1	42.1812	49.1	13.8693		49.1	20.7202	49.1	3.391
	49.2	43.6522	49.2	15.7712		49.2	24.1964	49.2	4.9872
	49.3	43.6884	49.3	20.0327		49.3	25.7857	49.3	5.4231
	49.4	44.8841	49.4	18.5163		49.4	27.875	49.4	5.3846
	49.5	45.9203	49.5	17.9869		49.5	31.4107	49.5	6.4231
	49.6	46.6667	49.6	20.6209		49.6	33.4405	49.6	7.7115
	49.7	48.0217	49.7	19.1242		49.7	34.7321	49.7	7.3397
	49.8	47.8913	49.8	26.0784		49.8	36.4464	49.8	8.3077
	49.9	48.3986	49.9	22.2876		49.9	38.3155	49.9	8.4167
	50	49.4565	50	23.2876		50	38.9226	50	8.6474
	50.1	49.7029	50.1	24.8627		50.1	39.4881	50.1	9.7756
	50.2	50.1667	50.2	23.9477		50.2	40.0357	50.2	10.5705
	50.3	49.1812	50.3	26.1111		50.3	40.3274	50.3	9.9423
	50.4	48.4275	50.4	27.2288		50.4	40.4464	50.4	9.2372
	50.5	47.2899	50.5	22.4183		50.5	40.869	50.5	10.6026
	50.6	47.6522	50.6	23.634		50.6	40.4643	50.6	9.3397
	50.7	46.7536	50.7	22.9935		50.7	39.6131	50.7	11.6731
	50.8	43.8478	50.8	27.915		50.8	39.3512	50.8	9.0769
	50.9	40.2101	50.9	27.1569		50.9	38.3036	50.9	8.7051
	51	34.971	51	22.3464		51	37.1726	51	9.5256
	51.1	31.7826	51.1	20.7974		51.1	35.7321	51.1	8.8462
	51.2	26.8986	51.2	21.7059		51.2	35.4583	51.2	7.0192
	51.3	24.1014	51.3	18.0327		51.3	32.8869	51.3	7.4808
	51.4	21.2319	51.4	17.915		51.4	31.619	51.4	7.7692
	51.5	17.087	51.5	15.4575		51.5	30.881	51.5	7.2692
	51.6	12.558	51.6	12.9542		51.6	29.0417	51.6	6.8397
	51.7	9.2464	51.7	9.7124		51.7	25.7679	51.7	8.4231
	51.8	6.6812	51.8	8.3856		51.8	24.5417	51.8	6.5449
	51.9	5.2464	51.9	6.4379		51.9	22.4286	51.9	5.6795
	52	4.413	52	8.0588		52	19.3988	52	5.0256
	52.1	3.6304	52.1	6.8889		52.1	17.6607	52.1	3.9744
	52.2	3.2101	52.2	4.3399		52.2	16.5238	52.2	3.8397
	52.3	2.7029	52.3	2.5752		52.3	14.0833	52.3	3.1026
	52.4	2.4855	52.4	2.8824		52.4	11.2024	52.4	3.1154
	52.5	2.2899	52.5	2.4118		52.5	10.7976	52.5	2.359
	52.6	2.1232	52.6	1.7255		52.6	9.131	52.6	2.3205
	52.7	2.0362	52.7	1.6601		52.7	5.6131	52.7	1.3462
	52.8	1.9058	52.8	2.1634		52.8	5.0774	52.8	3.2051
	52.9	2.0145	52.9	1.8824		52.9	4.2202	52.9	0.9423
	53	1.3623	53	2.1699		53	2.2619	53	1.0385
	53.1	1.7899	53.1	2.4444		53.1	1.4286	53.1	1.2051
	53.2	1.5797	53.2	1.2876		53.2	1.0357	53.2	1.0897
	53.3	1.6159	53.3	2.1373		53.3	0.5238	53.3	0.6603
	53.4	1.4783	53.4	1.4183		53.4	0.1429	53.4	0.5192
	53.5	1.3551	53.5	2.2026		53.5	0.0357	53.5	0.6731
	53.6	1.4855	53.6	2.9412		53.6	0.0536	53.6	0.4744
			53.7	2.5033		53.7	0.006	53.7	0.9423
			53.8	2.1111		53.8	0	53.8	0.4808
			53.9	1.7386		53.9	0	53.9	0.5833
			54	2.085		54	0.0179	54	0.4936
			54.1	2.1699		54.1	0.0357	54.1	0.6282
			54.2	2		54.2	0.0298	54.2	0.4167
			54.3	1.1438		54.3	0.0536	54.3	0.7244
			54.4	1.0131		54.4	0.0536	54.4	0.7885
			54.5	2.8039		54.5	0.0655	54.5	0.6154
						54.6	0.0714	54.6	0.9679
						54.7	0.1012	54.7	0.6603
						54.8	0.1071	54.8	0.3397
						54.9	0.0952	54.9	0.9936
						55	0.0952	55	0.5833
						55.1	0.0833	55.1	0.7436
						55.2	0.0357	55.2	0.8782
						55.3	0.0357	55.3	0.6859
						55.4	0.0119	55.4	0.6987
						55.5	0.0298	55.5	0.7372
						55.6	0	55.6	0.7372
						55.7	0.0357	55.7	0.8462
						55.8	0.006
						55.9	0.0179
						56	0.0595
Supplementary Figure 6d
	Conidiation	×105					Group	p value
	PH-1	4.2	5.1	4.4	3.8	5.3	PH-1/ΔFgSnf5	<0.0001
	ΔFgSnf5	0.7	0.5	0.1	0.2	0.2	PH-1/ΔFgSnf5-C	0.6056
	ΔFgSnf5-C	5.8	5.1	3.7	4.6	5.5	ΔFgSnf5/ΔFgSnf5-C	<0.0001
Supplementary Figure 7a
	RT-qPCR
		PH-1	ΔFgAreB			PH-1	ΔFgSnf5
	FgSNF5	1	1.1		FgAREB	1	0.87
		1	1.08			1	1.05
		1	1.18			1	0.95	p value =0.4928
			p value =0.0591
Supplementary Figure 10b								Group	p value
	ChIP-qPCR	FgIxr1-GFP IP			FgIxr1-GFP IgG			FgIxr1-GFP IP CK/IP SNP	<0.0001
	CK	0.15	0.18	0.17	0.0213	0.01854	0.012466	FgIxr1-GFP IP CK/IgG CK	0.0028
	SNP	0.113356	0.093256	0.0523289	0.0354616	0.0156357	0.0221656	FgIxr1-GFP IP CK/IgG SNP	<0.0001
								FgIxr1-GFP IP SNP/IgG CK	0.0072
								FgIxr1-GFP IP SNP/IgG SNP	0.9635
								FgIxr1-GFP IgG CK/IgG SNP	0.0133
Supplementary Figure 10e
	MDA				Group	p value
	PH-1	6.2561	5.12684	7.03589	PH-1/ΔFgIxr1	0.2249
	ΔFgIxr1	4.31265	5.2316	4.8423	PH-1/ΔFgIxr1-C	0.9958
	ΔFgIxr1-C	6.03254	5.81256	6.42166	ΔFgIxr1/ΔFgIxr1-C	0.0425
Supplementary Figure 10h
	RT-qPCR
		ph-1 SNP 0h			ph-1 SNP 1h			ph-1 SNP 2h			ph-1 SNP 4h
	FgAREB	1	1	1	1.65428	1.72261	0.835566	1.01423	1.64227	0.965313	1.81592	1.41235	1.16561
	FgSNF5	1	1	1	1.05151	1.04165	1.70356	1.3525	1.91515	1.39142	1.06252	2.05151	1.34165
	FgIXXR1	1	1	1	1.32324	1.43224	1.94234	2.12324	1.39742	1.24324	2.13142	1.41154	1.61946
	Group	p value
		FgAREB	FgSNF5	FgIXXR1
	0h/1h	0.5283	0.7966	0.2547
	0h/2h	0.8855	0.296	0.2296
	0h/4h	0.4206	0.3938	0.1197
	1h/2h	0.8995	0.7575	0.9998
	1h/4h	0.9964	0.8705	0.9426
	2h/4h	0.8069	0.9951	0.9623
